# Supplementary material for: Assessing constancy of substitution rates in viruses over evolutionary time
Source: BMC Bioinformatics. 2010 Oct 7;11(Suppl 6):S3. doi: 10.1186/1471-2105-11-S6-S3 (PMC3026377; doi:10.1186/1471-2105-11-S6-S3)
Supplement: Additional file 1 — Accession and gi numbers of sequences used in the study [file 1471-2105-11-S6-S3-S1.txt]

Wheat streak mosaic virus (WSMV)

gi|11066853|gb|AF285169.1|AF285169 Wheat streak mosaic virus type strain complete genome
gi|11066855|gb|AF285170.1|AF285170 Wheat streak mosaic virus strain El Batan 3 complete genome
gi|13241967|gb|AF329446.1|AF329446 Expression vector pWSMV-S1RN
gi|17981491|gb|AF454454.1| Wheat streak mosaic virus isolate Czech
gi|17981493|gb|AF454455.1| Wheat streak mosaic virus isolate Turkey 1
gi|17981495|gb|AF454456.1| Wheat streak mosaic virus isolate Hungary polyprotein gene
gi|17981497|gb|AF454457.1| Wheat streak mosaic virus isolate Turkey 2 polyprotein gene
gi|17981499|gb|AF454458.1| Wheat streak mosaic virus isolate Iran polyprotein gene
gi|17981501|gb|AF454459.1| Wheat streak mosaic virus isolate Russia polyprotein gene
gi|21327158|gb|AF511595.1| Wheat streak mosaic virus isolate PV57 polyprotein gene
gi|21327160|gb|AF511596.1| Wheat streak mosaic virus isolate S81D polyprotein gene
gi|21327162|gb|AF511597.1| Wheat streak mosaic virus isolate BT95 polyprotein gene
gi|21327164|gb|AF511598.1| Wheat streak mosaic virus isolate CK93 polyprotein gene
gi|21327166|gb|AF511599.1| Wheat streak mosaic virus isolate CL93 polyprotein gene
gi|21327168|gb|AF511600.1| Wheat streak mosaic virus isolate CM93 polyprotein gene
gi|21327170|gb|AF511601.1| Wheat streak mosaic virus isolate CO85 polyprotein gene
gi|21327172|gb|AF511602.1| Wheat streak mosaic virus isolate CO87 polyprotein gene
gi|21327174|gb|AF511603.1| Wheat streak mosaic virus isolate EW95 polyprotein gene
gi|21327176|gb|AF511604.1| Wheat streak mosaic virus isolate FO93 polyprotein gene
gi|21327178|gb|AF511605.1| Wheat streak mosaic virus isolate GH95 polyprotein gene
gi|21327180|gb|AF511606.1| Wheat streak mosaic virus isolate GO93 polyprotein gene
gi|21327182|gb|AF511607.1| Wheat streak mosaic virus isolate GY93 polyprotein gene
gi|21327184|gb|AF511608.1| Wheat streak mosaic virus isolate H81 polyprotein gene
gi|21327186|gb|AF511609.1| Wheat streak mosaic virus isolate H88 polyprotein gene
gi|21327188|gb|AF511610.1| Wheat streak mosaic virus isolate H94PM polyprotein gene
gi|21327190|gb|AF511611.1| Wheat streak mosaic virus isolate H94S polyprotein gene
gi|21327192|gb|AF511612.1| Wheat streak mosaic virus isolate H94USDA polyprotein gene
gi|21327194|gb|AF511613.1| Wheat streak mosaic virus isolate H95LB polyprotein gene
gi|21327196|gb|AF511614.1| Wheat streak mosaic virus isolate H95S polyprotein gene
gi|21327198|gb|AF511615.1| Wheat streak mosaic virus isolate H98 polyprotein gene
gi|21327200|gb|AF511616.1| Wheat streak mosaic virus isolate HM93 polyprotein gene
gi|21327202|gb|AF511617.1| Wheat streak mosaic virus isolate HV91 polyprotein gene
gi|21327204|gb|AF511618.1| Wheat streak mosaic virus isolate ID96 polyprotein gene
gi|21327206|gb|AF511619.1| Wheat streak mosaic virus isolate ID99 polyprotein gene
gi|21327208|gb|AF511620.1| Wheat streak mosaic virus isolate IHC polyprotein gene
gi|21327210|gb|AF511621.1| Wheat streak mosaic virus isolate KM93 polyprotein gene
gi|21327212|gb|AF511622.1| Wheat streak mosaic virus isolate KY00 polyprotein gene
gi|21327214|gb|AF511623.1| Wheat streak mosaic virus isolate KY0074 polyprotein gene
gi|21327216|gb|AF511624.1| Wheat streak mosaic virus isolate KY0083SV polyprotein gene
gi|21327218|gb|AF511625.1| Wheat streak mosaic virus isolate LC95 polyprotein gene
gi|21327220|gb|AF511626.1| Wheat streak mosaic virus isolate LG92 polyprotein gene
gi|21327222|gb|AF511627.1| Wheat streak mosaic virus isolate MO99A polyprotein gene
gi|21327224|gb|AF511628.1| Wheat streak mosaic virus isolate MO99B polyprotein gene
gi|21327226|gb|AF511629.1| Wheat streak mosaic virus isolate MO00 polyprotein gene
gi|21327228|gb|AF511630.1| Wheat streak mosaic virus isolate MON96 polyprotein gene
gi|21327230|gb|AF511631.1| Wheat streak mosaic virus isolate ND polyprotein gene
gi|21327232|gb|AF511632.1| Wheat streak mosaic virus isolate NE96 polyprotein gene
gi|21327234|gb|AF511633.1| Wheat streak mosaic virus isolate OK98 polyprotein gene
gi|21327236|gb|AF511634.1| Wheat streak mosaic virus isolate OSU polyprotein gene
gi|21327238|gb|AF511635.1| Wheat streak mosaic virus isolate PL95 polyprotein gene
gi|21327240|gb|AF511636.1| Wheat streak mosaic virus isolate PN95 polyprotein gene
gi|21327242|gb|AF511637.1| Wheat streak mosaic virus isolate PV106H polyprotein gene
gi|21327244|gb|AF511638.1| Wheat streak mosaic virus isolate PV106JM polyprotein gene
gi|21327246|gb|AF511639.1| Wheat streak mosaic virus isolate PV91H polyprotein gene
gi|21327248|gb|AF511640.1| Wheat streak mosaic virus isolate RO95 polyprotein gene
gi|21327250|gb|AF511641.1| Wheat streak mosaic virus isolate SD96 polyprotein gene
gi|21327252|gb|AF511642.1| Wheat streak mosaic virus isolate TX96 polyprotein gene
gi|21327254|gb|AF511643.1| Wheat streak mosaic virus isolate WA99 polyprotein gene
gi|21327256|gb|AF511644.1| Wheat streak mosaic virus isolate WO93 polyprotein gene
gi|3047320|gb|AF057533.1| Wheat streak mosaic virus strain Sidney 81
gi|33088161|gb|AY327867.1| Wheat streak mosaic virus polyprotein mRNA
gi|33088167|gb|AY327870.1| Wheat streak mosaic virus polyprotein mRNA
gi|37499720|gb|AY377938.1| Oat necrotic mottle virus isolate Type-NE
gi|37651479|ref|NC_005136.1| Oat necrotic mottle virus
gi|84380962|gb|AY327871.2| Wheat streak mosaic virus polyprotein mRNA
gi|84380964|gb|AY327872.2| Wheat streak mosaic virus polyprotein mRNA
gi|85692722|gb|AY327865.2| Wheat streak mosaic virus polyprotein mRNA
gi|85692725|gb|AY327869.2| Wheat streak mosaic virus polyprotein mRNA
gi|86449974|gb|AY327868.3| Wheat streak mosaic virus polyprotein mRNA
gi|88770844|gb|AY327866.2| Wheat streak mosaic virus polyprotein mRNA
gi|9630315|ref|NC_001886.1| Wheat streak mosaic virus


Tomato yellow leaf curl virus

gi|108743008|emb|AJ812277.1| Tomato yellow leaf curl virus complete genome
gi|109450882|emb|AM282874.1| Tomato yellow leaf curl virus complete viral genome
gi|110348839|gb|DQ631892.1| Tomato yellow leaf curl virus from Culiacan Mexico
gi|110798139|gb|DQ644565.1| Tomato yellow leaf curl virus isolate Al-Batinah
gi|117582493|gb|EF054893.1| Tomato yellow leaf curl virus from Jordan
gi|117582500|gb|EF054894.1| Tomato yellow leaf curl virus-Mild from Jordan
gi|117650701|gb|EF060196.1| Tomato yellow leaf curl virus isolate Moroccan
gi|117959989|gb|EF051116.1| Tomato yellow leaf curl virus isolate Ra3
gi|118490482|gb|EF101929.1| Tomato yellow leaf curl virus - [Tunisia]
gi|119087872|gb|EF107520.1| Tomato yellow leaf curl virus isolate TYLCV-Nob
gi|119633220|gb|EF185318.1| Tomato yellow leaf curl virus isolate LBa4 from Lebanon
gi|121277165|gb|EF158044.1| Tomato yellow leaf curl virus-Mild
gi|121495484|emb|AM409201.1| Tomato Yellow Leaf Curl Virus complete genome
gi|145321164|gb|EF523478.1| Tomato yellow leaf curl virus isolate Sinaloa
gi|146220422|gb|EF539831.1| Tomato yellow leaf curl virus from USA
gi|146224879|gb|EF210554.1| Tomato yellow leaf curl virus isolate Arizona segment DNA-A
gi|146224885|gb|EF210555.1| Tomato yellow leaf curl virus isolate Sonora segment DNA-A
gi|146742391|gb|EF110890.1| Tomato yellow leaf curl virus from USA
gi|149193085|gb|EF433426.1| Tomato yellow leaf curl virus isolate cucumber
gi|149693148|emb|AM698117.1| Tomato yellow leaf curl virus complete genome
gi|149693158|emb|AM698118.1| Tomato yellow leaf curl virus complete genome
gi|149693170|emb|AM698119.1| Tomato yellow leaf curl virus complete genome
gi|154354093|gb|EU031444.1| Tomato yellow leaf curl virus isolate TYLCV-Sh10
gi|156138568|emb|AJ865337.2| Tomato yellow leaf curl virus-Mild complete genome
gi|161318168|gb|EU143745.1| Tomato yellow leaf curl virus-Mild from cucumber
gi|192337511|gb|EU635776.1| Tomato yellow leaf curl virus isolate Kahnooj
gi|194410932|gb|EU847740.1| Tomato yellow leaf curl Mali virus clone GHK2 segment A
gi|195926979|dbj|AB439841.1| Tomato yellow leaf curl virus-[Tochigi] DNA
gi|195926986|dbj|AB439842.1| Tomato yellow leaf curl virus-Mild[Tokai] DNA
gi|209364487|dbj|AB363566.1| Tomato yellow leaf curl virus DNA
gi|213501459|emb|FB670950.1| Sequence 4 from Patent WO2007141790
gi|21388557|emb|AJ489258.1| Tomato yellow leaf curl virus-[Almeria] complete genome
gi|21426900|ref|NC_004005.1| Tomato yellow leaf curl virus
gi|215254431|gb|FJ439569.1| Tomato yellow leaf curl virus from Netherlands
gi|219965968|emb|FM212660.1| Tomato yellow leaf curl Mali virus complete genome
gi|219965975|emb|FM212661.1| Tomato yellow leaf curl Mali virus complete genome
gi|219965982|emb|FM212662.1| Tomato yellow leaf curl Mali virus complete genome
gi|219965989|emb|FM212663.1| Tomato yellow leaf curl Mali virus complete genome
gi|220683779|gb|FJ012358.1| Tomato yellow leaf curl virus isolate Guasave segment DNA-A
gi|222145881|gb|FJ609655.1| Tomato yellow leaf curl virus isolate Guasave
gi|223674587|gb|FJ646611.1| Tomato yellow leaf curl virus isolate AH1
gi|224962068|emb|FN252890.1| Tomato yellow leaf curl virus ZJHZ1 complete genome
gi|224993880|emb|FN256256.1| Tomato yellow leaf curl virus ZJHZ12 complete genome
gi|224993887|emb|FN256257.1| Tomato yellow leaf curl virus SDJN2 complete genome
gi|224993894|emb|FN256258.1| Tomato yellow leaf curl virus SH3 complete genome
gi|224993901|emb|FN256259.1| Tomato yellow leaf curl virus JSNJ1 complete genome
gi|23092508|gb|AY134494.1| Tomato yellow leaf curl virus - [Puerto Rico]
gi|239916470|gb|GQ141873.1| Tomato yellow leaf curl virus isolate Bus
gi|25956197|emb|AJ519441.1| Tomato yellow leaf curl virus - Mild [Spain] v2 gene
gi|2808672|emb|AJ223505.1| Tomato yellow leaf curl virus-[Cuba] complete genome
gi|38347738|dbj|AB110217.1| Tomato yellow leaf curl virus - Israel DNA
gi|38347745|dbj|AB110218.1| Tomato yellow leaf curl virus - Israel DNA
gi|40737887|gb|AY502934.1| Tomato yellow leaf curl Mali virus
gi|4091957|gb|AF071228.1| Tomato yellow leaf curl virus-Mild[Spain7297]
gi|41016669|dbj|AB116629.1| Tomato yellow leaf curl virus-Israel [Japan:Miyazaki] DNA
gi|41016676|dbj|AB116630.1| Tomato yellow leaf curl virus-Israel [Japan:Omura:Eustoma] DNA
gi|41016683|dbj|AB116631.1| Tomato yellow leaf curl virus-Israel [Japan:Misumi:Stellaria] DNA
gi|41016690|dbj|AB116632.1| Tomato yellow leaf curl virus-Mild [Japan:Yaizu] DNA
gi|41016697|dbj|AB116633.1| Tomato yellow leaf curl virus-Mild [Japan:Atumi] DNA
gi|41016704|dbj|AB116634.1| Tomato yellow leaf curl virus-Mild [Japan:Kisozaki] DNA
gi|41016711|dbj|AB116635.1| Tomato yellow leaf curl virus-Mild [Japan:Daito] DNA
gi|41016718|dbj|AB116636.1| Tomato yellow leaf curl virus-Mild [Japan:Osuka] DNA
gi|4190957|dbj|AB014346.1| Tomato yellow leaf curl virus - Mild[Shizuokua] genomic DNA
gi|4190964|dbj|AB014347.1| Tomato yellow leaf curl virus - Mild[Aichi] genomic DNA
gi|4220580|emb|AJ132711.1| Tomato yellow leaf curl virus-Iran complete genome
gi|43300688|gb|AY530931.1| Tomato yellow leaf curl virus
gi|4336820|gb|AF105975.1| Tomato yellow leaf curl virus-Mild[Portugal]
gi|46850151|gb|AY594174.1| Tomato yellow leaf curl virus from Egypt
gi|517378|emb|X76319.1| Tomato yellow leaf curl virus-Mild V1
gi|5821766|gb|AF024715.2| Tomato yellow leaf curl virus-[Dominican Republic]
gi|62204|emb|X15656.1| Tomato yellow leaf curl virus TYLCV virion DNA
gi|62484946|dbj|AB192965.1| Tomato yellow leaf curl virus-Israel [Japan:Tosa:2005] DNA
gi|62484953|dbj|AB192966.1| Tomato yellow leaf curl virus-Israel [Japan:Haruno:2005] DNA
gi|73426981|gb|DQ144621.1| Tomato yellow leaf curl virus isolate 8-4/2004
gi|86277290|gb|DQ358913.1| Tomato yellow leaf curl Mali virus-[Ethiopia] segment DNA-A


RbcL

gi|110171898|dbj|AB246187.1| Gonium multicoccum chloroplast rbcL gene for ribulose-bisphosphate carboxylase
gi|110171902|dbj|AB246189.1| Gonium pectorale chloroplast rbcL gene for ribulose-bisphosphate carboxylase
gi|110171904|dbj|AB246190.1| Gonium pectorale chloroplast rbcL gene for ribulose-bisphosphate carboxylase
gi|11559315|dbj|AB044159.1| Volvulina steinii chloroplast rbcL gene for ribulose-1
gi|11559317|dbj|AB044160.1| Volvulina steinii chloroplast rbcL gene for ribulose-1
gi|11559319|dbj|AB044161.1| Volvulina steinii chloroplast rbcL gene for ribulose-1
gi|11559321|dbj|AB044164.1| Pandorina morum chloroplast rbcL gene for ribulose-1
gi|11559323|dbj|AB044165.1| Pandorina morum chloroplast rbcL gene ribulose-1
gi|11559325|dbj|AB044166.1| Pandorina morum chloroplast rbcL gene for ribulose-1
gi|11559327|dbj|AB044167.1| Pandorina morum chloroplast rbcL gene for ribulose-1
gi|11559329|dbj|AB044168.1| Yamagishiella unicocca chloroplast rbcL gene for ribulose-1
gi|11559331|dbj|AB044171.1| Lobomonas monstruosa chloroplast rbcL gene for ribulose-1
gi|116256369|dbj|AB214408.1| Pleodorina thompsonii chloroplast rbcL gene for ribulose-1
gi|116256381|dbj|AB214415.1| Volvox powersii chloroplast rbcL gene for ribulose-1
gi|116256391|dbj|AB214420.1| Volvox dissipatrix chloroplast rbcL gene for ribulose-1
gi|119220389|gb|EF113419.1| Characiosiphon rivularis strain UTEX LB 1763 ribulose-1
gi|119220393|gb|EF113421.1| Vitreochlamys aulata strain SAG 69.72 ribulose-1 
gi|1339844|dbj|D63428.1|AS1CPRBCLA Astrephomene gubernaculifera chloroplast rbcL gene for ribulose bisphosphate carboxylase
gi|1339846|dbj|D63429.1|AS1CPRBCLB Astrephomene perforata chloroplast rbcL gene for ribulose bisphosphate carboxylase
gi|1339855|dbj|D63430.1|BSCCPRBCLC Basichlamys sacculifera chloroplast rbcL gene for ribulose bisphosphate carboxylase
gi|1339882|dbj|D63432.1|EU1CPRBCLE Eudorina elegans chloroplast rbcL gene for ribulose bisphosphate carboxylase
gi|1339884|dbj|D63433.1|EU1CPRBCLF Eudorina illinoisensis chloroplast rbcL gene for ribulose bisphosphate carboxylase
gi|1339886|dbj|D63434.1|EU1CPRBCLG Eudorina unicocca chloroplast rbcL gene for ribulose bisphosphate carboxylase
gi|1339890|dbj|D63436.1|GPUCPRBCLI Gonium octonarium chloroplast rbcL gene for ribulose bisphosphate carboxylase
gi|1339892|dbj|D63437.1|GPUCPRBCLJ Gonium pectorale chloroplast rbcL gene for ribulose bisphosphate carboxylase
gi|1339894|dbj|D63438.1|GPUCPRBCLK Gonium quadratum chloroplast rbcL gene for ribulose bisphosphate carboxylase
gi|1339956|dbj|D63439.1|PL3CPRBCLL Pleodorina californica chloroplast rbcL gene for ribulose bisphosphate carboxylase
gi|1339958|dbj|D63440.1|PL3CPRBCLM Pleodorina japonica chloroplast rbcL gene for ribulose bisphosphate carboxylase
gi|1339960|dbj|D63441.1|PL3CPRBCLN Pandorina colemaniae chloroplast rbcL gene for ribulose bisphosphate carboxylase
gi|1339962|dbj|D63442.1|PMUCPRBCLO Pandorina morum chloroplast rbcL gene for ribulose bisphosphate carboxylase
gi|1339974|dbj|D63443.1|TE1CPRBCLP Tetrabaena socialis chloroplast rbcL gene for ribulose bisphosphate carboxylase
gi|1339979|dbj|D63444.1|VOPCPRBCLQ Volvulina pringsheimii chloroplast rbcL gene for ribulose bisphosphate carboxylase
gi|1339981|dbj|D63445.1|VVCCPRBCLR Volvox aureus chloroplast rbcL gene for ribulose bisphosphate carboxylase
gi|1339983|dbj|D63446.1|VVCCPRBCLS Volvox carteri chloroplast rbcL gene for ribulose bisphosphate carboxylase
gi|1339985|dbj|D63447.1|VVCCPRBCLT Volvox dissipatrix chloroplast rbcL gene for ribulose bisphosphate carboxylase
gi|1339987|dbj|D63448.1|VVCCPRBCLU Volvox rousseletii chloroplast rbcL gene for ribulose bisphosphate carboxylase
gi|14715463|dbj|AB050484.1| Vitreochlamys fluviatilis chloroplast rbcL gene for ribulose-1
gi|14715465|dbj|AB050485.1| Vitreochlamys gloeocystiformis chloroplast rbcL gene for ribulose-1
gi|14715467|dbj|AB050492.1| Vitreochlamys aulata chloroplast rbcL gene for ribulose-1
gi|14715469|dbj|AB050493.1| Vitreochlamys aulata chloroplast rbcL gene for ribulose-1
gi|14715471|dbj|AB050494.1| Vitreochlamys nekrassovii chloroplast rbcL gene for ribulose-1
gi|147842904|dbj|AB278628.1| Tetrabaena socialis chloroplast rbcL gene for large subunit of ribulose-1
gi|190014538|dbj|AB360752.1| Characiochloris acuminata chloroplast rbcL gene for ribulose-1
gi|197097030|dbj|AB359064.1| Yamagishiella unicocca chloroplast rbcL gene for ribulose-1
gi|197097032|dbj|AB359065.1| Yamagishiella unicocca chloroplast rbcL gene for ribulose-1
gi|197097034|dbj|AB359066.1| Eudorina unicocca chloroplast rbcL gene for ribulose-1
gi|197097036|dbj|AB359067.1| Eudorina peripheralis chloroplast rbcL gene for ribulose-1
gi|197097038|dbj|AB359068.1| Eudorina peripheralis chloroplast rbcL gene for ribulose-1
gi|21955987|dbj|AB076096.1| Volvox aureus chloroplast rbcL gene for large subunit of Rubisco
gi|21955991|dbj|AB076098.1| Volvox tertius chloroplast rbcL gene for large subunit of Rubisco
gi|21955993|dbj|AB076099.1| Volvox carteri f. nagariensis chloroplast rbcL gene for large subunit of Rubisco
gi|21955995|dbj|AB076100.1| Volvox carteri f. weismannia chloroplast rbcL gene for large subunit of Rubisco
gi|21955997|dbj|AB076101.1| Volvox africanus chloroplast rbcL gene for large subunit of Rubisco
gi|222446331|dbj|AB458679.1| Eudorina sp. 2006-703-Eu-15 chloroplast rbcL gene for ribulose-1
gi|226490398|dbj|AB451192.1| Chlorosarcinopsis arenicola chloroplast rbcL gene for large subunit of ribulose-1
gi|226490400|dbj|AB451193.1| Hamakko caudatus chloroplast rbcL gene for large subunit of ribulose-1
gi|23503654|dbj|AB084338.1| Characiochloris sasae chloroplast rbcL gene for Large subunit of Rubisco
gi|253749360|gb|GQ253918.1| Volvox barberi strain Carolina Biological ribulose-1
gi|2589143|dbj|D63435.1|GPUCPRBCLH Gonium multicoccum chloroplast rbcL gene for ribulose bisphosphate carboxylase
gi|2627065|dbj|D86822.1| Pandorina unicocca chloroplast gene for ribulose-1
gi|2627067|dbj|D86823.1| Pandorina unicocca chloroplast gene for ribulose-1
gi|2627069|dbj|D86824.1| Pandorina unicocca chloroplast gene for ribulose-1
gi|2627071|dbj|D86825.1| Pandorina unicocca chloroplast gene for ribulose-1
gi|2627073|dbj|D86826.1| Pandorina unicocca chloroplast gene for ribulose-1
gi|2627075|dbj|D86827.1| Platydorina caudata chloroplast gene for ribulose-1
gi|2627077|dbj|D86828.1| Platydorina caudata chloroplast gene for ribulose-1
gi|2627079|dbj|D86829.1| Eudorina unicocca chloroplast gene for ribulose-1
gi|2627081|dbj|D86830.1| Eudorina unicocca var. peripheralis chloroplast gene for ribulose-1
gi|2627083|dbj|D86831.1| Gonium viridistellatum chloroplast gene for ribulose-1
gi|2627085|dbj|D86832.1| Volvulina compacta chloroplast gene for ribulose-1
gi|2627087|dbj|D86833.1| Eudorina cylindrica chloroplast gene for ribulose-1
gi|2627089|dbj|D86834.1| Pleodorina indica chloroplast gene for ribulose-1
gi|2627091|dbj|D86835.1| Volvox barberi chloroplast gene for ribulose-1
gi|2627093|dbj|D86836.1| Volvox globator chloroplast gene for ribulose-1
gi|2627095|dbj|D86837.1| Paulschulzia pseudovolvox chloroplast gene for ribulose-1
gi|2627097|dbj|D86838.1| Chlamydomonas debaryana chloroplast gene for ribulose-1
gi|2627099|dbj|D88803.1| Eudorina elegans chloroplast gene for ribulose-1
gi|2627101|dbj|D88804.1| Eudorina elegans chloroplast gene for ribulose-1
gi|2627103|dbj|D88805.1| Eudorina elegans chloroplast gene for ribulose-1
gi|2627105|dbj|D88806.1| Eudorina elegans chloroplast gene for ribulose-1
gi|2627107|dbj|D88807.1| Eudorina elegans cloroplast gene for ribulose-1
gi|2627109|dbj|D88808.1| Eudorina elegans cloroplast gene for ribulose-1
gi|2627111|dbj|D88809.1| Eudorina illinoisensis chloroplast gene for ribulose-1
gi|2627113|dbj|D88810.1| Eudorina elegans cloroplast gene for ribulose-1
gi|31414562|dbj|AB086174.1| Volvox tertius chloroplast rbcL gene for large subunit of Rubisco
gi|3183646|emb|AJ001881.1| Chlorogonium elongatum gene encoding ribulose bisphosphate carboxylase large subunit (strain IAM-C293)
gi|3183683|emb|AJ001880.1| Chlamydomonas tetragama gene encoding ribulose bisphosphate carboxylase large subunit (strain NIES442)
gi|3184008|emb|AJ001887.1| Pteromonas angulosa gene encoding ribulose bisphosphate carboxylase large subunit (strain KR 91/2)
gi|3184010|emb|AJ001888.1| Pteromonas angulosa gene encoding ribulose bisphosphate carboxylase large subunit (strain KR 91/3)
gi|3184034|emb|AJ001884.1| Phacotus lenticularis gene encoding ribulose bisphosphate carboxylase large subunit (strain SAG 61/1)
gi|3184036|emb|AJ001886.1| Pteromonas protracta gene encoding ribulose bisphosphate carboxylase large subunit (strain UTEX 647)
gi|3386647|dbj|AB000810.1| Yamagishiella unicocca chloroplast gene for ribulose-1
gi|3386649|dbj|AB000811.1| Yamagishiella unicocca chloroplast gene for ribulose-1
gi|4115469|dbj|AB010240.1| Chlorogonium elongatum rbcL gene for large subunit of ribulose-1
gi|4115471|dbj|AB010241.1| Chlorogonium elongatum chloroplast rbcL DNA for large subunit of ribulose-1
gi|4519357|dbj|AB014041.1| Vitreochlamys ordinata chloroplast rbcL gene


Tobamoviruses

113195540
115350051
118725119
12018227
126165310
13357204
14142010
151266411
18254496
190149257
20153395
20177424
20806010
20889365
219552915
22212887
25140187
9626125
9628912
9629352
9629930
9790346
Maracuja mosaic virus
TGP Tobamovirus 1 (in preparation)


Retroelements

1: CT632267
CT632267 ZF_mu Danio rerio cDNA clone ZF_mu_71j01 5-, mRNA sequence
gi|112392144|emb|CT632267.2| [112392144]

2: EE619913
CHWM7131.b1_E08.ab1 CHW(LMS) silverleaf sunflower Helianthus argophyllus cDNA clone CHWM7131, mRNA sequence
gi|113184602|gb|EE619913.1| [113184602]

3: EE628495
CHEL10104.b1_P05.ab1 CHE(LMS) serpentine sunflower Helianthus exilis cDNA clone CHEL10104, mRNA sequence
gi|113221067|gb|EE628495.1| [113221067]

4: EH682585
CCIL7293.b1_J24.ab1 CCI(LMS) chicory Cichorium intybus cDNA clone CCIL7293, mRNA sequence
gi|124576993|gb|EH682585.1| [124576993]

5: EH683122
CCIL7807.b1_N07.ab1 CCI(LMS) chicory Cichorium intybus cDNA clone CCIL7807, mRNA sequence
gi|124578075|gb|EH683122.1| [124578075]

6: EH684537
CCIL9229.b1_I03.ab1 CCI(LMS) chicory Cichorium intybus cDNA clone CCIL9229, mRNA sequence
gi|124579869|gb|EH684537.1| [124579869]

7: EH716570
CNML2903.b1_M06.ab1 CNM(LMS) spotted knapweed Centaurea maculosa cDNA clone CNML2903, mRNA sequence
gi|124618878|gb|EH716570.1| [124618878]

8: BG052512
RHIZ2_26_A10.g1_A003 Rhizome2 (RHIZ2) Sorghum propinquum cDNA, mRNA sequence
gi|12507272|gb|BG052512.1| [12507272]

9: EL371217
CCEL13231.b1_N19.ab1 CCE(LMS) endive Cichorium endivia cDNA clone CCEL13231, mRNA sequence
gi|125356705|gb|EL371217.1| [125356705]

10: EL383521
CFFM20795.b1_E15.ab1 CFF(LMS) safflower Carthamus tinctorius cDNA clone CFFM20795, mRNA sequence
gi|125369009|gb|EL383521.1| [125369009]

11: EL412949
CHCL10522.b1_D15.ab1 CHC(LMS) Texas blueweed Helianthus ciliaris cDNA clone CHCL10522, mRNA sequence
gi|125400964|gb|EL412949.1| [125400964]

12: EL415128
CHCL3818.b1_D20.ab1 CHC(LMS) Texas blueweed Helianthus ciliaris cDNA clone CHCL3818, mRNA sequence
gi|125403155|gb|EL415128.1| [125403155]

13: EL420073
CHCL8383.b1_N08.ab1 CHC(LMS) Texas blueweed Helianthus ciliaris cDNA clone CHCL8383, mRNA sequence
gi|125408100|gb|EL420073.1| [125408100]

14: EL431016
CHCS5531.b1_F15.ab1 CHC(LMS) Texas blueweed Helianthus ciliaris cDNA clone CHCS5531, mRNA sequence
gi|125419044|gb|EL431016.1| [125419044]

15: EL456571
CHTM9635.b1_E09.ab1 CHT(LMS) Jerusalem artichoke Helianthus tuberosus cDNA clone CHTM9635, mRNA sequence
gi|125444875|gb|EL456571.1| [125444875]

16: EL477163
CHUL5383.b1_M01.ab1 CHU(LMS) puzzle sunflower Helianthus paradoxus cDNA clone CHUL5383, mRNA sequence
gi|125465470|gb|EL477163.1| [125465470]

17: EV158223
0082085 Brassica napus Bud library Brassica napus cDNA, mRNA sequence
gi|151247799|gb|EV158223.1| [151247799]

18: EV203203
0104356 Brassica napus Cold acclimation - light Brassica napus cDNA, mRNA sequence
gi|151296544|gb|EV203203.1| [151296544]

19: EX897269
RS2CS59TF RS2(RS) Raphanus sativus cDNA 5-, mRNA sequence
gi|158925415|gb|EX897269.1| [158925415]

20: EY047831
CATB1119.rev CATB Artemisia annua, Tanzanian, from Sandeman Seeds,1.5-2kb Artemisia annua cDNA clone CATB1119 3-, mRNA sequence
gi|159584623|gb|EY047831.1| [159584623]

21: EY147058
CBTN10626.g1_C18.ab1:P Triphysaria pusilla root tip normalized cDNA library Triphysaria pusilla cDNA, mRNA sequence
gi|159722176|gb|EY147058.1| [159722176]

22: EY940106
RS2E283TF RS2(RS) Raphanus sativus cDNA 5-, mRNA sequence
gi|161568691|gb|EY940106.1| [161568691]

23: FC067732
sT7aVVM019K24086 VVM Vitis vinifera cDNA clone VVM019K24086 5- similar to emb_CAN77861.1 hypothetical protein [Vitis vinifera]. Expect = 1e-104, mRNA sequence
gi|161719996|gb|FC067732.1| [161719996]

24: FD751534
Afi04_78_F05_C014.g1 Aristolochia fimbriata flower bud library Aristolochia fimbriata cDNA clone 122I9m_K09 5-, mRNA sequence
gi|166922164|gb|FD751534.1| [166922164]

25: FD773190
Zfi02b_114_F03_C017.g1 cDNA library derived from female gametophytes Zamia vazquezii cDNA clone 122NlD_K05 5-, mRNA sequence
gi|166944352|gb|FD773190.1| [166944352]

26: EY714889
CS00-C3-702-047-H11-CT.F Sweet orange fruit, development stadium (3 of 6) Citrus sinensis cDNA, mRNA sequence
gi|188469913|gb|EY714889.1| [188469913]

27: FG601356
PF_T3_23R_G02_05AUG2003_004 Opium poppy root cDNA library Papaver somniferum cDNA, mRNA sequence
gi|189445250|gb|FG601356.1| [189445250]

28: FG605607
PF_T3_80R_B05_05SEP2003_045 Opium poppy root cDNA library Papaver somniferum cDNA, mRNA sequence
gi|189449188|gb|FG605607.1| [189449188]

29: FG605612
PF_T3_80R_B10_05SEP2003_078 Opium poppy root cDNA library Papaver somniferum cDNA, mRNA sequence
gi|189449193|gb|FG605612.1| [189449193]

30: FG604703
PF_T3_69R_C08_03SEP2003_060 Opium poppy root cDNA library Papaver somniferum cDNA, mRNA sequence
gi|189450036|gb|FG604703.1| [189450036]

31: FG607017
stem_S017_G05.SEQ Opium poppy stem cDNA library Papaver somniferum cDNA, mRNA sequence
gi|189452528|gb|FG607017.1| [189452528]

32: FG657276
G1142P311FG18.T0 Anolis carolinensis pooled normalized Brain cDNA Library Anolis carolinensis cDNA, mRNA sequence
gi|190157707|gb|FG657276.1| [190157707]

33: FL711875
CCGA14384.b1 CCGA Panicum virgatum apex + stem (H) Panicum virgatum cDNA clone CCGA14384 5-, mRNA sequence
gi|197967704|gb|FL711875.1| [197967704]

34: FL780138
CCGF10516.b1 CCGF Panicum virgatum early floral buds + reproductive tissue (L) Panicum virgatum cDNA clone CCGF10516 5-, mRNA sequence
gi|198055382|gb|FL780138.1| [198055382]

35: FL804136
CCGG4968.b1 CCGG Panicum virgatum late flowering buds + seed development (H) Panicum virgatum cDNA clone CCGG4968 5-, mRNA sequence
gi|198080247|gb|FL804136.1| [198080247]

36: FL956548
CCHY2543.b1 CCHY Panicum virgatum callus (N) Panicum virgatum cDNA clone CCHY2543 5-, mRNA sequence
gi|198287253|gb|FL956548.1| [198287253]

37: FL954704
CCHY1496.b1 CCHY Panicum virgatum callus (N) Panicum virgatum cDNA clone CCHY1496 5-, mRNA sequence
gi|198290364|gb|FL954704.1| [198290364]

38: FL970228
CCHY957.g1 CCHY Panicum virgatum callus (N) Panicum virgatum cDNA clone CCHY957 3-, mRNA sequence
gi|198301085|gb|FL970228.1| [198301085]

39: GD014865
CCHZ6075.b1 CCHZ Panicum virgatum abiotic and biotic stress treatments (N) Panicum virgatum cDNA clone CCHZ6075 5-, mRNA sequence
gi|198349777|gb|GD014865.1| [198349777]

40: GD014866
CCHZ6075.g1 CCHZ Panicum virgatum abiotic and biotic stress treatments (N) Panicum virgatum cDNA clone CCHZ6075 3-, mRNA sequence
gi|198349778|gb|GD014866.1| [198349778]

41: ES293877
_07X_H10 Bermudagrass Normalized cDNA Library Cynodon dactylon cDNA 5-, mRNA sequence
gi|209857238|gb|ES293877.1| [209857238]

42: FL004313
14851128 CERES-CN31 Zea mays cDNA clone 1457320 5-, mRNA sequence
gi|211125225|gb|FL004313.1| [211125225]

43: FL096881
1492695 CERES-196 Zea mays cDNA clone 313572 5-, mRNA sequence
gi|211477510|gb|FL096881.1| [211477510]

44: GE489184
CCFS3987.b1_F13.ab1 CCF(STU) sunflower Helianthus annuus cDNA clone CCFS3987, mRNA sequence
gi|211612451|gb|GE489184.1| [211612451]

45: GE559751
CCHT1781.b1_I14.ab1 CCHT Niger Seed Guizotia abyssinica cDNA clone CCHT1781, mRNA sequence
gi|211708156|gb|GE559751.1| [211708156]

46: GE569871
CCHT4434.b1_C06.ab1 CCHT Niger Seed Guizotia abyssinica cDNA clone CCHT4434, mRNA sequence
gi|211719436|gb|GE569871.1| [211719436]

47: GE568100
CCHT2855.b1_N17.ab1 CCHT Niger Seed Guizotia abyssinica cDNA clone CCHT2855, mRNA sequence
gi|211722454|gb|GE568100.1| [211722454]

48: GH728555
G750.114M17F010706 G750 Triticum aestivum cDNA clone G750114M17, mRNA sequence
gi|222367092|gb|GH728555.1| [222367092]

49: GO264373
VBL1_33_L20_E001.g1 Normalized cDNA library from cotyledon and young leaves of peanut Arachis hypogaea cDNA, mRNA sequence
gi|224931798|gb|GO264373.1| [224931798]

50: BU100373
WHE3352_E07_I14ZS Chinese Spring aluminum-stressed root tip cDNA library Triticum aestivum cDNA clone WHE3352_E07_I14, mRNA sequence
gi|22548172|gb|BU100373.1| [22548172]

51: GO329653
VBL6_29_I06_E001.g1 Normalized cDNA library from developing embryos of peanut Arachis hypogaea cDNA, mRNA sequence
gi|225602683|gb|GO329653.1| [225602683]

52: CA499459
WHE4007_F10_L19ZT Wheat meiotic anther cDNA library Triticum aestivum cDNA clone WHE4007_F10_L19, mRNA sequence
gi|24990419|gb|CA499459.1| [24990419]

53: CA800183
sat79a09.y1 Gm-c1062 Glycine max cDNA clone SOYBEAN CLONE ID: Gm-c1062-4650 5- similar to TR:Q9SIS9 Q9SIS9 PUTATIVE NON-LTR RETROELEMENT REVERSE TRANSCRIPTASE. ;, mRNA sequence
gi|26057269|gb|CA800183.1| [26057269]

54: CB979278
CAB40007_IIa_Fa_H04 Cabernet Sauvignon Berry - CAB4 Vitis vinifera cDNA clone CAB40007_IIa_Fa_H04 5-, mRNA sequence
gi|30302484|gb|CB979278.1| [30302484]

55: BU103150
SCMCCL6027F09.g Saccharum officinarum mRNA (Nogueira,F.T.S) Saccharum officinarum cDNA, mRNA sequence
gi|32814473|gb|BU103150.1| [32814473]

56: CF209946
CAB20005_IVb_Rb_A10 Cabernet Sauvignon Flower bloom - CAB2 Vitis vinifera cDNA clone CAB20005_IVb_Rb_A10 3-, mRNA sequence
gi|33404319|gb|CF209946.1| [33404319]

57: BQ533986
LEAF4_12_G04 pSL Saccharum hybrid cultivar CP72-2086 cDNA 5-, mRNA sequence
gi|33461749|gb|BQ533986.1| [33461749]

58: CF244121
3530_1_26_1_H03.y_1 3530 - Full length cDNA library created by Invitrogen from multiple tissues Zea mays cDNA, mRNA sequence
gi|33467072|gb|CF244121.1| [33467072]

59: CF511202
CAbud0002_IF_F12 Vitis vinifera cv. cabernet sauvignon (Clone 8) Bud - CABUD Vitis vinifera cDNA clone CAbud0002_IF_F12 5-, mRNA sequence
gi|34542970|gb|CF511202.1| [34542970]

60: CF511287
CAbud0002_IR_F12 Vitis vinifera cv. cabernet sauvignon (Clone 8) Bud - CABUD Vitis vinifera cDNA clone CAbud0002_IR_F12 3-, mRNA sequence
gi|34543055|gb|CF511287.1| [34543055]

61: CF514946
CAP0001_IIR_E04 Vitis vinifera cv. cabernet sauvignon (Clone 8) Petiole - CAP Vitis vinifera cDNA clone CAP0001_IIR_E04 3-, mRNA sequence
gi|34546714|gb|CF514946.1| [34546714]

62: CA082498
SCBFAM2022B06.g AM2 Saccharum officinarum cDNA clone SCBFAM2022B06 5-, mRNA sequence
gi|34935808|gb|CA082498.1| [34935808]

63: CA094578
SCCCCL4010B09.g CL4 Saccharum officinarum cDNA clone SCCCCL4010B09 5-, mRNA sequence
gi|34947885|gb|CA094578.1| [34947885]

64: CA096944
SCEPCL6019G02.g CL6 Saccharum officinarum cDNA clone SCEPCL6019G02 5-, mRNA sequence
gi|34950251|gb|CA096944.1| [34950251]

65: CA097904
SCMCCL6027F09.g CL6 Saccharum officinarum cDNA clone SCMCCL6027F09 5-, mRNA sequence
gi|34951211|gb|CA097904.1| [34951211]

66: CA098389
SCMCCL6057D10.g CL6 Saccharum officinarum cDNA clone SCMCCL6057D10 5-, mRNA sequence
gi|34951696|gb|CA098389.1| [34951696]

67: CA236235
SCMCFL5013E01.g Saccharum officinarum FL5 Saccharum officinarum cDNA clone SCMCFL5013E01 5-, mRNA sequence
gi|35305587|gb|CA236235.1| [35305587]

68: CA257783
SCCCFL1100G11.g FL1 Saccharum officinarum cDNA clone SCCCFL1100G11 5-, mRNA sequence
gi|35945052|gb|CA257783.1| [35945052]

69: CA266600
SCAGLB2050C04.g LB2 Saccharum officinarum cDNA clone SCAGLB2050C04 5-, mRNA sequence
gi|35965933|gb|CA266600.1| [35965933]

70: CA266605
SCAGLB2050C10.g LB2 Saccharum officinarum cDNA clone SCAGLB2050C10 5-, mRNA sequence
gi|35965948|gb|CA266605.1| [35965948]

71: CA271027
SCRULB2064E01.b LB2 Saccharum officinarum cDNA clone SCRULB2064E01 3-, mRNA sequence
gi|35979168|gb|CA271027.1| [35979168]

72: CA279660
SCCCFL8002A02.g FL8 Saccharum officinarum cDNA clone SCCCFL8002A02 5-, mRNA sequence
gi|36005812|gb|CA279660.1| [36005812]

73: CK028172
AGENCOURT_16626163 NIH_ZGC_7 Danio rerio cDNA clone IMAGE:7052487 5-, mRNA sequence
gi|38554096|gb|CK028172.1| [38554096]

74: BW447267
BW447267 Nori Satoh unpublished cDNA library, juvenile whole animal Ciona intestinalis cDNA clone cijv430c18 5-, mRNA sequence
gi|48500310|dbj|BW447267.1| [48500310]

75: CO125842
GR__Eb09I21.f GR__Eb Gossypium raimondii cDNA clone GR__Eb09I21 5-, mRNA sequence
gi|48827452|gb|CO125842.1| [48827452]

76: AJ745343
AJ745343 Triticum turgidum etiolated seedling 20 days old Triticum turgidum cDNA clone 05221R, mRNA sequence
gi|49604017|emb|AJ745343.1| [49604017]

77: CV010772
zfi01-5ms1-h12 Zfi01 Zamia fischeri cDNA clone zfi01-5ms1-h12 5-, mRNA sequence
gi|51369996|gb|CV010772.1| [51369996]

78: CV099016
FAMU_USDA_FP_7039 Vitis shuttleworthii L., grape Vitis shuttleworthii cDNA clone WHVs035_B04 5-, mRNA sequence
gi|51581180|gb|CV099016.1| [51581180]

79: CV126058
EST5243 Zea mays sperm cell cDNA library Zea mays cDNA clone Zmsp12472 5- similar to reverse transcriptase, mRNA sequence
gi|51871174|gb|CV126058.1| [51871174]

80: CX072772
UCRCS08_2A11_b Parent Washington Navel Orange Callus cDNA Library UCRCS08-2 Citrus sinensis cDNA clone UCRCS08-2A11-A22-1-4.b, mRNA sequence
gi|56586762|gb|CX072772.1| [56586762]

81: CK010887
30436rsicef_9431.y1 Oryza sativa cv. PA64s panicle sterile cDNA library Oryza sativa Indica Group cDNA 5-, mRNA sequence
gi|58600359|gb|CK010887.1| [58600359]

82: CK080188
81291rsicen_7859.y1 Oryza sativa cv. LYP9 booting whole plant cDNA library Oryza sativa Indica Group cDNA 5-, mRNA sequence
gi|58691501|gb|CK080188.1| [58691501]

83: DR733324
FGAS079084 Triticum aestivum FGAS: Library 2 Gate 3 Triticum aestivum cDNA, mRNA sequence
gi|70960128|gb|DR733324.1| [70960128]

84: CV008693
zfi01-2ms1-h07 Zfi01 Zamia fischeri cDNA clone zfi01-2ms1-h07 5-, mRNA sequence
gi|74154122|gb|CV008693.2| [74154122]

85: DT648921
ZM_BFb0110O11.r ZM_BFb Zea mays cDNA 5-, mRNA sequence
gi|74241007|gb|DT648921.1| [74241007]

86: DT685298
s13dFA12A06FS049_519744 Tall fescue, Festuca arundinacea Schreb, Field Stress Festuca arundinacea cDNA, mRNA sequence
gi|74429123|gb|DT685298.1| [74429123]

87: DW407375
HHAGE000105 Human liver regeneration after partial hepatectomy Homo sapiens cDNA, mRNA sequence
gi|84908931|gb|DW407375.1| [84908931]

88: DY669911
STRAF96JX cold-stressed Fragaria vesca seedlings cDNA library Fragaria vesca cDNA clone STRAF96, mRNA sequence
gi|89546740|gb|DY669911.1| [89546740]

89: DY802753
CTOX10877.b1_J07.ab1 CTO(XYZ) dandelion Taraxacum officinale cDNA clone CTOX10877, mRNA sequence
gi|90247236|gb|DY802753.1| [90247236]

90: DY809082
CTOX17519.b1_M12.ab1 CTO(XYZ) dandelion Taraxacum officinale cDNA clone CTOX17519, mRNA sequence
gi|90253565|gb|DY809082.1| [90253565]

91: DY938059
CHPX4841.b1_A12.ab1 CHP(XYZ) plains sunflower Helianthus petiolaris cDNA clone CHPX4841, mRNA sequence
gi|90476201|gb|DY938059.1| [90476201]

92: DY940209
CHPX796.b1_G07.ab1 CHP(XYZ) plains sunflower Helianthus petiolaris cDNA clone CHPX796, mRNA sequence
gi|90478351|gb|DY940209.1| [90478351]

93: BE355566
DG1_115_D07.b1_A002 Dark Grown 1 (DG1) Sorghum bicolor cDNA, mRNA sequence
gi|9296668|gb|BE355566.1| [9296668]

94: CJ564661
CJ564661 Y.Ogihara unpublished cDNA library Wh_KMV Triticum aestivum cDNA clone rwhkv7b24 3-, mRNA sequence
gi|93170971|dbj|CJ564661.1| [93170971]

95: CJ550245
CJ550245 Y.Ogihara unpublished cDNA library Wh_HGCPCDAM Triticum aestivum cDNA clone rwhhg13a08 3-, mRNA sequence
gi|93173989|dbj|CJ550245.1| [93173989]


RbcS

1: NM_001073091
Oryza sativa (japonica cultivar-group) Os12g0274700 (Os12g0274700) mRNA, complete cds
gi|115488143|ref|NM_001073091.1| [115488143]

2: CT829382
Oryza sativa (indica cultivar-group) cDNA clone:OSIGCPI032O16, full insert sequence
gi|116639023|emb|CT829382.1| [116639023]

3: CT829383
Oryza sativa (indica cultivar-group) cDNA clone:OSIGCRA111C02, full insert sequence
gi|116639024|emb|CT829383.1| [116639024]

4: CT829384
Oryza sativa (indica cultivar-group) cDNA clone:OSIGCSN082E19, full insert sequence
gi|116639025|emb|CT829384.1| [116639025]

5: CT830712
Oryza sativa (indica cultivar-group) cDNA clone:OSIGCSA008K13, full insert sequence
gi|116642141|emb|CT830712.1| [116642141]

6: CT830714
Oryza sativa (indica cultivar-group) cDNA clone:OSIGCSN038G03, full insert sequence
gi|116642143|emb|CT830714.1| [116642143]

7: U43493
Hordeum vulgare ribulose-1,5-bisphosphate carboxylase small subunit mRNA, complete cds
gi|1167947|gb|U43493.1|HVU43493 [1167947]

8: AB042064
Triticum aestivum rbcS gene for ribulose-1,5-bisphosphate carboxylase/oxygenase small subunit, complete cds, clone:p2-1
gi|11990892|dbj|AB042064.1| [11990892]

9: AB042065
Triticum aestivum rbcS gene for ribulose-1,5-bisphosphate carboxylase/oxygenase Small subunit, complete cds, clone:p6-1
gi|11990894|dbj|AB042065.1| [11990894]

10: AB042067
Triticum aestivum rbcS gene for ribulose-1,5-bisphosphate carboxylase/oxygenase small subunit, complete cds, clone:p10-1
gi|11990898|dbj|AB042067.1| [11990898]

11: EF576098
Oryza sativa (indica cultivar-group) clone 3-2-G05 ribulose bisphosphate carboxylase small chain c mRNA, complete cds
gi|149391336|gb|EF576098.1| [149391336]

12: EF576320
Oryza sativa (indica cultivar-group) clone OSS-1-96-A7 chloroplast ribulose bisphosphate carboxylase small chain precursor, mRNA, complete cds; nuclear gene for chloroplast product
gi|149392065|gb|EF576320.1| [149392065]

13: CU405744
Oryza rufipogon (W1943) cDNA clone: ORW1943S102M04, full insert sequence
gi|150171309|emb|CU405744.1| [150171309]

14: AK250140
Hordeum vulgare subsp. vulgare cDNA clone: FLbaf66o07, mRNA sequence
gi|151418789|dbj|AK250140.1| [151418789]

15: AK250591
Hordeum vulgare subsp. vulgare cDNA clone: FLbaf89f21, mRNA sequence
gi|151419240|dbj|AK250591.1| [151419240]

16: AK250863
Hordeum vulgare subsp. vulgare cDNA clone: FLbaf100b05, mRNA sequence
gi|151419511|dbj|AK250863.1| [151419511]

17: AK252245
Hordeum vulgare subsp. vulgare cDNA clone: FLbaf144p08, mRNA sequence
gi|151420893|dbj|AK252245.1| [151420893]

18: AK252627
Hordeum vulgare subsp. vulgare cDNA clone: FLbaf170o14, mRNA sequence
gi|151421474|dbj|AK252627.1| [151421474]

19: AK252634
Hordeum vulgare subsp. vulgare cDNA clone: FLbaf163g15, mRNA sequence
gi|151421481|dbj|AK252634.1| [151421481]

20: AK252708
Hordeum vulgare subsp. vulgare cDNA clone: FLbaf171n12, mRNA sequence
gi|151421555|dbj|AK252708.1| [151421555]

21: AK252711
Hordeum vulgare subsp. vulgare cDNA clone: FLbaf164a01, mRNA sequence
gi|151421558|dbj|AK252711.1| [151421558]

22: AK248874
Hordeum vulgare subsp. vulgare cDNA clone: FLbaf3m13, mRNA sequence
gi|151426825|dbj|AK248874.1| [151426825]

23: AK248995
Hordeum vulgare subsp. vulgare cDNA clone: FLbaf17o16, mRNA sequence
gi|151426946|dbj|AK248995.1| [151426946]

24: AK249082
Hordeum vulgare subsp. vulgare cDNA clone: FLbaf16i12, mRNA sequence
gi|151427033|dbj|AK249082.1| [151427033]

25: AK249351
Hordeum vulgare subsp. vulgare cDNA clone: FLbaf28b03, mRNA sequence
gi|151427302|dbj|AK249351.1| [151427302]

26: AK249454
Hordeum vulgare subsp. vulgare cDNA clone: FLbaf26j06, mRNA sequence
gi|151427405|dbj|AK249454.1| [151427405]

27: AK249588
Hordeum vulgare subsp. vulgare cDNA clone: FLbaf43n04, mRNA sequence
gi|151427539|dbj|AK249588.1| [151427539]

28: CT841733
Oryza rufipogon (W1943) cDNA clone: ORW1943C102C24, full insert sequence
gi|157888480|emb|CT841733.1| [157888480]

29: M37477
T.aestivum ribulose-1,5-bisphosphate carboxylase/oxygenase (RUBISCO) gene, complete cds
gi|170770|gb|M37477.1|WHTRUBIAB [170770]

30: D00643
Oryza sativa Japonica Group mRNA for small subunit of ribulose-1,5-bisphosphate carboxylase, complete cds, clone: pOSSS1139
gi|218207|dbj|D00643.1|RICRUBPC1 [218207]

31: AF017364
Oryza sativa ribulose 1,5-bisphosphate carboxylase small subunit mRNA, complete cds
gi|2407282|gb|AF017364.1| [2407282]

32: AK335141
Triticum aestivum cDNA, clone: WT012_C16, cultivar: Chinese Spring
gi|241987884|dbj|AK335141.1| [241987884]

33: AK330458
Triticum aestivum cDNA, clone: SET1_F13, cultivar: Chinese Spring
gi|241990116|dbj|AK330458.1| [241990116]

34: AK331023
Triticum aestivum cDNA, clone: SET5_O05, cultivar: Chinese Spring
gi|241990867|dbj|AK331023.1| [241990867]

35: FP096645
Phyllostachys edulis cDNA clone: bphyst003e21, full insert sequence
gi|242380812|emb|FP096645.1| [242380812]

36: AF052305
Oryza sativa ribulose 1,5-bisphosphate carboxylase small subunit mRNA, complete cds
gi|3063523|gb|AF052305.1| [3063523]

37: AK061611
Oryza sativa Japonica Group cDNA clone:001-032-F07, full insert sequence
gi|32971629|dbj|AK061611.1| [32971629]

38: AK070556
Oryza sativa Japonica Group cDNA clone:J023062J10, full insert sequence
gi|32980580|dbj|AK070556.1| [32980580]

39: L22155
Oryza sativum mitochondrial ribulose bisphosphate carboxylase/oxygenase (rbcS) mRNA, complete cds
gi|347450|gb|L22155.1|RICCPRBCLA [347450]

40: AF096617
Avena sterilis subsp. ludoviciana ribulose-1,5-bisphosphate carboxylase small subunit (rbcS) mRNA, partial cds
gi|3790103|gb|AF096617.1| [3790103]

41: AK119219
Oryza sativa Japonica Group cDNA clone:001-046-F11, full insert sequence
gi|37988842|dbj|AK119219.1| [37988842]

42: AK121444
Oryza sativa Japonica Group cDNA clone:J023141B14, full insert sequence
gi|37991067|dbj|AK121444.1| [37991067]

43: AF104249
Avena vaviloviana ribulose-1,5-bisphosphate carboxylase small subunit (rbcS) mRNA, nuclear gene encoding chloroplast protein, partial cds
gi|3901431|gb|AF104249.1| [3901431]

44: AF104250
Avena maroccana ribulose-1,5-bisphosphate carboxylase small subunit (rbcS) mRNA, nuclear gene encoding chloroplast protein, partial cds
gi|3901433|gb|AF104250.1| [3901433]

45: AF097359
Avena agadiriana ribulose-1,5-bisphosphate carboxylase small subunit (rbcS) mRNA, nuclear gene encoding chloroplast protein, partial cds
gi|3978510|gb|AF097359.1| [3978510]

46: AF097360
Avena strigosa ribulose-1,5-bisphosphate carboxylase small subunit (rbcS) mRNA, nuclear gene encoding chloroplast protein, partial cds
gi|3978512|gb|AF097360.1| [3978512]

47: AF097361
Avena clauda ribulose-1,5-bisphosphate carboxylase small subunit (rbcS) mRNA, nuclear gene encoding chloroplast protein, partial cds
gi|3978514|gb|AF097361.1| [3978514]

48: AB020926
Aegilops speltoides DNA for ribulose-1,5-bisphosphate carboxylase/oxygenase small subunit, partial cds
gi|4038656|dbj|AB020926.1| [4038656]

49: AB020927
Aegilops speltoides DNA for ribulose-1,5-bisphosphate carboxylase/oxygenase small subunit, partial cds, clone Spe1-A1
gi|4038658|dbj|AB020927.1| [4038658]

50: AB020928
Aegilops speltoides DNA for ribulose-1,5-bisphosphate carboxylase/oxygenase small subunit, partial cds, clone Spe2-A
gi|4038660|dbj|AB020928.1| [4038660]

51: AB020929
Aegilops speltoides DNA for ribulose-1,5-bisphosphate carboxylase/oxygenase small subunit, partial cds, clone Spe3-A1
gi|4038662|dbj|AB020929.1| [4038662]

52: AB020930
Aegilops speltoides DNA for ribulose-1,5-bisphosphate carboxylase/oxygenase small subunit, partial cds, clone Spe3-A2
gi|4038664|dbj|AB020930.1| [4038664]

53: AB020931
Aegilops speltoides DNA for ribulose-1,5-bisphosphate carboxylase/oxygenase small subunit, partial cds, clone Spe3-A3
gi|4038666|dbj|AB020931.1| [4038666]

54: AB020932
Aegilops longissima DNA for ribulose-1,5-bisphosphate carboxylase/oxygenase small subunit, partial cds, clone Lon-A1
gi|4038668|dbj|AB020932.1| [4038668]

55: AB020933
Aegilops longissima DNA for ribulose-1,5-bisphosphate carboxylase/oxygenase small subunit, partial cds, clone Lon-A2
gi|4038670|dbj|AB020933.1| [4038670]

56: AB020934
Aegilops longissima DNA for ribulose-1,5-bisphosphate carboxylase/oxygenase small subunit, partial cds, clone Lon-A3
gi|4038672|dbj|AB020934.1| [4038672]

57: AB020935
Aegilops sharonensis DNA for ribulose-1,5-bisphosphate carboxylase/oxygenase small subunit, partial cds, clone Sha-A
gi|4038674|dbj|AB020935.1| [4038674]

58: AB020936
Aegilops bicornis DNA for ribulose-1,5-bisphosphate carboxylase/oxygenase small subunit, partial cds, clone Bic-A
gi|4038676|dbj|AB020936.1| [4038676]

59: AB020937
Aegilops searsii DNA for ribulose-1,5-bisphosphate carboxylase/oxygenase small subunit, partial cds, clone Sea-A
gi|4038678|dbj|AB020937.1| [4038678]

60: AB020938
Aegilops squarrosa DNA for ribulose-1,5-bisphosphate carboxylase/oxygenase small subunit, partial cds, clone Squ-A
gi|4038680|dbj|AB020938.1| [4038680]

61: AB020939
Triticum timopheevii subsp. armeniacum DNA for ribulose-1,5-bisphosphate carboxylase/oxygenase small subunit, partial cds, clone Ara-A
gi|4038682|dbj|AB020939.1| [4038682]

62: AB020940
Triticum turgidum subsp. dicoccoides DNA for ribulose-1,5-bisphosphate carboxylase/oxygenase small subunit, partial cds, clone Dic-A
gi|4038684|dbj|AB020940.1| [4038684]

63: AB020941
Triticum aestivum DNA for ribulose-1,5-bisphosphate carboxylase/oxygenase small subunit, partial cds, clone CS-A
gi|4038686|dbj|AB020941.1| [4038686]

64: AB020942
Secale cereale DNA for ribulose-1,5-bisphosphate carboxylase/oxygenase small subunit, partial cds, clone Sec-A
gi|4038688|dbj|AB020942.1| [4038688]

65: AB020943
Hordeum vulgare DNA for ribulose-1,5-bisphosphate carboxylase/oxygenase small subunit, partial cds, clone Hor-A
gi|4038690|dbj|AB020943.1| [4038690]

66: AB020944
Agropyron intermedium DNA for ribulose-1,5-bisphosphate carboxylase/oxygenase small subunit, partial cds, clone Agr-A
gi|4038692|dbj|AB020944.1| [4038692]

67: AJ131737
Secale cereale mRNA for hypothetical protein, clone 5
gi|4090290|emb|AJ131737.1| [4090290]

68: AJ131738
Secale cereale mRNA for hypothetical protein, clone 9
gi|4090292|emb|AJ131738.1| [4090292]

69: X83095
A.squarrosa mRNA for ribulose-1,5-bisphosphate carboxylase/oxygenase, small subunit
gi|599619|emb|X83095.1| [599619]

70: AJ635206
Triticum durum ssp. durum partial mRNA for putative rubisco small subunit (rbcS gene)
gi|62176929|emb|AJ635206.1| [62176929]

71: AF192773
Avena agadiriana ribulose-1,5-bisphosphate carboxylase small subunit (rbcS) mRNA, nuclear gene encoding chloroplast protein, partial cds
gi|6409328|gb|AF192773.1| [6409328]

72: AF192774
Avena strigosa clone Str3 ribulose-1,5-bisphosphate carboxylase small subunit (rbcS) mRNA, nuclear gene encoding chloroplast protein, partial cds
gi|6409330|gb|AF192774.1| [6409330]

73: AF192775
Avena strigosa clone Str5 ribulose-1,5-bisphosphate carboxylase small subunit (rbcS) mRNA, nuclear gene encoding chloroplast protein, partial cds
gi|6409332|gb|AF192775.1| [6409332]

74: AF192776
Avena clauda clone Cl5 ribulose-1,5-bisphosphate carboxylase small subunit (rbcS) mRNA, nuclear gene encoding chloroplast protein, partial cds
gi|6409334|gb|AF192776.1| [6409334]

75: AF192777
Avena clauda clone Cl9 ribulose-1,5-bisphosphate carboxylase small subunit (rbcS) mRNA, nuclear gene encoding chloroplast protein, partial cds
gi|6409336|gb|AF192777.1| [6409336]

76: AF192779
Avena maroccana clone Ma4 ribulose-1,5-bisphosphate carboxylase small subunit (rbcS) mRNA, nuclear gene encoding chloroplast protein, partial cds
gi|6409340|gb|AF192779.1| [6409340]

77: AF192780
Avena maroccana clone Ma7 ribulose-1,5-bisphosphate carboxylase small subunit (rbcS) mRNA, nuclear gene encoding chloroplast protein, partial cds
gi|6409342|gb|AF192780.1| [6409342]

78: AF202646
Avena clauda clone ClG4 ribulose-1,5-bisphosphate carboxylase small subunit (rbcS) gene, partial cds
gi|6573203|gb|AF202646.1| [6573203]

79: AF202648
Avena maroccana ribulose-1,5-bisphosphate carboxylase small subunit (rbcS) gene, partial cds
gi|6573207|gb|AF202648.1| [6573207]

80: DQ245093
Zea mays clone 12935 mRNA sequence
gi|77817774|gb|DQ245093.1| [77817774]
