# Supplementary material for: Assessing constancy of substitution rates in viruses over evolutionary time
Source: BMC Bioinformatics. 2010 Oct 7;11(Suppl 6):S3. doi: 10.1186/1471-2105-11-S6-S3 (PMC3026377; doi:10.1186/1471-2105-11-S6-S3)
Supplement: Additional file 2 — File, when unzipped, consists of a folder with aligned fasta files for each of the six datasets employed in this study. [file 1471-2105-11-S6-S3-S2.zip]

Archive with 6 entries (6 files):
- new tobamo 7.fasta
- rbcLNoCon.fasta
- rbcS.fasta
- retros3NoCon.fasta
- TYLCVdelR.fasta
- WSMVNoCon.fasta
