# Supplementary material for: Assessing constancy of substitution rates in viruses over evolutionary time
Source: BMC Bioinformatics. 2010 Oct 7;11(Suppl 6):S3. doi: 10.1186/1471-2105-11-S6-S3 (PMC3026377; doi:10.1186/1471-2105-11-S6-S3)
Supplement: Additional file 2 — File, when unzipped, consists of a folder with aligned fasta files for each of the six datasets employed in this study. [file 1471-2105-11-S6-S3-S2.zip › new tobamo 7.fasta]

>20889365
---------GAAAGAGACAAAC-ATTAAACATACAAAGTTTA-ATCACATTCA---------CTTTTATATACAATA-CA
ATGGCAAACATTACACAACAAATTATTGATACAAGAGAGGCAGCTGCCGCGGGACGTAAT-CCGCTAATTGCGCAGTTGG
CCTCAAAAAGAGTTTACGATGAGGCGGTGAAATCTCTTGATACACAAGATAAACGCCCCAAAGTAAATTTCTCTAGAGTG
CTTTCAACCGAGCAGATGCGTGTGGTGACCGAAAATTATCCTGAGTTTTCGGTTTCTTACACTGGATCCGCTTTATCTGT
ACACTCCCTAGCTGGGGGTTTAAGGTACTTAGAAGGGGAGTATTTGATGATGCAAGTGCCATACGGTTCGCCGTGTTATG
ATATAGGCGGAAATTACTCCCAGCACATGTTGAAGGGCCGGTCATATGTCCATTGCTGCAACCCTTGTTTGGATCTCAAG
GATATCGCACGCAATGAAATGTACAAGGACGCGATCGAAAGGTACGTAACTAAGAAGAAGGATGGTCCGCGCTCTGTCGC
GTGGAGATCCCAGGCTGAGTCGTCACAAGAGACGAAATTTGCTGGTCTGCCTGCCTGGCAAATGGACGCGTTCCGTAGGT
ACCATTCTGACCCGACTGCTGTAACCTGTCCTGATGTCTTT---------------------------------------
---------CAGCAGTGTGAGCAC---GAATTTCACAAATCCGGAGACCGG---TATGCTGTGGCTCTCCACTCTATTTA
TGACATTCCGTGCGAGCAGATCGGGCCCGCTCTTCTGCGGAAGAACATAAAGGTTCTCTTCGCCGCTTTCCACTTT--TC
TGAGGAGTTGTTGGTTGGGAGTGAGTTTGGA------CGTTTACCAAACGTCGGAGCTTTCTTCTCAGTCGATGATGACA
CAGTCAATTTTCAGTTCGAAGATGAATCTACTTTACATTATACGCATAGTTTTTCAAATATTAGAAAGATTGTAACTAGG
ACTTTTTTTCCTGCTTCTGATAGAGTAGTTTATGTAAAGGAGTTTATGGTTAAGCGTGTTGAT-----------------
-------------ACTTTTTTCTTTAGGATGGTTAGGGTAGATACGCATATGCTGCACAAATCT---------------G
TAGGGCAATTTCAAGTCTCCAAAAATGACTACTACTCGTTGAAATCTTCGCCGATTTTCCAGGATAAAGCCACGTTTTCT
GTGTGGTTTCCCAATGCGAAGTCCAAAGTAGTCATTCCTCTTTTCGAAATGCAAGGA---TTTTTCTCT---GGTTCCCT
CAAAGCGAAGAAAATGTTAGTCGATGCGACGTTTATTCATACGGTGATCAACCATATCTGCACTTATGACAATAAGGCGC
TGACGTGGCGGAATGTCCAGTCTTTCGTCGAATCGATTCGTTCCCGAGTGGTCGTAAACGGTGTCTCAGTTCGTAGTGAA
TGGGATGTACCTATTGAAACACTCTGCGACATATCTTTCACCGTCTTTCTATTGGTTAAAGTCAAAAAGGCTCAGGTAGA
GATCATGAGCGAGAAGATCGTGACACAACCTCAGGGGTTGCTAGACCGTCTTGTCCAAAAG---GTTTCTGAAGCGTTCG
AAGGATGCACAGCTGCAGTACATGCGGCACTCGCATCTACCGGATGGTTCCGTTGCCACGCTGACGAGCTGGTGGTAGAA
ACACCTGAGCTGTTCATGGACTTCCATGATTTTCTGTCTGCTGCTTTTGAGGCCGACGCCAAAATTGAG-GCGGCTAATG
TCGAGAGTGTGTTAGACGCG------TCTGATCGTCTCTACACTACTGTTACTGAGCTATGCGAGCGCTATTCGGGTATT
GAGTTCGATATCGAGAAGTTCACAGACTTCTGTCATCATCATGACGTGAATCCGGGCTTAATTGGAACGGTCATAGAGGC
GATTTTTTCTCAGTCTGCGGGTATTACTGTTACCGGCTTGCAAGCCAAATCTTTGGAGTGGGCTGCAGCGGAAGCTTTAG
CACCGGCGGACGATGGCATGGACTGTGAATCGGATGAAGAGGACGTCTGTTTCCCGGACTACCCGGGGCTGAGCGCTGAG
GAACAGAGATACCTAACACAAGTTAGGGTAAAAGAGGATTCTTTTGTCGAGCTTCAAGATGCATTCAACAGAAAGGCTGT
TACCGAGACCGTTACTGTCGGTGTCGGTGCTTTGCCCACTTTACCGAAACAATGGATAGCGAAGGGCAAAGCTCATCTTC
CTCAAGTTGGCTACTCGGTCGGAAAGAATAAACATTCCATCGATTTCAACGATGATGACGTAGTAGCGATTAGGAAGATC
CATATGATGGAGACCTGCAATCTCAGACTCAAGAAAACTATCACGCCTGTGATTTATACTGGCCCAATCCGCGTAAGACA
AATGGCGAACTATTTGGATTACCTGTCAGCTAGCTTGACGGCTACAATAGGTAATCTTGAACGGATCGTCAGATCTTCGT
GGTCTGGGGAGAATGAACTAGTGCAGACCTACGGTCTGTTTGACTGCCAGGCTGATAAGTGGATATTGCAACCCACTGAA
AGGACCCATTCTTGGGGCGTGTGTTTGACCACGGACGACAAGTTGAGAATAGTGTTGTTGCAATATGACGAGTTTGATTG
GCCCATTGTGGACAAATCCTCTTGGAAAGCTTTTTGCGTTTCTGCAGATACTAAGGTTTTTTCTGTAATTAGAAGTTTAG
AAGTTCTTTCTCACCTCCCTCTT------------ACTGACTGCACTGCAAAATTTACTCTTATTGATGGCGTTCCCGGC
TGTGGGAAA-ACCCAAGAAATCATTAGTTCTGCAAACTTTAGCACTGATTTGATCCTTACACCTGGTAAGGAGGCGGCTG
CTATGATTCGGAGACGTGCGAATATGAAATTCAGGAGTTGC---GTTGCTACTACTGATAATGTTCGCACCTTCGATTCA
TTTGTTATGAAC------CTGAAACCGTACAACTTCAAAACCCTCTGGGTGGACGAAGGGTTGATGGTACATACTGGCCT
ATTGAACTTCTGCGTCAATATTTCTAAAGTTTCGGAAGTAAAGATTTTTGGGGATACCAAACAAATTCCTTTCATCAATA
GGGTTATGAACTTCGATTACCCGCTCGAGCTCAAGAAAATAATAGTTGATAATGTGGAGAAAAGATACACGAGCAAGAGG
TGTCCTCGCGACGTGACGCATTACCTCAACGAGGTTTATGCGGCACCTGTGACGACATCTAGTGCTGTTGTTCACTCTGT
CTCCCAAAAGAAAATAGCGGGAGTAGGTTTGTTGCGCCCTGAGTTGACTAACTTGGAGGGGAAAATTATCACTTTTACTC
AAAGTGATAAGCAGACCCTTCTCAAGGCTGGTTACCAGGACGTC------------------------------------
---AACACTGTTCATGAAGTTCAAGGAGAGACATACGAGAGCACCTCTGTGGTGCGTGCAACTGCCACGCCTATAGGTTT
GATATCCAGGAAATCGCCTCATGTACTTGTGGCGCTCTCCAGGCATACCAAAACTATGACGTATTATACCGTCACTGTCG
ATCCCGTAAGCTGTATAATTGCTGACTTAGAGAAAGTCGACCAGAGCATATTGTCGATGTACGCTTCTGTGGCGTGCACC
AAA---TAGCAATTACAGCAAATGTCGTTCCAC---ATTTCAGAAAATGTAGTATTGCCCGTATCTAAAGCGGGTTTCTG
GACCGACATGCAGTGTTTTTATGATGCTTGTTTGCCTGGTAACAGTTTCGTTCTAAACGATTACGATTCAGTTACAATGC
GT-TTGGCCGATAATGAGTTTAACTTGCAACCTTGCAGGTTGACCTTGTCAAAGGCCGATCCTGTAGCTGAATCATTAAA
GTTAGAAAGGAAGAATTTTCTGGTTCCTTCTCTTAAAACTGCTGCCGAGCGACCTCGCATCCCTGGTTTTTTAGAAAATT
TAGTAGCTATAGTTAAACGTAATTTTAATACTCCTGAGTTAGCTGGTACTTTAGATATTAGTTCTATTAGCAAAAATGTT
GTAGATAATTTCTTTACTACTTTTCTTAGGGACGAGCAATTGTGTGATCACTTAGCTCGTGTTAGG--------------
----------TCGTTGAGTTTAGAGTCGTTCTCTGCATGGTTCGATAATCAGGCTACAGTTGCTCTAGGGCAA-TTGGCA
AACTTTGATTTCACTGATCTGCCGCCCGTGGACGCGTATACGCATATGATCAAAAGGCAGCCGAAATCTAAGTTGGATAC
TAGTATCCAGTCCGAATATCCTGCTTTGCAGACTATAGTTTATCATTCCAAAGTAGTTAATGCTGTTTTCGGTCCTGTTT
TTAGATACCTTACTAGCGAGTTTTTAAGTATGGTAGATAATTCTAAGTTTTTCTTTTATACTAGGAAAACCCCAGAAGAA
TTGCAGTCTTTTTTC-TCGACGTTGTCTGCTAAGGAGCCTTATGAGATCCTGGAGTTAGATGTGTCTAAGTACGATAAAT
CTCAAACTGATTTCCATCAAGCGGTGGAAATGGCGATTTGGGAGCGATTGGGCTTAGATGACTTCCTCGCAAGGGTCTGG
GAGATAGGCCATAAGCGTACCTCCATTAGCGACTTCCAAGCGGGAATTAAAACTGTAATTTACTATCAGAGGAAATCTGG
TGATGTAACTACTTTTATAGGTAATACTTTTATTATTGCGGCGTGTGTTGCTTCTATGATTCCCTTAGGTAGATGTTTTA
AAGCTTCTTTCTGTGGTGATGATTCGCTTATCTACATGCCACCCAACCTCGAGTATCCTGATATTCAAGCTACGGCCAAT
TTGGTTTGGAATTTCGAAGCTAAATTGTTC---AAAAAGAGGTATGGGTATTTCTGTGGTAAGTACGTTATTCATCATGC
AAAGGGCTGTATTGTATATCCTGATCCCTTGAAGTTAATTTCTAAATTAGGTAATAAGAGTGTAGAAAGCTACGAACACT
TGGAGGAATTTAGAATTTCTCTAATGGACGTAGCTAAACCTTTG---TTTAATGCCGCTTATTTTCACCTTTTAGATGAT
GCTATCCACGAATATTTTCCTAGCGTCGGGGGTAGCAGTTTTGCTATTAATTCTTTGTGCAAGTACCTTAGTGATAAGTG
GTTGTTTAGGTCTCTATTTTATCGTTCT----------------------------------------------------
--------------------------------------------------------------------------------
--------------------------------------------------------------------------------
--------------------------------------------------------------------------------
--------------------------------------------------------------------------------
---------TCTAGTTAGTTATGTCTGTTAG-CAAGTTAGGTGTGAAGAATGTCTTGAAGCCTCAGGAGTTTGTTAAA--
-CTCAACTGGGTCGACAAGGTTCTTCCTGATATGTTTACAGTTTTCCGTTACTTGTCTGTGACTGACTATAGT------G
TAATTAAGTCTAGAGATTCCGAGTGTTTAATTCCTGTTGATTTGTTGCGTGGTGTCGACTTGTCCAAGTCTAAGTACGTT
ACTTTAGTAGGAGTGGTCATTTCTGGTGTCTGGACGATACCCGAAAATTGCGCTGGCGGAGCTACCGTAGCGCTTGTCGA
TACCAGGATGTCGATGGTAGACGAAGGAACTATCTGCAAGTTCTCAGTCGCCGCATCTGCTCGTGACTTTATGGTTAAGT
TAATTCCTAACTATTACGTCACTGCAACCGATGCTTCATCGAAACCCTGGTCTATTTTCGTTAGAGTGTCTGGTGTGCGT
ATAAAAGAAGGGTTTTCTCCGCTTACGCTTGAGATCGCTTCTTTAGTAGCTACTACTAACTCTATTCTTAAGAAAGGTCT
TCGTGTTAGTGTCTTAGAATCTGTCGTGGGCAGTGATGCTTCTGTCAATTTGGAGTCTGCTTCTGAGAAGGTTCAACCCT
TCTTCGATTCAGTTCCTATTACAGCTGCCGTCATT---TCTCGCGATAGGTCTTACGTTTCTAAGTCTGGCTTTAATCGT
GCTGTACGATCTAAGCCTCCGTCTAAAGGTGGGAAGAAATTT--------------------------------------
-------------GGCGATTCTGCTGAGAGTTTGTCGGAGGATAGCGCTTCTGAGCTACCCGGTTTATAACAAG------
-----------------ATGCCTTACTCTACCAGCGGTATTCGTTCGCTTCCTGCTTTTTCTAAGTCTTTTTTCCCTTAT
TTGGAGTTGTATAATTTATTAATAACAAATCAAGGGGCGGCTCTGCAGACGCAAAATGGTAAAGACATTTTGCGTGAGTC
GCTCGTTGGTTTGCTGTCTTCTGTTGCGTCACCCACTTCACAGTTTCCTTCCGGTGTG------TTTTATGTGTGGTCTC
GTGAGTCGCGCATTGCTGCTTTGATCGATTCTCTCTTCGGTGCTTTGGATTCAAGAAATAGGGCTATTGAAGTTGAAAAC
CCTTCTAATCCATCGACTGGCGAAGCTTTGAACGCGGTTAAGCGCAATGACGACGCGTCTACAGCCGCTCACAACGACAT
TCCTCAGATTTTATCTGCTCTGAATGAAGGTGCGGGCGTTTTTGATAGAGCGTCTTTTGAATCTGCTTTTGGTCTCGTGT
GG-ACCGCAGGT-------------------------------TCGTCTACCTCGTCTTGA-------------------
--------------------------------------------------------------------------------
---GGCGTGGGGGCTACGATAAGCCCTAGAGTTTTT--CCCTCCTCTATAATCGAAGGG---------------------
--------------------------------------------------------------------------------
---------CGTTCTTAC-GCGGTTTCTACCGAGTCTCTGTCGTGTGACGAC-ATGCT---GGCGTAAGTTTGTATGGGT
A---GAGGTGTTCGAATCACCCCCTTTGTCCTGGGTAAGGACCCC-A
>20153395
---------GAAAGCATTA--C-ATTAAACATACAAAGTTTA-ATTACAATTA---------CTTTTATATACAATA-CA
ATGGCAAACATTACACAACAAATTATCGATACAAGAGAGGCTGCTGCCGCTGGACGGAAT-CCGTTGATAGCGCAGTTAG
CCTCAAAAAGGGTTTATGACGAGGCTGTGAAGTCTCTGGACACACAAGACAAACGCCCTAAAGTGAACTTTTCGAGAGTG
CTTTCCACGGAGCAGATGCGCGTGGTCACCGAGAACTACCCCGAGTTCTCGGTTTCTTACACTGGCTCTGCTTTATCTGT
ACATTCCCTCGCAGGAGGGTTGAGGTACTTAGAAGGGGAATACCTCATGATGCAAGTGCCGTACGGTTCGCCGTGCTATG
ATATCGGAGGAAACTATTCCCAACACATGTTGAAGGGAAGATCTTATGTGCATTGCTGCAACCCCTGCTTAGATTTGAAG
GATGTCGCACGCAATGAAATGTACAAGGATGCGATCGAACGATACGTCACGAAGAAGAGAGATGGTCCGCGTTCTGTTGC
GTGGCGCTCTCAAGCTGAAACGTCTCAAGAGACGAAATTTGCTGGTCTGCCTTCCTGGCAAATGGACGCATTCCGTAGGT
ACCACTCGGACCCTAGTTCTGTTACATGTTCTGATGTTTTT---------------------------------------
---------CAGCAATGTGAACAC---GAGTTTGCACGAAGCGGAGACCGG---TATGCTGTGGCTCTCCATTCCATTTA
CGACGTTCCGTGCGAGCAGATAGGGCCTGCTCTTCTGAGGAAAAACATCAAGGTTCTCTTCGCTGCTTTCCATTTT--TC
GGAGGACCTGTTAATAGGGAGCGAGTTCGGA------CGTTTACCTAACGTCGGAGCTTTCTTCTCTGTTGACGGCGACT
CCGTCAATTTTCAGTTCGAAGACGAGTCTACTTTACATTACACGCATAGTTTTACAAATATTAGGAAAATCGTAACTAGG
ACTTTCTTTCCTGCTTCTGATAGAATAGTTTATGTAAAGGAGTTTATGGTTAAGCGTGTGGAT-----------------
-------------ACTTTCTTTTTTAGGATGGTTAGAGTAGATACGCATATGTTGCACAAGTCT---------------G
TAGGTCAGTATCAGGTTTCTAAGAATGATTATTACTCTCTCAAATCCTCACCGATCTTCCAAGATAAAGCCACGTTTTCT
GTGTGGTTTCCTCAAGCGAAATCCAAGGTGGTAATCCCGCTGTTCGAAATGCAGGGT---TTTTTCTCT---GGCACCTT
GAAGTCAAAGAAGATGCTAGTAGACGCGACGTTTATTCACACGGTGATCAATCATATCTGCACCTACGATAACAAGGCAT
TGACGTGGCGGAATGTTCAATCTTTCGTCGAGTCAATTCGTTCGAGAGTAGTTGTGAACGGAGTTTCTGTGCGTAGTGAA
TGGGACGTACCCATTGAGATGCTCTGCGATATATCTTTTACTGTCTTTCTTTTGGTTAAGGTTAAGAAAGCACAGATTGA
GATCATGAGCGAAAAGATCGTGACACAACCGCAGGGACTTTTAGAGCGACTCGCCCAAAAA---GTGTCTGAAGCATTCG
AAGGATGCAATGCGACGATTCACGCCGCGTTAATGTCCACCGGGTGGTTTAGATGCCAGGCTGACGAGTTGGTCGTAGAA
GCCCCTGAGTTGTTCATGGACTTTCATGACTTTCTTTCTGCTGCTTTTGAGGCCGATGCCAAAATTGAG-GCGGCCAATG
TCGAGAGTGTCCTGGACGCT------TCTGACCGACTATACACTACGGTTAATGAACTCTGTGAGCGCTACTCTGGGATT
GAGTTTGACCTGGAGAAGTTTACGGACTTTTGCCATCATCACGATGTGAACCCGGGCTTAATTGGAACAGTCATAGAGGC
GATTTTTTCTCAATCTGCCGGAATAACAGTCACGGGCCTGCAAGCAAAGTCGCCCGAATGGGCGGCTGCAGAAGCTCTGG
CTCCGGTGTTTGACGACATGGACTGTTCATCGGATGAAGAAGACGTCTGCCAACCTAAATACCCGGGATTGTCCGCTGAG
GAGCAGAGATACCTGAGAGAGGTTAGAACGAAGGAAGCCTCCTTTGTAGAGTTGCAAGACAAGTTTAACCGCAAGTCGGT
AACGGAAACCGTCACCGTAGGTGTCGGCGCCTTACCCACTTTGCCAAAACAGTGGATCGCAAAGGGAAAGGCTCATCTCC
CTCAAGTCGGCTATTCGGTGGGAAAGAATAAACATTACACCGATTTCAATGACGATGATATAGTAGCCGTGAGGAAGATC
CATCTCATGGAGACCTGCAATCTCAGATTGAAGAAGACTATCACGCCTGTGATTTACACTGGCCCCATCCGCGTCAGGCA
GATGGCAAACTACTTGGATTACTTGTCTGCTAGCTTAACGGCTACGATAGGTAATCTCGAGCGGATTGTCAGATCCTCGT
GGTCCGGGGAGAATGAATTGGTACAAACCTATGGTTTGTTCGACTGTCAGGCTGATAAGTGGATTTTGCAACCCACGGAA
AGGACCCACTCTTGGGGCGTGTGTTTGACCACGGATGACAAGTTGAGAATCGTGTTGTTGCAATATGACGAGTTTGACTG
GCCAATAGTTGACAAGTCTTCCTGGAAGGCTTTCTGCGTTTCTGCTGACACTAAAGTTTTTTCTATTATTAGGAGTTTAG
AAGTACTTTCCTCCCTCCCTCTT------------CAAGATCCGACTGCAAAATTTACTCTGATTGATGGCGTGCCTGGA
TGTGGTAAG-ACCCAAGAAATTATTAACTCAGCTGACTTCAAAACGGACCTGATCCTTACACCTGGTAAGGAGTCCGCTG
CCATGATTCGGAGGCGTGCTAACGCGAAGTTCAGAGGTTGC---GTCGCAACCAATGATAACGTACGCACCTTCGATTCA
TTCGTTATGAAC------AAGAAACCCTTCACCTTTAAGACCCTATGGGTCGACGAGGGGTTGATGGTTCATACGGGGCT
ATTGAACTTCTGTGTGAACATTGCGAAAGTCAAGGAAGTTAAAATTTTTGGGGATACAAAGCAGATTCCATTCATCAACA
GGGTGATGAATTTCGACTACCCGCTAGAATTGAAGAAGATAATCGTCGACGATGTCGAGAAGCGGTACACAAGCAAACGG
TGTCCTCGCGACGTGACGCATTACCTCAATGAGGTATACGCTGCGCCTGTGACGACATCGAGTGCTGTTGTGCACTCGGT
CTCGCAGAAAAAGATCGCGGGTGTGGGCTTGTTGCGCCCTGAATTAACCAGTCTGGAAGGGAAAATTATCACTTTTACTC
AAAGCGATAAACAAACCTTGTTAAAGGCTGGTTATGAGGACGTG------------------------------------
---AACACTGTTCACGAGGTCCAAGGAGAGACATACGAATGCACCTCTGTGGTGCGGGCTACTGCTACGCCTATAGGTTT
AATATCCCGGAAATCGCCACACGTGCTGGTGGCGCTCTCCAGGCATACTAAAACTATGACGTATTATACCGTCACTGTCG
ATCCTGTAAGCTGTATAATTGCTGATCTCGAAAAGGTCGATCAGAGCATATTGTCTATGTACGCTACTGTAGCGTCCACC
AAA---TAGCAATTACAGCAAATGTCGTTCCAC---ATCACTGAAAACGTAGTTTTGCCCGTGTCTAAAGCGGGTTTTTG
GACCGACATGCAGTCCTTTTACGACGCTTGCTTGCCCGGAAACAGTTTCGTGCTTAATGATTATGACTCTGTGACCATGC
GG-TTAGCTGACAACGAGTTTAACCTGCAACCTTGCAGATTGACTCTGTCTAAGGCCGACCCGGTTGCCGAGTCGTTGAA
GTTGGAAAGGAAGAATTTTCTGGTTCCTTCCCTCAAAACTGCTACGGAGAGGCCGCGTATTCCTGGTTTCTTAGAGAATT
TAGTAGCAATAGTTAAGCGTAATTTTAACACCCCGGATTTAGCCGGGACTTTAGATATAGATACTATTAGTAAGAGTGTT
GTAGATAATTTCTTTACTACTTTCCTTAGAGATGAACAGTTGTGTGATCACTTAGTGCGTGTTAGG--------------
----------TCTCTTAGTTTAGAGTGTTTTTCTGCGTGGTTTGATAACCAGGCTACTTCTGCCATGGGGCAG-TTGGCC
AACTTCGACTTCTCTGACTTGCCGCCGGTCGATATGTATACGCATATGATCAAGCGACAGCCAAAGTCGAAGTTAGATAC
CAGTATTCAGTCTGAGTATCCAGCCTTGCAGACTATAGTTTATCATTCTAAGTTAGTTAATGCGGTTTTCGGTCCTGTTT
TTAGGTACTTAACTAGTGAGTTTCTTAGCATGGTAGATAATTCGAAGTTTTTCTTTTATACTAGGAAAACCCCGGAAGAT
TTACAGTCTTTTTTC-TCCACCTTGTCTGCAAAGGAGTCTTACGAAATCCTGGAGTTAGACGTGTCTAAATACGATAAGT
CTCAGACTGACTTTCATCAAGCTGTTGAGATGTTAATCTGGGAAAGATTGGGTTTAGACGACATTCTAGCGAGGATCTGG
GAAATGGGCCACAAAAAGACCAGCATATCGGACTTCCAAGCTGGGATTAAGACTGTGATCTACTATCAGAGGAAATCTGG
GGACGTTACTACTTTTATAGGTAATACTTTTATTATCGCAGCGTGTGTAGCTTCTATGGTTCCTTTAAGTAAATGTTTTA
AAGCCTCTTTCTGTGGTGATGATTCGCTTATCTACATGCCGCCCAACCTGGAGTATCCTGATATTCAAGCTACTGCCAAT
TTAGTCTGGAATTTCGAGGCTAAGTTGTTT---AAGAAAAGGTATGGGTACTTTTGTGGTAAGTATGTCATTCACCACTC
TAAGGGCTGTATTGTATATCCTGACCCTTTAAAGTTAATTTCTAAATTAGGTAATAAGAGTCTGGAAAGTTACGAACATT
TGGAGGAATTTAGGATTTCTCTGATGGACGTGGCTAAGCCTTTG---TTTAATGCCGCTTATTTTCACCTTTTAGATGAT
GCTATCCACGAGTATTTTCCTAGCGTAGGGGGTAGCAGTTTTGCTATTAATTCTTTGTGCAAGTACCTTAGTGATAAGTG
GTTGTTTAGATCTCTTTTTTCAAAGTCT----------------------------------------------------
--------------------------------------------------------------------------------
--------------------------------------------------------------------------------
--------------------------------------------------------------------------------
--------------------------------------------------------------------------------
---------GTCGTTTAAGTATGTCTGTAAG-TAGCGTCGGTGTCAAGAATGCTTTGAAGCCGCAAGAGTTTGTAAAA--
-CTCTCGTGGGTAGACAAAGTTCTTCCTGACATGTTTACAGTTTTCCGCTATCTGTCTGTTACTGACTACAGT------G
TGATTAAGTCTAGAGATTCTGAGTGTTTGATTCCTGTTGATTTGTTGCGTGGAGTCGACTTGTCCAAGTCTAAGTATGTA
ACTTTAGTAGGTGTTGTCATCTCCGGAGTTTGGACAATTCCGGAGAATTGCGCTGGCGGAGCTACCGTAGCGCTAGTCGA
CACCAGGATGTCGATGGTAGACGAGGGAACTATCTGTAAGTTCTCCGTCGCTGCTTCGACGCGTGATTTCATGGTTAAGT
TGATTCCTAACTATTACGTCACTGCTTCGGATGCTTCCTCGAAACCCTGGTCTATATTTGTTAGAGTGTCTGGTGTGCGC
ATCAAAGAGGGTTTCTCTCCGCTTACGCTGGAGATTGCCTCTTTAGTTGCTACTACTAATTCTATTTTGAAGAAAGGTCT
GCGTGTTAGTGTGTTAGAATCTGTCGTAGGGTCTGACGCCTCCATTAATTTGGATTCTGTTTCGGATAAGGTTCAACCCT
TCTTCGACTCAGTTCCAATTACGGCGGCTGTCATC---GCCCGCGATAGATCTTATGTTTCTAAGTCAGGTCCTAGTCGT
GCTGTACGGCCAAGACCCCAGTCTAAAAGTGGAAAGAAAGGG--------------------------------------
-------------------------GATGCAAATCCCGCTGAGAGTATGTCGGATGGCGATGCTT--------ATGAACC
ACCTCGTTTATAACAAGATGTCTTACTCAACCAGTGGTATTCGTTCGCTTCCTGCTTTCGCTAAGTCTTTTTATCCTTTT
TATGATGTGTATAACCTGTTGGTTTCGGCCCAAGGAGGTGCTCTGCAAACGCAAAATGGTAAAGACATTTTGCGTGAGTC
CCTCACTGGGTTGTTAACTTCTGTTGCGTCTCTCAATTCACGTTTTCCTGCTAATGAG------TTTTTCGTGTGGTCTC
GTGAGTCGCGCATTGCTGCCATAATCGATTCGTTGTTATCCGCTTTGGATTCTAGAAATAGGGCTATCGAAGTTGAAAAC
CCTTCTAATCCTTCTACCGGAGAAGCTCTGAATGCGACCAAGCGCAATGACGACGCGTCTACAGCCGCGCACAACGACAT
TCCTCTGCTTTTAGCAGCTCTGAATGACGGTGTGGGCGTTTTTGATAGTGCGTCTTTTGAGTCAGCTTTCGGTCTTACTT
GG-ACCGCAAGC-------------------------------GCTACTTCCTCAAAGTGA-------------------
--------------------------------------------------------------------------------
---GGCGTGGGGGTAACGATATACCCCAGAGTTTTT--CCCTCCTCTTAAATCGAAGGG---------------------
--------------------------------------------------------------------------------
---------CTTTCTTAC-GCGGTTTCTACCAAACCTCTGTCGTGTGACGAC-ATGTT---GGCGTAAGTTTGTATGGGT
A---GAGGTGTTCGAATCACCCCCTTTGTCCTGGGTAAGGACCCC-A
>MarMV
-------------GACGCGTCC-GAACAAATACAATCACAACAACATTTGCAGGAAAATACAATTACAATGACAACAATT
TCACAACAATTACAACAAACAAAAGAGAGACTCGTCTCTGATAGCAGGGGTCCC-------------ATACAGGACCTTG
CATCGAGAAGAGTCTACGACGACGCGGTCAATTCTCTTCGAGTATTGGACCGCCGTCCAAAGGTCAACTTTAACAGGTTG
ATTTCCGCGGACAAGTGTAAGCTCATCACAGAGTCTTACCCTGAATTCACGATTAACTTTACTGGCACAGTTCACTCCTC
GCACGGGTTGGCGGGGGGTCTGCGCACCCTAGAGACAGAGTATCTGATGATGTCTGTCCCCTATGGTCTCCCTACATACG
ACATCGGTGGAAATTTTTCACAACACATGCTTAAAGGGAGGTCATACGTACATTGCTGCAACCCATGTATGGATCTGAGA
GACGTCGCAAGGAACGATTCTTACCGTGATACGATTCAATCGTATCTG--------------------------------
-------------------TCAAGGTTT------CAGCGACGCGAACCAATTTCGTGGAACACCGAACGATTTACAGGAA
GACCTGCCAGAGCACTCCCGGAATTTCAAATTGAGGCTTTCAAAGAATATCAAGACGACCCATTTCAGTTACGTGCCCCT
CCCATTCCACAA---TGCCCTTTT---TCACCGCCTGAGCAGATGGACACG---TTCGCCGTGTCTGTCCACTCATTGTA
CGATATACCGGTTAATGAACTCGGTCCCGCTCTACTACGGAAGAAGGTAAAAACGCTTTATGCGTGCATGCATTTT--TC
TGAAGAGCTGTTGTTGGGAGCAGAAACCGGT------ATTTTGTCACACATCGGTGCTTCTTTTGTGGTCAAGGGTAACA
AGGTCACCTTTGGTTTTTTCGATGAATCCACACTGTTGTACACACACGACCTCAGAAACGTTAAAGACATGATGATAACC
ACCTGGTTCGTGGCAGATACTAGATTTGTGTACATGAAGGAATTTCAAGCACGCCGTGTCGATACGGTGTTTTGCAAATT
CCAACGTGTTGACACATACAGGTTGAACCGGTGCGTGTTCGGCGAAGACCCTGATGCACTCGGGGAGTTC------ATTG
ATGATGCGTGGACAAGAAGTAGAAGCACGGCAATGATGTCTACTGAG---CCAGTTTTTAAGGATTCCGCGTCATTTCAA
GTGTGGTTCCCACAAAGCAAAGGGAAGGTATTGGTCCCGGTCTTTAAAGGAATT------TTTCAATCG---GGCAAGAT
GGAGAGTTCTACAGTGATTGTAGACGAAGATTTTGTACACACAATCCTGAATCATATTCGTACTTACCCTGCTAAGCAAC
TAACGTATGAGAACGTACTGTCCTTTGTGGAAAGTATACGATCTCGCGTTATTGTTAACGGGTGTAATGTTCGATCAGAA
TGGGACGTCGAAAAGAAAATACTACCAGATGTTGCGATGACCTTTTTGTTGATCACCAAGTTAAGACAGCTACAGGATCA
GGTCGTCTTCGACAAGTTCGAT---TTCAAAAGGACTACGATTTGGGGAAAAGTCCGCGAGGTTTTTAGTGAGTACGTGA
GTGATATCACCGGTTTTATCTTCGAATCACTGAGATCCATTGGATGGATACAAATAGTCGATGATAAACTCAAGATCACC
ACGCCGGAATACTACAGAACCTTCACGGAAGAACTCAACATTAAGTTCAGAAGAAATTCCGAGCAGGTC-GAAGTCGACG
TTACTGAATCGTTGAAGCTC------TCTAACGAGATTTTCGATGTGGTCGCGGAACTCGGCGAGCAGTTCGATTTTATG
GCGTTCGACACAGAAAAGTTACAGGAATTCGTCAAAAATCACAACGTCAAACCATCTGTTCTGAAGGATGTAATCAGCGC
TCTATACAATGGAGAA------TGTGGTGTGTCCTTT---------AAAGACACATCCACACCGTGTCTGCAAGGTATGA
GCGTT---------------------------GAAAACGTTAGTGCGGTTGACGTTACGAACATTCCATCG---------
--------------------------------------------------------------------------------
----------------------------------------------------------------------ACCAGTGGGA
CAAAGCCGGACACTGTTGTCACAGAGATCACTGATACCAAAGAGAGCGAGAGATTTTCGTTCACAAAATTCAATGGGATG
AAAGTCAGT---GATGTCTTGGAGCAAATTCGTGGACCGACAGAGAAACACTATGTCGGTGAGGTTGAAGTGCGACAGAT
GGAG---AATTATCTTGATTACTTGAAGGCATCGCTCTGCGGTTCTTTAAGTAACCTTGACAAGGTGCTGAGAGATTACT
GGTCACAATCGAATGAGACGTACAAGACGTACGGTGTGTGGGAGACACAGAAGAAGAGGTGGCTTCTTGATCCACCAGAG
AGGAAACACAATTGGGGTTTGGTTCTGATCGGTAACGAAAGTTACATTCAATGTTTACAATATGATCAAAATGATCAACC
CGTG------TGTCTCCCAGGTTGGCAGAGAGTGGCTGTGAGCAACGAAACCAAATTATTTTCCAATGTGCAAATACTCA
ACGAGCTCAATGAGGTCGAGAGA------------GTAGTGCCCGGAGGAGAACTAATTTTGGTGGAAGGTGTTCCCGGT
TGCGGAAAA-ACAAAAGAGATTCTCGAGAGGTGCAACTTTAAAACTGACCTGGTTTTAACACCAGGCAAGGATGCGGCTT
CAATGATACGACGCAGAGCTAACCATGGTCTGAGCAAAGAGAATGCTACGTCGTATAATGTGAGGACATTCGACTCATTC
CTCATTAATCGC---------GTGCCGGTCAGATTTGACACGGTGTGGGTTGATGAGGGTTTGATGGTCCACACAGGTGT
GATACAGTTTAGCCGACTACGTACAAACTGCAAGAGGATGTACGTCTTCGGTGACACGAAGCAGATTCCATTCATCAACA
GGGTCATGACTTTTGATTACCCTGAATGTCTCAGGAGCCTCAAGGTCAATTCTATTGAGACAAGGAGCGTGACTAAACGT
TGCCCGGCGGATGTGACCGTTTATCTCAGTTCACAATACGAGTCACACGTTTTAACTACCAGCAACACCCTGAGGTCTGT
GGATGCACAGCTTCTTAAGGGTGCTGCGGTGTTAACACCGCGCGAAACGGTTTTGAACGGAAAGATAGTCACGTTCACGC
AGGCCGACAAGGCGCTGCTCAAGAAAAACGGATACATCGGTGTC------------------------------------
---AACACAGTACACGAGGTACAAGGTGACACATTTGATGAGGTTTCGCTGGTTCGTGCAACGCCCACACCTGTGGGCAT
CATTGCAAAAGACTCACCGCACGTCTTGGTCGCGCTATCAAGACACACTTGTAGACTGACGTACTACACTGTAGTACCAG
ACTTCGTTGTGTCGAAGATAACTGAGATCAAGGCAGTGAGCAATTTTCTTCTTGATATACATATGTACAGTGGTCCTACG
AAGTTATAGCAATTACAGTGTAAAGACGTCTATATTCACAAAACACACGCTTTTGTTCCGACACCCAAGACGGGGACGGT
TTACGATTTGCAAGAGTGGTATGATTCAATCCTTCCCGGGAACTCGACCGTACTCAACGATTACGACGGTACTTGTTATA
CGGTTGTTCGACAACGAACTAAACGTACAACCGTGCCGTCTGACGCTGAGTAAGGCCGATCCAGTTCCGGAGATTATCAA
GATAAACTCAAAGGAATTTCTTAAACCGGTTCTTAGAACCGGTTGTGAGAAACCTAGAACGAGTGGAATGATTGAGAACC
TTCTTGCAATGATAAAACGGAACTTCAATTCACCGGAACTTAACGGGGATGTGGATATTGACGTCTTGTCGTCTAGTGTG
GTAGATAGGTTTTTTGATGTTTATACGAGTCCTGATGCAGCGTTTATTTTGAGAAGTTACACTAGTCTAGACTGTGCAAA
CAATGTATATATATCATCCCATGAAAATTTTTCTGACTGGTTGGACAAACAGTTACCAGAGGTGGTTGGTCAG-TTGGCC
AACTATGACTTCATTGGTATTCCACCGGTCGACGAGTATAAGCATATGATCAAGAAGCAACCGAAACTCAAAGGAGATTG
TTCGATACAAAACGAGTACCCTGCACTGCAGACTATCGTTTATCATTCGAAGAAGATCAATGCGATTTTCGGTCCTGTTT
TTAAGGAACTAACTCGTCGGCTTTTGGAGTGTTTTGACTCACAAAGGTTCATGTTGTACACGAGGAAGACTCCAGGTGAC
ATCGAAGAATTCTTC-AACAGTGTCACTGGAAAAAACGATATGGACATTCTTGAACTTGATGTGAGCAAGTACGACAAGA
GTCAGGATGATTTTCACTTCGCTCTTGAGATGAAAATATGGGAAAGGCTGGGACTGGACAACTTCATAAAAACTCTGTGG
AGCAACGGTCATAAACGAACTATCCTCAAGGATTACACCGCAGGGATAAAAACAGTGCTATATTACCAAAGGAAAAGTGG
TGACGTCACCACCTTCATTGGTAATACTGTGATTATTGCGGCGTGTGTGAGCAATATCCTCCCGATAGAAAGGTGTATCA
AAGCATCATTCTGTGGGGATGATAGTCTTGTGTTGATGCCCAAGGGTTTGAATTATGGAGATGTGCAGTCTAAGGCTAAC
CTAGTATGGAATTTCGAGGCTAAGCTGTTTATGAAACAACGACACGCTTACTTTTGCGGTAAGTATATCGTATTTCATGA
CAACGGTGCCGTCGTTTTTCCTGATCCTTTGAAGCTCGTTGGTAAGCTGGGTTGTAAGAATCTTCAATCACGCGAGCATT
GCGAAGAACTACGTCGTAGTCTCTGCGACGTAGCTGGGAATTTT---GGAAATTGTGCGTATTTTTCTTTATTGGATGAG
GCTATCCAGGAGACTTATAAGTCTGCGGGAAGCGGTTGTTATGCTTATCGTGCGCTTTGGCGGTTTCTAACGAATCCTCA
TCTATTTCAGTCTTTGTTTTACCTT-TG---ATGTCTTTGATAAAACGTTTCGCTCAATCACTTGGATTTTGTGAGTTGC
TGTTGATTGATTCACACAGTCAACGTCTCAATTCCGGTGTGAGAGTGTTACAAAAAACAACAGAATATTTACAGTATTTT
GATAGTTTTTCTGTTAGAATTTTGGTTGTGAAAACGCTCAATTCCTTTTCGACTGTCGAGGTCAGAGTGCGTTGTGGTAA
TTGTCAAAGAGTCAGTTTCTGTTCATTTCGGTGTCCCGGTGTAAAGTTAGCTGTTTCGCAACAGTTAGTCTTCCCCGGGG
AGCACGTTTGCAGACCGTGGACAAAGACACTTCCGTATACACACAAACCTGTAGTGTATCTGAATTGTGCCAATTTCGAA
CATGTCGCTACGTGCACAGAATGCTCAGGACGTTGTTCC--ACCGCTAGACTATCTGAACCCGAGCAACTTCGTGAAACC
GAAGTTAGTGGGTTTGGAGAGACTAGGCCTGGTGAAGACACCGAAGAAAATGTGTGCTCTGATGGAGACGGACGTTGTGA
AGATATCTCCAAAGGAAAGAACAGTCTTCCCACTAAATTTAGTGGAGAAGATTAAGGACATTGCGAACTACAAATACATG
ATGCTGCTTGCCTGTGTTATAAGTGGTCGCTGGCATGTTCCAAACACTGTTAAAGGTGAGGTCTTCCTTAGTCTTATGGA
CAAAAGGTTGACTGATGAGAGGGAGGCTACTATTCTGACTGCTAACGCTAATCCTAGTGTTAGTGAATTTCAGATTCGTA
TTCATCCCAATTACTCTATGGTCGCATCTGATGCGATTCAGGAGCCTTTGGAGTTGTTTGTTCATGTCAAGGGTCTACGT
ATGGCGCAAGGCTTCAGCCCTTTATCATTGGAGATAGCGTTTTGTGTTGTTTGTTGTGATGTGGTCATTGTTAAAAGTCT
AAAAATGAAAATTTTG---CAGAATCAAGACAAATTCGGGAATGCTGAAGGTGAAGTCGGAAGCGAAGGTTTGGACGACC
TCCTAAGAGGAAGTAACATGCCCAGCATCCGTGCT---TCAGCTGTCGGTTCTCGAAAGCGTCTAAATGCAAACCCAAAA
AGAGTG---TTCTCAGGTTCGAAAGGTAACTCATGGAGCGAGAAGGGTAATTATGTTGGTGTGAGGAAAAAG------AA
AGGTGTAGTAGAATCGGATATGTTGACTTCTGATGCGGAGTCAACGGTTTCGAATTATTCTACTGACGTTTCCA------
-----------------ATGCCTTACCAACCAATAACGATCAAGCAGTTACCATGGGTGTCCGCCAACTGGGCGGATTAC
CAAACACTGGTTAACGTTCTGCGAAACACTTCAGCAACTTCCTTCCAAACTCAAGCTGGTCGTGACTCAATCCGTTCGCA
ATTGACAGGGTGTGTTGATAGTGCTGTGCAAGTTAACGTTCGGTTTCCTGAACGC---------TTTCTTGTGTTTATCA
ACGATCCTGCTATTGCAGACGTGTGGTTTGCTCTTCTCAAAGCGACTGACACCAAAAATCGGATAATCGAAGTTGACACC
GAGAGGAGTCCGTCGAATTCTGAGATAGAGTCGGTCACAAGACGTGTCGATGACGCGTCGGTTGCGATAAGAATCAACGT
TGAGAGGTTGTTGAAGGCGTTAAATGATGTGCAGGGGGTCTACGACCGCACATTATTCGAACAGGTGAGTGGTCTCACCT
GG-GTGGAAGCC-------------------------------GGACAAGTGGCTTCCGCGTCAA---------------
--------------------------------------------------------------------------------
AGTGACGTGGTGTACACGATAGTACGTAGTGTTTATTCCGTTCCACTGAAATCGAAACG---------------------
--------------------------------------------------------------------------GATGAT
CACCATAATTGGTGTTGG-TCGGC-T-GGATTCACGTGCTGTGAGGAGAGAAATCATACAGCATGCCGATCGT-AAAATG
--TGGAGGGGTTCGAATCCCCCC--TAACCCCGGGTA-GGGGCCC-A
>TGP
--------------------------------------------------------------------------------
-------------------CAAAAGAGAGACTCGTCTCTGATGTCAGAGGTCCT-------------ATACAGGATCTTG
CATCGAGAAGAGTCTACGATGACGCGGTCAATTCACTGCGCGTGCTTGACCGCCGTCCAAAAATCAACTTCAACAAGTTG
ATTCCAGCAGATGCGTGTAAGCTCATAACGGAGTCTTACCCCGAGTTCACAATTACTTTCACAGGCACTGTTTGCTCCTC
GCACGGGTTGGCGGGGGGTTTACGCACTTTAGAGACTGAATATCTTATGATGTCAGTCCCGTACGGTCTTCCCACTTACG
ATATTGGTGGAAATTTTTCACTTCATATGATGAAGGGAAGGGCGTACGTTCATTGCTGCAACCCATGCATGGACTTAAGA
GATGTCGCTCGAAATGAGTCATATCGCGACAACATTCAGGCCTACTTA--------------------------------
-------------------TCAAAGTTC------CAACGCCGAGAACCCATATCATGGACTACTCGGCAGTTCAAAGGTA
AGCCTGCCAGAGCTCTACCTGAGTTCCAGTTAGATGCTTTCAAAAGGTACGACGAAGAACCTAATGCTGTTTCGTGTTCA
TCAACGTTTCAGCATTGTTCTTAC---TCACCACCCGAAGGCATGGATACT---TATGCTGTTTCTGTCCACTCGCTGTA
CGACATACCGGTTGCCGAGCTCGGGCCAGCATTGTTAAGGAAAAGGGTTAAAACGCTCTACGCGTGCATGCACTTT--TC
GGAGGCACTGTTGCTAGGTTCGGAAACTGGC------ACGCTTCAAAAGATTGGTGCTTCGTTTGTGGTCAGTGGGACCA
AAGTCACATTCGGTTTTTTGTATGAGTCTACTTTGTTGTACGTTCACGATCTCTCGAACGTAAAGGAGATGATGATCAGG
ACGTGGTTCGTGGCGGATACACGGTTTGTTTACATGAAGGAGTTCCAAGCTCGACGTGTGGACACTGTGTTTTGCAAGTT
CCAACGTGTTGACACTTTCAGGCTCAACAGGACAGTCTTTAAAAATAACGCTGACGCTCTCCCCGATATG------ATTG
ATGACGCATGGGTGCGCAAGCGTTCTACGGCGATGATGTCGACTGAG---CCGAATTTTAAAAAACCCGGGGCCCTCAAA
CGGGGGGTTCCAGAGAGCAAAGGGAAGGTACTCGTTCCAATTTTTAAGGGTATC------TTCGAGTCA---GGGAAGGT
TCAGAAGTCGACCGCTGTGGTCGACGAGGATTTCGTCTACACGATACTCAATCATATCAGGACATACCCCGCGAAACAAT
TAACTTACGAGAATGTACTATCCTTTGTGGAGAGTATTCGTTCGAGAGTTATCGTCAACGGGTGTAACGTCAGATCAGAA
TGGGATGTGGAGAAGAAAATTTTGCCAGACGTGGCCATGACATTCTTGTTGATAACAAAATTACGGCAGCTTCAAGATCA
GGTCGTACTCGAAAGGTTTGAT---TTCAAGAAGACTACAATATGGGGCAGAATTCGTGAAGTGTTTCATGAGTATTTCA
GTGATGTGTCCGGTTGTCTATTCGAGACAATGAGATCCTACGGTTGGATCCAGGTCGTCGATGACAAATTACGGATAACC
ACTCCTGAGTACTACAAAACATTCACGGAAGAGCTATCCCTACTGTACAATCGAGAAACGAAAGCCGAA-GAGGTTGACG
TATCTGATTCCTTGAAGATG------TCGAATGAGATCCTTGATGTCGTGGACCAGCTGAGCGAAACGTTCGACTTCATG
ACGTTCGACACGGAGAAGCTAAACGAGTTCGTGAAGAAGTTCAATGTAAGACCTTCTGTGCTTAAAGATGTGATCACTGC
CCTGTACAACGGGGAG------TGCGGTGTGGCCTTC---------AAGGACACATCTACTCCTTGCTTACAAGGCATGA
CTGTG---------------------------GAAACAAAACACGCTGGAGTCTTGAAATCTGAC---------------
--------------------------------------------------------------------------------
----------------------------------------------------------------------GAAGCTAGTA
CGTCTCACGTGACCGTGGAAGAGGTGAAGAAGACTGACGAT------CAGTTTTTCTCCTTCGCCAAATTCAACGGGATG
AACGTTAAA---GACGTCCTAGCCTCAATCGACAGCTCCACCGCGAAGACTTACGAGGGAGAAATTGAGGTGCGACAAAT
GGAG---AATTATCTGGATTACTTGAGGGCTTCACTTTCGGGTTCCTTGAGTAACCTCGATAAGATATTGCGTGACTACT
GGTCACAATCGAGCGAAACGTACAAGACTTACGGTGTTTGGGACACACGTAAGAAACAGTGGATTCTTGACCCACCCGAC
AGGAAGCATGGGTGGGGTTTAGTGCTGATTGGGAACGAGAGCTTTGTGCAATGCTTACAATACGACGGTGACAACGCTCC
AGTT------TGCGCTGCGAACTGGGAACGCGTAGCCGTTAGCAACGAAACCAAACTTTTCTCCAACGTACAGATACTTA
ATGAGTTGATGTGCGTGGAAAAA------------AGGGTTCCGGATGGGGACTTGGTGCTGGTGGAAGGAGTGCCTGGT
TGTCGAAAA-ACAAAGGAGAACCCGAAGAGGTGTAATTTTAAAACTGATTTAATCTTAACACCCGGAAAGGAGGCAGCTG
CGATGATTCGTCGGAGGGCGAACAATGGTTTGGGTGCTGAGCATGCGACGACTTACAACGTCAGGACGTTCGATTCGTTC
CTCATCAACAAA---------GTACCAGTACGGTTTGATACCGTTTGGGTTGATGAGGGGTTAATGGTTCATACTGGTGT
TATACAGTTCTGCCGTTTGAAAACAGATTGCAAAAGAATGTATGTTTACGGTGACACAAAGCAAATTCCGTTTATCAACA
GAGTGATGACTTTTGATTATCCTGAATCACTCAGGAATCTAAAGTTAAATTCTGTCGAGACACGGAGCGTGACGAAAAGG
TGTCCCGCTGACATTACAGTCTTTCTCAACTCGCAGTACCAGTGCCACGTGCTTACAGAGAATCACACACAACGGTCCGT
GGAAGCGACTTTACTGAAAGGTGCAGCGGTGTTACAACCGCGGCAAACAACGCTTAATGGTAAGATCGTTGTGTTCACAC
AAGCTGACAAGGCTCTGCTGAAGAAGAACGGTTACATTGGTGTC------------------------------------
---AATACTGTACATGAGGTACAAGGTGACACATTTGAAGAGATTTCGCTGGTTCGCGCAACACCGACACCTGTCGGTAT
TATCGCGAAAGACTCACCTCACGTCTTAGTGGCCCTATCGAGGCACACAAGTCGGTTACACTATTATACAGTAGTGCCCG
ACTATGTTGTGTCAAAGATTGCGGAGCTCAAGACTGTGAGCAACTTTCTGTTAGATATGCATAGTTTTAGTGGTCCTAGT
GTGTTATAGCAATTACAGTGTAAGGATGTTTATATTCATAATACTAAAGTTTTTGTTCCTACACCGAAGACAGGTTCCAT
TTACGATTTGCAAGAATGGTACGATAACATACTACCGGGTAATTCGACTGTGCTTAACGATTATGATGGCACTGTGATAC
GT-TTATTCGATAACGAATTAAACGTTCAACAGTGCCGATTAACGTTGAGTAAAGCGGATCCCGTTCCTGAGATAATCAG
GAAAAATTCGAAGCAATTTCTACGACCAGTTTTAAGAACAGGTTGCGAAATGCCTCGAACGAGTGGTATGATTGAGAACC
TTCTTGCAATGATTAAAAGGAACTTTAATTCACCGGAACTGACAGGTGATGTGGATATAGATGTTCTGTCGTCTAGTGTC
GTAGATAGGTTTTTTGATGTCTATGTTAGTGTGGATTTACGTACTAAGTTTAATAGTTATTCTACTTTAGGGTGTGTAGA
TAATCTGTACATATCGTCCCACGAAAATTTTAGCGACTGGTTATGCAAACAACAACCTGATGTGGTCGGTCAG-CTGGCA
AATTACGATTTTATCGGAATTCCGCCAGTTGATGAATATAAGCACATGATCAAAAAGCAACCGAAACTTAAGGGCGACTG
TTCTATACAGTCTGAGTATCCGGCGTTGCAAACGATCGTGTACCATTCGAAGAAGATAAACGCTATCTTTGGTCCAATCT
TCAAGGAACTCACACGAAGACTCATTGAGTGCTTTGACTCGCAGAGATTCATGCTGTACACTCGGAAGACTCCGGCCGAT
ATTGAAGAATTCTTC-AGTTCGGTCAACGGGAAAAACGAGATGGATATCTTGGAACTCGATGTGAGCAAGTACGATAAGA
GTCAGGACGATTTCCATTTCACCTTGGAGATGAAGATATGGGAGCGTTTGGGTTTAGACGATTACATCAAGGTTTTGTGG
CAGAATGGGCACAAAAGGACTATACTGAGTGACTACACAGCAGGAATTAAAACAGTGTTATACTATCAGCGGAAGAGCGG
AGACGTGACTACGTTTATAGGTAACACTGTGATAATTGCGGCTTGTGTTTGTAATATTTTACCAATCGAGAAGTGCATCA
AGGCATCTTTCTGCGGTGACGACAGTCTTGTTCTAATGCCCAAGGGCTTAGACTATTCTGAAGTTCAACAGAAAGCCAAT
CTGGTGTGGAATTTCGAGGCAAAGTTGTTTATGAAAAAGCGGCACGCTTACTTCTGTGGTAAGTACGTCGTTTTTCATGA
TAACGGTGCAGTCGTTTTTCCCGACCCGTTGAAACTCATCGGGAAGCTCGGTAGTAAAAATATACAATCATGGGACCACT
GTGAGGATTTCAGGCGTAGTCTTTGTGATGTCGCTACAAATTTT---GGTAACTGTGCGTATTTTTCTTTATTGGATAAG
GCTGTCCAGGAGAACTATAAGCCGCCGGAAACCGGGGGTAAGCCTAATCGTGCGCTTTGGCGATTCTTGACCAACCCTCA
TCTTTTCCAAACTTTGTATTTTAATTGATTGATGTCTCTGGTCGGAAAGTTTGCTCAATCCTTGGGGTTTTGCGATTTAC
TGTTGGTTGACGCTAACGTGCATCGTTTAACCGGTGAGGAGAAAGTGATCCAGAAGACCAGTGAGTATCTGCAGTTCTTT
AATAGTATAATTATTAGGTGTTGTGCTGTAAAGACCAGTGGGTGTGTTTCATTTGTCCAAGTTCGTGTGTGCTGTAATTC
GTGTAGGCGTAATAGTTTCTGTACTTTTCGCTGTCCAGGTGTTAAGGTTGCTGTTTCACAACAACTTGTTTACCCAGGTG
AATACGTGCTGCGTCCGTGGAAGGCTCCAATTCCGTACACCTATAAACCAGTGGTTTATCTGAATTGTACGAATTTCGAA
CATGTCGCTACGTGCACAGAATGCGCAGGATGTGGTCCC--GCCGCTAGACTATCTGAACCCGAGCAATTTTGTGAAAAC
ACAGTTGCTGGGTCTGGAAAGGCTGGGTCTGGTGAAGTCACCGAAGAAGATGTGCGCTTTGATGGAGACGGATGTAGTGA
AGATATCCCCGAGGGAAAGAACGGTATTCCCGTTACGTCTCACGGAGAAAATCAAGGATCTGGGTAACTACAAGTATGTT
ATGTTCTTGGCTTGTGTGGTCAGTGGTAGATGGCATGTGCCTACAACTGTTAAAGGAGAAGTCTTTCTGAGTCTTATGGA
CAGGAGGTTGACAAACGAGCGTGAGAGTGTTATTCTCACTGCCAATGCCAAACCAAGTGTCAGTGAGTTTCAGATAAGAA
TTCATCCACGGTATTCGATGGTCTCATCGGATGCGATGCAGGAACCTTTAGAGTTGTTCGTACATGTCAAGGGTTTGCAG
ATGGCGGAGGGTTTCAGTCCTTTATCACTAGAGATAGCTTTTTGTGTCGTTTGTTGTGATGTTGTGATTGTAAAAAGTTT
AAAAATGAAAATATTG---CAGAACACTGACAAATTCGGGAATGCGGAGGGAGAAGTTGGTAGCGAAGGCTTGGACGACC
TATTATCAGGTAGTAACATGCCCAGCATACGGACT---TCTGCTTTCAATTCGCGAAGGAGCGTGAATGCAAACCCAAAA
AGAGTT---TTTAAGGGAAAGAAAGGGAATGTGTGGAGTGAGGCAAAGGATTTTGCTGGTGTAAGGAGAAAG------AA
AGGTGTGGTTGAATCGGATATGTTGACTTCTAATGCGGAGTCAACTGTTTCGAATTATTCAACTGACCAATCTG------
-----------------ATGCCTTATCAACCGGTTTCTCTACAGACACTTCCATGGCTGTCGGCCAACTGGGCCGACTAC
AAGACACTTCTTAGTGTCTTAAGGGCGACTTCGGCAACGTCTTTTCAGACGCAGGCCGGACGCGATTCTATACGTTCACA
ACTGGCTGGATGTGTCAGCGAACTAGTTCAAGTCAACGTGAGGTTTCCCGAACGT---------TACTTGGTCTATGTCA
ATGACCCATCTATCAGTGATGTGTGGGGTGCACTTTTGAAGGCGACGGATACCAAAAATCGTATAATTGAGGTGGATAAC
GAGAGGAACCCGTCGAACAACGAAATTGAATCTGTCACACGACGTGTAGATGATGCTTCTGTGGCCATTCGCATTAATAT
CGAACGGTTGCTGAAGTTGCTTGATGGGGTGCACGGTGTCTACGACCGTGCCTTGTTTGAACAAGTTAGTGGATTGCGGT
GG-GCTGATGAC-------------------------------TCAGCTCCCGCGTCTACTTCGA---------------
--------------------------------------------------------------------------------
AGTAGCGTGGCGCATACGAGAATGCGTAGTGTTTATCCCGTTCCACTGAAATCGAAACG---------------------
--------------------------------------------------------------------------GGTGAT
CTGCATAATTGCTAGTTGCTTGGC-T-GGATCAACGTACCGTGAGGAGAGAAATCATACGGTATGCCGAGCGTTAAAAGG
--TTGAGGGCCCATGGAGGATCC--GAA-------------------
>9629352
G-TTTTAATTTTTATAATTA---AACAAACAACAACAACAAC-AACA-AACAA---------TTTTAA--AACAA---CA
ATGGCAAACATTAATGAACAAATCAACAACCAACGTGACGCCGCGGCTAGCGGGAGAAAC-AATCTCGTTAGCCAATTGG
CGTCAAAAAGGGTGTATGACGAGGCTGTTCGCTCGTTGGATCATCAAGACAGACGCCCGAAAATGAATTTTTCTCGTGTG
GTCAGCACAGAGCACACCAGGCTTGTAACTGACGCGTATCCGGAGTTTTCGATTAGCTTTACCGCCACCAAGAACTCTGT
ACACTCCCTTGCGGGTGGTCTGAGGCTTCTTGAATTGGAATATATGATGATGCAGGTGCCCTACGGCTCACCTTGTTATG
ACATCGGCGGTAACTATACGCAGCACTTGTTCAAAGGTAGATCATATGTGCATTGCTGCAATCCGTGCCTAGATCTTAAG
GATGTTGCGAGGAATGTGATGTACAACGATATGATTACGCAACATGTACAGAGG--------------------------
-------------------CACAAGGGATCTGGCGGGTGCAGACCTCTTCCAACTTTCCAGATAGATGCATTCAGGAGGT
ACGATAGTTCTCCCTGTGCGGTCACCTGTTCAGACGTTTTC---------------------------------------
---------CAAGAGTGTTCCTAT---GATTTTGGGAGTGGTAGGGATAAT---CATGCAGTCTCGTTGCATTCAATCTA
CGATATCCCTTATTCTTCGATCGGACCTGCTCTTCATAGGAAGAATGTGCGAGTTTGTTATGCAGCCTTTCATTTC--TC
GGAGGCATTGCTTTTAGGTTCGCCTGTAGGT------AATTTAAATAGTATTGGGGCTCAGTTTAGGGTCGATGGTGATG
ATGTGCATTTTCTTTTTAGTGAAGAGTCTACTTTGCATTATACTCATAGTTTAGAAAATATCAAGTTAATCGTGATGCGT
ACTTACTTTCCTGCTGATGATAGGTTTGTATATATTAAGGAGTTCATGGTTAAGCGTGTGGAT-----------------
-------------ACTTTTTTCTTTAGGTTGGTCAGAGCAGATACACACATGCTTCATAAATCT---------------G
TGGGGCACTATTCGAAATCGAAGTCTGAGTACTTCGCGCTGAATACCCCTCCGATCTTCCAAGATAAAGCCACGTTTTCT
GTGTGGTTTCCTGAAGCGAAGCGCAAGGTGTTGATACCCAAGTTTGAACTTTCGAGA---TTCCTTTCT---GGGAATGT
GAAAATCTCTAGGATGCTTGTCGATGCTGATTTCGTCCATACCATTATTAATCACATTAGCACGTATGATAACAAGGCCT
TAGTGTGGAAGAATGTTCAGTCCTTTGTGGAATCCATACGTTCAAGAGTAATTGTAAACGGAGTTTCCGTGAAATCTGAG
TGGAACGTACCGGTTGATCAGCTCACTGATATCTCGTTCTCGATATTCCTTCTCGTGAAGGTTAGGAAGGTACAGATCGA
GTTAATGTCTGATAAAGTTGTAATCGAGGCGAGGGGTTTGCTTCGGAGGTTCGCAGACAGT---CTTAAATCTGCCGTAG
AAGGACTAGGTGATTGCGTCTATGATGCTCTAGTTCAAACCGGCTGGTTTGACACCTCTAGCGACGAACTGAAAGTATTG
CTACCTGAACCGTTTATGACCTTTTCGGATTATCTTGAAGGGATGTACGAGGCAGATGCAAAGATCGAG-AGAGAGAGTG
TCTCTGAGTTGCTCGCTTCC------GGTGATGATTTGTTCAAGAAAATCGATGAGATAAGAAACAATTACAGTGGAGTC
GAATTTGATGTAGAGAAATTCCAAGAATTTTGCAAGGAACTGAATGTTAATCCTATGCTAATTGGCCATGTCATCGAAGC
TATTTTTTCGCAGAAGGCTGGGGTAACAGTAACGGGTCTGGGCACGCTCTCTCCTGAGATGGGCGCTTCTGTTGCGTTAT
CCAGTACCTCTGTAGATACATGTGAAGATATG---------GATGTAACTGAAGATATGGAGGATATAGTGTTGATGGCG
GACAAGAGTCATTCTTACATGTCCCCTGAAATGGCGAGATGGGCTGATGTTAAATATGGCAACAATAAAGGGGCTCTA--
----------GTCGAGTACAAAGTCGGAACCTCGATGACTTTACCTGCCACCTGGGCAGAGAAAGGTAAGGCTGTCTTAC
CGTTGTCGGGGATCTGTGTGAGGAAACCCCAATTTTCGAAGCCGCTTGATGAGGAAGATGACTTGAGGTTATCAAACATG
AATTTCTTTAAGGTGAGCGATCTAAAGTTGAAGAAGACTATCACTCCAGTCGTTTACACTGGGACCATTCGAGAGAGGCA
AATGAAGAATTATATTGATTACTTATCGGCCTCTCTTGGTTCCACGCTGGGTAATCTGGAGAGAATCGTGCGGAGTGATT
GGAATGGTACTGAGGAGAGTATGCAAACGTTCGGGTTGTATGACTGCGAAAAGTGCAAGTGGTTATTGTTGCCAGCCGAG
AAGAAGCACGCATGGGCCGTGGTTCTGGCAAGTGACGATACCACTCGCATAATCTTCCTTTCATATGACGAATCTGGTTC
TCCTATAATTGATAAGAAAAACTGGAAGCGATTTGCTGTCTGTTCCGAGACCAAAGTCTATAGTGTAATTCGTAGCTTAG
AGGTTCTAAATAAGGAAGCAATA------------GTCGACCCCGGGGTTCACATAACATTAGTTGACGGAGTGCCGGGT
TGTGGAAAG-ACCGCCGAGATTATAGCGAGGGTCAATTGGAAAACTGATCTAGTATTGACTCCCGGAAGGGAGGCAGCTG
CTATGATTAGGCGGAGAGCCTGCGCCCTGCACAAGTCACCT---GTGGCAACCAATGACAACGTCAGAACTTTCGATTCT
TTTGTGATGAAT------AGGAAAATCTTCAAGTTTGACGCTGTCTATGTTGACGAGGGTCTGATGGTCCATACGGGATT
ACTTAATTTTGCGTTAAAGATCTCAGGTTGTAAAAAAGCCTTCGTCTTTGGTGATGCTAAGCAAATCCCGTTTATAAACA
GAGTCATGAATTTCGATTATCCTAAGGAGTTAAGAACTTTAATAGTCGATAATGTAGAGCGTAGGTATGTCACCCATAGG
TGTCCTAGAGATGTCACTAGTTTTCTTAATACTATCTATAAAGCCGCTGTCGCTACTACTAGTCCGGTTGTACATTCTGT
GAAGGCAATTAAAGTGTCAGGGGCCGGTATTCTGAGGCCTGAGTTGACAAAGATCAAAGGAAAGATAATAACGTTTACTC
AATCTGATAAGCAGTCCTTGATCAAGAGTGGGTACAATGATGTG------------------------------------
---AATACTGTGCATGAAATTCAGGGAGAAACCTTTGAGGAGACGGCAGTTGTGCGTGCCACCCCGACTCCAATAGGTTT
GATTGCCCGTGATTCACCACATGTACTAGTGGCCTTAACTAGGCACACTAAGGCAATGGTGTATTATACTGTTGTATTCG
ATGCAGTTACAAGTATAATAGCGGATGTGGAAAAGGTCGATCAGTCGATCTTGACCATGTTTGCTACCACTGTGCCTACC
AAA---TAGCAATTAATGCAGAATTCGCTGTAT---GTCCATCGTAATATTTTCCTCCCTGTTAGTAAAACGGGGTTTTA
TACAGACATGCAGGAGTTCTACGATAGATGCCTTCCTGGGAATTCCTTCGTACTAAATGATTTCGATGCCGTAACCATGC
GG-TTGAGGGACAACGAATTTAACTTACAACCTTGTAGGCTAACCTTGAGTAATTTAGATCCGGTACCCGCTTTGATTAA
GAATGAAGCGCAGAATTTTCTGATCCCCGTTTTGCGTACGGCCTGTGAAAGGCCGCGCATTCCGGGTCTTCTTGAGAATC
TTGTAGCTATGATAAAGAGGAATATGAATACTCCTGATTTAGCTGGGACCGTAGATATAACTAACATGTCGATTTCTATA
GTAGATAACTTCTTTTCTTCTTTTGTTAGGGACGAGGTTTTGCTTGATCACTTAGATTGTGTTAGG--------------
----------GCTAGTTCCATTCAAAGTTTTTCTGATTGGTTTTCGTGTCAGCCAACCTCAGCGGTTGGCCAG-TTAGCT
AATTTCAATTTCATAGATTTGCCTGCCTTTGATACTTATATGCATATGATTAAGAGGCAACCCAAGAGTCGGTTAGATAC
TTCGATTCAGTCTGAATATCCGGCCTTGCAAACTATTGTTTATCACCCTAAAGTGGTAAATGCAGTTTTTGGTCCGGTTT
TCAAGTATTTAACCACCAAGTTTCTTAGTATGGTAGATAGTTCTAAGTTTTTCTTTTACACTAGGAAAAAACCAGAAGAT
CTGCAGGAATTTTTC-TCAGATCTCTCTTCCCATTCTGATTATGAGATTCTTGAGCTTGATGTTTCTAAATATGACAAGT
CGCAATCCGATTTCCACTTCTCTATTGAGATGGCAATTTGGGAAAAATTAGGGCTGGACGATATTTTGGCTTGGATGTGG
TCTATGGGTCACAAAAGAACTATACTGCAAGATTTCCAAGCCGGGATAAAGACGCTCATTTACTATCAACGGAAGTCTGG
TGATGTAACTACTTTTATAGGTAATACCTTTATTATCGCAGCGTGTGTGGCTAGTATGTTGCCGTTAGATAAGTGTTTTA
AAGCTAGTTTTTGTGGTGATGATTCGCTGATCTACCTTCCTAAGGGTTTGGAGTATCCTGATATACAGGCTACTGCCAAC
CTTGTTTGGAATTTTGAGGCGAAACTTTTC---CGAAAGAAGTATGGTTACTTCTGCGGGAAGTATATAATTCACCATGC
CAACGGCTGTATTGTTTACCCTGACCCTTTAAAATTAATTAGTAAATTAGGTAATAAGAGTCTTGTAGGGTATGAGCATG
TTGAGGAGTTTCGTATATCTCTCCTCGACGTTGCTCATAGTTTG---TTTAATGGTGCTTATTTCCATTTACTCGACGAT
GCAATCCACGAATTATTTCCTAATGCTGGGGGTTGCAGTTTTGTAATTAATTGTTTGTGTAAGTATTTGAGTGATAAGCG
CCTTTTCCGTAGTCTTTACATAGATGTC----------------------------------------------------
--------------------------------------------------------------------------------
--------------------------------------------------------------------------------
--------------------------------------------------------------------------------
--------------------------------------------------------------------------------
-------------------------TCTAAG-TAAGGTGTCAGTCGAGAACTCGTTGAAACCTGAGAAGTTTGTCAAA--
-ATCTCTTGGGTCGATAAGTTGCTCCCTAACTATTTTTCCATTCTTAAGTATTTATCTATAACTGACTTTAGT------G
TAGTTAAAGCTCAGAGCTATGAATCCCTCGTGCCTGTCAAGTTGTTGCGTGGTGTTGATCTTACAAAACACCTTTATGTC
ACATTGTTGGGCGTTGTGGTTTCTGGTGTATGGAACGTACCGGAATCCTGTAGGGGTGGTGCTACTGTTGCTCTGGTTGA
CACAAGGATGCATTCTGTTGCAGAGGGAACTATATGCAAATTTTCAGCTCCCGCCACCGTCCGCGAATTCTCTGTTAGGT
TCATACCTAATTATCCTGTCGTGGCTGCGGATGCCCTTCGCGATCCTTGGTCTTTATTTGTGAGACTCTCTAATGTGGGT
ATTAAAGATGGTTTCCATCCTTTGACTTTAGAGGTCGCTTGTTTAGTCGCTACAACTAACTCTATTATCAAAAAGGGTCT
TAGAGCTTCTGTAGTCGAGTCTGTCGTCTCTTCCGATCAGTCTATTGTCCTAGATTCCTTATCCGAGAAAGTTGAACCTT
TCTTTGACAAAGTTCCTATTTCAGCGGCTGTAATG---GCAAGAGATCCCAGTTATAGGTCTAGGTCGCAGTCTGTCGGT
GGTCGTGGTAAGCGGCATTCTAAACCTCCAAATCGGAGGTTG--------------------------------------
-------------------------GACTCTGCTTCTGAAGAGTCCAGTTCTGTTTCTTTTGAAG---------------
-----------------ATGGCTTACAATCCGATCACACCTAGCAAACTTATTGCGTTTAGTGCTTCTTATGTTCCCGTC
AGGACTTTACTTAATTTTCTAGTTGCTTCACAAGGTACCGCTTTCCAGACTCAAGCGGGAAGAGATTCTTTCCGCGAGTC
CCTGTCTGCGTTACCCTCGTCTGTCGTAGATATTAATTCTAGATTCCCAGATGCGGGT------TTTTACGCTTTCCTCA
ACGGTCCTGTGTTGAGGCCTATCTTCGTTTCGCTTCTCAGCTCCACGGATACGCGTAATAGGGTCATTGAGGTTGTAGAT
CCTAGCAATCCTACGACTGCTGAGTCGCTTAACGCTGTAAAGCGTACTGATGACGCGTCTACAGCCGCTAGGGCCGAGAT
AGATAATTTAATAGAGTCTATTTCTAAGGGTTTTGATGTTTACGATAGGGCTTCATTTGAAGCCGCGTTTTCGGTAGTCT
GG-TCAGAGGCT-------------------------------ACCACCTCGAAAGCTTAGTTTCGAGGGT---------
---------------------------------------------------------------------------CTTCT
GA--TGGTGGTGCACACCAAAGTGCATAGTGCTTTC--CCGTTCACTTAAATCGAACGG---------------------
--------------------------------------------------------------------------------
----------TTTGCTCA-TTGGTTT-GCGGAAACCTCTCACGTGTGACGTTGAAGTTTCTATGGG---CA-GTAATTCT
GC--AAGGGGTTCGAATCCCCCC-TTTTCCCCGGGTA-GGGGCCC-A
>118725119
------GTATTTCTTCTTCTAC--TACTACAACAAAGAAAAACAAATACACAA-----------ACAA-CAACAACAAAT
ATGGCCAACATTGATCAACAAATCAACAATGTACGCGAGGCTGCGGCTTTGGGGAAGAAC-CCCTTAGTGTCGCAGCTCG
CTGCAAAAAGGGTTTATGACGAGGCTGTCCGCAACCTCGATGCTAAAGACAGACGCCCAAAGGTCACCTTCGCAAGGCAA
CTGAACACAGAGCACATGCGGATTGTTTCCGACGCTTATCCAGAGTTTACTATTAACTTTAGTAACTCTGTAAATTCCGT
GCATAGCCTTGCTGGCGGATTGAGAGCACTCGAGCTAGAATACATGATGATGCAGATTCCTTTTGGCTCGCCGTGCTACG
ATATAGGTGGGAATTTTACTTCCCATCTTCTAAAAGGGAGATCGTACATCCACTGCTGTAATCCCTGTTTAGATCTCAAG
GACGCTGCGAGAAACGTGATGTATCACGACAGCATACAAAGGTATGTTAACAAATTTTCGCGTCCCAGGGCACAATCTCC
CCCGGAGCCTTCCACGACCCCATTTGCCGGATACGCCGGCCGAGTCCTCCCCGACTTTCAAGTCAAGGCGATCGAGAGGT
ATCATACTGAGCCTCATTCTGTGTCTTGCACTGAAGTCTTT---------------------------------------
---------CAGGCATGCCCCTAC---ACATTTCCACAATCTGGGGAAACT---TATGCGGTGTCTCTGCACTCGATTTA
TGACATTCCTTTCGCGGAAATAGGTCCCGCACTTCTGCGGAAAGGTACGAAGGTTCTCTTCGCGGCCTTTCACTTT--AG
CGAGGAATTATTAATTGGTGCTGATAAAGGA------GAGATGAACGAGATCGGAGCCTTTTTCATAAAAGATGGTGATA
ACATCTCCTTTAGATTCGGGAACGAATCGACACTTCATTACGAGCACTCCTTCGAAAATATTAGGAAAATAGTTACTAGG
ACTTACTTTCCAGCTTCAGATAGAGTAGTTTACGTTAAAGAATTTATGGTAAAGCGTGTGAAT-----------------
-------------ACTTTTTTTTTTAGGCTGGTTAAAGTCGACACCCATGTCCTGCACAAGTCTCTG---------ATGG
AATACCCGTCTGCGGGCACGAAGAACGAATACTTCTCCCTCAATTCATCGCCGATTTTCAAAGATAAAGCCACGTTCTCT
GTGTGGTTCCCTTCAGCGGCGAAATCTGTGGTAATCCCGGTTTTCAAGAGGAAAAGT---TTTTTTTCT---GGATCTGT
TTCAGTTAGTCAGATGTTGGTTGAGTCTGACTTCGCCTACACCGTCTATAATCACATATGCACATATGATAATAAGGCAC
TCACGTGGAAAAACGTACAATCTTTCGTGGAATCCATCCGTTCAAGGGTGGTTGTTAATGGTGTCTCCGTCCGGTCCGAA
TGGAATGTACCTATTGATCAGTTGACGGATATCTCCTTTACTCTTTTCTTGATGGTCAAACTTAAAAAGTCTGAAGTGGA
GTTTCTGGAATCTAAAATCGATACTGGGAGTAAGAGTCTGTTCCAGGCTCTGTGCGACTCT---GTGAGTTCTGCGGTCG
ATGGCTTAAAGGATCATATCGTTGATGCTTTAAGTGCCACCGGGTGGTTCTCGTCGCACCGAGACGAATTGGTCTTTAAA
GCCCCGTGTCTTTTTATGGACTTCAGCGACTATCTCTCTGGAGTTTTTGAGGCTGACGCTCAAGTCGAG-AAGGCGAGGG
TGGGTGATGCTCTTGCATCA------TCAGATTCGCTATATAAGAAGATATCTGAACTCTGTGATAAGTACACCGGGCTC
GATTTCGACACAGAGAAATTCCAGCATTTCTGCGAAAAATTTGACGTTTCACCTGAACTGATCACACATGTGATAGAGGG
CATTTTTTCCCTCGATGCGGGAGTCACGGTGGCCGGTGACAGAGGTTTGGCTCCGCCAATCGCTGCTGCCATAGCCTTGT
CTCCGATCGATGCGGATACTTGTGAGGATCTGATGGATGAAGGTGAAGATAGCGATATCAGTTTGA--TCGCTAACTGCA
GCAATTTCAGTTGCGAGGAACTCCGCCGCGATGTTTTGGTCGAAAAGGCTGCTCTACAAC-CCTTTTACAGAGCGCGGAA
CAGTATGATGGTGAACTACATGGTTAACAACTCTCCTACAAAACCGAAACAGTGGGTAGAAAAAGGGTCTATCACCCTTC
CGCAAATGGGTCTGTCTGTCAGGAAGAACTTCCACAAGGTGGATTTCAGCGATGATGAGAAGGTGGCCCTCAGCGCCATC
CATCTCAAACCTGTTGATGACTTGCGACTGAAGGAGTCGATCACGCCGGTTCTGTACACCGGCCCGATTAGAGTTAGACA
AATGAATAATTACCTTGATTATCTTTCTTCTTCATTAGGTGCTGTAATTAATAACCTGCGTAGATTAGTTTTAGCTACTT
GGGAATCTGAAGGTGAGACCATGCTTAACTACGGTCTCTTCGATTGCAGCAAACGAAGTTGGGTTCTGGTACCCAACGAC
AAAGCCCACCAGTGGGGAATTGTGCTTACCGATGACAAGGTCGTCCGTGTCGTTCTATTGCAGTACGATGACGATGGCTT
GCCT---GTTGTCGAGAAGAATTGGGTTCGGTTTGCCGTCTCTTCAGACACCAAAATCTTTTCTGTAATTAGGAGTCTAG
AGGTACTTTCTAAGGAACCTGTT------------AAAGATGTCACTGCTGAGGTGACCCTCGTTGACGGTGTGCCTGGC
TGCGGTAAA-ACCGCTGAGATCGTTTCAAAGGTCAATTGGCAGACCGACCTTGTCCTTACACCTGGTAAGGAAGCGGCTG
CTATGATTAGAAGGCGCGCAAATTCGAAGTTTAGAAAACCAGTTGCCACTCATGATAATGTCAGAACTTTTGATTCTTTC
ATTATGAACAAA---------AAGCCCTACAAATTCACTACCCTGTGGGTGGATGAGGGACTTATGGTTCACACTGGTCT
CCTGAATTTCTCCATAAATATCGCCGGTGTCAAGAAGGTTTTCGTCTTTGGCGATCGCAAACAGATTCCTTTTATAAATA
GAGTTATGAATTTTGATTACCCCGTAGAGCTATCTAAATTAATAGTAGATAACGTAGAGCGGAGAGACGTGACGAAAAGA
TGTCCTGTCGATGTCACAAAATTCTTAAACGAAGTTTATCCGAACGCCGTCTCTACCACTAGCGATGTATTTTATTCTTT
AAATGCTAAGAGAGTCGCCGGTCCTGGTTTATTACGGCCTGAATTGACTGCTTTTAAAGGGAAAATAGTGACCTTCACGC
AAAGCGACAAATTCACTTTGGAAAAGGCAGGTTACACTGACGTT------------------------------------
---AATACTGTCCATGAAATCCAAGGTGAAACTTTCGACGAGGTGTCACTCGTAAGAGCCACTGCAACTCCCATCGGTTT
GATCACGAGAAAATCTCCGCATGTTTTGGTCGCTTTAACCAGACATACGAAGACGCTGACGTACTATACAGTCACTGTTG
ATTGCATATGTACGATAGTCGACGAATTGAACGGTGTGGACCAATCAATTCTTTCAATGTATCAATGCGTGGCTGGGAAG
GCA---TAGCAATTAAAGCAAAGTCAGTTATAC---TTCCAAAAGAACTTGCAGTTGCCTGTAAGTAAACGAGGAACTAT
ATCTGACATGCAGTTCTATTATGATAGATGCCTGCCCGGAAATTCCTTTGTTCTTAATGATTTCGATTCAGTTACTTTGC
GT-CTTACTAATAATGAGTTTAATATACAGCCTTGTAGATTAACCCTTAGCAAGTTAGATCCTGTACCGAACTTAATGAA
GTTAGAGACAAAAAATTTTCTTCAACCCTTGTTGCATACTGCGAACGAGAGACCTAGAATCCCAGGTCTTCTTGAAAATC
TGGTTGCCATGATTAAGCGTAATATGAATACTCCGGATTTGGCCGGAACTGTGGATATCGACACGATGGCGAAATCAGTG
GTTGAAAAATTTTTCTCTTCCTTTTTAAGGGACGAACAGTTAGATAATATATTAGATAGTGTTAGA--------------
----------GCAGTCTCCGCGGAGTCATTCCAGGAATGGTATGACGTGCAGGCTACTGCTGCCTTAGGTCAG-TTAGCT
AACTTTGATTTTATAGACTTACCGCCCATTGACGCTTATACGCATATGATTAAAAGGCAGCCGAAAGCGAAGTTGGATAC
TTCCGTACAAACGGAATACCCTGCTTTGCAGACGATTGTCTATCATCCCAAGTCTGTTAATGCAATTTTTGGGCCAGTTT
TTAAATTTTTAACTAGCAAATTTCTTAGTATGTTAGATACTTCTAAGTTTTTTTTTTATACTAGGAAAACTCCAGAAGAC
CTTGAAAACTTTTTC-TCTGATCTTAGCGACCACTCGGTGATGGATGTTCTAGAGCTGGACGTCTCCAAGTACGATAAAT
CGCAAAATGACTTCCATTTTGCGGTTGAAATGCTTATTTGGGAACGTTTAGGTTTGGATGATGTTTTAGCTAAGATGTGG
GCTAAGGGGCATCGCAGAACCCTTGTTACCGACTTTCAGTCTGGTATCAAGACGTTGATTTACTATCAGAGAAAGTCTGG
AGATGTAACTACTTTTATAGGCAATAGTTTTATTATAGCAGCGTGTGTGGCTTCTATTTTACCCTTAGGTCAGTGTGTCA
AAGCCGCCTTTTGTGGTGATGATTCTTTGGTCTACATGCCAACCGGCCTCGAATACCCTGATATTCAATCTGCCGCCAAC
TTAGTTTGGAACTTCGAGGCTAAGCTTTTC---AAGAAGAGGTTCGGTTACTTCTGTGGAAAGTATATCATCCATCACAA
AACCGGTTGTGTTGTTTATCCAGATCCCCTAAAATTAATCGGTAAATTAGGGGCAAAGAACATCACGGATTGGAATCATT
TAGAGGAATTCCGTGTGTCTTTGATGGACGTTTCTAAGTCTTTG---TTTAATAGTGCTTATCACCATCTTCTTGACGAT
GCAATCCACGAGGTTTTCCCTCATGCTGGGGGTTGCGGGTTTGTAATTAATTCCATTTGCAAGTACCTGAGTGATAAGCG
TTTGTTTAGAAATCTTTTTATTGAGTGT----------------------------------------------------
--------------------------------------------------------------------------------
--------------------------------------------------------------------------------
--------------------------------------------------------------------------------
--------------------------------------------------------------------------------
--------------------GATGTCAATAAGTAACTTGTCAGTAGAGAGTCAGCTTAAACCCTCCAACTTTGTAAAA--
-TTGAGTTGGGTGGATAAGCTTCTTCCCGATTATTTTAGTATTCTCCGTTTTCTTAGTGTAACTGATCACTCC------G
TGATCAAGGCTAGAGAGTATGAGTCTTTTCTCCCTGTCGAGTTGTTGCGTGGTGTTGATCTTACTAAACACAAGTATGTC
ACTTTGCTGGGCGTTGTTATTTCTGGTGTTTGGACAATTCCAGAAGGATGCTCAGGTGGTGCTACTGTTGGTTTGGTTGA
CACACGTATGGAACGTGTTGTTGAGGGCACTGTGTGTAAATTTTCCGTGCCCGCGTCTGTCCGAGAGTTCAATGTGCGCT
TCATACCCAATTATTCTATCACTGCTGCAGATGCTGCTCGCCATCCTTGGTCTCTATTTGTGAGGCTCAAGGGTGTCAAT
ATAAAGGATAGTTTTTCTCCATTGACTCTTGAAATAGCTGCTTTGGTCGCTACAACCAATTCTATCATCAAAAAGTCTTT
GAAAGCAATTGTTTCCGATGTCGTGGTGGGTTCTGATGCGGCAGTTGCCATCGCAGATAGGGATTCTCAGGTGAATTCCT
TCTTTGATTCGGTTCCCATTACAAAGTCAGTCGTT---AATTTTGATAAGTCTTATAAGTCTAGAGTCCCAAAGAAAGAT
TCTTCAGGTGGTTCGGGTAAAGTCAAGAGGTCTACCGGT-----------------------------------------
-------------------------------ACTTCAGGACCGGCTGATACTGAATTTTCAGACG---------------
-----------------ATGGCCTACTCTCCAATCACTCCGACTAATCTTTCTCTGTTTTCCAGTAATTATGTTCCTTTT
ACTGAGTTTTATAATTATTTAGTTACTGCACAAGGTGAGGCTTTTCAAACTCAACAAGGGCGCGATTCTGTTCGCGATTC
CTTGTCGGGTTTCTTTTCCTCGCCCGTGAGTCCTACCGTCAGATTTCCTGACGGAGTT------TTTTATGTGTTTTTAG
GTAATCCTGTTTTGGATCCGCTTTTTAAAGCTCTGTTACAGTCGTTGGATACAAGAAATAGGGTCATAGAGGTTGATAAC
CCTTCTAATCCTACGACTGCTGAGTCTTTAAACGCTGTCCAGCGTACTGACGATTCTACTGTCAGTTCGCGTGTGGGTTT
AATAAACTTGCGTGCGGCTATCACGCAAGGTAATGGAGTCGTAAATAGAAGTATTTTCGAGTCTTCCAACGGTCTGACGT
GG-GCAACGTCA-------------------------------GGCTCGTCTTCCTCCAAGTGAG---------------
-------------------------------------------------------------------------GAATGTT
TGCTCCGTGGCGCTCACGATAGAGCGTAGTGTTTTT--CCGTCCACTTAAATCGAACGG---------------------
--------------------------------------------------------------------------------
----------CTTTCTCATCTGGATC-GTATTGTCCTCTCCCCTGTGAAGGTGATGACTTGATGAGTTTGTATAATA---
C---GAGGGGTTCGAATCCCCCC--TAACCCCGGGTA-GGGGCCC-A
>12018227
------GATAAAAGTTTTTTAC-ATTGAACAAAAACAATATACATTACTTTTA---------TAACAATACACAATA-CA
-TGGCAAACATTACACAACATATCAATGATACCAGGGAGGCTGCGGCCGCCGGGCGTAAT-CCGCTCGTGGCGCAGCTGG
CTTCGAAGAGGGTTTATGATGAGGCTGTCAAGTCTCTTGATTCTCAAGATAAACGCCCTAAGGTGAATTTTGCTCGGGTA
TTGACCACAGAGCAGACGAGGAAGGTCACGGAGTCGTATCCGGAGTTTTCGATCAGTTATACTGCATCGGCCTTATCTGT
GCATAGTTTGGCGGGGGGACTGCGATATTTAGAAGGTGAGTACCTGATGATGCAGGTTCCCTATGGGTCGCCCGTGTATG
ATATCGGAGGGAATTACTCGCAACATATGCTGAAGGGGAGAGCATACGTACATTGTTGCAATCCGTGCCTGGACCTGAAG
GACATTGCACGCAATGAGATGTACAAGGATGCCATTGACCGTTATGTGCATAAGAAACGCGAAGCGCCACGTTCTAATGC
TTGGAGGGCTAGGGCAGAGTCCGTCCAAGAAATTAAAGACGGCCGTCTACCTTCATGGCAGATCGATGCGTTTCAGCGAT
ATAAGGATTGTCCAAGAGCGGTCACCTGTAATGATGTGTTC---------------------------------------
---------CAAGAGTGTCAGTAT---GAACATACGAGGAGAGGGGATCGT---TATGCAGTTGCTCTGCATTCGATTTA
TGATATTCCTTTCGAACAGATAGGACCTGCGCTCTTGCGGAAGAATATTAAGGTTCTCTTCGCCGCATTCCATTTC--TC
AGAGGAGTTGCTGTTGGGGCAAAGTTTTGGT------GCCTTGCCTAATATAGGTGCGTTCTTTACCGTCAATGGTGATT
CCGTCGAGTTTCAGTTCGAAGAAGAATCTACTTTGCATTATTCACATAGTTTCCAGAATATTAGGAAGATAGTAACTAGG
ACGTATTTTCCTGCTTCAGATAGGGTAGTTTATGTAAAGGAGTTTATGGTTAAGCGTGTAGAT-----------------
-------------ACTTTCTTTTTCCGTATGGTTAGGGTTGATACCCATATGTTACATAAGTCA---------------G
TAGGTACGTATCCTGTTTGTGCGACTAACTATTTCTCTCTCAAGTCATCACCAATATTCCAGGATAAAGCCACGTTCTCT
GTGTGGTTTCCCAAAGCTAAATCTAAGGTGGTGATACCTATCTTTAAGATGCAAGGG---TTTTTCACT---GGGTCTAT
TGTGGCAGAGAAGATGATGATCGATGCTAGCTTTATTCATACTGTTATCAATCATATCTGTACTTATGATAATAAGGCGT
TAACGTGGAGGAATGTTCAGTCCTTCGTCGAGTCAATTCGGTCCCGGGTTGTCGTGAATGGGGTTTCGGTGCGGAGTGAA
TGGGATGTGCCGGTAGAGCTTTTAACTGATATTTCGTTCACCGTTTTTTTACTAGTCAAAGTCAAGAAGACGCAGATCGA
GATTATGAGTGATAAAATTGTGACACAACCTCAGGGGTTGATTGAGCGGATTGTACAGAGA---GTCTCTGAAGCTTTCG
AAGGATGTACAGAAGCGGTGCAAAAGGCCCTTCTTACTTCCGGGTGGTTCAGAACTCCAGCGGATGATCTCGTTCTTGAT
ATTCCTGAGTTGTTCATGGATTTTCATGATTATCTCAGCGGTGTCTTCGAAAGCCGGATGCTCGTATTG-AGGCGACGGA
CCGTCGAAAAATGTTTTAAGCGCTTTCCGACAAGCTTTATTCGACTGTATCGGAAGCTTTGTGAGCGATATTCTGGGATT
GAATTTGACTTGGAGCAAGTTTCTGATTTTTGCCACCACCATGACGTGAATCCTGCTTTGGTGGGACCCGTGATAGAGGC
GATTTTTTCGCAGACTGCCGGGATTACAGTCACTGGGCTGTCTACAAAATCTGTTGAGTGGGCAGCCGCAGAGGCTTTAG
CACCGACGTCTGTTGATATGGATTGTGACAGTGATGATGAGGAGCTGGAG---CAGAAATTCCCAAATCTGTCCAATGAG
GAGTTGAGATATTTGCATGAGGTGAGATCGAAGGAAGCCGCTTTCTTGGAGCTACAAGATACATTTAAAACCAAGAAGGT
GACTGAGTTAGTGTCTGTGGGAGTAGGAGCTTTGCCAACGCTACCGCGTCAGTGGATAGCGACAGGGAAGGTTCATCTTC
CTCAGGTTGGTCTGTCGGTTGGGAAGAATAAACATTCGGTCGAGATATGTGACGAAGATGGGGTCAGTGTGAAGAATCTG
CATCTGACGGAGACGTGTAATCTAAGATTGAAGAAGACTATCACTCCGGTGATCTATACTGGGCCCATAAGAGTGCGTCA
GATGGCTAATTATCTCGATTATCTTTCTGCTAATCTGGCCGCTACGATAGGAATTCTCGAAAGAATTGTTCGATCGAATT
GGTCTGGG---AATGAGGTTGTGCAAACTTATGGTCTTTTTGATTGTCAGGCTAATAAGTGGATCTTACTGCCCTCTGAG
AAAACACATAGTTGGGGTGTCTGTCTGACTATGGATGATAAGCTTCGTGTTGTCCTGCTGCAGTATGATTCCGCCGGTTG
GCCGATTGTAGATAAGTCTTTTTGGAAAGCTTTTTGTGTGTGTGCGGATACTAAAGTTTTTTCTGTTATTAGGAGTCTTG
AGGTTTTGTCTGCTTTACCTTTA------------GTTGAACCGGATGCTAAGTATGTGCTGATTGATGGTGTGCCTGGT
TGTGGGAAG-ACGCAAGAGATTATATCGAGTGCGGACTTCAAAACGGATCTAATCCTTACACCTGGTAAGGAAGCCGCGG
CCATGATCAGGCGTAGAGCCAACATGAAATATAGGAGTCCC---GTCGCCACAAATGATAATGTGAGGACTTTTGATTCA
TTTGTAATGAAT------AAAAAGCCCTTTACCTTTAAGACACTATGGGTGGATGAGGGTCTCATGGTGCATACCGGTCT
GTTAAATTTCTGTGTGAATATTGCTAAGGTAAAGGAAGTTCGTATTTTCGGTGATACTAAGCAAATCCCCTTCATTAATA
GAGTGATGAATTTCGATTACCCACTAGAGCTGAGGAAAATTATTGTTGATACGGTGGAAAAGCGGTACACGAGTAAACGG
TGTCCAAGGGATGTGACTCATTATTTGAATGAGGTATATTCCAGTCCCGTGTGTACTACTAGTCCTGTCGTACATTCAGT
TACTACAAAAAAGATTGCTGGAGTGGGTCTTTTGCGACCGGAATTGACGGCATTGCCTGGTAAGATTATAACTTTCACTC
AGAATGACAAGCAAACGCTTTTAAAAGCGGGTTATGCTGATGTG------------------------------------
---AATACTGTGCATGAGGTGCAGGGGGAGACATATGAGGAAACTTCCGTGGTGAGGGCTACTGCTACACCAATTGGTTT
GATTTCGCGTAAGTCTCCGCATGTGCTTGTTGCTCTGTCGAGGCATACCAAGGCGATGACGTATTATACTGTGACTGTGG
ATCCCGTGAGCTGTATAATTGCTGATTTGGAGAAGGTCGATCAAAGTATTCTGTCTATGTATGCCTCTGTGGCGGGGACC
AAA---TAGCAATTACAGCAACTATCCGTC---------------TATGTGCATTTGCCCGTGTCGAAGGCGGGTTTTTG
GACGGATATGCAAAATTTTTATGACGCTTGTCTGCCCGGGAATAGTTTTGTGTTGAATGATTACGATTCTGTGACTATGC
GG-CTGGTTGATAATGAGATTAATCTGCAACCTTGTAGGTTAACTCTATCTAAAGCCGATCCCGTTACAGAGTCTCTGAA
GATGGAGAAAAAGGAGTTTTTGATCCCGCTTGGTAAAACTGCTACGGAGCGTCCGCGGATCCCTGGGCTTTTAGAAAATT
TGATAGCTATAGTTAAGAGGAATTTTAATACACCGGATTTAGCCGGGAGTTTAGATATTTCTAGTATTAGTAAGGGTGTA
GTAGATAACTTCTTTTCCACTTTTTTGCGTGACGAGCAATTGGCGGATCACCTTTGTAAAGTTAGG--------------
----------TCTCTTAGTCTAGAGTCTTTTTCCGCATGGTTTGATAATCAATCAACTTGTGCTCTGGGTCAG-TTGTCT
AATTTCGATTTTGTGGATCTGCCTCCCGTTGATGTTTATAATCATATGATTAAGAGGCAACCCAAATCGAAGTTAGACAC
CTCGATTCAGTCTGAGTATCCCGCGTTGCAAACGATTGTTTATCATAGTAAATTAGTGAATGCGGTTTTTGGTCCCGTTT
TCCGTTATCTTACTTCCGAGTTTTTATCTATGGTAGATAATAGTAAATTTTTCTTTTATACTAG-AAAACTCCGGATGAT
TTGCAAGTTTCTTTTCCCACACTTTCCCAATAAGCAGGAGTATGAGATTCTAGAGCTAGATGTTTCCAAATATGATAAAT
CACAGAATGATTTTCATCAGGCTGTGGAGATGCTTATTTGGGAACGTTTAGGTCTAGATGATATTCTTGCTAGGATTTGG
GAAATGGGGCATAAGAAGACGCATATCAGTGATTTCCAAGCTGGGATTAAAACTCTTATTTATTATCAGCGGAAATCTGG
AGATGTTACTACTTTTATAGGTAATACTTTTATTATAGCTGCTTGTGTCGCTTCTATGGTTCCGCTGAGTCGGAGTTTCA
AAGCTGCCTTTTGTGGTGATGATTCACTGATCTATATGCCACCGAATCTGGAATATAATGACATACAGTCGACCGCGAAT
CTCGTGTGGAATTTCGAGGCTAAACTGTAT---AAGAAGAAATATGGTTATTTCTGTGGCAAATATGTGATCCATCATGC
GAATGGGTGTATTGTTTATCCGGATCCGTTGAAGCTAATTTCTAAATTAGGCAATAAGAGTCTGGAAAGTTACGATCATT
TGGAGGAATTTAGGATTTCTCTGATGGACGTAGCTAAACCTTTG---TTCAATGCTGCTTATTTTCATCTTTTAGATGAT
GCTATCCACGAGTATTTTCCTAGTGTTGGGGGTAGCACGTTTGCTATTAGTTCTTTGTGCAAGTATCTTAGTAATAAGCA
GTTGTTTGGGTCTCTATTCATTAAGCCT----------------------------------------------------
--------------------------------------------------------------------------------
--------------------------------------------------------------------------------
--------------------------------------------------------------------------------
--------------------------------------------------------------------------------
-----------AGTGTCTAGATGTCCATCAG-TAAGGTCGGTGTCAGGAACGCTTTAAAGCCAGAGGAATTTGTTAAG--
-ATTACTTGGGTTGATAAGCTACTTCCTGATGCTTTTACTATTCTTAAGTATTTATCTATTACAGATTATAGT------G
TTGTACAGTCTAAAGACTATGAACATCTCATACCTGTGGATCTACTACGTGGCGTGGATTTTTCAAAGTCTAAATATGTT
ACTTTGGTTGGTGTTGTGATCTCCGGGGTCTGGACAATTCCTGAGAATTGTGCCGGTGGTGCTACCGTGGCGCTGGTCGA
TACTCGGATGTCCTTAGTGTCGGAGGGTACTATTTGTAAGTTTTCTGTATCTGCAGCCAGTCGGGATTTTACGGTAAAAT
TGATTCCGAATTATTATGTGACTGCTGCTGATGCCTCCTCCAAACCCTGGTCTTTGTTTGTTAGGATTTCTGGTGTTAGG
ATCAAAGATGGTTTTTCTCCGTTAACTCTGGAGATTGCCTCTTTGGTGGCTACCACCAATTCTATTTTAAAGAAGGGTCT
AAGAGTTAGTGTGATCGAGTCCGTGGTAGGGTCTGATGCCTCCGTGTCGTTGGATACCTTGTCTGAAAAGGTTCAACCCT
TTTTTGATTCGGTTCCGATTACGGCTTCAGTGGTA---TCTCGTGATAGGTCTTATGTGTCTAAAGGTCGCCCTCCTTCT
CGGAGTGGACCTGTGTCGCGTAAATCTAAAAGTAAGAGT-----------------------------------------
-------------------GAGGCAGAATCTTTTTCGGATAGCGGCGCTTCTGAGCCACTAAGTTCATAATCAAG-----
-----------------ATGTCTTACTCTACTTCTGGTTTGCGTTCTTTGCCTGCATATACTAAGTCTTTTTGTCCTTAT
TATGCTTTGTATGATCTGTTGGTGTCAGCCCAAGGTGGAGCCCTGCAAACGCAAAATGGTAAAGACATTTTGCGTGACTC
CATAAATGGGTTGTTAACGACAGTTGCGTCTCCTAGGAGTCGGTTCCCTGCGGAAGGG------TTCTTTGTCTGGTCCC
GTGAGTCGCGCATTGCTGCTATATTAGATTCTCTGCTTTCGGCGTTGGATTCAAGAAATAGGGCTATTGAAGTTGAAAAC
CCTTCTAATCCTTCGACCAGTGAAGCTTTGAATGCTACTAAGCGCAATGACGACGCGTCTACTGCTGCGCACAACGACAT
TCCTCAGCTGATTTCAGCTTTGAATGACGGTGCCGGTGTGTTTGATAGAGCGTCTTTTGAGAGTCAGTTCGGTCTAGTAT
GG-ACCGCTGCG---------------------TCGTCGTCTACCTCGAAGTGAGGCGTGGTCGCTGCGTTAAGCGATAG
AGTTTTTCCCTCCTCTTTAATCGAAGGGT-----------------------TTCCCGTTA-TGG---------------
----GCGTGGTCATCACGAAAGATGATAGAGTTTTT--CCCTCCTCTTAAATCGAAGGG---------------------
--------------------------------------------------------------------------------
---------ATTGTTTGC-GCGGTTTCTACCGAGCCTCTGCTGTGTGA-CAGTAAGCT---GGCGTAAGCAATTATGGGT
A---GAGGTGTTCGAATCACCCCCTTTGCCCCGGGTA-GGGGCCC-A
>9790346
GATGTTTTAATAG-TTTTCGAC-AA-CAACAATTAAA--ACAAAAAC-AACAT----ATTACAAACAACAAACAACAACA
ATGGCACACATACAATCTATAATTAGCAACGCCCTTCTTGAAAGCGTGAGTGGTAAAAAC-ACTCTCGTTAATGACCTTG
CAAGAAGGCGCATGTACGATACGGCCGTGGAAGAATTTAACGCCCGCGACCGTAGACCAAAGGTCAACTTTTCCAAAACT
ATTAGCGAAGAGCAAACGCTTCTAGTCTCCAACGCGTACCCGGAGTTCCAGATTACCTTTTATAATACTCAAAATGCCGT
ACACAGTTTGGCTGGAGGTTTGAGAGCATTAGAATTGGAATATCTGATGCTACAAGTTCCCTATGGATCGCCGACATATG
ATATAGGTGGGAACTTTGCAGCACATTTGTTCAAAGGCAGGGATTACGTGCATTGCTGTATGCCCAATCTGGACATACGA
GATATAATGAGGCACGAAGGACAAAAGGACTCAATTGAGATGTATTTG--------------------------------
-------------------TCCAGATTGTCTCGTTCTAACAAGGTAATTCCTGAGTTTCAAAGGGAGGCTTTTAACAGGT
ATGCAGAAGCTCCCAACGAAGTCTGCTGCTCTAAAACTTTT---------------------------------------
---------CAGGATTGTCGAATA---CATCCGCCAGAGAATAGTGGTAGAAGATACGCTGTTGCTCTGCACAGTTTGTA
TGATATTCCTGTGCATGAGTTTGGAGCTGCGTTAATATCTAAGAATATACATGTATGTTATGCAGC-TTCCATTTTGGCA
GAAGCAT-TATTACTAGACCAGACGGAGGTT------ACGCTTAATGAAATAGGCGCAACTTTCAAAAGAGAAGGTGATG
ATGTTTCTTTTTTCTTTGCTGATGAAAGTACTTTAAATTATAGTCATAAATACAAAAATATCTTGCATTATGTAGTTAAA
TCTTACTTTCCTGCTTCTAGTAGAATAGTTTACTTTAAGGAATTTTTAGTCACTAGGGTTAATACTTGGTTTTGTAAATT
TACCAAAGTAGATACCTATATTCTGTACAAGAGTGTTAGACAAGTAGGGTGTGATAGTGATCAGTTCTATGAGGCGATGG
AAGACGCCTTTGCTTACAAGAAAACCTTGGCCATGTTCAACACTGAAAGAGCAATCTTTAGAGACACGGCTTCGGTTAAC
TTTTGGTTCCCTAAGATGAAGGACATGGTGATAGTACCGCTGTTTGAGGGTTCT------ATTACCAGC---AAAAAGAT
GACAAGGAGTGAGGTCATTGTTAATCGTGACTTCGTTTACACAGTGCTTAATCATATCAGAACATATCAAGCCAAAGCGT
TAACTTACCAGAACGTATTATCTTTCGTGGAGTCTATAAGATCCCGCGTGATAATCAATGGTGTTACTGCTAGGTCTGAA
TGGGATGTAGATAAAGCAATTCTTCAACCCTTGTCAATGACTTTCTTCTTGCAGACTAAGCTGGCTGCGCTTCAAGACGA
TATAGTAATGGGAAAGTTT-GGTGCTTGGATAAGACCACTTCTGAACTTATTTGGGATGAG---GTGGGCAAATTTTTTG
GAAACGTTTTCCCCACTATCAAAGAGAGATTGGTGAGCAGGAAAATTCTGGATGTAAGTGAGAATGCTCTGAAGATCAAG
ATCCCAGATCTGTATGTCACATGGAAAGACAGGTTCGTAGCTGAATACACCAAGTCTGAGGAGTTACCG-CATCTAGATA
TCAAGAAGGACTTAGAAGAA------GCTGAGCAAATGTACGACGCGTTATCAGAATTATCTATCCTTAAGGGTGCTGAT
AATTTCGATATCGCGAAGTTCAAAGACATGTGCAAGGCTTTAGATGTTAGTCCTGATGTGGCAGCACGAGTAATCGTTGC
AGTGGCCGAGAATAGAAGCGGTTTAACTCTTACTTTTGAT------AAGCCAACCGAGGAGAATGTGGCTAAGGCTCTTA
AAAGCACGGCGTCTGAGGCCGTGGTATGTCTTGAACCGACATCCGAAGAGGTGAACGTAAATAAATTTTCTATTGCTGAG
--------------------------------------------------------------------------------
----------------------------------------------------------------------AAAGGGAGAT
TGCCTGTGTGTGCAGAAAGTCATGGTTTGACGAATGCTAACTTA---GAGCACCAGGAGTTGGAGTCCCTCAACGATTTC
CATAAGGCT---TGCGTGGATAGTGTGATTACAAAGCAAATGGCATCGGTTGTCTACACTGGCTCACTCAAAGTTCAACA
AATGAAGAACTATGTGGACAGTTTGGCAGCTTCGTTGTCCGCCACTGTATCAAATCTATGCAAGTCACTAAAGGATGAAG
TCGGGTATGATTCTGATTCCAGGGAGAAAGTTGGTGTTTGGGATGTCACTTTGAAAAAGTGGCTCCTCAAACCTGCGGCC
AAAGGTCATTCATGGGGAGTTGTCCTGGATTACAAGGGGAAAATGTTTACTGCACTTCTATCTTATGAAGGAGATAGAAT
GGTG------ACTGAGAGCGACTGGAGGAGGGTGGCTGTATCATCTGATACAATGGTATATTCTGATATTGCAAAGCTCC
AAAATCTGAGGAAAACAATGAGAGACGGTGAACCCCACGAACCTACTGCAAAGATGGTACTTGTGGATGGGGTGCCTGGT
TGTGGAAAGTACAAAGGAGATT-TTGAAAGATTTGATCTTGATGAGGATTTGATCTTGGTTCCTGGAAAACAAGCTGCTG
CTATGATCAGAAGAAGGGCTAATTCATCTGGACTGATAAGA---GCCACAATGGACAATGTGAGAACGGTAGATTCACTT
CTAATGCATCCA---------AAACCGCGATCACACAAGAGGCTTTTTATTGATGAAGGGTTGATGCTGCACACCGGTTG
TGTTAACTTCCTGGTGCTTATCTCTGGTTGCGACATCGCATACATTTACGGAGATACACAGCAGATTCCTTTCATTAACA
GAGTTCAGAATTTCCCGTATCCCAAACATTTTGAGAAGCTGCAAGTGGATGAAGTTGAGATGAGGAGGACCACACTGAGA
TGCCCAGGTGATGTGAATTTTTTCCTACAATCGAAGTACGAAGGAGCGGTGACAACCACTTCAACTGTACAACGATCGGT
CTCATCTGAGATGATAGGCGGTAAGGGAGTACTAAACAGTGTTTCCAAACCACTAAAAGGGAAAATTGTAACTTTCACTC
AGGCTGATAAATTTGAGTTAGAGGAGAAGGGCTATAAGAATGTG------------------------------------
---AACACCGTTCATGAGATCCAAGGAGAAACCTTTGAAGATGTGTCGCTGGTCAGATTGACGGCAACTCCACTGACTCT
GATTTCCAAGTCTTCCCCGCATGTTCTAGTCGCTCTGACTAGACACACAAAGAGCTTCAAATATTACACCGTAGTGTTAG
ATCCTTTAGTACAGATAATTAGTGATTTGTCTTCTTTAAGCTCCTTCCTTTTAGAAATGTATATGGTAGAAGCAGGTAGT
AGA---TAGCAATTACAGATGGATGCAGTGTTC---AAAGGTCATAATCTCTTTGTGGCAACACCTAAATCAGGAGACTT
TCCAGATCTACAGTTCTATTACGATGTATGCCTCCCTGGTAATAGTACTATACTTAACAAGTATGATGCTGTTACCATGA
GG-TTACGTGATAATAGTCTTAATGTGAAGGATTGTGTTCTTGATTTTTCCAAAAGTATTCCGATGCCAAAGGAG-----
----GTGAAACCATGT---CTAGAGCCAGTTTTGCGTACCGCGGCGGAACCGCCAAGGGCTGCAGGACTACTCGAAAATC
TGGTTGCAATGATTAAAAGAAATTTCAACGCACCAGACCTGACGGGGACGATTGACATTGAGAGCACCGCATCTGTTGTA
GTAGATAAGTTTTTTGATAGCTATTTT------ATTAAAAAAGAAAAATACACAAAAAATATTGCTGGA-----------
----------GTGATGACGAAGGATTCAATGATGAGATGG-TTGGAAAACAGGAAAGAAGTACTATTGGACGACTTGGCT
AACTACAATTTTACAGATCTGCCGGCCATCGATCAGTACAAGCACATGATCAAGGCTCAACCAAAACAGAAATTGGACCT
TTCAATTCAGAATGAATACCCTGCTCTGCAAACAATTGTCTACCATTCGAAGCAGATCAACGGTATTTTGG--CCGGT-T
TCTCAGAGCTTACAAGGTTGCTGCTCGAGGCATTTGATTCTAAGAAGTTTCTTTTCTTTACTAGGAAAACTCCAGAACAG
ATTCAAGAATTTTTC-TCGGATCTCGACTCGCACGTTCCTATGGATGTGTTAGAACTGGATATTTCTAAGTATGATAAGT
CACAGAACGAGTTTCATTGTGCTGTAGAGTATGAAATATGGAAAAGATTGGGTCTCAATGAGTTTTTGGCCGAAGTGTGG
AAACAAGGGCACAGGAAAACAACTTTGAAGGATTACATTGCTGGAATCAAGACATGTCTGTGGTATCAAAGGAAAAGCGG
TGATGTGACTACTTTCATCGGCAATACTGTTATAATAGCAGCTTGCTTGGGTTCAATGTTACCGATGGAAAAGGTCATAA
AAGGTGCTTTTTGTGGAGACGATTCCGTTTTGTATTTTCCAAAGGGTTTGGATTTCCCTGACATTCAGTCATGTGCTAAT
CTCATGTGGAATTTTGAGGCCAAACTGTAT---AGAAAGAGGTACGGTTACTTTTGTGGTAGATACATCATACACCATGA
TAAGGGAGCAATAGTGTATTATGATCCTTTGAAGTTGATCTCCAAACTTGGGGCAAAACATATCAAGGATTATGATCACT
TAGAAGAGTTAAGGGTGTCTTTGTGCGATGTTGCTTGTTCGCTCGGAAACTGGTGCTTAGGCTTTCCGCAGCTGAACGCA
GCTATCAAGGAGGTTCATAAAACCGCGATTGATGGTTCGTTTGCTTTTAATTGTGTTAACAAATTTTTGTGTGATAAATT
TTTATTTAGAACTTTGTTTTTAAATGGC----------------------------------------------------
--------------------------------------------------------------------------------
--------------------------------------------------------------------------------
--------------------------------------------------------------------------------
--------------------------------------------------------------------------------
-----------------------------------TGTTAGTCTCAGAGATACTGTCAAAATTAGCGAGTTCATTGAT--
-CTTTCGAAACAGGATGAGATACTTCCGGCATTCATGACTAAGGTCAAGAGTGTTAGAATATCGACTGTGGAC------A
AGATTATGGCTGTTAAGAATGATAGTCTTTCTGATGTAGATTTACTTAAAGGTGTTAAGTTAGTTAAGAAAGGGTATGTG
TGCTTAGCTGATTTGGTAGTGTCTGGGGAGTGGAATCTCCCGGATAACTGCCGTGGTGGTGTCAGTGTTTGTATTGTAGA
TAAGAGAATGAAAAGGAGTAAGGAAGCAACGCTGGGTGCGTATCACGCCCCTGCTTGCAAAAAGAATTTTTCTTTTAAGC
TAATCCCTAATTATTCAATAACATCCGAGGATGCTGAGAAGCACCCGTGGCAAGTGTTAGTGAATATCAAAGGAGTGGCT
ATGGAAGAAGGATACTGTCCTTTATCTTTGGAGTTCGTTTCAATTTGTGTAGTACATAAAAATAATGTAAGAAAAGGTTT
GAGGGAACGTATTTTG---------AGTGTGACAGACGGCTCGCCAATTGAACTCACT---GAAAAGGTTGTTGAGGAGT
TCGTGGATGAAGTACCAATGGCTGTGAAACTCGAA---AAGGTTCCGGAAAACAAAAAAGAAATGGTAGGTAATAATGTT
AATAATAAGAAAATAAATAACAGTGGTAAGAAGGGTTTTAAAATTGAGGAAATTGAGGAT--------------------
----------------------AATGTAAGTGATGACGAGTCTATCGCGTCATCGAGTACGTTTTAATCAAT--------
-----------------ATGCCTTATACAATCAACTCTCCGAGCCAATTTGTTTACTTATCTTCCGCTTACGCAGATCCT
GTGCAGCTGATCAATCTGTGTACAAATGCATTGGGTAACCAGTTTCAAACGCAACAAGCTAGGACAACAGTCCAACAGCA
ATTTGCGGATGCCTGGAAACCTGTGCCTAGTATGACAGTGAGATTTCCTGCATCGGAT------TTCTATGTGTATAGAT
ATAATTCGACGCTTGATCCGTTGATCACGGCGTTATTAAATAGCTTTGATACTAGAAATAGAATAATAGAGGTTGATAAT
CAACCCGCACCGAATACTACTGAAATCGTTAACGCGACTCAGAGGGTAGACGATGCTACTGTAGCTATAAGGGCTTCAAT
CAATAATTTGGCTAATGAACTGGTTCGTGGAACTGGCATGTTCAATCAAGCAGGCTTTGAGACTGCTAGTGGACTTGTCT
GG-ACCACAACT-------------------------------CCGGCTACTTAG-------------------------
---------------------------------CTATTGTTGTGAGATTTCCTAAAATAAA-GTCGCTGAAGACTTAAAA
TTCAGGGTGGCTGATACCAAAATCAGCAGTGGTTGT--TCGTCCACTTAAATATAACGA---------------------
--------------------------------------------------------------------------------
----------TTGTCATATCTGGAT---CCAACAGTTAAACCATGTG-ATGGTGTAT-ACTGTGGTATGGCGTAAAACAT
CG--GAGAGGTTCGAATCCTCCC-CTAACCGCCGGTA-GCGGCCC-A
>20177424
---GTAAATTTT--TCACAATT-TAACAACAACAACAC--AAACAACAAACAAC---ATTACAAACAAAATACAACTACA
ATGGCTTACACACAACAAGCTACCAACGCCGCATTAGCAAGTACTCTCCGAGGGAATAAC-CCCTTGGTGAACGATCTTG
CTAATCGGAGACTGTACGAATCAGCGGTCGAACAATGCAATGCACATGACCGCAGGCCCAAGGTTAATTTTTTAAGGTCG
ATAAGCGAAGAGCAGACGCTTATCGCAACTAAGGCCTACCCTGAGTTCCAAATCACGTTCTACAACACGCAGAACGCTGT
GCACAGTCTCGCAGGTGGACTTCGGTCTTTGGAACTAGAATACTTGATGATGCAGATCCCCTACGGTTCAACGACATATG
ATATCGGGGGAAATTTTGCTGCTCACATGTTTAAAGGTCGTGACTACGTTCATTGCTGCATGCCTAACATGGACTTACGT
GACGTCATGCGTCACAATGCTCAAAAGGATAGCATTGAACTGTACCTT--------------------------------
-------------------TCAAAGCTTGCGCAAAAGAAAAAGGTAATACCGCCATATCAAAAGCCATGCTTTGATAAAT
ACACGGACGATCCGCAATCAGTAGTGTGCTCGAAACCTTTT---------------------------------------
---------CAGCACTGCGAAGGC---GTTTCGCACTGCACGGATAAAGTA---TACGCTGTCGCTTTGCACAGTTTATA
CGACATTCCAGCAGATGAATTTGGGGCAGCACTTCTGAGGAGAAATGTTCATGTCTGCTATGCTGCCTTCCACTTT--TC
TGAGAATCTTCTTTTAGAAGATTCGTATGTC------AGTCTTGACGACATAGGCGCTTTCTTCTCGAGAGAGGGCGATA
TGTTGAACTTTTCTTTTGTAGCAGAGAGTACTTTAAATTATACTCATTCCTATAGTAATGTGCTTAAGTATGTGTGTAAG
ACTTACTTCCCCGCTTCTAGTAGAGAAGTGTACATGAAGGAGTTTTTGGTAACTAGGGTAAATACTTGGTTTTGTAAGTT
TTCAAGGTTAGATACCTTTGTACTATATAGAGGTGTATACCACAGAGGTGTAGACAAGGAGCAATTTTACAGTGCAATGG
AAGATGCTTGGCATTACAAAAAGACTTTGGCGATGATGAATAGCGAAAGAATCCTCTTAGAGGATTCATCGTCTGTTAAT
TATTGGTTTCCAAAGATGAAAGATATGGTGATAGTACCTTTGTTCGACGTATCTTTACAGAACGAGGGG---AAAAGGTT
AGCAAGAAAGGAGGTCATGGTCAGCAAGGACTTCGTTTATACTGTGCTTAATCATATTCGCACATACCAGTCGAAAGCGC
TTACTTACGCCAATGTATTATCGTTCGTTGAGTCGATAAGATCAAGAGTGATAATCAATGGGGTGACTGCGCGCTCAGAG
TGGGATGTGGATAAGGCTTTGTTGCAGTCCCTGTCAATGACTTTTTTCTTGCAGACCAAATTGGCCATGCTCAAGGATGA
CCTCGTGGTTCAGAAATTCCAAGTGCATTCCAAATCGCTCACTGAATATGTCTGGGATGAG---ATTACTGCTGCTTTTC
ACAATTGTTTTCCTACAATCAAGGAGAGGTTGATTAACAAGAAACTCATAACTGTTTCGGAAAAGGCTCTTGAAATTAAA
GTACCTGATTTGTATGTAACTTTCCACGATAGATTGGTTAAGGAGTACAAGTCTTCGGTGGAAATGCCG-GTACTGGACG
TTAAAAAGAGCTTGGAAGAA------GCAGAAGTGATGTACAATGCTTTGTCAGAAATCTCAATTCTTAAAGACAGTGAC
AAGTTTGATGTTGATGTTTTTTCCCGGATGTGTAATACATTAGGCGTAGATCCATTGGTGGCAGCAAAGGTAATGGTAGC
TGTGGTTTCAAATGAGAGTGGTTTGACCTTAACGTTTGAG------AGGCCTACCGAAGCAAATGTCGCACTTGCATTGC
AACCGACAATTACATCAAAGGAGGAAGGTTCGTTGAAGATTGTGTCGTCAGACGTAGGTGAGTCCTCAATCAAGGAAGTG
GTTCGAAAA-----------------------------------------------------------------------
----------------------------------------------------------------------TCAGAGATTT
CTATGCTTGGTCTAACAGGCAACACAGTGTCCGATGAGTTCCAA---AGAAGTACAGAAATCGAGTCGTTGCAGCAGTTC
CATATGGTA---TCCACAGAGACGATTATCCGTAAACAGATGCATGCGATGGTGTATACTGGTCCGCTAAAAGTTCAACA
ATGCAAGAACTATTTAGACAGCCTGGTAGCCTCGCTCTCTGCTGCGGTATCAAACCTGAAGAAGATAATCAAAGACACAG
CTGCTATAGATCTCGAGACTAAGGAAAAATTTGGAGTCTACGACGTGTGCCTTAAGAAATGGTTGGTGAAACCTCTATCA
AAAGGACATGCTTGGGGTGTGGTGATGGACTCAGACTATAAGTGCTTTGTTGCGCTTCTCACATACGATGGCGAGAACAT
TGTG------TGCGGAGAGACATGGCGTAGAGTCGCAGTGAGCTCCGAATCTTTGGTGTATTCAGATATGGGGAAGATAA
GAGCTATACGCTCTGTGCTTAAAGACGGTGAACCCCATATAAGCAGTGCAAAGGTTACACTTGTTGATGGTGTTCCTGGT
TGCGGAAAG-ACAAAGGAGATTCTTTCGAGGGTCAACTTTGACGAAGATCTAGTTCTGGTACCAGGAAAACAGGCTGCTG
AAATGATAAGAAGAAGGGCAAACAGTTCTGGTTTAATCGTG---GCGACCAAGGAGAATGTAAGGACGGTAGACTCTTTC
TTAATGAATTACGGT---CGAGGTCCGTGCCAATACAAAAGGCTGTTTCTGGATGAAGGTCTAATGTTACACCCTGGTTG
TGTTAATTTTCTGGTTGGCATGTCTCTATGCTCCGAGGCTTTTGTTTATGGAGACACCCAGCAGATTCCTTACATCAACA
GAGTTGCAACTTTTCCCTATCCTAAGCATTTGAGTCAACTCGAGGTCGATGCTGTTGAAACTCGCAGAACAACGTTGCGG
TGTCCAGCTGATATCACCTTCTTCTTGAATCAGAAGTACGAAGGGCAAGTTATGTGCACATCAAGTGTTACACGCTCGGT
GTCACACGAGGTCATCCAAGGTGCAGCGGTAATGAATCCAGTGTCTAAACCACTTAAAGGGAAGGTGATTACATTCACTC
AGTCAGACAAGTCATTGCTGCTCTCGAGGGGTTACGAAGATGTG------------------------------------
---CATACCGTTCATGAGGTGCAAGGGGAAACGTTTGAAGACGTCTCACTAGTGAGGCTGACGCCAACACCCGTGGGAAT
AATTTCAAAGCAGAGTCCGCACCTGTTGGTCTCATTGTCTAGGCATACAAGGTCGATCAAATATTACACAGTTGTGCTAG
ATGCAGTCGTTTCAGTGCTTAGAGATCTGGAGTGTGTGAGTAGTTACCTGTTAGATATGTACAAAGTTGATGTGTCGACT
CAA---TAGCAATTACAGATAGAATCGGTGTAC---AAAGGTGTTAACCTTTTCGTCGCAGCACCAAAAACAGGAGATGT
TTCTGACATGCAATATTATTACGACAAGTGTTTGCCGGGAAACAGTACTATACTCAATGAGTATGATGCTGTAACTATGC
AA-ATACGAGAGAATAGTTTGAATGTCAAGGATTGTGTGTTGGATATGTCGAAATCGGTGCCTCTTCCGAGAGAA-----
-------TCTGAGACGACATTGAAACCTGTGATCAGGACTGCTGCTGAAAAACCTCGAAAACCTGGATTGTTGGAAAATT
TGGTCGCGATGATCAAAAGAAATTTCAACTCTCCCGAATTAGTAGGGGTTGTTGACATCGAAGACACCGCTTCTCTAGTA
GTAGATAAGTTTTTTGATGCATACTTA------ATTAAAGAAAAGAAAAAACCAAAAAATATACCT--------------
----------CTGCTTTCAAGGGCGAGTTTGGAAAGATGGATCGAAAAGCAAGAGAAGTCAACAATTGGCCAG-TTGGCT
GATTTTGACTTTATTGATTTACCAGCCGTTGATCAATACAGGCACATGATCAAGCAGCAGCCGAAACAGCGTTTGGATCT
TAGTATTCAAACTGAATACCCGGCTTTGCAAACTATTGTGTATCATAGCAAGAAAATCAATGCGCTTTTTGGTCCTGTAT
TTTCAGAATTAACAAGACAGCTGCTAGAGACAATTGACAGTTCAAGATTCATGTTTTATACAAGGAAAACGCCTACACAG
ATCGAAGAATTTTTC-TCAGATCTGGACTCTAATGTTCCTATGGACATATTAGAGCTAGACATTTCCAAGTATGACAAAT
CACAGAACGAATTTCATTGTGCAGTCGAGTATGAGATTTGGAAAAGGTTAGGCTTAGACGATTTCTTGGCTGAAGTTTGG
AAACACGGGCATCGGAAGACAACGTTGAAAGACTACACAGCCGGAATAAAAACGTGTTTGTGGTACCAGAGGAAAAGCGG
TGATGTCACCACATTCATTGGAAACACGATCATTATTGCTGCATGTCTGTCCTCTATGCTACCGATGGAGAGATTGATTA
AAGGTGCCTTTTGTGGTGATGATAGTATATTATACTTTCCAAAGGGCACTGATTTCCCCGATATTCAACAGGGCGCAAAC
CTTCTCTGGAATTTTGAAGCCAAGTTGTTT---AGGAAGAGATATGGTTACTTTTGCGGTAGGTACATAATTCACCATGA
CAGAGGCTGTATTGTATATTATGACCCTCTAAAATTGATCTCGAAACTCGGTGCAAAACACATCAAGAATAGAGAACATT
TAGAGGAATTTAGGACCTCTCTTTGTGATGTTGCTGGGTCGTTG---AACAATTGTGCGTACTATACACATTTGAACGAC
GCTGTCGGTGAGGTTATTAAGACCGCACCTCTTGGTTCGTTTGTTTATAGAGCATTAGTTAAGTACTTGTGTGATAAAAG
GTTATTTCAAACATTGTTTTTGGAGTAA----------------------------------------------------
--------------------------------------------------------------------------------
--------------------------------------------------------------------------------
--------------------------------------------------------------------------------
--------------------------------------------------------------------------------
-----------------------------AT-GGCGTTAGTAGTCAAGGACGACGTTAAGATTTCTGAGTTCATCAAT--
-TTGTCTGCCGCTGAGAAATTCTTACCTGCTGTTATGACTTCGGTCAAGACGGTACGAATTTCGAAAGTTGAC------A
AAGTGATTGCAATGGAAAACGATTCGTTATCCGATGTGAATTTGCTTAAAGGTGTAAAGCTTGTTAAGGATGGTTATGTG
TGTTTAGCAGGGTTAGTTGTGTCCGGGGAGTGGAACCTACCCGACAACTGCAGAGGTGGAGTAAGCGTTTGTTTGGTTGA
TAAGAGAATGCAAAGAGATGACGAAGCAACACTTGGATCTTATAGAACCAGTGCAGCTAAGAAACGATTTGCCTTCAAAT
TGATCCCGAATTATAGCATTACTACCGCCGATGCTGAGAGAAAAGTTTGGCAAGTTTTAGTTAATATTAGAGGTGTTGCC
ATGGAAAAGGGTTTCTGTCCTTTATCTTTGGAGTTTGTCTCAGTTTGTATTGTACACAAATCCAATATAAAATTAGGCTT
GAGAGAGAAAATTACT---------AGTGTGTCAGAAGGAGGACCCGTTGAACTTACA---GAAGCAGTCGTTGATGAGT
TCATCGAATCAGTTCCAATGGCTGACAGATTACGT---AAATTTCGCAATCAATCTAAGAAAGGAAGTAATAAGTATGTA
GGTAAGAGAAATGATAATAAGGGTTTGAATAAGGAAGGGAAGCTGTTTGATAAGGTTAGA--------------------
-------------------ATTGGGCAGAACTCGGAGTCATCGGACGCCGAGTCTTCTTCGTTTTAACT-----------
-----------------ATGGCTTACACAGTTTCCAGTGCCAATCAATTAGTGTATTTAGGTTCTGTATGGGCTGATCCA
TTAGAGTTACAAAATCTGTGTACTTCGGCGTTAGGCAATCAGTTTCAAACACAACAGGCTAGAACTACGGTTCAACAGCA
GTTCTCTGATGTGTGGAAGACTATTCCGACCGCTACAGTTAGATTTCCTGCTACTGGT------TTCAAAGTTTTCCGAT
ATAATGCCGTGCTAGATTCTCTAGTGTCGGCACTTCTCGGAGCCTTTGATACTAGGAACAGGATAATAGAAGTTGAAAAT
CCGCAAAATCCTACAACTGCCGAGACGCTTGATGCGACGAGGCGGGTAGACGATGCGACGGTGGCCATTAGGGCCAGTAT
AAGTAACCTCATGAATGAGTTAGTTCGTGGCACGGGAATGTACAATCAAGCTCTGTTCGAGAGCGCGAGTGGACTCACCT
GG-GCTACAACT-------------------------------CCTTAAACATGA-------------------------
--------------------------------------------------TGGCATAAATA-AGTTGAACGAACATTAAA
CGTC-CGTGGCGAGTACGATAACTCGTAGTGTTTTT--CCCTCCACTTAAATCGAAGGG---------------------
--------------------------------------------------------------------------------
------------TTGTCG-TTGGG---ATGGAACGCAATTAAATACATGTGTGACGTGTATTTGCGAACGACGTAATTAT
TTTTCAGGGGTTCGAATCCCCCC-CGAACCGCGGGTA-GCGGCCC-A
>190149257
---GTATTTTT---ACAACAATTACCATACAACATAT--ACAACACACAACA------------ACAAACAACAATCACA
ATGGCACATACACAAACAACAATGCAGAATGCTCTTCTTGACAACGTTCGCGGGAACAAT-ACCCTCGTGAACGATTTGG
CAAGAAGACGCATGTACGATATTGCGGTCGATGAATTTCAAGCTAAGGACCGCAGACCCAAGATCAACTTTTCAAAAGCA
ATTAGCGAAGAACAGACGCTGATTGCAACTGATAATTATCCTGAATTCCAAATAACATTCTACAATACGCAGAACGCTGT
TCACTCTCTGGCAGGTGGATTGCGCGCATTAGAATTGGAATACTTGATGATGCAGGTGCCGTATGGTTCTACAACCTTCG
ACATCGGGGGAAATTTCGCAGCTCATCTGTTCAAGGGAAGAGATTACGTTCATTGCTGTATGCCTAATCTTGATTGTCGC
GACATAATGCGGCACGAAAATCAGAAAGACAGCGTGGACATGTATCTA--------------------------------
-------------------CAGAGGCTCAAGAAGAGTGGAAAGGTGATTCCTCACTTTCAAAAACCTGCTTTCGACAGGT
ATTGTGAGACGCCGGCAGACGTAGTCTGTCACGATACTTTT---------------------------------------
---------CAGAGCTGTTCGTATGATGTGAGTCGGAATGGGGCAGGAAGGAACTATGCAATAGCATTGCATAGTATTTA
TGATATTCCGGCGGATGACTTTGGGGCCGCACTCATGCGGAAGAACGTGCATACTTGTTATGCGGCGTTCCATTTC--TC
CGAGGAGCTTTTACTTGAGAACACGCACGTA------TCTCTTGAGGAGATCGGCGCGATGTTTACTCGTGAGGGTGACT
CGTTATCTTTCTGTTTTGTTAATGAAAGCACTTTAAATTATAGTCATAGTTATTCTAATTTACTTAGGTATGTGTGTAAA
ACTTATTTCCCAGCTTCTTCAACAGTTGTGTATATGAAGGAGTTTTTAGTTACTAGAGTTAACACCTGGTTTTGCAAGTT
CACGCAAGTGGACACATGTTTTTTGCATAGGGGCGTTCATTTGAGAGGGGCCGACAGAGAGGCCTTTTATGCAGGAATGG
AAGATGCATGGCACTACAAGAAGACACTTGCTCTGATCAACAGCGAGAGGGTGATGCTCAATGATGCAGCATCAATTAAC
TTTTGGTTTCCAAAGATGAAGGACAAGGTTATAATACCGCTTTTTGACATCTCT------ATTGATACA---TACAAGAG
AAGTCGCAAGGAGGTGTTAATTGACAAGGATTTTGTCTACACTGTTTTGAACCACATTCGAACTTATCAGGCTAAGGCAC
TTACATATGCCAATGTGTTATCTTTCGTCGAATCTATTCGTTCGAGAGTTATAATCAACGGCGTGACTGCAAGAGCCGAG
TGGAATGTGGACAAGGCATTGTTGCAAAGTCTTTCCATGACTTTCTTCTTACAAACAAAACTCGCTATGCTCAAGGATGA
TTTGATGATCAGCAAGTTCAAGGTTGGGGCAAAGACGTTGTCTGAACACGTCTGGGATGAA---GTGAGAGCTACATTGG
GGAATGTTTTTCCCTCTGTGAAGGAGGGGCTGATACGGAGGAAGTTGATCTCCGTGAGCGCGAACGCGCTCGAAATTAAG
GTTCCCGATTTGTACACAACCTTTCAAGATAGGTTTGTTTCGGAGTATAATTCGCTGGTAGAAATGCCG-ACGATGAATA
TTGTGAAGCAGATCGAGGAT------GCTGAGCAAATGTACAATGCTATGTCTGAGCTGTCTGTGCTTGAGAACAGTGAC
AAGTTTGATGTTACCATCTTCTCGGAGATGTGTAAGAATCTGGAGGTTGATCCCTATACAGCTGCCAAGGTGATTGTGGC
GGTTTTGCAGAATGAAAGCGGAGTAACGCTAACCTTTTCC------AAACCCACTGAGATTAATGTGGCGACCGCCTTGG
CGGCGTCTGAAGTTGAGGGTGAAGAGATTGTGTTATCTTCGAAGCCTGCTGAGTACGTTTCTACAAGGTCAATGGTAGCG
GAA-----------------------------------------------------------------------------
-----------------------------------------------------------------------GGTAAGCTA
CCGATGGAAGGGCTGATCGGCGATTGCTCGTCGTCATCTATGCA--CCTGAATCCTGAGATTGAGTCTTTGTCGCAATTT
CACTGTGCT---TCTGTTGATTCGCTGATTAAAAAGCAAATGGCATCGATCGTCTATACTGGTCCTTTGAAAGTTCAACA
AATGAAGAACTATATGGACAGTTTGAGTGCGTCTTTGTCTGCGTCTGTCTCGAATCTGAAGAAAATAATCAGAGATACCG
TGACTGTTGACTCCGAGCCT---GGAAAGTTCGGTGTTTGGGATGTTAGCAAAAGGAGCTGGATCGTGAAGCCTGCCAGC
AAGGGCCATGCATGGGGAGTCGTAGAACTCCACAATGGCAAGTTGAAGCTTATGCTTCTTGAGTACTCTGGGGCAGAGAT
GATT------TGTGAGGCAAGCTGGAGAAGGGTAGCCGTGTCTACGGACTCAATGGTTTACTCTGACATGAAGAAACTGC
AAACTTTGAGGGGTTGTCTGAAGGACGGAGAACCGCACGTCAGTAGTGCGAAGGTCACATTGGTTGATGGGGTACCTGGC
TGCGGCAAG-ACAAAGGAAATTTTGCAGCGAGTGGATCTGGAAACAGATCTCATTCTGGTACCTGGCAAGCAAGCAGCAG
CAATGATAAGGAAGAGGGCAAATGCAAAGGGTCTAATCGTC---GCAACTACTGAAAATGTGAAGACGGTGGACTCATTC
TTAATGAATCTTGGGAAGAAACCATTGGGCAGGGTCGAAAACCTGTTCATTGATGAAGGACTTATGTTGCACCCTGGGTG
CGTGAACTTTCTGGTGAGTTTGACTATGTGCGACAGAGCTTTCGTCTTTGGAGACACACAGCAAATTCCGTACATCAACA
GAGTCCAAAACTTCCCATATCCAAAGCATTTTGCAACTCTAGAAGTTGATGAGGTGGAGACAAGGAGGGTAACTATGAGA
TGTCCAGCTGATGTAACACACTTTTTGAATGAGAGATACAGCGGGACAGTGATGTGCTCATCTGGAGTACAGAAGTCAGT
CTCCTCTGAGATTCTAGTCGGAGCGGGATCGGTCAATCCGATTACCAAACCGCTGAAGGGAAAGATTTTGACCTTCACTC
AGAGTGATAAGTTTGCCCTGACTGAGAGAGGATATGAAGATGTG------------------------------------
---AATACAGTGCATGAAGTGCAAGGAGAAACATATGAGGACGTTTCGGTGGTTAGATTAACACCAACTCCTCTGGCTCT
GATTTCAAGGGATAGCCCCCATGTTCTGGTGTGTTTGTCTAGGCATACTAAGTCTTTCAAGTATTATACTGTTGTTTTGG
ACCCTTTGGTCAGTTTGGTGAGAGATCTTGAAAAAGTATCTCACTATTTGTTAGATATGTACAAAGTGTCAGCAGGTCAG
CAA---TAGCAATTACAGGTCGGGTTCGAATTT---ATTCGTTCCAATCTGTTTGTGCAGGCGCCAAAAACTGGCGATGT
TCAGGATATGCAATTCTACTATGATGCCTGTCTTCCTGGTAACAGCACGATTTTGAATAATTTCGATGCTGTAACGATGA
GG-TTGATGGACAACAAGTTGAATGTCAAGGACTGCACAATAGATATGTCCAAGGCTGTGGCGATGCCCAAGGAA-----
-------AAGAAGCAACCATTGCTGCCGGTCATCAGGACGGCCGCCGAGATGCCTCGCGAAAGCGGGCTTCTTGAAAATT
TGGTTGCGATGATAAAAAGAAATTTCAATGCACCGGATCTTTCTGGAATTGTTGATATTGAAAACACTGCTTCTTTTGTG
GTAGATAAGTTTTTTGATAGTTATTTT------TTAAAAGAAAAACAAAAAAGAAAGGATCTGTTC--------------
----------ACCATGAGCAGAAGTGTTTTGGAGAGCTGGCTGAGTAAACAAGAGAGTGTCACAATTGGGCAA-CTGGCT
GATTTTGATTTCATAGATCTTCCGGCTGTTGACCAATACAGGCATATGATTAAGGCTCAGCCTAAGCAAAAATTGGATTT
GTCGATTCAAAGTGAGTACCCCGCATTGCAGACAATTGTGTACCACTCAAAAAAGATAAATGCCATTTTTGGACCTCTGT
TCTCGGAACTGACGAGACAGATGTTGGAGCAGATAGATGCATCCAGATTCATGTTCTTTACAAGGAAGACTCCGGGACAG
ATTGAAGAGTTCTTT-TCAGATCTCGACTCTCATGTACCGATGGATATTCTGGAATTGGATGTTTCCAAATATGACAAAT
CCCAAAATGAATTCCACTGTGCAGTGGAATATGAGATCTGGAGAAGAATGGGTTTGGATGAATATTTGGCTGAGGTGTGG
AAACAAGGTCACAGGAAGACCACATTGAAAGACTACACCGCAGGGATCAAGACTTGTCTTTGGTACCAGCGGAAGAGTGG
TGATGTGACAACATTCATTGGAAACACCGTCATAATAGCGGCGTGTCTGGCTTCTATGCTTCCGATGGATAAGGTGATAA
AAGGTGCTTTCTGCGGGGACGATAGTTTGATATATCTCCCTAAAGGCTGCGAGCTGCCTGATATTCAGGCTTGTGCAAAT
CTGATGTGGAATTTTGAAGCAAAGCTGTAC---AGGAAGAAGTATGGTTACTTCTGCGGTAGGTACGTAATACATCACGA
TCGTGGTGCAATCGTATACTATGATCCGCTTAAACTGATCTCTAAACTGGGGGCTAAGCATATAATGGATGAGCAGCATT
TGGAAGAGTTCAGAACGTCGTTGTGTGACGTGGCAAGTTCTTTA---AATAATTGTGCATATTATTTGCAACTTGACGAT
GCCATCAGGGAAGTCCACAAGACTGCTCCGGGTGGATCATTTGTTTTTAAAGCAATTGTTAAATTTTTGAGTGATAAAGT
ATTGTTCAAACAGTTATTTACCAGCTAT----------------------------------------------------
--------------------------------------------------------------------------------
--------------------------------------------------------------------------------
--------------------------------------------------------------------------------
--------------------------------------------------------------------------------
--------------------------------GACTCTTAGCATCAGAGATTCGTTCAAAATTGATGAGTTCATTAAC--
-TTGTCCAAGGTGGAAAAAGCTGTGCCGGCCCTTTTTTCGAGGGTTAAAACGGTACGCGTCTCTACAGTGGAT------A
AGATTATGGCAACCAAGAACGACAGTTTGTCCGATGTGGACTTACTGAAAGGTGTTAAGTTGGTTAACAATGGTTATGTC
TGTTTAGTAGGGCTTGTTGTGTCTGGTGAGTGGAATTTACCGGACAACTGTAAGGGTGGTGTTAGTGTATGTCTTGTTGA
TAAAAGAATGAAAAGGGCTAACGAGGCGACTTTAGGGTCGTATCACTCGAGGGCCTGCAAAAAGAATTTTTCTTTCAAGT
TAATTCCTAATTATAGTATAACGACCGCGGATGCTGAAAAGCAACCGTGGCAAGTTTTAGTCAATATTAGGGGTGTCCAG
ATGGAGCAGGGATACTGTCCTCTGTCTCTTGAGTTTGTGTCAGTTTGCATAGTTCATAAAAATAATGTCAGAAAAGGATT
GCGTGAAAGGATCACG---------AATGTTGCCGAAGGCGGTTCACTTGAGCTCACT---GAAGAAGTTGTTGAGAGCT
TTGTGAATGACGTCCCTATGGCAGTACGACTGAAC---CATTTACGTAATGGAAACAAAAAAGAAGGGTTTTCCAAAGGT
AAATATGTCAATAATAACGCCAAAGAGCGTAGTGTCAATAAATTTGTTAAAAAGAGTGTTAATGGTAAAGGTGGTTTAAA
AGTTAAAGAAATTTCAACGAGCGTTGAGGATTACAACTCTAGCGAGGTGTCTTCCGATTCGTTTATTTGAA---------
-----------------ATGGCTTATACTATTACTGCACCAAACCAAATCGTGTATTTGGGCGTAGCTTATGCTGACCCA
ATTTTGCTAATGAATTTGTGTACTACTTCTCAGGGGAATCAGTTTCAGACGCAGAATGCTAGGACAACCGTCCAACAGCA
ATTTGCAGATATCTGGAAGGCCGTTCCGGCCGTTAATATAAGGTTTCCCGAGAATGGG------TTTTTAGTATATAGGT
ATAATGCGGTGTTGGACCAGTTGGTCACTTCACTGCTTAATTCGTTTGATACCCGCAATAGGATAATAGAGGTGGAAAAT
CCTCCTAATCCTACAAACGGGGAAATAATGAGTGCGACTCAGAGAGTCGATGACGCTACCGTAAATATTCGGGCGTCTAT
AACTAACTTGATGAACGAGTTAGTGCGTGGTACCGGGTTTTTAAACAGGAGCTCTTTCGAGAGCACCAGTGGATTAACCT
GG-TCTACAGCC-------------------------------CCTACTACTTAAGTAGGGAAAA---------------
----------------------------------------------------------TTT-AGTGT-CTTAGCTCACAG
CTAAGGGTGGCGCTTACCATAAAGCGTAGTGTTTAC---TCTCCACTTAAATCGAAGAG---------------------
--------------------------------------------------------------------------------
-----------TTGTACATCCGGAT---CTATAAAGGGAAAAACGTGTGACGTTTGGAACTTTAGGTGTACGTAAAAACT
A---GAGAGGTTCGAATCCTCCC-TGTACCCCCGGTA-GGGGCCC-A
>151266411
---GTATTTTTT--ACTACAAC-ATTTACCAACAACAA-ACAAACAACAACAACATTAC--ATTACTTTTAACAACTACA
ATGGCATACACACAAACCGCGTCATCCGCCGCTCTCCTGGACACTGTCCGTGGTAACAAT-ACCATGGTAAATGACCTGG
CGAAACGGCGGTTGTACGACACTGCGGTAGAGGAATTCAATGCAAGGGACCGCAGGCCCAAGGTTAATTTTTCAAAAGTA
GTGAGCGAGGAACAAACGCTCATTGCAACTAAGGCTTACCCCGAATTCCAAATCACGTTCTACAACACGCAGAACGCCGT
CCATTCTTTGGCCGGCGGTCTTCGATCTTTGGAGTTAGAGTACCTCATGATGCAAGTACCGTACGGTTCGCTGACCTACG
ATATCGGCGGGAACTTCGCATCTCATTTGTTCAAGGGCAGAGACTATGTGCATTGCTGCATGCCCAATCTGGACGTGCGC
GACATAATGCGGCACGAAGGTCAAAAGGATAGTATCGAGCTTTATCTA--------------------------------
-------------------TCAAGACTTGAAAGAAGCAAGAAAACTGTTCCAGCTTTTCAGAAGTCCGCTTTTGATAAGT
ACGCAGAAGTCAAAGATGAAGTAGTCTGCCACGATACTTTC---------------------------------------
---------CAAACGTGTAAGCAT---CGTCAGGATGCTTATACCGGAAGAGTGTATGCCATTGCTTTGCATAGCATATA
CGACATTCCAGCAGACGAGTTCGGCGCGGCACTTTTAAGGAAAGATGTACATGTTTGTTATGCCGCTTTCCACTTT--TC
AGAAGATCTTCTCCTAGAAGACTCACACGCG------AATCTCGATGAAATCAACGCGTGTTTCTCAAGGGATGGCGATA
AATTGTCTTTTTCTTTCGCATCTGAGAGTACCCTTAATTATGTGCATAGTTTTAGTAATGTCTTAAAGTATGTTTGTAAA
ACTTATTTCCCAGCATCTAATAGAGAAGTATATATGAAGGAGTTTTTAGTTACCAGGGTCAATACCTGGTTCTGCAAGTT
TTCTAGAATAGATACTTTCTTGTTGTATAAGGGTGTGGCGCATAGAGCCACGGATTCTGAGCAGTTTTATGCTGCAATGG
AGGATGCATGGCACTACAAGAAGACACTTGCGATGTGCAATAGTGAGAGAATTCTATTGGAGGATTCTTCGTCGGTTAAC
TATTGGTTTCCGAAGATGCGAGATATGGTCATTGTGCCTCTCTTTGATATATCT------TTGGAGACT---AACAAGAG
AACCCGCAAGGAGGTCTTAGTTTCAAAGGACTTCGTCTACACGGTGCTCAATCACATAAGGACATACCAAGCAAAGGCTT
TGACGTATACCAATGTTTTGTCTTTCGTCGAATCAATTCGTTCGAGAGTCATTATAAACGGTGTAACGGCTCGGTCTGAA
TGGGATGTAGATAAGTCGCTCCTACAATCGTTGTCCATGACTTTTTTCTTACACACGAAACTTGCAGTACTGAAGGACGA
TCTTATGATCAGCAAGTTTACGCTAGGCACTAAATCAGTGTCGCAGTATGTGTGGGATGAA---GTCACAATTGCATTTG
GCAACGCATTCCCATCAATCAAGGAAAGATTGATAAACAGGCGTCTCATAACAGTTTCTGAGCAGGCTTTAGAAATAACG
GTTCCCGACTTATATGTGACTTTTCACGATAGGTTAGTTACTGAGTACAAGCAATCTGTTGAGATGCCC-GGTCTGGATA
TCAGGAAGAAGATGGAAGAA------ACTGAGCAGATGTACAACGCATTGTCTGAGATTTCTGTTCTTAAGAATTCGGAC
AAGTTCGACGTTGATGTTTTTTCCCAGATGTGTTGCACGCTCAATGTTGACCCGATGGTAGCAGCTAAGGTTATGGTAGC
TGTTGTGAGTAATGAGAGTGGTCTTACTCTGACTTTTGAG------AAACCAACTGAGGCTAATGTGGCTATGGCACTAC
AAGATTCTGTCAGTGCTTCGGATGGTGCAATGGTTTTGACTTCGAGAGATATTGAAGAACCTTCTATGAAGGGTTCAATG
GCAAGA--------------------------------------------------------------------------
----------------------------------------------------------------------GGTGAGTTGC
AATTCGCTGGTTTGACTGGTGATATAACAGAAACATCCTTTACA---AAGAACGAGGAGATTGAGTCCTTGGCGCAGTTT
CACATGGCA---ACAGCGAGTTCGTTGATCAAAAAGCAGATGTGTTCGATCGTGTACACAGGCCCCTTGAAAGTTCAACA
GATGAAGAACTATATAGATAGCCTGGTAGCCTCGCTCTCTGCTGCTGTCTCGAATCTCGTGAAGATCCTGAAGGATACTG
CAGCTATTGACCTTGAAACTAGTCAGAAGTTTGGGGTTTTTGATGTGGCCATGAAGAAGTGGCTAATTAAACCATCTGCC
AAGAATCATGCATGGGGAGTCGTCGAGACTCAAGAGAGGTCGTATCATGTTGCACTTCTGGAGTACAATGGTTCAGAGAT
TGTG------ATGTGCGAGAATTGGAGAAGAATCGCAGTGAGCGCTGAATCGGTGGTATACTCTGATATGGCGAAACTTA
AGACACTGAGAGGCTTACTGCGCAATGGAGAACCACATGTCAGCACAGCCAAGGTAGTGCTTGTGGACGGAGTACCAGGA
TGTGGTAAG-ACGAAGGAGATTCTTTCTAAGGTCAACTTCGATGAGGATTTGATACTCGTCCCAGGTAGGCAAGCTGCCG
AAATGATCAGAAGAAGAGCAAACGCTACTGGAATACTCGTG---GCAACAAAAGATAACGTTCGCACTGTAGATTCGTTC
ATAATGAATTACGGTAAGAACGCGAGATGTCAATTCAAAAGGCTGTTCGTTGATGAGGGTCTTATGCTGCACACTGGTTG
TGTGAATTTCTTAGTTTCGATGTCACTGTGCGACGTTGCATACATATATGGTGACACGCAACAGATTCCATACATCAACA
GAGTTACTGGATTTCCGTACCCGGAACACTTTTCGAAGTTGGAAGTTGACGAAGTGGAGACAAGACGTACAACGTTGCGT
TGTCCGGCTGATGTCACTTTCTTCTTGAATCAGAAGTACGAAGGGCAAGTGATGTGCACTTCAAGTGAGAAGAGGTCTGT
TAGTCAAGAGATGGTTAAGGGCGCTGCTGCTATTAATCCTGTCTCTAAACCAATGAAAGGAAAAATTCTCACTTTTACTC
AGTTTGACAAAGATGCTTTGCTGTCCAGAGGGTATGCTGATGTT------------------------------------
---CATACAGTGCATGAAGTTCAAGGAGAGACATACCCTGATGTTTCGCTGGTTAGGTTGACGCCGACACCAGTGTCGAT
CATTGCAAGGGAAAGTCCGCATGTGTTGGTAGCGCTGTCCAGGCATACAAAGTCTTTAAAGTACTACACAGTAGTTATGG
ATCCTTTAGTTAGTATAATTCGTGATTTAGAGCGAGTAAGTACTTTTCTTTTAGATATGTACAAAGTAGATGCTGGTGTG
CAA---TAGCAATTACAGGTCGACTCGGTATTT---TCAGGGACAAATCTCTTCGTGGCTGCC-----------------
-------ATGCAGTTTTACTATGACAAGTGTCTCCCTGGTAACAGTTCATTGTTTAACGACTTTGACGCTGTTACCATGA
AG-CTGACTGACATTTCTTTAAATGTCAAAGACTGCACGTTGGATATGTCTAAGTCTGTGGCACAGCCTAGAGAG-----
----AAGGTTGGAGCACCGTTGATTCCCGTGGTACGAACGGCAGCAGAAATGCCTCGCCAGACTGGACTATTGGAAAATT
TGGTAGCTATGATAAAAAGAAACTTTAACTCTCCGGAGTTATCAGGGATTGTTGACATAGAGAATACCGCGTCACTTGTA
GTTGATAGGTTTTTTGATAGTTACATG------CTTAAAGAAAAAAGAAAACCAAATAAAAATGTTTCA-----------
----------ATGTTCTCAAGGGAGTCTCTTAACAGATGGTTAGCTAAGCAAGAACAGGTCACGATCGGTCAA-TTGACT
GATTTCGACTTTGTTGATTTGCCAGCGGTTGATCAATACAGACATATGATTAAGGCACAGCCGAAACAGAAGTTGGACTT
GTCAATTCAGACTGAGTACCCGGCTCTGCAAACGATTGTGTATCATTCGAAGAAGATCAACGCAATCTTTGGTCCTTTGT
TCAGTGAGCTTACAAGGCAGTTACTCGATAGTATAGACTCTAGCAGGTTCTTGTTCTTTACTAGAAAAACTCCGGAACAG
ATTGAAGAATTCTTT-TCAGATCTCGACAGTCACGTTCCAATGGATATCTTGGAGTTAGATGTGTCAAAGTATGACAAGT
CTCAGAACGAGTTTCACTGTGCTGTTGAGTACGAAATTTGGAGAAGGCTAGGATTTGAAGATTTTTTGGCTGAAGTTTGG
AAGCAAGGGCATAGGAAAACCACCTTAAAGGATTATACGGCAGGAATAAAAACTTGCTTGTGGTATCAAAGGAAGAGTGG
TGACGTGACTACCTTTATAGGAAATACAGTGATAATCGCCGCTTGTCTGGCTTCGATGTTACCCATGGAGAAGGTGATCA
AAGGTGCGTTTTGCGGGGATGACAGTTTACTGTACTTCCCAAAGGGCTGCGATTTTCCTGATGTGCAACAAAGTGCAAAT
TTGATGTGGAATTTCGAAGCAAAACTGTAC---CGGAAAACTTATGGGTACTTCTGTGGAAGGTACGTTATACATCATGA
TAGAGGCTGTATTGTATATTACGATCCCTTAAAGTTGATATCGAAACTTGGTGCTAAACACATCAAGGATCGAGAGCACT
TAGAGGAGTTCAGAAGATCTCTATGTGATGTTGCTAGTTCATTG---AACAACTGTGCGTATTACGGACAGTTGGACGAT
GCTGTAGGGGAGGTTCATAAGACCGCCCCTCCTGGTTCGTTTGTTTATAAAAGTTTAGTCAAGTTTTTGTCTGAATGGCA
ATTGTAGTAAAGGATAAGGTCAATGTCA----------------------------------------------------
--------------------------------------------------------------------------------
--------------------------------------------------------------------------------
--------------------------------------------------------------------------------
--------------------------------------------------------------------------------
-------------------------------------ATGATTTCATCAACCTGTCAAACTCAGAAAAGTATCTT-----
-CCGTCAAACTCAGAAAAGTATCTTCCGTCGTTGATGACACCGGTTAAGAGTGTGAGGATTTCAAAAGTCGAT------A
AGGTTTTAGCTCGCGAGAACGAGACTTTGTCCGAAGTCGACTTGTTGAAAGGTGTAAAATTGATTGAGGGTGGTTACATT
TGCTTAGCTGGTCTTGTGGTGACCGGAGAATGGAACCTTCCAGACAACTGCACCGGTGGTGTGAGCGTCTGTTTGGTTGA
TAAAAGGATGGAAAGAGCAAGTGAAGCAACTCTCGGGTCATATTACACTGGTGCTGCAAAAAAGCGGTTTCAGTTTAAGG
TGACCCCGAATTACAGTGTCACAACCGATGATGCTAAGAAAAATATATGGCAGGTTCTTGTTAACATTAAAGGTGTTAGA
ATGAGTGCGGGTTTCTGTCCGCTTTCTTTGGAATTTGTGTCTGTGTGTATAGTTTTTAAAAATAATATAAAATTGGGTTT
GAGGGAGAAGATTACA---------AGAGTAACCGACGCCGGGCCTATGGAACTTACT---GAAGAAGTTGTTGATGAGT
TCATAGAGAATGTCCCGATGGCGGCAAGGCTTGCA---AGATTTCGAACCAAATCCTCAAAAACAGGTCCGAAAAAGTTC
GTTAGGAACAGTAGAGATAGTAAGGTTAGAAGTAATAATTTGAACAGAGGGGTCCGTCCAAAGTTTGAAGAAGAGGGGAT
TGTGAGTGATAAGTTAATTAATGACGAGTCCGAGTCGATAGACGCGGATTCCGATTCGTACTTATAATT-----------
-----------------ATGTCTTATACTGTCAACTCACCGTCTCAGCTTGTGTATCTCTCGTCCGCTTGGGCTGACCCA
ACGGACTTACTTAATTTGTGTACTAACTCGCTTGGAAATCAGTTTCAAACACAACAGGCTAGAACAACTGTTCAACAGCA
ATTCAGTGATGTGTGGAAGCCGACGCCTCAGGCGGGTGTAAGGTTCCCGGCTAGCGGG------TTTAAAGTTTATAGGT
ATAATGCTGTCTTAGATCCTCTTATTACTGCTTTACTAGGTACTTTTGATACCCGTAATAGAATAATAGAAGTCGAAAAT
CAGCAGAATCCGACAACCGCAGAAACACTCGATGCAACTCGTAGAGTTGACGATGCGACTGTGGCAATAAGATCTGCAAT
AAATAATTTAGCTAATGAGTTAGTGCGTGGAACAGGGATGTACAACCAAACCTCTTTCGAGAGTATGGCCGGACTTACCT
GG-ACTACTACA-------------------------------CCTCCATCAGGTTAGAATTGTA---------------
---------------------------------------------GAAATAATAAATGATT-TGTATCCATAAGATACA-
-----CGTGGTACACACGATAGTGTATAGTGTTTTT--CCCTCCACTTAAATCGAAGG----------------------
--------------------------------------------------------------------------------
-----------GTAGTGTCTTGGAA---CGCGCGGGTCAAATATAAGTGGTTCACTTATATCCGTAGGCACGAAAAATTG
C---GTGGGATTCGAATTCCCCC-GGAACCCCCGGTA-GGGGCCC-A
>126165310
---GTATTTTTTA-ACAACAAT-TACCAACAACAACAAACAATTAAACAACAT----TACAATTACTATTTACAACTACA
ATGGCATACACACAGACAGCTACCACATCTGCTTTGCTTGACACCGTCCGAGGTAACAAC-ACCTTGGTCAATGATCTTG
CAAAGCGTCGCCTGTACGACACAGCGGTTGAAGAGTTTAACGCTCGAGACCGTAGGCCCAAAATTAACTTTTCAAAAGCG
ATAAGCGAGGAACAGACGCTAATTGCTACACGGGCGTATCCAGAATTCCAAATAACATTTTACAATACCCAAAACGCAGT
GCATTCACTTGCAGGCGGGTTGCGATCCTTAGAATTGGAATACCTGATGATGCAAGTTCCGTATGGGTCACTGACTTATG
ATATTGGAGGGAACTTCGCATCGCATCTGTTCAAAGGACGGGCATACGTGCATTGTTGCATGCCAAATCTTGACGTCCGC
GACATCATGCGGCACGAGAGCCAGAAGGACAGCATTGAACTATACCTT--------------------------------
-------------------TCCAGGTTAGACAGAGGGAATAAAGTTGTTCCGAGCTTCCAGAAAGAAGCCTTCGACAGAT
ATGCGGAATCTCCGCAGGATGTTGTCTGTCACAACACTTTC---------------------------------------
---------CAAACTTGTGAGCAT---CAGCAATTCCAGAACTCTGGCAGAGTGTATGCCATCGCGCTACACAGTATCTA
CGATATACCTGCTGATGAATTTGGCGCAGCACTTCTGAGGAAAAATGTTCATACATGTTACGCTGCTTTCCACTTC--GC
CGAAGGTCTTCTTCTAGAAGACTCTTACGTC------AACTTGGACGAAATTAACGCGTGTTTTTCGCGTGATGGGGACA
GGTTGACTTTTTCTTTTGCATCTGAGAGTACTCTTAATTATTCCCATAGCTACTCTAATATTTTAAAGTATGTATGCAAA
ACTTACTTCCCAGCCTCTAATAGAGAGGTTTACATGAAGGAGTTTTTAGTTACCAGGGTTAACACTTGGTTTTGCAAGTT
TTCTAGAATAGATACTTTTTTACTGTACAAAGGTGTGGCGCATAAGAGTGTAGATAGTGAGCAGTTTTATACTGCAATGG
AGGATGCATGGCATTACAAAAAGACACTTGCGATGTGCAACAGCGAGAGAATTCTTCTAGAGGATTCCTCCTCAGTCAAT
TACTGGTTCCCAAAAATGAAGGATATGGTCATCGTTCCATTGTTCGACATATCT------CTTGAAACT---AGTAAAAG
GACCCGCAGCGAGGTCTTGGTGTCAAAAGATTTTGTTTATACTGCTCTTAACCACATTCGTACATACCAGGCCAAAGCTC
TAACTTACACGAATGTATTATCCTTCGTCGAATCAATTCGGTCGAGGGTAATCATCAATGGGGTGACGGCGAGGTCCGAG
TGGGATGTTGATAAGTCACTTTTACCAAGTTTATCCATGACATTCTTCTTGCATACAAAACTTGCAGTTCTTAAAGATGA
TCTGTTGATCCGCAAGTTCAGTCTCGGGCCAAAAACTGTATGTCAACACATATGGGATGAG---ATCTCATTGGCTTTTG
GCAATGCTTTTCCGTCGATTAAAGAAAGACTTTTGAACAAGAAACTGATCAAAGTGGCCGGTGACGCGTTAGAGATTAGG
GTGCCTGATCTTTACGTAACTTTCCACGATAGATTGGTGACTGAGTACAAAGCCTCGGTGGATATGCCT-GCTCTTGACA
TAAGAAAAAGGATGGAAGAA------ACTGAAGTGATGTACAACGCACTTTCAGAGTTGTCGATTCTAAAAGAGTCTGAC
AAATTCGATGTTGATATTTTTTCCCAGATGTGCAAAAATTTGGAGGTGGACCCAATGACAGCTGCAAAGGTTATAGTGGC
AGTGATGAGCAATGAGAGTGGTCTCACGCTCACGTTTGAA------CAACCAACAGAAGCTAACGTCGCATTGGCTTTGC
ATGATTCAGAGAAGGCTTCAGAAGGTGCACTTGTGGTCACCTCTCGTGACGTAGAAGAGCCCTCCATGAAAGGTTCGATG
GCAAGG--------------------------------------------------------------------------
----------------------------------------------------------------------GGTGAGTTGC
AATTAGCTGGTCTTACCGGAGACCATCCGGAGTCATCCTATACA---AGGAACGAGGAAATTGAGTCATTGGAGCAGTTT
CATATGGCA---ACGGCAGAGTCTTTAATTCGCAAACAGATGAGCTCGATTGTGTACACAGGTCCGATTAAAGTTCAGCA
AATGAAAAATTATATCGATAGCCTGGTAGCATCACTATCTGCTGCGGTGTCGAATCTTGTCAAGATCCTAAAGGATACTG
CTGCTATTGATTTAGAAACCCGTCAAAAGTTTGGAGTCTTCGACGTGGTGTCGAGAAAGTGGCTAATCAAACCCACTGCT
AAGAGTCACGCGTGGGGAGTGGTGGAAACACACGCGAGGAAATACCATGTTGCACTTTTGGAGTATGATGAACAAGGGAT
AATT------ACATGCGATTCTTGGAGGAGAGTGGCGGTCAGTTCTGAATCTGTTGTCTATTCCGATATGGCTAAACTCA
GAACTTTAAGGAAAATGCTTCATAATGGTGAACCACACGTAAGCACAGCAAGAGTCGTACTCGTGGATGGCGTCCCAGGG
TGCGGGAAA-ACCAAAGAAATCCTTTCGAGAGTTAATTTTGAAGAGGATTTAATCTTAGTACCTGGGAAGCAAGCTGCTG
AAATGATCAAGAGACGTGCGAACGCCTCAGGTGTTATCGTG---GCCACGAAGGACAATGTAAGGACCGTAGATTCTTTC
ATGATGAATTACGGAAAGGTTGCGCGCTGTCAGTTCAAGAGGTTGTTTATTGACGAAGGCCTAATGTTGCACACTGGTTG
TGTGAATTTTCTCGTGTCTATGTCTTTGTGTGAAATTGCATATGTTTATGGAGACACGCAGCAAATTCCGTATATCAACA
GAGTTACAGGTTTTCCATACCCAGCCCATTTTGCTAAACTGGAAGTGGACGAAGTGGAGACGCGCAGAACTACTCTGCGT
TGTCCTGCCGACGTCACTCACTATCTGAACAAAAGGTATGAAGGGTTTGTGATGAGTACATCGTCTGTCAAGAGATCCGT
ATCCCAAGAGATGGTAAGTGGTGCGGCGACCATCAACCCAATCTCCAAACCTTTGCACGGTAAGGTCTTGACCTTCACTC
AGTCCGACAAGGAAGCTCTGCTTTCGAGAGGGTACTCTGACGTA------------------------------------
---CATACTGTGCATGAGGTGCAAGGAGAGACGTATAGTGATGTGTCTCTTGTGCGGCTGACCCCTACTCCTGTCTCGAT
CATCTCTGGTGACAGTCCTCATGTTTTGGTTGCTCTTTCGAGGCATACTTGTTCACTTAAGTACTACACTGTTGTGATGG
ATCCCTTAGTTAGTATTATTAGAGATTTAGAAAAACTTAGCACTTACTTGTTGGACATGTACAAAGTTGATGCAGGTACG
CAA---TAGCAATTACAGATAAACTCGGTGTTT---AAAGGTTCTAATCTTTTTGTAGCTGCTCCGAAGACTGGCGATAT
TTCCGATATGCAATTTTACTATGACAAGTGTCTCCCTGGGAATAGCACCATGATGAACAATTATGATGCTGTGACCATGA
GG-CTGACTGACATCTCATTGAATGTCAAAGATTGCGTATTGGACATGTCCAAGTCTGTTGCAGCTCCAAAGGAT-----
-------GAAAATATTCCACTGAAACCGATGGTACGAACGGCCGCAGAGATGCCGCGCCAGACTGGACTGTTGGAAAACT
TGGTGGCAATGATAAAAAGAAACTTTAACGCGCCCGAGTTGTCAGGAATTGTAGATATTGAGAATACTGCATCTTTGGTT
GTAGATAAGTTTTTTGATAGTTACTTA------CTTAAAGAAAAAAGAAAACCAAATAAAAATGTTTCT-----------
----------TTGTTTAGTAGAGAGTCTCTCAATAGATGGTTAGAAAGACAAGAGCAAGCGACTATTGGCCAA-CTCGCA
GATTTCGATTTTGTCGACTTGCCCGCGGTTGATCAGTATAGGCACATGATCAAAGCACAACCCAAGCAGAAACTGGACAC
ATCCATTCAAACGGAATATCCTGCTCTGCAAACGATTGTGTACCACTCAAAAAAGATTAACGCGATTTTTGGCCCCTTAT
TCAGTGAATTAACTAGACAGTTGCTCGACAGTGTAGATTCAAGCAGATTTTTGTTCTTCACACGAAAAACGCCGGCACAA
ATCGAGGAATTCTTT-GAAGACCTTGATAGTCATGTGCCGATGGAAATTTTGGAGCTTGATATCTCGAAGTACGATAAAT
CTCAAAATGAATTTCATTGCGCTGTAGAGTACGAAATCTGGCGGAGACTGGGGTTCGAAGATTTCCTGGGTGAAGTTTGG
AAACAAGGGCATAGAAAGACCACCCTCAAGGACTATACCGCAGGAATTAAAACCTGTATATGGTACCAGAGGAAGAGCGG
TGACGTTACCACGTTCATTGGGAACACAGTGATCATCGCTGCATGCTTAGCTTCAATGCTTCCCATGGAAAAAATAATCA
AAGGCGCCTTCTGCGGGGACGACAGTTTGCTCTATTTTCCGAAAGGGTGTGAGTTCCCTGATGTACAGCAAGCGGCAAAT
CTGATGTGGAATTTTGAAGCAAAACTGTTC---AAAAAGCAATACGGATACTTTTGCGGGAGGTACGTTATACATCACGA
CAGAGGGTGTATTGTCTATTACGACCCTCTAAAGTTGATCTCCAAGCTCGGTGCTAAACACATCAAGGATTGGGATCACT
TAGAGGAATTCAGGAGATCCCTTTGTGATGTTGCTGTTTCGTTG---AATAATTGCGCGTACTACACGCAATTGGACGAC
GCGATCTGGGAGGTTCATAAAACCGCCCCGGCGGGTTCGTTTGTTTATAAAAGTTTGGTAAAGTATTTGTCAGATAAGGT
TCTTTTTAGAAGTTTATTTCAAGATGGC----------------------------------------------------
--------------------------------------------------------------------------------
--------------------------------------------------------------------------------
--------------------------------------------------------------------------------
--------------------------------------------------------------------------------
-----------------------------------TCTAGTTGTTAAAGGAAAGGTGAATATCGGTGAGTTTATTGAC--
-TTGACGAAAACGGAGAAATTGTTACCGTCAATGTTCACACCAGTTAAAAGTGTTATGTGCTCCAAGGTTGAT------A
AGGTAATGGTACATGAAAATGAGTCATTATCCGAAGTTAACCTTCTCAAAGGTGTGAAGCTCATCGAAAATGGATATGTT
TGTCTCGCTGGTCTAGTGGTTACAGGTGAGTGGAATCTGCCCGACAATTGTAGAGGTGGTGTCAGTGTTTGTCTGGTGGA
CAAAAGAATGGAAAGAGCAGATGAGGCTACTTTGGCATCTTACTACACCGCTGCAGCAAAGAAAAGGTTTCAGTTCAAGG
TTGTCCCGAACTATGCAATAACCACTCATGATGCGATGAAGAACGTGTGGCAAGTTCTAGTTAATATTAGAAATGTTAAG
ATGTCGGCGGGTTTCTGTCCGCTTTCGTTGGAGTTTGTGTCTGTATGTATTGTTTATAGAAATAACATAAAATTGGGTTT
GAGGGAGAAAATCACA---------ACTGTGAAAGATGGAGGACCCATGGAACTCACC---GAAGAAGTGGTAGACGAGT
TCATGGAAGACGTTCCAATGTCTGTCAGACTTGCG---AAGTTTCGATCTCGAACCGGAAAAAAGAATAATGTAAAGAAG
GTTAAATTTGAAGGTGTCGATCGGTCTGTGCCGAAGATGAATAAAGGAAAGAGTAGAAATAATGGAGGTGT------ATT
TGAAAGAAATATTTTTATCGATAACGATTCGGAGACTAACGTCGCCGAACCAGACTCGTTTTAAGT--------------
-----------------ATGTCTTATACAATTGCAACTCCATCCCAGTTCGTGTATTTGTCATCTGCATGGGCCGACCCA
GTAGAATTAATTAATTTATGTACTAATGCGTTAGGTAATCAGTTCCAAACACAACAAGCGAGAACTGTCGTCCAACGACA
GTTTAGCGAAGTGTGGAAACCGTCGCCACAGGTCACTGTCAGGTTTCCTGCCAATGAC------TTTAAAGTTTATAGGT
ACAATGCGGTGCTGGATCCTCTAGTAACTGCACTGTTAGGTGCTTTTGATACTAGGAATAGAATAATAGAGGTTGAAAAT
CAGGCGAACCCTACAACTGCTGAAACGTTAGATGCTACTCGTAGAGTAGATGACGCGACAGTAGCTATAAGGAGCGCGAT
AAATAATTTAGTCGTAGAATTGATCCGAGGAACTGGATCATACAATAGGAGTGCTTTCGAAAGCTCTTCAGGTTTGGTCT
GG-ACTTCTGGT-------------------------------CCCGCAACTTGAGATAATCATG---------------
-----------------------------------------TTGCGTAATAAATAACGGAT-TGTGT-CCGTAATCACA-
-----CGTGGTGCGTACGATAACGCATAGTGTTTTT--CCCTCCACTTAAATCGAAGGG---------------------
--------------------------------------------------------------------------------
-----------TTGTGTC-TTGGTT---CGCGCGGGTCAAGTGTATATGGTGCATATACATCCGTAGGCACGTAATAAAG
C---GAGGGATTCGAATTCCCCC-GTTACCCCCGGTA-GGGGCCC-A
>9626125
---GTATTTTT---ACAACAAT-TACCAACAACAACAA-ACAACAAACAACAT----TACAATTACTATTTACAATTACA
ATGGCATACACACAGACAGCTACCACATCAGCTTTGCTGGACACTGTCCGAGGAAACAAC-TCCTTGGTCAATGATCTAG
CAAAGCGTCGTCTTTACGACACAGCGGTTGAAGAGTTTAACGCTCGTGACCGCAGGCCCAAGGTGAACTTTTCAAAAGTA
ATAAGCGAGGAGCAGACGCTTATTGCTACCCGGGCGTATCCAGAATTCCAAATTACATTTTATAACACGCAAAATGCCGT
GCATTCGCTTGCAGGTGGATTGCGATCTTTAGAACTGGAATATCTGATGATGCAAATTCCCTACGGATCATTGACTTATG
ACATAGGCGGGAATTTTGCATCGCATCTGTTCAAGGGACGAGCATATGTACACTGCTGCATGCCCAACCTGGACGTTCGA
GACATCATGCGGCACGAAGGCCAGAAAGACAGTATTGAACTATACCTT--------------------------------
-------------------TCTAGGCTAGAGAGAGGGGGGAAAACAGTCCCCAACTTCCAAAAGGAAGCATTTGACAGAT
ACGCAGAAATTCCTGAAGACGCTGTCTGTCACAATACTTTC---------------------------------------
---------CAGACAATGCGACAT---CAGCCGATGCAGCAATCAGGCAGAGTGTATGCCATTGCGCTACACAGCATATA
TGACATACCAGCCGATGAGTTCGGGGCGGCACTCTTGAGGAAAAATGTCCATACGTGCTATGCCGCTTTCCACTTC--TC
TGAGAACCTGCTTCTTGAAGATTCATACGTC------AATTTGGACGAAATCAACGCGTGTTTTTCGCGCGATGGAGACA
AGTTGACCTTTTCTTTTGCATCAGAGAGTACTCTTAATTATTGTCATAGTTATTCTAATATTCTTAAGTATGTGTGCAAA
ACTTACTTCCCGGCCTCTAATAGAGAGGTTTACATGAAGGAGTTTTTAGTCACCAGAGTTAATACCTGGTTTTGTAAGTT
TTCTAGAATAGATACTTTTCTTTTGTACAAAGGTGTGGCCCATAAAAGTGTAGATAGTGAGCAGTTTTATACTGCAATGG
AAGACGCATGGCATTACAAAAAGACTCTTGCAATGTGCAACAGCGAGAGAATCCTCCTTGAGGATTCATCATCAGTCAAT
TACTGGTTTCCCAAAATGAGGGATATGGTCATCGTACCATTATTCGACATTTCT------TTGGAGACT---AGTAAGAG
GACGCGCAAGGAAGTCTTAGTGTCCAAGGATTTCGTGTTTACAGTGCTTAACCACATTCGAACATACCAGGCGAAAGCTC
TTACATACGCAAATGTTTTGTCCTTTGTCGAATCGATTCGATCGAGGGTAATCATTAACGGTGTGACAGCGAGGTCCGAA
TGGGATGTGGACAAATCTTTGTTACAATCCTTGTCCATGACGTTTTACCTGCATACTAAGCTTGCCGTTCTAAAGGATGA
CTTACTGATTAGCAAGTTTAGTCTCGGTTCGAAAACGGTGTGCCAGCATGTGTGGGATGAG---ATTTCGCTGGCGTTTG
GGAACGCATTTCCCTCCGTGAAAGAGAGGCTCTTGAACAGGAAACTTATCAGAGTGGCAGGCGACGCATTAGAGATCAGG
GTGCCTGATCTATATGTGACCTTCCACGACAGATTAGTGACTGAGTACAAGGCCTCTGTGGACATGCCT-GCGCTTGACA
TTAGGAAGAAGATGGAAGAA------ACGGAAGTGATGTACAATGCACTTTCAGAGTTATCGGTGTTAAGGGAGTCTGAC
AAATTCGATGTTGATGTTTTTTCCCAGATGTGCCAATCTTTGGAAGTTGACCCAATGACGGCAGCGAAGGTTATAGTCGC
GGTCATGAGCAATGAGAGCGGTCTGACTCTCACATTTGAA------CGACCTACTGAGGCGAATGTTGCGCTAGCTTTAC
AGGATCAAGAGAAGGCTTCAGAAGGTGCTTTGGTAGTTACCTCAAGAGAAGTTGAAGAACCGTCCATGAAGGGTTCGATG
GCCAGA--------------------------------------------------------------------------
----------------------------------------------------------------------GGAGAGTTAC
AATTAGCTGGTCTTGCTGGAGATCATCCGGAGTCGTCCTATTCT---AAGAACGAGGAGATAGAGTCTTTAGAGCAGTTT
CATATGGCA---ACGGCAGATTCGTTAATTCGTAAGCAGATGAGCTCGATTGTGTACACGGGTCCGATTAAAGTTCAGCA
AATGAAAAACTTTATCGATAGCCTGGTAGCATCACTATCTGCTGCGGTGTCGAATCTCGTCAAGATCCTCAAAGATACAG
CTGCTATTGACCTTGAAACCCGTCAAAAGTTTGGAGTCTTGGATGTTGCATCTAGGAAGTGGTTAATCAAACCAACGGCC
AAGAGTCATGCATGGGGTGTTGTTGAAACCCACGCGAGGAAGTATCATGTGGCGCTTTTGGAATATGATGAGCAGGGTGT
GGTG------ACATGCGATGATTGGAGAAGAGTAGCTGTCAGCTCTGAGTCTGTTGTTTATTCCGACATGGCGAAACTCA
GAACTCTGCGCAGACTGCTTCGAAACGGAGAACCGCATGTCAGTAGCGCAAAGGTTGTTCTTGTGGACGGAGTTCCGGGC
TGTGGGAAA-ACCAAAGAAATTCTTTCCAGGGTTAATTTTGATGAAGATCTAATTTTAGTACCTGGGAAGCAAGCCGCGG
AAATGATCAGAAGACGTGCGAATTCCTCAGGGATTATTGTG---GCCACGAAGGACAACGTTAAAACCGTTGATTCTTTC
ATGATGAATTTTGGGAAAAGCACACGCTGTCAGTTCAAGAGGTTATTCATTGATGAAGGGTTGATGTTGCATACTGGTTG
TGTTAATTTTCTTGTGGCGATGTCATTGTGCGAAATTGCATATGTTTACGGAGACACACAGCAGATTCCATACATCAATA
GAGTTTCAGGATTCCCGTACCCCGCCCATTTTGCCAAATTGGAAGTTGACGAGGTGGAGACACGCAGAACTACTCTCCGT
TGTCCAGCCGATGTCACACATTATCTGAACAGGAGATATGAGGGCTTTGTCATGAGCACTTCTTCGGTTAAAAAGTCTGT
TTCGCAGGAGATGGTCGGCGGAGCCGCCGTGATCAATCCGATCTCAAAACCCTTGCATGGCAAGATCCTGACTTTTACCC
AATCGGATAAAGAAGCTCTGCTTTCAAGAGGGTATTCAGATGTT------------------------------------
---CACACTGTGCATGAAGTGCAAGGCGAGACATACTCTGATGTTTCACTAGTTAGGTTAACCCCTACACCAGTCTCCAT
CATTGCAGGAGACAGCCCACATGTTTTGGTCGCATTGTCAAGGCACACCTGTTCGCTCAAGTACTACACTGTTGTTATGG
ATCCTTTAGTTAGTATCATTAGAGATCTAGAGAAACTTAGCTCGTACTTGTTAGATATGTATAAGGTCGATGCAGGAACA
CAA---TAGCAATTACAGATTGACTCGGTGTTC---AAAGGTTCCAATCTTTTTGTTGCAGCGCCAAAGACTGGTGATAT
TTCTGATATGCAGTTTTACTATGATAAGTGTCTCCCAGGCAACAGCACCATGATGAATAATTTTGATGCTGTTACCATGA
GG-TTGACTGACATTTCATTGAATGTCAAAGATTGCATATTGGATATGTCTAAGTCTGTTGCTGCGCCTAAGGAT-----
-------CAAATCAAACCACTAATACCTATGGTACGAACGGCGGCAGAAATGCCACGCCAGACTGGACTATTGGAAAATT
TAGTGGCGATGATTAAAAGGAACTTTAACGCACCCGAGTTGTCTGGCATCATTGATATTGAAAATACTGCATCTTTAGTT
GTAGATAAGTTTTTTGATAGTTATTTG------CTTAAAGAAAAAAGAAAACCAAATAAAAATGTTTCT-----------
----------TTGTTCAGTAGAGAGTCTCTCAATAGATGGTTAGAAAAGCAGGAACAGGTAACAATAGGCCAG-CTCGCA
GATTTTGATTTTGTAGATTTGCCAGCAGTTGATCAGTACAGACACATGATTAAAGCACAACCCAAGCAAAAATTGGACAC
TTCAATCCAAACGGAGTACCCGGCTTTGCAGACGATTGTGTACCATTCAAAAAAGATCAATGCAATATTTGGCCCGTTGT
TTAGTGAGCTTACTAGGCAATTACTGGACAGTGTTGATTCGAGCAGATTTTTGTTTTTCACAAGAAAGACACCAGCGCAG
ATTGAGGATTTCTTC-GGAGATCTCGACAGTCATGTGCCGATGGATGTCTTGGAGCTGGATATATCAAAATACGACAAAT
CTCAGAATGAATTCCACTGTGCAGTAGAATACGAGATCTGGCGAAGATTGGGTTTTGAAGACTTCTTGGGAGAAGTTTGG
AAACAAGGGCATAGAAAGACCACCCTCAAGGATTATACCGCAGGTATAAAAACTTGCATCTGGTATCAAAGAAAGAGCGG
GGACGTCACGACGTTCATTGGAAACACTGTGATCATTGCTGCATGTTTGGCCTCGATGCTTCCGATGGAGAAAATAATCA
AAGGAGCCTTTTGCGGTGACGATAGTCTGCTGTACTTTCCAAAGGGTTGTGAGTTTCCGGATGTGCAACACTCCGCGAAT
CTTATGTGGAATTTTGAAGCAAAACTGTTT---AAAAAACAGTATGGATACTTTTGCGGAAGATATGTAATACATCACGA
CAGAGGATGCATTGTGTATTACGATCCCCTAAAGTTGATCTCGAAACTTGGTGCTAAACACATCAAGGATTGGGAACACT
TGGAGGAGTTCAGAAGGTCTCTTTGTGATGTTGCTGTTTCGTTG---AACAATTGTGCGTATTACACACAGTTGGACGAC
GCTGTATGGGAGGTTCATAAGACCGCCCCTCCAGGTTCGTTTGTTTATAAAAGTCTGGTGAAGTATTTGTCTGATAAAGT
TCTTTTTAGAAGTTTGTTTATAGATGGC----------------------------------------------------
--------------------------------------------------------------------------------
--------------------------------------------------------------------------------
--------------------------------------------------------------------------------
--------------------------------------------------------------------------------
-----------------------------------TCTAGTTGTTAAAGGAAAAGTGAATATCAATGAGTTTATCGAC--
-CTGACAAAAATGGAGAAGATCTTACCGTCGATGTTTACCCCTGTAAAGAGTGTTATGTGTTCCAAAGTTGAT------A
AAATAATGGTTCATGAGAATGAGTCATTGTCAGAGGTGAACCTTCTTAAAGGAGTTAAGCTTATTGATAGTGGATACGTC
TGTTTAGCCGGTTTGGTCGTCACGGGCGAGTGGAACTTGCCTGACAATTGCAGAGGAGGTGTGAGCGTGTGTCTGGTGGA
CAAAAGGATGGAAAGAGCCGACGAGGCCACTCTCGGATCTTACTACACAGCAGCTGCAAAGAAAAGATTTCAGTTCAAGG
TCGTTCCCAATTATGCTATAACCACCCAGGACGCGATGAAAAACGTCTGGCAAGTTTTAGTTAATATTAGAAATGTGAAG
ATGTCAGCGGGTTTCTGTCCGCTTTCTCTGGAGTTTGTGTCGGTGTGTATTGTTTATAGAAATAATATAAAATTAGGTTT
GAGAGAGAAGATTACA---------AACGTGAGAGACGGAGGGCCCATGGAACTTACA---GAAGAAGTCGTTGATGAGT
TCATGGAAGATGTCCCTATGTCGATCAGGCTT---GCAAAGTTTCGATCTCGAACCGGAAAAAAGAGTGATGTCCGCAAA
GGGAAAAATAGTAGTAATGATCGGTCAGTGCCGAACAAGAACTATAGAAATGTTAAGGATTTTGGAGGA---ATGAGTTT
TAAAAAGAATAATTTAATCGATGATGATTCGGAGGCTACTGTCGCCGAATCGGATTCGTTTTAAAT--------------
-----------------ATGTCTTACAGTATCACTACTCCATCTCAGTTCGTGTTCTTGTCATCAGCGTGGGCCGACCCA
ATAGAGTTAATTAATTTATGTACTAATGCCTTAGGAAATCAGTTTCAAACACAACAAGCTCGAACTGTCGTTCAAAGACA
ATTCAGTGAGGTGTGGAAACCTTCACCACAAGTAACTGTTAGGTTCCCTGACAGTGAC------TTTAAGGTGTACAGGT
ACAATGCGGTATTAGACCCGCTAGTCACAGCACTGTTAGGTGCATTCGACACTAGAAATAGAATAATAGAAGTTGAAAAT
CAGGCGAACCCCACGACTGCCGAAACGTTAGATGCTACTCGTAGAGTAGACGACGCAACGGTGGCCATAAGGAGCGCGAT
AAATAATTTAATAGTAGAATTGATCAGAGGAACCGGATCTTATAATCGGAGCTCTTTCGAGAGCTCTTCTGGTTTGGTTT
GG-ACCTCTGGT-------------------------------CCTGCAACTTGAGGTAGTCAAG---ATGCATA-----
------------------------------------------------ATAAATAACGGAT-TGTGT-CCGTAATCACA-
-----CGTGGTGCGTACGATAACGCATAGTGTTTTT--CCCTCCACTTAAATCGAAGGG---------------------
--------------------------------------------------------------------------------
-----------TTGTGTC-TTGGA----TCGCGCGGGTCAAATGTATATGGTTCATATACATCCGCAGGCACGTAATAAA
GC--GAGGGGTTCGAATCCCCCC-GTTACCCCCGGTA-GGGGCCC-A
>13357204
---GTATTTTT---ACAACAAT-TACCAACAACAACA--ACAAACAACAACAACATTACATTTTACATTCTACAACTACA
ATGGCATACACACAAACAGCCACATCGTCCGCTTTGCTTGAGACCGTCCGAGGTAACAAT-ACCTTGGTCAACGATCTTG
CAAAGCGGCGTCTATATGACACAGCGGTAGATGAATTTAATGCTAGGGACCGCAGGCCTAAAGTCAATTTTTCCAAAGTA
GTAAGCGAAGAACAGACGCTTATTGCAACCAAAGCCTACCCAGAATTCCAAATTACATTCTACAACACGCAGAATGCTGT
GCATTCCCTTGCAGGCGGTCTCCGATCATTAGAATTGGAATATCTGATGATGCAAATTCCCTACGGATCATTGACATATG
ATATCGGAGGTAATTTTGCATCTCATCTGTTCAAAGGGCGAGCATACGTTCACTGCTGTATGCCGAATCTAGATGTCCGC
GACATAATGCGGCACGAGGGCCAAAAGGACAGTATTGAACTATACCTT--------------------------------
-------------------TCTAGGCTCGAGAGGGGCAACAAACATGTCCCAAACTTCCAAAAGGAAGCTTTCGACAGAT
ACGCTGAAATGCCAAACGAAGTAGTCTGTCACGATACTTTC---------------------------------------
---------CAAACGTGTAGGCAT---TCTCAAGAATGTTACACGGGAAGAGTGTATGCTATTGCTTTGCATAGTATATA
CGATATACCTGCCGACGAGTTCGGCGCGGCACTGCTGAGAAAGAATGTACATGTATGTTATGCCGCTTTCCACTTT--TC
CGAGAATTTACTTCTCGAAGATTCACACGTC------AACCTCGATGAGATCAATGCATGTTTCCAAAGAGATGGAGACA
GGTTGACTTTTTCCTTTGCATCTGAGAGTACTCTTAATTATAGTCATAGTTATTCTAATATTCTTAAGTATGTTTGCAAA
ACTTACTTCCCAGCCTCTAATAGAGAGGTTTACATGAAGGAGTTTTTAGTAACTAGAGTTAATACCTGGTTTTGTAAATT
TTCTAGAATAGATACTTTCTTATTGTACAAAGGTGTAGCGCATAAGGGTGTAGATAGTGAGCAGTTTTACAAGGCTATGG
AAGACGCATGGCACTACAAAAAGACTCTTGCGATGTGCAACAGTGAAAGAATCTTGTTAGAGGATTCTTCATCAGTTAAT
TACTGGTTTCCAAAAATGAGGGATATGGTGATAGTTCCACTATTTGACATATCT------CTCGAGACT---AGTAAAAG
AACACGCAAAGAGGTCTTAGTTTCAAAGGACTTTGTTTATACAGTGTTAAATCACATTCGTACGTACCAGGCCAAAGCGC
TTACTTACTCCAACGTGTTATCTTTCGTCGAATCAATTCGTTCGAGAGTGATCATTAACGGGGTTACTGCCAGGTCTGAG
TGGGATGTCGATAAATCATTATTACAGTCCTTGTCGATGACGTTCTTCCTACATACCAAGCTTGCCGTTCTGAAAGACGA
TCTTTTGATTAGCAAGTTTGCACTTGGACCAAAAACTGTCTCACAACATGTGTGGGATGAG---ATTTCCCTAGCTTTCG
GCAATGCTTTCCCATCGATCAAGGAAAGATTGATAAACCGGAAACTGATCAAAATTACGGAGAATGCGTTAGAGATCAGG
GTGCCCGATCTTTATGTCACTTTCCATGATAGGTTAGTTTCTGAGTACAAAATGTCAGTGGACATGCCG-GTGCTAGACA
TTAGGAAAAAGATGGAAGAA------ACTGAGGAAATGTACAATGCACTGTCCGAACTGTCTGTACTTAAAAATTCAGAC
AAGTTCGATGTTGATGTTTTTTCCCAGATGTGCCAATCTTTAGAAGTTGATCCAATGACTGCAGCAAAGGTAATAGTAGC
AGTTATGAGCAACGAGAGTGGTCTTACTCTCACGTTTGAA------CAGCCCACCGAAGCTAATGTTGCGCTAGCATTGC
AAGATTCTGAAAAGGCTTCTGATGGGGCGTTGGTAGTTACCTCAAGAGATGTTGAGGAACCGTCCATAAAGGGTTCGATG
GCCCGT--------------------------------------------------------------------------
----------------------------------------------------------------------GGTGAGTTAC
AATTGGCCGGATTATCTGGCGACGTTCCTGAATCTTCATACACT---AGGAGCGAGGAGATTGAGTCTCTCGAGCAGTTT
CATATGGCA---ACAGCTAGTTCGTTAATTCATAAGCAGATGTGTTCGATCGTGTACACGGGCCCTCTTAAAGTTCAACA
AATGAAAAACTTTATAGACAGCCTGGTAGCCTCGCTCTCTGCTGCGGTGTCGAATCTAGTGAAGATCCTAAAAGATACAG
CCGCGATTGACCTTGAAACTCGTCAAAAGTTCGGAGTTCTGGATGTTGCTTCGAAAAGGTGGCTAGTTAAACCATCCGCA
AAGAACCATGCATGGGGGGTTGTTGAGACTCATGCGAGGAAATATCACGTCGCATTACTGGAGCACGATGAATTTGGCAT
TATT------ACGTGCGATAACTGGCGACGGGTGGCTGTGAGTTCTGAGTCGGTAGTATATTCTGATATGGCTAAACTCA
GGACTCTGAGAAGATTGCTCAAAGATGGAGAACCACACGTTAGTTCAGCAAAGGTGGTTTTGGTGGATGGCGTTCCAGGG
TGCGGGAAG-ACAAAGGAAATTCTTTCGAGAGTTAATTTCGAAGAAGATCTAATTCTTGTCCCTGGTCGTCAAGCTGCCG
AGATGATCAGAAGAAGAGCTAATGCGTCGGGCATAATAGTG---GCTACAAAGGATAATGTGCGCACCGTCGATTCATTT
TTGATGAATTACGGGAAAGGGGCACGCTGTCAGTTCAAAAGATTGTTCATAGACGAAGGTTTGATGCTGCATACTGGTTG
TGTGAATTTCTTGGTTGAAATGTCTCTGTGCGATATTGCATATGTTTATGGAGACACCCAACAAATTCCGTACATCAACA
GAGTAACTGGTTTCCCGTACCCTGCGCACTTTGCAAAATTGGAGGTCGACGAAGTCGAAACAAGAAGAACTACTCTTCGC
TGTCCGGCTGATGTCACACACTTCCTAAATCAAAGGTATGAAGGACACGTAATGTGCACGTCTTCTGAAAAGAAATCAGT
TTCCCAGGAAATGGTTAGTGGGGCTGCGTCTATCAATCCTGTGTCCAAGCCGCTTAAAGGGAAAATTTTGACTTTCACAC
AGTCTGACAAGGAGGCCCTTCTCTCAAGGGGCTACGCAGATGTC------------------------------------
---CATACTGTACATGAGGTACAAGGTGAGACTTATGCAGACGTATCGTTAGTTCGACTAACACCTACGCCTGTATCTAT
CATCGCAAGAGACAGTCCGCATGTTCTGGTCTCGTTGTCAAGACACACAAAATCCCTAAAGTACTACACCGTTGTGATGG
ATCCTTTAGTTAGTATCATTAGAGATTTAGAACGGGTTAGTAGTTACTTATTAGACATGTACAAAGTAGATGCAGGTACT
CAA---TAGCAATTACAGGTCGACTCTGTGTTT---AAAAATTTCAATCTTTTTGTAGCAGCTCCAAAGACTGGAGATAT
ATCTGATATGCAATTTTACTATGATAAGTGTCTTCCTGGGAACAGCACGTTGTTGAACAACTACGACGCTGTTACCATGA
AA-TTGACTGACATTTCTCTGAATGTCAAAGATTGCATATTAGATATGTCTAAGTCTGTAGCTGCTCCGAAAGAT-----
-------GTCAAACCAACTTTAATACCGATGGTACGAACGGCGGCAGAAATGCCTCGCCAGACTGGACTGTTGGAAAATC
TAGTTGCGATGATTAAAAGAAATTTTAATTCACCAGAGTTGTCCGGAGTAGTTGATATTGAAAATACTGCATCTTTAGTG
GTAGATAAGTTTTTTGATAGTTATTTA------CTTAAGGAAAAAAGAAAACCAAACAAAAATTTTTCA-----------
----------CTGTTTAGTAGAGAGTCTCTCAATAGGTGGATAGCAAAGCAAGAACAAGTCACAATTGGTCAG-TTGGCC
GATTTTGATTTTGTGGATCTTCCAGCCGTTGATCAGTACAGGCATATGATTAAAGCGCAACCGAAGCAGAAACTGGATCT
GTCAATTCAGACAGAATATCCAGCGTTGCAAACGATTGTGTATCATTCAAAGAAAATCAACGCAATATTTGGTCCTCTTT
TCAGTGAGCTTACAAGGCAATTACTTGACAGTATTGACTCAAGCAGATTCTTGTTCTTTACGAGAAAGACACCGGCTCAG
ATCGAAGATTTCTTC-GGAGATCTAGACAGTCATGTCCCAATGGACGTACTTGAGTTGGATGTTTCGAAGTATGATAAGT
CTCAAAACGAGTTTCATTGTGCTGTTGAGTACGAAATCTGGAGGAGACTGGGTCTGGAGGATTTCTTGGCAGAAGTGTGG
AAACAAGGGCATAGAAAAACCACCCTGAAAGATTACACTGCTGGTATAAAAACGTGTTTATGGTACCAGAGAAAGAGTGG
TGATGTTACAACTTTTATCGGTAATACCGTCATCATTGCTTCGTGTCTTGCATCAATGCTCCCGATGGAAAAATTGATAA
AAGGAGCCTTCTGCGGAGATGACAGTTTGTTGTACTTTCCTAAGGGTTGTGAGTATCCCGATATACAACAAGCTGCCAAT
CTAATGTGGAATTTTGAGGCCAAACTGTTC---AAGAAGCAATATGGGTACTTCTGCGGGAGGTACGTGATTCATCACGA
TAGAGGTTGCATAGTATACTACGACCCTTTGAAGCTGATTTCGAAACTTGGTGCTAAACACATCAAGGATTGGGATCATT
TGGAGGAGTTCAGAAGATCCCTCTGTGATGTTGCTGAGTCGTTG---AACAATTGCGCGTATTACACACAATTGGACGAC
GCTGTTGGGGAGGTTCATAAAACCGCCCCACCTGGTTCGTTTGTTTATAAGAGTTTAGTTAAGTATTTGTCAGATAAAGT
TTTGTTTAGAAGTTTATTTCTTGATGGC----------------------------------------------------
--------------------------------------------------------------------------------
--------------------------------------------------------------------------------
--------------------------------------------------------------------------------
--------------------------------------------------------------------------------
-----------------------------------TCTAGTTGTTAAAGGTAAGGTAAATATTAATGAGTTTATCGAT--
-CTGTCAAAGTCTGAGAAACTTCTCCCGTCGATGTTCACGCCTGTAAAGAGTGTTATGGTTTCAAAGGTTGAT------A
AGATTATGGTCCATGAAAATGAATCATTGTCTGAAGTAAATCTCTTAAAAGGTGTAAAACTTATAGAAGGTGGGTATGTT
TGCTTAGTCGGTCTTGTTGTGTCCGGTGAGTGGAATTTACCAGATAATTGCCGTGGTGGTGTGAGTGTCTGCATGGTTGA
CAAGAGAATGGAAAGAGCGGACGAAGCCACACTGGGGTCATATTACACTGCTGCTGCTAAAAAGCGGTTTCAGTTTAAAG
TGGTCCCAAATTACGGTATTACAACAAAGGATGCAGAAAAGAACATATGGCAGGTCTTAGTAAATATTAAAAATGTAAAA
ATGAGTGCGGGCTACTGCCCTTTGTCATTAGAATTTGTGTCTGTGTGTATTGTTTATAAAAATAATATAAAATTGGGTTT
GAGGGAGAAAGTAACG---------AGTGTGAACGATGGAGGACCCATGGAACTTTCA---GAAGAAGTTGTTGATGAGT
TCATGGAGAATGTTCCAATGTCGGTTAGACTC---GCAAAGTTTCGAACCAAATCCTCAAAAAGAGGTCCGAAAAATAAT
AATAATTTAGGTAAGGGGCGTTCAGGCGGAAGGTCTAAACCAAAAAGTTTTGATGAAGTTGAA---------------AA
AGAGTTTGATAATTTGATTGAAGATGAAGCCGAGACGTCGGTCGCGGATTCTGATTCGTATTAAAT--------------
-----------------ATGTCTTACTCAATCACTTCTCCATCGCAATTTGTGTTTTTGTCATCTGTATGGGCTGACCCT
ATAGAATTGTTAAACGTTTGTACAAATTCGTTAGGTAACCAGTTTCAAACACAGCAAGCAAGAACTACTGTTCAACAGCA
GTTCAGCGAGGTGTGGAAACCTTTCCCTCAGAGCACCGTCAGATTTCCTGGCGATGTT------TATAAGGTGTACAGGT
ACAATGCAGTTTTAGATCCTCTAATTACTGCGTTGCTGGGGGCTTTCGATACTAGGAATAGAATAATCGAAGTAGAAAAC
CAGCAGAGTCCGACAACAGCTGAAACGTTAGATGCTACCCGCAGGGTAGACGACGCTACGGTTGCAATTCGGTCTGCTAT
AAATAATTTAGTTAATGAACTAGTAAGAGGTACTGGACTGTACAATCAGAATACTTTTGAAAGTATGTCTGGGTTGGTCT
GG-ACCTCTGCA-------------------------------CCTGCATCTTAA-----ATGCATAGGTGCT-------
------------------------------------------------GAAATATAAATTT-TGTGTTTCTAAAACACA-
-----CGTGGTACGTACGATAACGTACAGTGTTTTT--CCCTCCACTTAAATCGAAGGG---------------------
--------------------------------------------------------------------------------
-----------TAGTGTC-TTGGA----GCGCGCGGAGTAAACATATATGGTTCATATATGTCCGTAGGCACGTAAAAAA
GC--GAGGGATTCGAATTCCCCC-GGAACCCCCGGTT-GGGGCCC-A
>219552915
---GATTCCAGCT-TAGCATG------------ACTA---TTAGTACATAACA----TCACAATTACATTTCTGTTAACA
-TGACTATTAGTAATAACTACGTTAACAAAATCAACGCAGGTGCTAGCCAATCGGCTCAG-CACCTACTTACCAACCTTG
CTGAGAGAGTAGTTTATGATCAGGCTCTCGAAAGCACGGAAGCTCAAAAGAAGCGCCCGCGATACTACTTCTCAAAGGTA
GTAACGGCGGAGCAACAAAATCTGATCACTAGTGCCTATCCTGAATTCACAATCACATTTACAGGCACTTCCCTTTCCGT
CCATGCTGTAGCTGGCGGTGTCCGTGGGTTGGAGACTGAACTATTAATGACAATGGTACCATACAAGGCTGCATGTTATG
ATATTGGTGGCAACTATGTTCGTCACTTGCTCAAGGGCAGAGACTACGTTCACTGTTGCAACCCCACTCTCTCTATCCGT
GATGGTGCACGGTATGAGACCTATAAAGACGAACTTCGCAAGGTCTCT--------------------------------
-------------------TGCAAG---------GATGCCGACTCGGTGGGGTCTTGGGGTGCTCCTGGTGGTTCTTCCT
ACCGCTCCCGTTCTCTCTTGCCTCATCAACAAAATGCATTTGAACGTTATGCTACTAATAGTCATGCTGTAGTCTGTACT
GATACTTTTGAAACCTGTACTTTC---GCTCCTCCAACCAACGGTTGTACA---TATGCTATTATGTTACATGGTCTTTA
TGATATTCCGTGTGAAAGTTTAGGAGCTGCATTGCTTAGGAAGAATGTACATGTCGCTTATGCAGCTTTCCATCTC--TC
AGAGGAAATGCTTTGGAAGGACGCAGATGGTATCTTTCCTGTCAATGATATCGATGCTATTTTTGAAAGGAATGGTGACC
GCGTCATCTTTCGTTTTCGCGACGAAGCTACTATTGCATATGAGCATTCTTTCCGTAACGTCGCGGCTCATGCTCTTAAG
ACTTACTATCCTGCTGGAGATGGAAAGGTTTATTTTAAAGAATTTTTATGTCGTCGTTTAGGTACTGTATTTGCTAAGTT
TACGCTTGTAGATACTTATAAGATGCATAAGTCCGTTTTTCATAAGTCTGTCGACGGTTCTCAATTTATTGATGCCATGG
ACGAAGCCTTCTCTGTTAAAAGAGAGGCTGCTCTTTTTGCCGCTGAACGCATGATGCTGCGAGACAAGTCAAGCCTCGCT
CTGTGGTTTCCAGAAGCAAAGAATAAAATTGAGATTCCTATTTTCCGCGCGTCT------ATCAGTGGCAAACGAAAGAT
CAAAGCGGATAAGGTTTTAGTCGACAAGACTTTCTTTTATACAGTCTTTAATCATGTAATGGGTTATCAGGACAAAAATG
TTTCATTTCAAACTATTAATAACTTTGTTGAGAGTGTCGTCAGTAGAGTAGTGATCAACGGTACCAGTGTTCGACCGGAA
TGGAATGTGGATAAGGACCTAATTTGTGATATTTCTCTTACTCTTCATCTAATGGTCCAACTCAGAAAGATGCAAAATAA
AGTTGTTGCTGATAAAATGTCT---GTAACTAGCGACGACTTTTGGTCTGCTCTCAAGTCGAACTTCTGTGCTGGTATCA
ATGCTATATGGCCAAACTTTTTGGAGTTCTCAAGGAACCGGGGTTGGCTTTCAGTTATTGAAAACAAGCTAGTAGTAACT
GCTCCAAATGAATTCCTCGCATTCGACGATTACATCGTAATGGAGTATAGCAAGACTGTCGATGATCAT-CCTGTTGACG
TTGACTTTCTGATTTCCAAT------TCAGATAAATTGTATAATGAAGTCAGCCGTCTAGCTTCCCTTTTCCCTACCCTC
AACGTAGATATTGCCGCTTTTAGGGATTTTTGTAATACTGAAAAGATCCCGGCGGATTTTGTGGGAAAGATCTTTGAAGC
GCTTGTGTCAGACAAAGTCGGTTTGAGCGTTACTGGAGGTGATAATACCCTCACAAATCTTAAAACCGCATGTACTGAAC
AAAAGGTCGATGGTTGCGTTAAAGTTGCTACTACTTCTTCTTCCACCCCAATCCATGATGCCGCCTTATCCGGTGAGGCG
--------------------------------------------------------------------------------
----------------------------------------------------------------------GTCTTTCCGC
TTTCTGGTGATTCTCGGGCGGAATACAACTTTTGGTTCAAAGATGAG---GATGGTGTCCCAGTTGACCTAAGCGACTTC
CATGGACTG---GATACTAAGACCATTGCAAAGCCTCAAAAGATGGCAGTCATTTACAGAGGCTCTCTCAAACAGCGGCA
GATGCTTAATTTCTTAGATTACATGGCTGCTAGTCTCTGTGCAACTGTTAATAACCTGCAGCGAGCCCTGCGCCAATGGT
GGACCGGAGACAAGCGCAACCCCAAGGATGTTGGGATCTTTGATTGCAAAAGGGGCGTTTGGGTCACAGAACCGTCGAAG
AAACATCACACATGGGGCGTCGCTCAATTACATGATCTTACCTTCCGTGTTGTGGTGTTAAACTACAATGGCGATATTCC
TTGC------TGTGACAGTGAATGGAAGTCCCTTGGTGTCTCTACCGACACAAAAGTGTTCTCATTTTTGAAGATGCTGC
ATAACTTGCGGATGTGTCTTAAAGATGGTATGCCTCCGGAACCGCAATGTCGATCTATATTAATTGATGGTGTACCTGGT
TGCGGGAAG-ACCTCTGAAATTTTGAGAAGATGCGATTTCTCCAAAGATCTCGTTCTTACACCAACTAGGGAGGCTGCCC
AAATGATTCGTCGGAGGGCCAATGAACCAAGAAAGCAGAAAATCGCTGACGAGTCTAATGTTCGCACTATAGACTCATTT
ATCATGAATCCT---------AAACCTATCATTTACGAGACGGTTTGGATTGATGAAGGACTTATGGTTCATCCTGGGCT
CGTGTGGTTTTGTGCTCAGTTGTCTCAATGTACGACACTGAACATCTTTGGGGACGTCAAGCAGATTCCTTTTATTCCTC
GAGTAGATAACTTCGACTTGCCTAATGAGCTGAAAAGCTTAACTGTCGACGAGGTGGACTCGAGGGACGTTACACACAGA
TGTCCTGTTGATGTTACTGCATGGCTTGCTAAAACTTATCAAAGAAACATCACGACCACTAGTTCTGTTGATAAGTCTGT
GGAAGCAGCCTTAGTCCCAGGTAAAGCGACCTTCAATGCACAGACTTTCCCGCTACCGGGCAAAATCTTGACATTTACCC
AAGCTGAAAAGCAGGACTTAATCAAAGCTGGGTACAATGACGTCTCCACGGTCACAGAGTTCAATGTTGGCAGTTCTGTT
GTCAACACTGTCCATGAAATCCAAGGAGAGACGTATCCTGTTGTAAATATTGTAAGATGTAATCCACACCCTATAAGTAT
TATATCTAGGAATAGTCCTCATGTCGTAGTAGCTCTCTCAAGGCACACAGTGAAATGTAAATATTTTTCAGTTGTTGCTG
ATGTCCTTGTTGATGCTATTAATGAAATAGGAAGCCTTAATCCTTTCTTCTATGATTTGTATAAAAGTCTAGGGTCGACA
GCATAG---CAATTAACGACTCAGCCCATCACT---AGAGGTGTCAATATGTACATACCAACCGCCAAATGTGGCGATCC
TTCTGATCTGCAATTTTTCTACGATGCGGTGTTGCCTAATAATAGTACAGTTCTCAACGATTTCGACAGTTTTACATTGA
CT-GCATTACCGATGCAACTGCACGTCGGTGATTGCACGCTTGATTTGTCGAAAGCTGATCCGAATCTCTATGCT---CG
GAAA------ACTGGTTTTTTGAAACCGGTTTTGAGAACTGGAACGGAATTGCCGCGGCAGCCCAATTTATGGGAGAATT
TGCTTGCGTTAATCAAACGCAATTTCAATGCACCGTACTTGATGGGTACAGTTGACATCGACAGGATGGCTGAGTCTGTT
GTTAATAGGTTTTTCGAAGTATATATT------GATGGTAGCATAGAATCTTGTAAATTCCGC-----------------
----------CTTCTTGCTCAAAATACTTTCGCTGAATGGTTGAAATTGCAGAATCCAGATGTTATTGGTAAG-CTGGCC
AATTTTGATTATATTGACTTACCTGCAATAGACCAGTATTACCACATGATTAAAAGGAAACCAAAAATCAAGCTTGATCA
ATCTATATGCACAGAGTATCCAGCGCTCCAAACCATCGTTTATCATTCAAAAGAGATCAATGCTATCTTTGGACCTATCT
TTAAGGAACTTACTCGAGTTTTCTTAGATAGTGTCGATAGTTCTAGGTTTCTTTTTTATACAAGAAAGAGCGCAGATGAC
GTCAGTGAGTTCTTC-TCGGACTTACCACATGTTTCACAGACTGACGTCTATGAACTTGATATTTCTAAATATGATAAAT
CCCAAAATGAATTGCACTGTGCTATTGAATATAAAATATGGGAAAGGCTAGGTTTTGATGGCTTTCTTAGAGATGTCTGG
GCACAAGGACACAGGCGTACTGTACTTCGTGATTTCCAGGCGGGCATAAAAGCACTCATATGGTTTCAAAGGAAAAGCGG
TGATGTCACTACGTTCATTGGTAATACATTTATTAACGCCGCTGCAATAGCTACTCTCATGCCCTTAGAGCACTGTATTA
AGGCTGGTTTTTGTGGAGACGACTCCGTGATCTATCTTCCCAAAGGTACTCCTGTGGGAGACGTTCAAGCTAAGGCCAAC
CTTGAGTGGAATTTTGAGGCAAAATTGTAC---AAAAAAACCTATGGTTACTTTTGTGGACGCTTTATCATCCCTCATTC
CACCGGTGCAATTGTTTATCCTGATGTCCTTAAAGTCATCGCCAAACTCGGCGCAAAAGATGTCAAAGACTTCGACCATT
TAGAGGAGTTGAGAGTGAGCATGTGCGATACGTATAAGCAGTTA---GGTAATTGTGCTTATGTTGATCTGTTATATAGT
GCGATGACAGAAGTTTATCCTTCTGTTGTCGACCCGCGTTTTGCTATAAATACTGTGTGGAAATATTTAACAGATAAAAG
ACTTTTTAAATCTTGTCATGGGTTTTG-----------------------------------------------------
--------------------------------------------------------------------------------
--------------------------------------------------------------------------------
--------------------------------------------------------------------------------
--------------------------------------------------------------------------------
------------------------------T-CGTAGAGGACCCTGCGAAGCACTTGAAAGTGAATGAGTTTCTCGGCGT
TAGCGGTTTAGAAAGGTTCAAGAGTGTACTCACTCAACCCTTCCGTACTGTTAGTATCGTTAACTCAGACATTGTCAGGG
TTGCTTCCGCAGCTCCGCTTTCTGTACCTATCGATATTTTGAGTTCTTTGAAATCTTCTAAGTTAACTTACAAGTACGTC
TATGTTCTAGCTGTACTTATTAGTGGTCGGTGGCACATCAGCTCCGCCTCTCCAGGTAGTGTCCTGCTCGTCCTATATGA
CAGGAGGTTGCAGGGACATCGTTCTTGTATATATGGCGGTTGCATGTCCAAGGTTTCTGCAAATAAATTTCAAGTAAAGT
ACAGTGTTGGTCACTCCCTTACTGTCAATGATTTCAGTAGAAACCCTCTATCTTTGTGTGTAGCTCTTAATGGTGTGCCG
TGTGATGATGGGTGGGAACCGCTTTCGATTGAAGTCGCTACTCTGCTGATGTTCACGAATTACATACTTGAAGAGTCTCT
GACATCAAATATTCTC---AAAGTCCCACCATTATCATTTGATAATAACTCTGTTTGTCTGGACCAAGATATTATCATGA
GTAAGTTCAACAGTGTGTTGAGTACTGTTGCTGTG---CCGCGCAATGTTCTTAAATGCACGACAAATTTTGAAAAGAAA
AGATTG---AGAAAAGGTAAATGGGTAGGTAATAAGAGTGAGTTTGTTTTGAAAGGGGATACAAATGTAGAC--------
------------------------------------------------------------CCCATGCGTTACA-------
-----------ATGGCGGGTTCTTACACCAACGTGAAGCCGAACACATTTGTGTACCGGACTCAGTCGTGGGTCGAACCG
GAAAAATTACTCAATTACTTAACCCAGGCGCAACTTCTCATCTTTCAGACGCAGCAAGCTCGGACACAACTTGCTAATGA
ACTGCAAGCACAATTAAGATATGGTCCACGGAACGATGTCAGATTTCCCACAGACACG------TTCCTTGTTAATACTG
CAGTGGGGACATTGGCACCTGCGTGGTTTGCTCTGGCTCAAGCTTGTGATACCAAAGATCGAATCTTTGAAGTAGGTGAT
AATCGAGGTGTAACAAGTGCAGAGACAAAGTTAGCAACGCAACGTGTCGATGATGCGACTATAGCTATTCGTAATGCTAT
TAGAACTTGTGTTAATATATTAGTTAGTGCTGTAGATATCTATGACCGTACTACTTTCGAGGACGCGACGGGCTGGACGT
GGCACCTTAGGT-------------------------------------------------GCCACACCTAGTACTTCGT
AGTCTCGATTTTCTTTCAAACCG----------------------GTTGAAGATCCGGTTA-TCTGAATCTTCCCTGACG
GATGTCCGCGGTAGCAAGCGATATGCTACAGTGTTTCCCAGTCCACTTAAATCGAACTG---------------------
--------------------------------------------------------------------------------
----------GTTGCTGT-CTGGA------TCCATACAGTTCACGCGCAGTGTGCGTATTACTGTGACAGTGGAAGATTA
--TGGAGGGGTTCGAATCCCCCC-CATACCCCGGGTA-GGGGCCC-A
>20806010
---GTAAAATTT--ATACAATA-CAACAACAACAATTTTACAACAACAAACA------ACATTTGCAACATACAACTACA
ATGGCACATATACAACAATCCATGCAGGGTGCTCTGCTAGACACCGTCAGAGGACAAAAC-TCTCTGGTGAATGATCTAG
CCAAGCGTAGACTCTACGACACCGCTGTCGAAGAGTTTAACGCTAAAGACCGTAGGCCAAAAATTAACTTCTCAAAGTCG
ATTAATGAAGAACAGACATTAATCGTCTCACAGGCATATCCAGAATTCCAAATTACTTTCTATAATACACAACTCGCGGT
TCATTCTCTTGCCGCTGGTTTGCGCTCACTCGAGTTGGAATATCTGATGATGCAAGTTCCGTACGGCTCATTGACGTATG
ATATAGGAGGGAACTTTGCAGCCCATCTGTTCAAAGGAAGAGATTACGTACACTGTTGCATGCCCAATTTGGATCTCAGA
GATATTATGAGGCATGAAAATCAGAAAGATTCAGTTGCTACTTACCTT--------------------------------
-------------------TCGCGGCTCAAGGCGCGCAACAAAGTTCTACCTGCTTTTCAGCAGGAGGCTTTTCAGAGGT
ACTCCGAGAGGAGCGATGAGGTAGTATGCAATAATACTTTC---------------------------------------
---------CAATGCTGTGAAAGC---AACAGGTACAGTTCAGGAGGTAGAGTTTATGCTATTTCCTTGCATAGTTTGTA
CGACATTCCAGCTGATGAACTGGGTGCCGCATTACTTCGCAAGAATGTGCATACACTCTACGCTGCTTTTCACTTT--GC
CGAGGAGTTACTCCTTGAGGTAAGCACCGTG------GAGCTGCCCACGATAGGTGGGATTTTTTCTCGCGATGGTGACA
AAATTAATTTTTGTTTTTCTAATGAGAGTACTTTGAATTATAGCCATAGTTATAGTAATTTACTTAAGTATGTGTGCAAG
ACGTATTTCCCTGCGTCTAATAGATTTGTTTATATGAAGGAGTTTTTAATAACCCGCGTTAACACGTGGTTTTGCAAGTT
TACTAAATTAGATACGTACACACTGTACAGAGGAGTGTACCACAGAGGGTGCGATCAGCAAGAATTTTACTCAGCAATGG
AAGACGCCTGGCACTACAAGAAGACCTTGGCAATGCTCAATTCAGAGAGGATAGTGCTGGAAGATCACTCAAGCGTCAAC
TACTGGTTCCCGAAGATGAAAGATATGGTGATAGTACCTCTTTTTGATGTCTCT------TTGGAGACG---CAAAAGAG
GACCAAAAAAGAGGTCATCGTTAGCAAAGACTTTGTTTATACAGTGCTGAATCACATCAGAACATATCAGGCTAAAGCAC
TAACATACAATAATGTTTTATCCTTCGTCGAATCAATTAGATCGAGGGTAATCATTAATGGAGTTACTGCGAGATCTGAA
TGGGATGTAGATAAAGCTCTGTTGCAAAGTATGGCGATGACGTTTTTTCTCATTACCAAACTTTCCATGCTTAAAGACGA
ACTGCTGGTGTCGAAGTTCACGCTGAGCGCAAAAAGTGTGCATGAGCACGTGTGGGATGAG---ATCAAAAGAGGCTGTG
GTAATATGTTTCCCAGTTTAAAGGAAAGCCTCCTGAGGAAAAAGCTGATTAGTGGATCAGCAGAGGAGCTGGAGATCGAG
GTGCCTGACATGTACGTTACTTTTCATGACAGATTTGTAGCTGAGTACAAGGCATCCGTGGAAATGCCA-ACGATCGACA
TTTCAAAGGATCTATCTGAG------GCAGAGAGTTATTACTCTGCCCTGTCTGAACTGTCAGTTCTGGAGAATTCTAAA
GATTTCGATCTTGAAAAGTTTTCCAGAATGTGTGCCATTAACTGTGTTAACCCTGATATTGCTGCTAAAATAGTGGTAGC
AGTTCTTTCCAATGAGAGTGGTGTAACATTGCCTTTTAAG------GAACCTACTGAGGGCAACATGGCTGAGGCCATGA
AGAGCGGTGAAAAGGATGAGGTGTTGACTCTGGGATCTCAAACCGATAACACTGATCTGACAAGCAAGTCAATGGTCATA
AGT-----------------------------------------------------------------------------
----------------------------------------------------------------------GGGAGCTTAC
CGCTATGCGGCATTGCAAGCGAGATATCATGCGACACCTTCGTG---AGAAACGAGGAAATCAATAGTCTTGAAGAGTAT
CATATGCTC---GCAGCTGAATCAGTTATTAGTAACAAGATGGCATCGATAGTATACTCCGGACCGCTACAAGTGCAACA
AATGCAAAACTATGTAGACAGTCTCGCAGCATCTCTATCGGCCACTGTTTCTAATCTGAAAAAGCTGGTTAAAGATTCAA
GCGTTGGGTTCCAAGATAGCTTATCGAAGGTAGGTGTGTTCGACGTGCGCAAGAAGATGTGGTTGATTAAGCCGACACTT
AAAAATCATTCATGGGGAGTCGTTCAGAAATTCGACGGTAAGTGCTTTTTAGCTCTTCTGTCTTATCATAATGAACTTCC
TATT------TGCGATGCAGATTGGTCAAAGGTGGCAGTATCAAATGAGTCGATGGTTTATTCCGACATGGCCAAGCTAA
GGGTTCTGAGAAAGTCGATCGGTGAGATGCCTATCTCTGTTAGTTCTGCTAAAGTCACTCTGGTGGACGGCGTTCCTGGC
TGTGGGAAA-ACAAAGGAGATCCTTAGGAGAGTTAACTTTTCTGAGGACTTAGTCTTAGTACCAGGAAAGGAAGCCGCGG
CAATGATAAGAAAGAGGGCCAACCAAAGTGGAAATATAGTG---GCAAACAATGACAATGTGAAGACAGTAGATTCATTC
TTGATGAATCTTGGAAAAGGTCCAGTGTGTCAGTTCAAAAGGTTGTTTGTTGATGAAGGATTGATGCTTCATCCAGGCTG
TGTTTACTTTTTAGTAAAACTGAGCTTGTGCAATGAAGCTTTTGTTTTTGGAGATACTCAACAAATACCTTACATCAATC
GTGTGCAAAATTTCCCATTTCCTCAGCATTTCAGTAAGCTGATTGTAGATGAGACTGAAAAGAGGAGGACAACACTGAGA
TGTCCGGTGGATGTGACCCATTTCTTAAATCAATGTTACGATGGTGCTGTCACGACAACTTCTAAAACTCAGAGATCTGT
AGGTTTGGAAGTGGTAGGTGGTGCTGCTGTAATGAATCCGGTCACTAAGCCGCTGAAGGGAAAGATTGTAACCTTTACAC
AAAGTGATAAGTTGACAATGCTCAGTAGAGGTTATCAGGATGTG------------------------------------
---AATACAGTACATGAGATTCAGGGAGAAACTTACGAAGAGGTGAGTCTGGTTAGGTTAACACCTACCCCGATTCACAT
CATTTCTAGAGAAAGTCCTCATGTACTTGTTGGGTTGACAAGACACACACGTTGTTTCAAGTACTATACAGTGGTGCTCG
ATCCTCTGGTTAAATTAGTTAGAGATTTAGAGTGTGTTAGTAACTTCTTGTTGGATGTGTATATGGTAGATAGTGTGAGT
GCA---TAGCAATTACAGGTAAGCGGTGTGTAC---CTAGCGGAGAATCTCTTCGTGCAAGCTCCAAAGTCTGGAGACGC
TCAGGATCTTCAATTTTATTATGATAAGTGTTTGCCAGGTAATAGTACGGTCTTGAATGAGTTCGACGCCGTTACCATGA
AC-TGTTCGGACATTTCTCTTAATGTTAAAGATTGCGTCTTGGATTTCTCTAAATCTGTTCCTTTGCCTAGAGAC-----
----AACACCAAAGTTCCAATGACACCTGTCATTAGAACCGCGGCGGAAAGACCTAGGTCGCAGGGATTATTAGAGAATT
TGGTAGCTATGATCAAGAGAAACTTCAACAGTCCTGAGTTATCAGGCACTGTAGATATGGAAAACACTGCTTCTGTAGTA
GCTGATAGGTTTTTTGATAGTTATTTTTTAAAAGATAAACTCTCCGGTTGTAGTTTAGGCGACTCCGGGGGAAAAAAT--
----------ATAATAGATAGGCAAGCTCTCATTCGCTGGATGGAAAAGCAAGAGAAGTCTACTATTGGTCAA-TTGGCG
GACTACGATTTCGTAGATTTACCTGCTATTGATCAATATAGACACATCATTAAATCCCAGCCGAAACAAAAATTGGATTT
GTCAATCCAAAGTGAGTATCCTTCGTTGCAAACTATAGTGTACCACTCGAAAAAGATCAACGCGTTGTTCGGTCCGATTT
TTTCGGAACTTACTCGCCAAATGCTGTCTGCAATTGATACTTCGAGGTACCTGTTTTTTACAAGGAAAACCCCAGAGCAA
ATTGAAGAGTTTTTC-TCTGACCTGGATGCCCATCAGCCAATGGAAGTTCTGGAACTTGATGTAAGCAAATATGACAAAA
GTCAAAATGAGTTCCATTGTGCAGTGGAGTATGAAATTTGGAAGAGGTTAGGAATAGATGAATTTCTGGCCGAAGTTTGG
AAACAGGGGCATAGAAAAACAACTTTGAAGGATTACACAGCAGGTATCAAAACATGCCTATGGTACCAAAGGAAAAGTGG
TGATGTAACGACTTTTATCGGCAACACAGTAATCATAGCTGCCTGTATGGCTTCTATGTTACCTATGGAGAAGGTTATCA
AAGCTGCTTTTTGCGGAGATGATAGTCTTGTCTATTTGCCGAAGGGTTGCGAATTACCAAACATACAAAGCTGTGCTAAT
CTGATGTGGAACTTTGAGGCCAAACTGTTC---AAGAAAACGTACGGTTATTTCTGCGGCCGTTACGTTATCCATCATGA
CAGAGGTGCTATCGTATATGTTGATCCTTTGAAAATCATATCCAAATTGGGGGCCAAGCATATTACTGATAAGGAGCATC
TTGAAGAGTTCCGAATTTCTTTAGCAGATGTGTCCAAGTCCTTA---AATAATTGTGCGTATTACGCTCAGTTAGATGAG
GCGGTGCGGGAAGTCCATAAGACTGCCCCTCCGGGTTCGTTTGTTTATAAGTGTATTGTAAAGTTTTTAAGTAATAGAGT
TTTGTTTGAGTCTCTTTTCTTTTAACAT----------------------------------------------------
--------------------------------------------------------------------------------
--------------------------------------------------------------------------------
--------------------------------------------------------------------------------
--------------------------------------------------------------------------------
-----------------------------------TAGGATGTCAAAGGCTATTGTCAAGATCGATGAATTCATTAAA--
-TTATCCAAGTCTGAAGAGGTTTTACCTTCTGCATTCACAAGAATGAAGTCGGTCAGAGTCTCAACAGTGGAT------A
AGATAATGGCCAAAGAGAATGACAATATTTCCGAAGTAGATTTACTTAAGGGTGTTAAGTTAGTTAAAAATGGTTATGTT
TGTTTAGTAGGTCTTGTGGTGTCAGGAGAGTGGAATTTACCCGACAACTGCAGAGGTGGTGTAAGTATCTGTCTGATAGA
CAAACGTATGCAACGTCATAACGAAGCTACTTTAGGTTCGTACACTACCAAAGCCAGCAAGAAAAACTTTTCGTTCAAGC
TTATACCGAATTACTCGATAACCTCTCAAGATGCTGAAAGGCGTCCTTGGGAAGTTATGGTAAATATTCGTGGTGTGGCT
ATGTCCGAAGGTTGGTGTCCATTATCCTTAGAGTTCGTTTCTGTTTGTATTGTTCATAAAAACAATGTTAGAAAGGGTCT
AAGAGAGAAGGTGACT---------GCCGTGTCCGAAGACGACGCTATAGAACTCACA---GAAGAGGTTGTTGATGAGT
TTATAGAAGCCGTACCGATGGCGCGACGTTTGCAGAACTTGAGAAAACCCAAGTACAACAAAGAAAAAGAAAATAAAAAT
TTGAATAATAAAAATAGTATAGGAGTTTCCAAACCTGTCGGTTTAGAAAGAAATAAAGTAAGGAGTGTAGTTAGAAAAGG
GGTTAGGAGTGATAGTAGTTTAGGTGTGACTGATATGAGTCAGGACGGTAGCTCAAGCGAGATATC----------ATCC
GATTCGTTTATTTAATCATGCCTTATACTGTTACGTCTCCAAGCCAACTAGTTTATTTTGGTTCTGTTTGGGCGGATCCG
ATTACATTTATCGATCTTTGTACCGTGGCCTTGGGGAATCAGTTTCAAACACAGAATGCGAGAACTACTGTACAACAGCA
GTTCAGTGATCTGTTTAAGACTGTTCCCACTAGGACCAATAGGTTCAATGATGGTGAAAACGGTTTCCGTGTGTTTAGGT
ATAATAGCACGCTAGATCCTTTGATCTCAGCGTTAATGAATTCCTTCGATACGAGGAATAGAATAATAGAGGTAGATAAT
CCGGCGAATCCCAACACTTCTGAGGTAGCTTCCGCTACTCAGCGTGTCGACGATGCGACCGTGAACATTAGGGCTTGTAT
TAATAATCTTATGAACGAGTTAGTGCGTGGTACGGGTATGATGAACACTGCTTCTTTCGAAACGGTGTCCAACTTGACCT
GG-ACTACCACT--ACTACTACATAAGTTAGTTTTATATAGAA---------------------------TA-AATAATG
TGGTTTGTCCTCCACATAAATATAAGGAATGGTTGTCATT-ACCAGTTCGTACTTGTACGAACGGCAACTTAAAATATGG
TA--AGGCGGTGTATGCCATAATACATAGTGTTTTTTTCCCTCCACTTAAATCGAAGGG---------------------
--------------------------------------------------------------------------------
-----------TTTGTCG-TTGGTT---TCTTCACGGAAAACGTTGGTGCAACGCAATACGTGTACGACTATAAAAATAA
G---AAGGGGTTCGAATCCCCCC-CGTACCCCGGGTA-GGGGCCC-A
>9628912
GTATTTTTCTATT-ACTACAAT-TA-CAACAAACAATT-ACAACAAAATTCAC----AATTACAACAACAAACAA--ACA
-TGGCACACTTCCAACAAACAATGAACACCAAAGTTACTGAGGCTGGTATCGGCAGAAAC-AGCCTCATTAACGATTTGG
CTCAGAGACGTGTGTACGATAAACCTGTCGAAGAGCTAAACCACCGTTCTAGACGCCCAAAGGTTAACTTTTCCAAGGTC
ATTTCTCAGGAACAGATTATTCAAGCTACTAATGCGTACGCTGAGTTTGAAATCACCTTTTACAACACTCAACTCGCTGT
CCACTCGATGGCGGGAGGTCTTCGAGCACTCGAGCTCGAGTATCGTAGGATGCAAATCCCATTTGGTTCTATTACGTATG
ACATCGCGGGAAACTTTTCAGCGCACATATATAAAGGACGAGATTACGTCCATAGCTGTATGCGTAATCTTGACATTCGC
GATGTGGCTCGTCACATCAATCAACAAGATACTGTTTCTAGTTATGTG--------------------------------
-------------------GCTAGGCTCGAGAGAAGCAAGAGGGGTCTTCCGGTTTTTCAGCAATCAGCTTTTAATAAAT
ATATGAGTGACCCGGATGCTGTGTGCAGCGATAAAAGGTTT---------------------------------------
---------CAAGAGTGTTCTTAC---TCCGTTGATCTTCCGGGAAAAACA---TACGCTGTGGGCCTTCATAGTATCTA
TGATATTCCAGCGGATGAGTTCGGAGCTGCGTTATTACGGAAGGATGTTCACATATGTTATGCTGCTTTTCATATT--AG
TGAGAATCTGCTTCTTGAGACTACGTCTGCT------CCGCTGGATGAGATTGGAGCGACGAAATACAAGTCAGGGGATA
GGTTATCCTTCTTCATTCAAAATGAGAGCACATTGAATTATGAACACTCTTATAAAAACGTAATTAAATATGTTTGCAAG
ACTTTTATTCCAGCTTCAAATAGGTTTGTCTACCATAAGGAATTTATGTGCACCAGAGTTAACACATGGTTTTGTAAGTT
CACCAAGGTAGATACTTATTTCCTTTTCCGGGGAGTGTATACTAGGGGAGAAGATTCTGAACAATTTTACACTGCTATGG
ATGAAGCATGGGAGTATAAGAAAACTTTGGCAATGCTTAATAGCGAAAGGACGATCTTTCGCGATCGCGCTGCGGTTAAC
TTTAGGTTTCCTAAAGTTAAGGATATGGTTATTGTGCCGCTTTTTGATGGTTCC------GTCACTTCA---GGAAAGAT
GAAAAGAAGAGAAGTCATGGTTAACAAGGATTTTGTTTACACGGTTTTAAATCACATCCGTACCTATCAAGACAAAGCCT
TGACGTATAAAAACGTTCTTTCCTTTGTCGAGTCAATAAGGTCTCGTGTGATTATGAATGGTGTGACTGCAAGATCTGAG
TGGGAAGTAGACAAGTCTGTGTTACAGCCGTTATCTATGACTTTTCTTTTACAGACGAAGTTGGCTGAAGCAAAAGATCA
AGTCGTACTTAAAAAATTT-AAAAAATTGACGATACAGTTACTAATCTTTTCTGGAAACAG---ATTAGTGATGCTGTAG
GCGATCTCTTCCCGTCGATTAAGGAAAGGCTCATTAGCGGTGGGTTTGTAAAAGTTGCTGAGCAATCTTTACAAATTAAA
ACGCCTGATGAGTATATCACCTTTGCAGATAAACTGGTTATGGAATATAAAGCAACTGAAGAGCTTCAA-CATCTAGACA
TTAGTAAGCCTCTTGAGAGA------GCCGAGAAATATTATAATGCTTTATCGGAACTATCGGTTCTCAAGGAATCTGAC
GAGTTTGATATAACGCAATTCAAGAATTTATGTGAAGAAAAGGACATTGCTCCAGACGTCCTGGCGAAAGTGATCGTACC
CATCATGAAGAACGAA------CTCACACTGCCTTTTAAC------AATCCAACGCCTGAAGCATTATCGGATGCTCTTT
CACCGTTACCCAAAGACTTGGATATGAGATTTAGTCTGCTTAAATTAAGTACGTGTGCACCCTTTCCAAGCGTT------
--------------------------------------------------------------------------------
----------------------------------------------------------------------AAAACTTTAG
ATAGTGGTTTATTACCAAAGCAAAGCTACGGTGACGAAAGACAATTTGAGAGTCAATCTGTCGTGTCTGTATCTGATTTT
CATCTTAAG---AGCGTCGAGTCAGTAAAAATCAAAAGTATGTCGTCAGCGGTCTACACAGGTCCCCTCAAAGTTCAACA
GATGAAGAACTATATGGATTACCTGTCCGCATCGATTTCGGCTACTGTTTCAAATTTATGCAAGGTGCTAAAGGATGTCT
ATGGTGTCGACCCAGAGTCTGCAGAAAAGTCTGGAGTCTACGATGTAGTCAAAGGCAAATGGATAATAAAACCAAAGGAT
AAATGTCACGCTTGGGGTGTTGCCGACCTTAACAATGGCGAGAAAGTCATCGTATTACTCGAATGGGCTGATGGATTCCC
TATT------TGTGGTGAT---TGGCGACGAGTGGCCGTGTCTTCAGATTCCCTTATTTATTCAGATATGGGAAAACTTC
AGACGTTGTTAAGGTGCTTAAAGGACGGTGAGCCTGTACTTCGGATGCCGAAAGTCACGTTAGTAGATGGCGTTCTTGGT
TGTGGAAAA-ACAAAGGAAATTCTTGAAACTGTGAATTTTGATGAGGAGTTAATACTTGTTCCTGGTAAAGAAGCTTGTA
AAATGATTATCAAGAGAGCTAATAAGTCTGGACATGTAAGA---GCAACAAAGGATAATGTAAGAACTGTGGATTCGTTC
TTAATGCATTTG---------AAGCCTAAGACTTATAACAAACTGTTTATCGATGAGGGTTTGATGTTACATACTGGTTG
TGTCAACTTTCTGATAGCATTGTCCCATTGTCGTGAAGCAATGGTTTTTGGTGATACTGAACAAATTCCCTTTATAAACA
GAGTGGCAAATTTCCCTTATCCGAAACATTTTGGCCACACTTGTTTACATCGTAGGGAGGTTAGGAGGTTATCACTTAGA
TGCCCGGCAGATGTTACGCATTTTATGAACTCCAAATATGACGGGAAGTTTTTATGTACGAATGATGTGATTCGCTCAGT
TGATGCTGAAGTTGTTAGAGGGAAAGGGGTTTTTAACCCGAAAAGCAAACCGCTTAAAGGGAAAATTATCACCTTCACTC
AAAGTGACAAAGCTGAACTGAATGAGCGTGGTTATGAAGAAGTTTCAACTTTT---------------------GGTGAA
ATTAACACCGTACACGAAATCCAAGGTGAGACCTTTGAAGACGTATCGGTTGTTCGTTTGACACCAACTGCATTGGAGCT
TATATCAAAGAGTTCACCGCACGTTCTTGTTGCATTGACAAGACATACTAAAAGCTTCAAATATTACTGTGTGGTGCTCG
ATCCTCTCGTCAAAGTTTGCTCTGATTTAAGCAAGGTGTCAGACTTTATACTGGATATGTATAAGGTCGATGCCGGGATC
TTA---TAGCAATTACAGGTAGGGAGTATCTTC---AAAGGCGAAAATCTATTCGTACCATGTCCTAAATCTGGTTATAT
TTCTGATATGCAATTTTATTATGACACTTTGTTACCTGGAAACAGCACTATTTTAAACGAGTATGATGCAGTGACTATGA
AT-CTTCGTGAAAATAATCTTAATGTCAAGGATTGCACGATAGATTTTTCTAAATCTGTTAGTGTCCCGAGACAA-----
-------CAAGAAGAGTTTTTCACACCAGTCATTCGAACTGCTGCTGAACGTCCACGTAGTGCTGGTCTCCTTGAAAACC
TTGTGGCAATGATAAAAAGAAATTTTAACTCTCCAGATTTAACGGGTATATTAGATATTGAAGATACTGCCGAACTTGTA
GTTAATAAGTTTTGGGATGCTTACATT------ATTGACGAACTTTCTGGTGGAAATGTTACA-----------------
----------CCGATGACTTCAGATGCCTTTCACAGGTGGATGGCTAAGCAGGAGAAAAGTACTATCCGTCAA-TTAGCT
GATTTTGACTTTGTTGATTTACCCGCTATTGATCAATACAAACATATGATTAAGGCGCAACCTAAACAGAAGCTTGATCT
CAGTCCTCAAGATGAGTATGCTGCACTTCAGACTATTGTTTATCACTCAAAGCAGATAAATGCAATTTTCGGTCCTCTTT
TTGCCGAATTAACTAGACAGCTTTTAGAGAGGATAGACAGTAGCAAATTTTTGTTTTACACCCGGAAAACGCCCGAACAG
ATTGAAGAGTTTCTC-TCAGATTTGGACTCGACGGTGCCAATGGAAGCTCTAGTGTTAGACATTTCAAAGTATGACAAAT
CCCAGAACGAATTCCATTGTGCTGTTGAGTACTTCATTTGGGAGAAACTTGGTCTTAATGGCTTTCTCGAAGAAGTTTGG
AAACAGGGACATAGGAAGACATCCTTGAAGGATTACACCGCAGGAATAAAGACTTGTTTATGGTATCAAAGGAAAAGCGG
AGATGTAACTACATTTATTGGCAATACAGTTATTATAGCTGCTTGTCTTGCGTCGATGATACCTATGGATAAGGTAATTA
AAGCTGCGTTTTGTGGAGATGATAGTATTCTAGACATTCCAAAGGGACTTGATCTTCCTGATATCCAATCTGAAGCGAAT
TTGATGTGGAACTTCGAGGCAAAATTATAT---CGTAAGCGTTACGGATATTTTTGCGCGAGGTATATTATTCATCATGA
CAGAGGTGCCATTGTGTATTACGACCCTCTTAAATTAATTTCTAAGTTAGGTTGTAAACACATCAAATCTTTGGATCATT
TGGAAGAATTTAGAATGTCGCTGTGTGACGTAAGCTCTTCTTTA---AATAATTGTGCGTTATTTGGTCAATTGAATGAT
GCAATTGCTGAGGTCCACAAGACCGCAGTAAATGGGTCGTTTGCGTTTTGTAGTATTGTTAAGTATCTTTCCGATTAAAA
CCTTTTCAGAACCTTGTTATACAATGGC----------------------------------------------------
--------------------------------------------------------------------------------
--------------------------------------------------------------------------------
--------------------------------------------------------------------------------
--------------------------------------------------------------------------------
-----------------------------------TCTAGTACTTAGGGATAGCATTAAAATCTCTGAATTTATTAAT--
-TTATCAGCCTTTGAAAAACTACTACCGTCAGCTTTAACGGCTGTCAAGTCGGTACGTATTCCAAAGGTTGAT------A
AAATTATAAGTTACGAGAATGATACTTTGTCTGATATTGATTTGCTTAAAGGTGTGAAGTTAGTAGAGAATGGGTATGTG
TGCCTTGCCGGCCTCGTCGTCACTGGTGAATGGAATTTGCCGGACAATTGCAAAGGTGGTGTGAGTATCTGTCTTGTAGA
CAAACGCATGAAAAGAGCTAATGAAGCAACACTTGGCTCTTATCATACATCTGCTTGCAAGAAGAGATTCACCTTTAAAA
TTATCCCGAACTACAGTGTCACCACTGCCGACGCTCTTAAAGGAATATGGCAAGTTATGACAAATATTAGAGGTGTGGAA
ATGGAAAAGGGTTTTTGCCCATTATCTTTGGAGTTTGTTTCTATTTGCGTGGTGTATTTAAATAATATAAAACTCGGACT
GAGAGAGAAGATTTTG---------AACGTAACAGAAGGAGGGCCCACCGAACTTACT---GAAGCAGTTGTTGATAGAT
TCGTGGAGAAAGTTCCTATGGCTGCTAGGCTCAAG---TCTTTTCGCTCTGTCAACAAAAAGAAACCTAGTAACAGTTCT
AAGTTTGTTAATGGAAAATCTAGACTTAATAGTCGTAATAAATTAAATTATGAAAATGGTGATAGTGATGTTGGTACTAG
TGTTGTAGATGATATTGTGGTTGGTAATGGTGTTAGTGATATTCGTATTGATGATGATTGTGAGTCATTTGA-CGCACAA
TCTGAATCGTATTGAATATGTCTTACACTATTACAGACCCGTCTAAGCTGGCTTATTTAAGCTCGGCTTGGGCTGACCCC
AATTCACTAATCAACCTTTGTACCAATTCTCTGGGTAATCAGTTCCAAACACAACAAGCTCGAACAACTGTTCAACAGCA
GTTTGCTGATGTTTGGCAGCCGGTTCCTACTTTGACCAGTAGGTTCCCTGCAGGCGCTGGTCACTTCAGAGTTTATCGCT
ATGAACTTATACTAGAACCTTTAATAACTTTCTTAATGGGTACTTTTGATACTCGTAATAGAATAATCGAGGTAAGAAAT
CCGCAGAATCCGACAACTACGGAAACATTAGATGCAACTCGTAGAGTTGATGATGCAACTGTAGCAATAAGATCTGCAAT
AAATAATCTATTAAATGAGTTAGTTAGGGGAAATGGTATGTACAATCAAGTCTCATTTGAGACGATGTCTGGACTTACTT
GG-ACCTCTTCC-TAATCATATTTAGGAAAATAACGTTGATA-GTGTTGAACTAGGGCTGGTGCATACGATAATGCATAG
TGGCTATCCCTCCACTTAAATCGAAGGGT---CTTTCACT-GCGGATATGTAGGTTTCCTA-CGGTGAATATAAAACTTA
TATCCCGTTGTGTACACGATAGTACATAGTGTTTAT--CCCTCCACTTAAATCGAAGGGTTTTGTGTCAGACGCGTGTAA
GGAGTGGTCAACCTTACGACACATTTTAAATAATGCGTCCGTGGTGCATACGATAATGCATAGTGTTTGTCCCTCCACTT
AAATCGAAGGGTTGTGTATATGGG----TCATGCGGATAAAGTTATACTGGTGCAGTATAACCCGTTATACACATTAAAT
TAT-GAGGGATTCGAATTCCCCC--TTACCTCGGGTA-GAGGCCC-A
>22212887
---GTAAAATTT--ATACAATA-CAACAACAACAATTT-TACAACAACAACA-----AACATTTACAACTTACAATTACA
ATGGCACATTTACAACAATCTATGCAGGGTGCGTTGCTAGACACGATAAGGGGACAAAAC-TCTCTTGTCAATGATCTAG
CCAAGCGTAAACTTTACGACACCGCTGTCGAAGAGTTAAACGCCAAAGATAGGAGGCCAAAAGTAAACTTCTCGAAAACT
ATCAATGAAGAACAAACATTGGTAGTTTCACAGGCCTATCCGGAATTCCAAATAACATTTTATAATACACAACTGGCGGT
TCATTCTCTTGCCGCCGGTCTGCGTACATTAGAATTGGAATATCTGATGATGCAAATTCCCTATGGTTCATTGACTTATG
ATATAGGGGGAAATTTTGCAGCCCATTTGTTCAAAGGAAGAGATTATGTACACTGTTGCATGCCCAATCTGGATCTCAGA
GATATAATGAGACATGAAAATCAGAAGGATTCAGTTGCAACGTACATT--------------------------------
-------------------TCCAGACTCAAGGCCAGGAATAAAGTTATACCTGCTTTTCAGCAGGACGCTTTCCAGAGGT
ACGCCGAAAGGTCTGATGAGGTTGTTTGTTCAGACACTTTC---------------------------------------
---------CAGTGCTGCACAAGC---AACCGGTATCACTCCGGTAATAGAGTTTATGCAATAGCACTACACAGTCTTTA
TGATATCCCAGCTGATGAGCTTGGTGCCGCGTTACTGCGGAAGGATGTGCATACTCTCTATGCTGCTTTTCACTTT--GC
CGAGGAACTTCTTCTTGAGGCAAGCACCGTG------GAGCTACCCGCAATTGGCGGGATTTTTTCTCGCGATGGTGATA
GATTAGATTTTTGTTTTTCGAATGAGAGCACCTTAAACTATAGTCATAGTTATAGTAATCTTCTTAAATATGTTTGTAAA
ACTTATTTCCCAGCGTCTAGTAGATATGTATATATGAAGGAATTTCTAGTAACTAGGGTAAATACTTGGTTTTGCAAATT
CACTAAACTAGATACTTATACTTTATACAGGGGAGTTTACCATAGAGGCTGCGACCAAAATGAATTTTATGCAGCAATGG
AAGATGCATGGCACTACAAGAAAACGCTCGCAATGCTCAACACTGAAAGAATAGTGCTTGAGGATAAGTCTAGTGTTAAT
TACTGGTTCCCTAAGATGAGAGATATGGTGATAGTCCCTCTCTTTGACGTTTCT------TTGGAAACT---CAAAGAAG
GACTCGGAAGGAAGTTCTAGTCAATAAGGACTTCGTTTTCACAGTTCTTAATCACATCAGAACCTATCAGGCCAAAGCAC
TGACATACAATAATGTGTTATCCTTCGTCGAATCAATTAGATCGAGGGTAATCATTAATGGTGTCACAGCGAGGTCAGAA
TGGGACGTGGATAAGTCCTTGATACAAAGTCTGTCAATGACTTTCTTCCTAATCACCAAACTCTCTGTTCTGAAGGACGA
GTTATTAACGTCTAAATTTACCTTGAGCACTAAAAGTCTTAACGAGCATGTATGGGACGAG---ATAAAGAGTGCATGTG
GAAGTATTTTCCCCAGTCTGAAGGAGACATTGCTGAGAAGGAAAATGATCAGTAGTTCGGCTGATAAACTGGAGATTAAG
GTTCCGGATACTTATGTCACTTTCCATGACAGATTCGTATCTGAATACAAATCCTCAGTCGAGATGCCC-ACTATTGATA
TTAGCAAAGACCTGTCTGAA------GCGGAATGTTTCTACTCCGCTCTGTCTGAACTATCTGTTCTGGAAAACTCTAAA
GATTTCGATCTTGAAAAGTTTTCTAGAATGTGTGCTTTAAATTCTGTCAATCCTGAAGTAGCAGCGAAGGTAATTGTCGC
GGTTCTCTCCAATGAGAGTGGTGTGACGTTACCATTCAAG------GAACCTACTGAGGGTAACATTGCAGAGGCGCTAA
AGCCGAATGGAAGAGATGAGGTATTGACTCTGGAGAACGTCACTGAGAATACCGATTTGACATGCAAATCGATGGTTTCG
AGT-----------------------------------------------------------------------------
----------------------------------------------------------------------GGAAGTTTGC
CGCTTTGCGGAATCTCGGGCGAGATTGCGTGCGACACATTTGTG---AGGAATGAGGAGATCAACAGCCTTGAAGAGTAT
CACATGCTC---GCAGCCGAATCAGTTATTAATAACAGGATGGCATCGATTGTCTATTCAGGACCTCTACAAGTTCAACA
GATGCAGAACTATGTAGACAGCCTGGTTGCCTCTTTGTCAGCTACTGTTTCAAACCTGAAGAAGCTGGTTAAAGATTCAA
GCGTTGGTTTCCAAGACGCTCTCTCAAAGGTCGGCGTTTTTGATGCTCGGATGAAGCGCTGGTTAATAAAACCGACACTC
AAAAATCATTCATGGGGGGTGGTGCAGAAGTTTGACGGTAAATGCTTTTTAGCAATACTGTCCTACGACAATGAGAACCC
CATT------TGTGATGCTGATTGGTGTAAGGTGGCGGTTTCCAATGAGTCGATGGTTTACTCTGACATGGCAAAGCTGA
GAGTGCTTAAAGGGTCCATGGGTGATAAACCACCCCATGTCAGTTCTGCAAAGGTTACTTTGGTAGACGGCGTCCCTGGA
TGTGGGAAA-ACTAAAGAAATTCTCAGAAGAGTTAATTTTGATGAGGATTTAGTATTAGTACCAGGAAAGGAAGCTGCTG
CTATGATCAGGAAAAGAGCAAATCAATGCGGGAATACTGTA---GCGAACAATAATAATGTTAAAACGGTTGATTCTTTC
TTGATGAATCTCGGGAAAGGTCCTAGGAATCATTTCAAGAGGTTATTCATAGACGAAGGTTTGATGTTGCATCCAGGCTG
TGTTTACTTTTTAGTAACTCTAAGTCTGTGTGATGAAGCCTTTGTCTTTGGAGATACCCAGCAGATACCGTACATTAATA
GAGTTCAAAACTTTCCATTTCCAAAGCATTTCAGTAAGTTGATAGTTGATGAGACAGAGAAGAGGAGGACGACGCTGAGG
TGTCCAGTCGATGTAACACATTTTCTCAATCAACGCTACGAAGGTGCAGTCACAACCACCTCTACGACCACCAGGTCGGT
AGGAGTGGACGTGGTTAACGGCGCAGCGACGATGAATCCAGTTACAAGACCTCTTAAAGGGAAAATCATAACTTTTACTC
AGAGCGATAAAATCACACTTGCTAGTAGAGGTTATGAGAATGTC------------------------------------
---AACACAGTGCATGAGATTCAAGGAGAAACGTACGATGATGTGTGTTTGGTTAGGCTTACACCTACTCCTATACATAT
TATCGCGCGAGATAGTCCGCATGTTCTTGTCGGGCTGACCAGGCACACTAAAACATTCAAGTATTATACTGTAGTACTTG
ATCCCCTTGTTAAAATAGTTAGAGATTTAGAGTGTGTTAGCAATTTCCTTTTAGATGTTTACATGGTTGATAGTGTTAAC
GCA---TAGCAATTACAGGTAGGTAGTGTGTAT---ATGTCCGAAAGTCTTTTTGTTCAAGCTCCCAAATCAGGAGATAT
TCAAGATATGCAGTTCTATTACGACAAGTGTCTGCCTGGTAATAGCACAGTGTTGAATGATTTCGACGCTGTAACTATTA
AC-AACGCAGATATTTCTCTTAATGTTAAGGACTGCACACTTGATTTTTCTAAGTCGGTGCCGCTGCCCAAGGAT-----
----AAACTTCAGTCGCCTTTGACTCCGGTCATAAGGACGGCTGCTGAAAAACCTAGGCAAAGCGGTTTACTGGAAAATT
TGGTGGCTATGATCAAAAGAAATTTCAACAGTCCAGAGTTATCTGGAATTGTAGACATAGAAAACACTGCCTCAGTAGTC
GTGGATAGGTTTTTTGATAGTTATTTTCTTAAAGATAAAATCTCCAGTTGCAGCTTAGGCGATTCTGGGGGGAAAAAT--
----------ATAATAGATAGGCAAGCTCTCATTCGCTGGATGGAAAAGCAAGAGAAGTCTACTATAGGTCAA-TTAGCC
GATTTTGATTTTATCGATTTACCGGCTATTGATCAATATAGACATATCATTAAATCCCAGCCGAAGCAAAAATTGGATTT
ATCGATCCAAAGTGAGTATCCTTCGTTGCAAACTATAGTGTACCATTCGAAGAAGATCAATGCGCTGTTCGGACCGATAT
TCTCGGAATTAACGCGCCAGATGCTATCTGCAATAGATTCTTCGAGGTTCCTATTTTTTACAAGGAGAACTCCGGAACAA
ATTGAAGAGTTTTTT-TCTGATTTGGATACTAGTCAACCTATGGAAGTGCTCGAACTCGACATAAGTAAATATGATAAAA
GTCAAAACGAGTTCCATTGCGCTGTGGAGTATGAGATTTGGAGACGTTTAGGAATAGACGATTTCCTGGCTGAAGTGTGG
AAACAAGGACACAGGAGAACTACTCTTAAAGATTTCACATCTGGGATAAAAACATGCTTGTGGTATCAAAGAAAAAGCGG
TGACGTCACTACGTTCATTGGTAATACGGTTATTATTGCTGCCTGTTTGGCATCAATGTTGCCGATGGAAAAGGTTATCA
AAGCGGCCTTCTGCGGTGATGATAGTCTAGTCTATTTGCCGAAGGGATGTGAGTTACCAGATATCCAGAGCTGTGCAAAT
TTGATGTGGAATTTTGAAGCAAAATTGTTC---AAAAAGACATACGGCTATTTCTGCGGTCGATATGTCATTCATCATGA
CAGGGGGGCTATTGTATACGTCGATCCTCTAAAGATAATCTCTAAGTTAGGTGCTAAGCATATAACAGATAGGGAGCATC
TGGAAGAGTTTCGTGTTTCACTGGCAGATGTTTCTAAGTCCTTA---AATAATTGTGCGTATTACACACAGTTAGATGAG
GCGGTGCGGGAAGTTCATAGAACTGCCCCTCCGGGTGCGTTTGTTTATAAGTGTATTGTAAAATTTTTGAGTGATAAAGT
CTTGTTTAAGTCTCTTTTTCTTTAGGTC----------------------------------------------------
--------------------------------------------------------------------------------
--------------------------------------------------------------------------------
--------------------------------------------------------------------------------
--------------------------------------------------------------------------------
----------------------GACTGTTTG-AGCTATGTCTTCCAAGTCTATTGTCAATATCGAGGAGTTCATTAAC--
-ATGTCGAAAGCGGAAGAAGTCTTGCCGGCTGCATTAACAAGAATGAAGTCGGTCAGGATTTCGACCGTCGAC------A
AGATAATGGCTACTGATAACGACAATATATCGGAAGTGGATTTGCTTAAAGGAGTCAAGTTAATTAAGAATGGTTATGTG
TGTTTAGTGGGTCTAGTCGTGTCAGGAGAGTGGAACTTACCCGATAACTGCAGAGGTGGTGTAAGTGTATGTCTGATCGA
CAAGCGTATGCAACGTCACAACGAAGCAACGCTAGGGTCTTATACTGCTAAAGCTAGTAAGAAAAACTTTTCTTTCAAAC
TCATCCCTAATTACTCCATAACGTCTCAAGATGCCGAAAGGCGTCCTTGGGAGGTGATGGTGAATATAAGAGGTGTAGCC
ATGGAAGAAGGTTGGTGTCCGCTCTCTTTAGAGTTTGTTTCTGTGTGTATTGTTCATAAAAACAATGTGAGAAAAGGTTT
ACGAGAGAAAGTGACT---------ACAGTGTCAGAGGACAGCGCTATTGAACTTACA---GAGGAAGTTGTTGATGAGT
TCATAGAGGCAGTACCGATGGCACGTCGGTTGCAA---AATTTCAGGAAACCCAAAAATAATATTAGTAAGAATTTTGTT
AATAAAGGTTCTTCAAAGCCAAGGAACATTCCGAAGCTTAACGAAGACAAAGTTTTTAAGTTAGAAAAGGGGTTGAAAGG
TGTTAAGGGAATGACTAATGCAAGTCGTGATGATAGCTCTAGTGAGATTTCATCTGATTCGTTTAATTAATC--------
-----------------ATGCCTTATACTGTATCTTCTCCCAATCAGCTTGTTTATTTCGGTTCGGTTTGGGCCGATCCC
ATCGCTTTAATAGATCTGTGTACTGTCTCGTTGGGTAATCAGTTTCAAACTCAAAACGCTAGGACTACTGTTCAGCAGCA
GTTCAGTGATTTGTTTAAAACTGTCCCAACACGGACTATCAGATTTAGTGACGGTGAGAACGGTTTTAGAGTGTTTAGGT
ATAATAGTACGCTGGATCCGTTGATCACGGCGTTATTGAATTCGTTTGATACTAGAAATAGGATCATAGAAACTGAAAAC
CCGGCAAATCCCAACACAGCTGAAATAGCATCTGCTACTCAGCGTGTTGATGATGCCACGGTTAGTATTAGGGCTTGTAT
TAATAATCTTATGAACGAGCTTGCGCGTGGTACGGGTATGTTAAATACGGCCTCCTTCGAGACTGTTTCTAACTTGACCT
GG-ACTACCGCAGCTACTACATAAGTAGCTTAATAGGTAAATGACTATATATAGTCAGCGGTGTATGC-TTGATACACAG
TGTTTATCCCTCCACTTAAATCGAAGGG-CGGTTG----TGGTCATCACTACATTTATGTA-GTGCAACTTGAAGAAGAT
G---AGGTGGTACATACCAAAATGTACAGTGGTTTT--CCCTCCACTTGAATCGAAGGG---------------------
--------------------------------------------------------------------------------
-----------TTGGTTG-TTGGAG---TTTTCACGTGAGACGTTGGTGCAACGTAACT-GC-GTGTACAACTGTAAAAG
TAAAAAGGGGTTCGAATCCCCCC-TTTACCCCGGGTATGGGGCCC-A
>115350051
---GTATTTGT---TTAACAAT--------TACAACA--TACAACAACAACA-----ACATAACACAACAAACAACAACA
-TGTCACACACACAATCAACAATCAATACCAAGTTTGTCGAGGCCGGTATGGGCAGAAAC-GCCCTCGTCAACGATCTTG
CAACACGAGCCGTTTATGACAAGATGGCTAGTGAAATGCAACTACGTGCTAGACGCCCAAAAATCAACTTCTCGAAAGCA
GTGAATCAGGAACAAACACTGCTGGCAATGAATGCATATCCCGAGTTTGAGATCACCTTCGTAGGGAACCAAAACGCGGT
CCACTCGCTTGCGGGTGGGCTTCGTGCTTTGGAACTCGAATATATGATGACACTTGTTCCTTACGGGCACGTCACCTACG
ACATTGGTGGAAATTTCGCATCTCACCTTTTTAAAGGAAGGGATTACGTACACTGCTGTGCACCTAATCTCGATATTCGC
GATGTCGCAAGGCACACAGCCCAACAGGACTCAATCATGAACTATTCT--------------------------------
-------------------GCAAAGCTCGAAAGCCAACAACGAGTGATTCCAAAGTTTCAGCTGGAAGCTTTCAATAAGT
ATGCAAATAATCCTCGTTCCGTCGTCTGTAACAACACTTTC---------------------------------------
---------CAAACATGTGAATTC---------GAGCCTTCTGCTGAGCGTGTATACGCAGTTGCACTCCACAGTATATA
CGATATTCCTGTCGATGAGTTCGGTGCAGCCTTACTCAGAAAGAATGTGCATAAATGCTTCGCAGCCTTCCACTTT--TC
GGAGAATCTTCTCCTGGAAGTCGATAGTTGC------AATCTAGAGGAAATCGGCGCTTCTTTTGTCCGCAACAACGATA
ATTTGTCCTTTTTCTTTCATGGTGAGAGTACTCTTAATTATTCGCATTCGTATAGAAATGTTATTAAGTACGTGTGTAAA
ACCTTTTTTCCCGCATCTAATAGATATGTTTATCATAAGGAGTTTATGGTTACTCGTGTTAATACGTGGTTCTGTAGTTT
TACTAAGGTTGATACTTATGTGCTTTTCCGCGGTGTTTATAGAACAGATGTTGATTCCGAACAATTTTATCAATCGATGG
ACGAAGCCTGGGAGTACAAGAAGAGTTTAGCAATGCTAAATAGTGAGCGAACCATTCTGAAAGACAGCTCAGCTGTCAAT
TATTGGTTTCCAAAGGTGAAGGATATGGTCATCATACCTCTTTTCCATGGTTCT------TTAGCATCT---GGAAAGAC
GAAACGAACAGAGGTCATGGTAGACAGGGACTTTGTTTATACTGTTCTTAATCACATAAGGACATATCAAGCGAAGGCTC
TGACTTACCAAAATGTTTTATCCTTTGTCGAGTCTATTCGGGCTCGTGTGATTCTCAATGGAACAACTGCCAGGTCGAAC
TGGGACGTTGATAAAGGAAACCTCCAAGCACTTGCTATGACTTTTTTCTTGCAAACTAAATTGGCAGCTGCTCAAGATGA
ACTGGTTACGGCGAAGTTTAGAACATTTGATCAATCGGTGAAAGAATTACTGTGGCAGCGT---GTTTCAGATTTTTTCG
GGGATGTTTTTCCCTCTGTGAAGGACAAACTTACGGCACATGGGTTGATTAAGATCTCAGAAAAGGAACTTGAAATCAAA
GTTCCAGATTTGTACGTCAGCTTTGTGGACAGATTAGTTTCTGAGTACAAAGCTTCTGAAGAATTAGCG-GATTTGGATC
TGACAAAACCGCTCGAAAAA------GCTGAAAAATTTTACAAGGCACTATCTGAGTTGTCCATTCTTAAGGACTCTAGC
GAATTTGATGTTGAAGAGTTCAAAACTTTTTGCAACGAGAAAGACGTTGACCCGGAAGTGGTAGCGAAGGTTTTGGTGGC
TGTGGCGGAAGGTCAA------CTGACTCTTCCGTATGAG------AAACCAACACCTGCAAGTGTGTCTGATGCACTTG
CTCCGAAGATACATGAAGATGAAGA--A----GAAATTCTCCTCGTAGGGAACACGGATGAGTTCCCCAGGCTC------
--------------------------------------------------------------------------------
----------------------------------------------------------------------AAAGAGATCG
ATTCGGTTACTCTCCCGCTTGCCGGGATATCTGGAACTAAACGGGGTTTTTCACCG------------GCGTCATCCTTT
CATTTGTTA---CCCGTGGAA---GATTTTAGGAAGAATATGTTATCAGTCGTGTACACTGGTTCGCTGAAAGTTCAACA
AATGAAGAACTATGTTGATTACTTATCAGCCTCCGTGTCGGCCACTGTTTCTAATCTCTCTAGGTTGTTAAACGACACAA
TTGGTATGGACAACGATGTCAGGGAAAAGGCTGGTGTTTTTGATGTCCGTTCGGGTAAATGGTTGATTACTCCGACAGGG
AAATTACATGCTTGGGGTGTGGTTGAGTTTTTGGATAGAAAGAAGAGAATTGTTCTACTTGATTGGACTTGTGATTCTGT
TCCTACA---TGTCAACCTGATTGGGTCCGACTCGCTGTTTCAACGGACACGTTGATATACTCGGACTTAGCAAAACTTC
AAAATTTGCGAGGGAGCTTACGTGATGGAGAACCGACTGAACCGAAAGCAAAAATAATTCTGGTTGATGGTGTGCCTGGT
TGTGGGAAA-ACAAAGGAGATCTTAGAGAGGTGCGACTTCACAAAGGACTTGATTCTCGTCCCTGGTAAGGAAGCTTCAA
AGATGATAATCAAACGTGCAAATGCTGGGGGGAAAAATCGT---GCGAATCAAGATAATGTAAGGACGGTCGATTCCTTC
CTTATACATATG---------AAGGGGACGCAAGTTAAGAGGCTTTTCATCGATGAAGGTCTGATGCTTCACACTGGTTG
CGTGAATTTCTTAGCACTTTTTTCACATTGTGAAGAGGTTTTAGTGTACGGTGACACACATCAAATCCCGTTCATTAACA
GAGTTGCGAATTTTCCGTATCCATCACATTTCGCGCAACTACAGTACGATTCGGTAGAAAAGAGAAGAGTGACGTTGAGG
TGTCCAGCAGATGTAACGCATCATTTGAACAGTCAATACGACGGGAAAGTAATGTGTACTAGTTCAATTCTTAGGTCTGT
AGAATGTGAAGTAGTTAGAGGTAAAGCTGTGTTAAATCCAAAAACCAAACCCCTTTCAGGGAAGATAATTACTTTTACGC
AGTCCGATAAGTTAGAGTTACAAAATAAGGGTTACGGTGAGGTAGATGTTTTA------------------------GAC
GTAAATACTGTTCATGAAATTCAAGGAGAGACATATGAGCATGTTTCCTTGGTTAGGCTTACGCCTACACCGTTGGAGAT
TGTCTCACATGGATCTCCTCACGTTCTTGTTGCTTTAACTAGACATACGCAGAGTTTAAAGTACTATACTGTTGTTTGGG
ATCCTGTCGTTAAGGTCATTTCAGATTTAGGTAAATTATCAAACTTTATTTTAGATATGTATAAAGTCGAAAAACCTGTC
CAA---TAGCAATTACAGATAGAGAGTGTCTTC---AAGGGTTCGAATTTATTCGTTCCAGCAGCAAAGAGTGGAGATCC
TATGGATCTTCAATTTTACTATGATACTCTCTTACCTGGTAATAGTACTATTTTGAATAATTTTGATGCTGTTTCTATGG
TT-CTTAGTGATAATAGTTTGAATGTTAGAGATTGTGTTATAGATTTTTCTAAGTCGGTTCCGGTGCCTCGAACTGT---
---TGCTTCGAAGGAATTCTTAGTTCCTGTTTTGAGGACAGCTGCAGAAAGACCCAGAACACCGAGTCTTCTTGAGAACT
TGGTCGCGATGATTAAAAGGAACTTCAATGCCCCGGATCTGACGGGTGTCATTGACATTGAACAAACAGCGGGTTACGCC
GCAGAAAAGTTTTGGGAAGCATTTATA------CTTCCGGAGTTTTCAGGTGGGACTTCAGGA-----------------
----------ATGTTGACAACGGACATGGTACACAGGTGGTTGGCAAAGCAAGACGAGGCGACAATAGGACAA-TTGGCC
AACTTTGACTATGTAGATTTGCCAGAAATTAGTGCTTACAAGCACATGATTAAGACTCAACCCAAACAAAAGTTGGATTT
AAGTATCCAAGATGAGTATCCTGCGCTGCAAACGATTGTTTATCATTCTAAGCAAATCAACGCAATTTTCGGTCCGATGT
TTTCAGAGTTAACTAGACAGTTGCTTGAGAGAATTGATGGGAGTAGATTTTTGTCTTATACAAGAAAAACTCCGTCTCAA
ATTGAAGATTTCTTT-TCTGATCTCAATGCGAATGAAGCCATGGACATTTTAGAGCTCGATATATCCAAATATGACAAAT
CACAAGGTGAATTTCATTGCGCGGTCGAGTACAAAATTTGGGAGCTCTTGGGAATCGACGCGTACTTGGAAGAAGTGTGG
AAGCGAGGACACATGAGAACATCGCTCAAAGATTACACTGCAGGAATCAAGACCGTTTTGTGGTATCAGAGGAAGAGCGG
TGATGTAACGACATTCATTGGAAACACGATAATCATAGCAGCTTGTTTAGCAACTTTGGTACCAATGGATAGAGTGATTA
AAGCTGCATTTTGTGGAGACGACAGTATCATATATTTGCCCAAAGGATTGGACTTACCTGATATACAGATTGGGGCAAAT
TTGATGTGGAATTTCGAAGCCAAATTGTTT---AGAAAAAACTATGGTTATTTCTGTGGTAGGTATATTATACATCATGA
TAGGGGTGCTATTGTATATTATGATCCTTTAAAGTTAATATCTAAATTAGGTTGTAAACATATTAAGGATTTCGAGCATT
TAGAGGAGTTTCGTATTTCTTTGAGTGATGTTTGCTCGTCTTTG---AGTAACTGTGCTTATTTTGGTCAGTTGAATGAT
GCAATTGCTGAGGTATATCCTACCGCAGTAAATGGGTCGTTTGCTTTTTGTTGTATTTCTAAGTTTTTGTCTGATAAGAC
TTTGTTTCGTCGTTTGTTTTTAGATGGC----------------------------------------------------
--------------------------------------------------------------------------------
--------------------------------------------------------------------------------
--------------------------------------------------------------------------------
--------------------------------------------------------------------------------
--------------------------------------AATAGTTCTTTCTAAGCCAAAGGTGAGTGAGTTCCTTAAC--
-CTTACAAAGGCCGAGGAAATTCTTCCGAAGTTTTTAACTAGATTGAAGACTGTTGCCATTTCTACGAGAGAC------G
TAGTTTCCGTTAAGGGAACAACGGATCTAGTGGATATAGATCTCTTACGTGATGTTCCCGTAAATAATTGGCGTTACGTT
GGTATTGTGGGTATTGTTGCGTCCGGAGAGTGGTTGTTACCGGACAATGTTTCTGGTGGTGTAGCTATTAGTTTTGTTGA
TAAGCGTCTTGTTGATTCTCGTGAGGCTATACTAGGTACGTATAGAGCGGCGGCGGTCGAGAAACGGTTCCAATTTAAAT
TAATTCCTAATTACTTTGTGTCCCAAGAGGATGCTCTTAGGAGACCCTGGCAAGTCCAGGTTTCGTTAAAGGGATTAAAA
TTCGAAGAAGGGTTCTCACCGCTTACGCTTGAGTTTGTTTCTGTTGTCGTTTGTGCTAATAGTGTGGTTACTAAGGGTTT
GCGTGAAAGGCTTAAT---------AATGTGGGAGAT------CCAAATGTTGAAGTTTCAGAAGTTGTCGTTGATGAGT
TCGTGGACTCGATTTCCGCTTCACAGTCGTTA-A--------GCCGTGCTCGTAATAAATACGTTCGTGGTAATGGTAAG
GTTGGG---AATAATAGTGGTGGTTTTAGTAAGTATAATCGTC-------------------------------------
----AT-------------------CAGCCGGAGAGGTTCGCCGGCAAGGCTATGTATAATTCTAAA-------------
-------------A---ATGTCGTACGTGGTGGTACTTCCGAACCAACTGCAATTCTTCACAAACGCATGGGCGGATCCA
ATTCAATTGATGAATCTTTGTTCAGCGTCGCTGAGTCAGATCTTTCAGACTCAGGCTGCGCGTGATGCAGTGCGTGAGCA
GTTTGGCAACACTCTCAGGAGTGTTGTCACACAGACAACGAGGTTCCCAGAAGCAGGG------TTCCAAGTGTACATAA
ATGACGCGGCACTGAAGCCGCTTTGGGAAAATTTACTTAAGTCCTTTGACACCAAGAATAGAATTCTTGAGACAGAGGAA
GAGACTCGCCCTTCAACAGCAGAAGTGCTTAACGCAACGCAGCGTGTTGATGATTCAACAACTGCAATTCGTGGAGCACT
ACAGAGGCTTTCTGATGAGCTTAATAGAGGTTCTGGCTATATGAACAGAACTTCTTTTGAGACTA------TATTGCTGT
GG---TCTGCTG-------------------------------CCA-CTGCAAAATAGTGGTGCATACTATAATGCATAG
TGTTTTATCCTCCACTTAAATCGAAGGATAGTGTTCTTCCTACTT---------------G-AAGGAAGTTCTGTGGGTG
AA--CTGGCTACACAAACCGGAAGGGATGTGTAGTT--CTACAGAGTATAAACCAGGGG---------------------
--------------------------------------------------------------------------------
----------------------------GTTTAAGTCCCTATAGTGGTGCATACTATAATGCATAGTGCTTTTCCCTCCA
CTTAAATCGCGCCC---------------------------------
>25140187
---GTTTTATTTTTGTTGCAAC-AA-CAACAACAAATT-ACAATAAC-AACAA----AACAAATACAAACAACAACAACA
-TGGCACAATTTCAACAAACAGTAAACATGCAAACATTGCAGGCTGCCGCGGGGCGCAAC-AGCCTGGTGAATGATTTAG
CATCTCGACGCGTTTATGATAATGCTGTCGAGGAGCTAAATGCACGCTCGAGACGCCCTAAGGTCCATTTCTCCAAATCA
GTGTCTACGGAACAGACGCTGTTGGCTTCAAACGCTTATCCGGAGTTTGAGATTTCCTTTACTCATACCCAACAGGCCGT
ACACTCCCTAGCGGGTGGTCTAAGGACTCTTGAGTTGGAGTATCTCATGATGCAAGTTCCGTTCGGTTCTCTAACGTACG
ATATCGGTGGTAACTTCGCTGCGCACCTTTTCAAGGGACGCGATTACGTTCACTGCTGCATGCCAAATTTGGATGTCCGT
GATATAGCTCGTCATGAGGGGCACAAGGAGGCAATCTTTAGTTACCTT--------------------------------
-------------------TCTCGCCTAGACAGGCAAAGGCGTCCTGTCCCCGAATATCAGAGAGCGGCATTCCATAATT
ACGCGGAGAATCCTCATTTCGTTCATTGCGACCGACCATTT---------------------------------------
---------CAGCAGTGTGAGCTA---AGCACCGTTAACCGGTGGGACACT---TACGCTATTGCACTTCATAGTATTTA
TGATATTCCTGCTGATGAGTTCGGTGCGGCGCTACTCAGGAAGAATGTAAAAATTTGTTACGCGGCTTTCCATTTT--CA
CGAGAACATGCTCCTGGACTGTGACTCTGTC------ACCTTGGAGGATATTGGAGCCACATTTCAACGTGCCGGTGACA
AGTTGAATTTCTTCTTCCACAACGAGAGCACACTCAATTACACCCATAGTTTTAGTAATATAATTAAGTACGTGTGTAAG
ACCTTCTTCCCTGCGAGTCAGCGGTATGTGTATCATAAGGAGTTTTTAGTTACTAGAGTTAATACGTGGTATTGTAAGTT
TACTAGAGTCGATACTTTTACTCTTTTCCGTGGTGTGTACAAGACAAGTGTGGATAGTGAGGAGTTCTATAAGGCTATGG
ACGACGCGTGGGAGTACAAGAAGACCTTGGCTATGCTCAATTCCGAGAGGACCATCTTCAAAGATAGTGCTGCCATAAAT
TTCTGGTTTCCAAAGGTTAGAGATATGGTCATCATACCTCTCTTCGACGCATCA------ATCACAACT---GGAAGGAT
GTCAAGAAGGGAAGTGTTGGTGAACAAGGATTTTGTTTACACGGTCCTTAACCACATCAAAACCTATCAAGCAAAGGCCT
TAACATATGCTAATGTGTTATCTTTCGTTGAGTCTATTAGGTCTAGAGTTATAATTAACGGTGTCACTGCCAGGTCGGAA
TGGGATACCGACAAGGCAATCTTAGGTCCGTTAGCGATGACATTTTTCCTTGTCACAAAGTTGAGTCATGTTCAGGACGA
GATCGTCCTTAAGAAGTTCCAAAAGTTTGACGCTACTGCCAAAGAACTGATTTGGTCAAGT---CTCTGCGATGCCCTGA
AGGGGGTTATACCCTCGGTCAAAGAGACTCTTGCGCGCGGTGGTTTCGTCAAGCTTGCTGAAGAGAGTTTAGAGATCAAA
ATTCCAGAGTTATACTGCACTTTTACCGACAGGTTAGTGCTCGAGTATAAGAGGACGGAGGAGTTCCAG-TCGTGCGATC
TGTCCAAACCTTTGGAAGAG------TCTGAGAAGTACTATAATGCGTTATCCGAGCTGTCTGTGCTCGAAAATCTTGGC
TCGTTTGATCTGGATGCCTTTAAGGAGTTGTGTCAGAAGAAGAACGTCGACCCTGATGTCGCTGCGAAGGTGGTGGTGGC
GATTATGAATAGTGAA------TTGACGTTACCGTTCAAG------AAACCTACAGAAGAGGAAGTTGCTGAGGCGCTT-
--AGCGGAGAAGTGGTGCAAGAT---------GAAGGATTGAGGTTGAGTAACAAAGCACCCTTCCCATGTGTG------
--------------------------------------------------------------------------------
----------------------------------------------------------------------AGTAACCTCA
AGGAAGGTTTAGTTCCGGCGTGTGGATTGTGTCCGAATGGTGCGAACTTCGACAGAGTGGATATGGACATATCTGAGTTC
CATCTCAAG---AGTGTAGATGCAGTTAAAAAAGGGGCTATGATGTCAGCGGTGTACACGGGAAAGATCAAGGTTCAACA
GATGAAGAACTACGTCGATTACCTAAGTGCCTCATTGTCAGCTACAGTCTCAAACCTCTGTAAAGTGCTTAGAGATGTTC
ACGGAGTTGACCCTGAATCTCAAGAGAAGTCGGGTGTGTGGGATGTGAGAAGAGGACGCTGGTTACTAAAACCTAACGCG
AAGTGTCACGCTTGGGGTGTTGCGGAAGATGCTAACCACAAGTTAGTTATCGTGTTACTTAACTGGGATGAAGGGAAACC
TGTT------TGTGATGAGACATGGTTTAGACTGGCGGTTTCTAGTGACTCTTTGGTGTACTCGGACATGGGTAAACTTA
AGACGTTAACGTCATGTTGCAGAGATGGTGAGCCTCCAGAACCTACGGCCAAATTGGTGCTCGTTGATGGTGTTCCAGGC
TGTGGAAAA-ACAAAGGAAATCTTGGAGAAGGTAAACTTTTCCGAAGACTTGGTGTTGGTACCTGGAAAAGAAGCGTCAA
AAATGATTATTCGAAGAGCAAACCAGGCAGGAATTACAAGA---GCTGACAAGGACAATGTGAGGACGGTAGATTCCTTC
TTGATGCACCCT---------CCAAAAAGGGTGTTCAAAAGGTTGTTTATCGATGAGGGATTAATGCTGCACACAGGCTG
TGTTAACTTTTTGATGTTGCTATCTCATTGTGATGTGGCATACGTTTACGTTGATACACAGCAAATTCCCTTCATTTGTA
GGGTTGCGAATTTCCCTTATCCTGCGCATTTCGCGAAACTTGTTGTGGACGAGAAGGAAGATAGAAGGGTCACGCTCAGG
TGTCCGGCAGACGTTACATACTTCTTGAATCAGAAGTACGACGGGTCAGTACTGTGTACGAGTTCTGTGGAAAGGTCGGT
TAGTGCAGAGGTTGTGAGAGGGAAAGGTGCTTTAAACCCAATAACTTTACCGTTAGAGGGGAAAATTCTCACCTTTACAC
AAGCCGATAAATTCGAATTGTTGGATAAGGGTTACAAAGATGTG------------------------------------
---AATACGGTTCATGAAGTTCAGGGCGAAACGTACGAGAAGACAGCTATCGTTCGGTTGACAGCAACTCCCTTGGAGAT
CATATCAAGAGCGTCACCTCATGTTCTGGTGGCGCTGACAAGGCACACTACACGATGTAAATATTACACTGTTGTGCTAG
ACCCGATGGTGAATGTGATTTCTGAACTGGGGAAACTGTCCAACTTCCTTCTTGAGATGTATAAGGTAGAGTCGGGTACC
CAA---TAGCAATTACAGATCGACACAGTGTTC---AAAGGGACAAACTTGTTCGTCCCGACGCCAAAGTCAGGAGATTG
GCGAGACATGCAGTTCTATTATGACACTCTTCTTCCCGGAAACAGTACTATTCTCAATGAATTCGATGCTGTGACGATGA
AT-TTGAGGGATATTTCCTTAAATGTTAAGGACTGTAGGATCGACTTCTCGAAATCTGTGCAAGTGCCGAAAGAA-----
-------CGGCCGGTTTTCATGAAACCTAAATTGAGGACGGCGGCAGAAATGCCACGAACTGCTGGTCTACTTGAGAACC
TTGTCGCGATGATTAAAAGAAACATGAATGCACCAGATTTGACAGGTACGATTGATATAGAGGACACTGCGTCGTTAGTA
GTTGAAAAGTTTTGGGATGCCTATGTG------GTGAAGGAATTCAGCGGAACAGACGGAATG-----------------
----------GCTATGACGAGGGAAAGTTTTTCTAGATGGCTCTCCAAACAAGAGTCGTCTACAGTTGGTCAG-TTAGCG
GATTTCAACTTTGTGGATTTGCCGGCAGTGGATGAGTATAAGCATATGATCAAAAGCCAACCCAAGCAAAAGTTAGACTT
GAGCATTCAAGATGAATACCCTGCGTTGCAGACTATAGTCTATCATTCGAAGAAGATCAATGCGATTTTTGGTCCTATGT
TTTCAGAGTTAACGAGGATGCTCCTTGAAACAATAGATACTTCCAAGTTTCTGTTTTACACCAGGAAGACACCTACGCAG
ATTGAAGAGTTTTTC-TCTGATCTAGATTCGTCACAAGCGATGGAGATTCTGGAGCTCGACATTTCAAAGTATGACAAGT
CACAAAACGAGTTCCATTGCGCTGTTGAGTACAAGATATGGGAAAAGCTTGGAATTGACGATTGGTTAGCGGAGGTGTGG
AGACAAGGACACAGAAAAACGACGCTCAAAGATTACACGGCTGGTATAAAGACATGTTTGTGGTACCAAAGGAAAAGCGG
TGACGTGACTACCTTCATTGGGAACACAATTATCATAGCGGCGTGTTTGAGTTCTATGATCCCGATGGATAAAGTGATCA
AGGCGGCTTTCTGCGGTGACGACAGTTTGATATATATTCCGAAGGGTCTAGACCTACCGGATATTCAAGCTGGAGCCAAC
CTTACGTGGAACTTTGAGGCCAAATTGTTC---AGAAAGAAGTACGGGTATTTTTGTGGTCGTTACGTTATTCACCACGA
TAGAGGAGCTATTGTATATTATGATCCACTTAAGTTGATATCTAAATTAGGTTGTAAACATATTAGAGATGAAGTTCACT
TAGAAGAGTTGCGTAGATCTTTGTGTGATGTAACTAGTAATTTA---AATAATTGTGCGTATTTTTCACAGTTAGATGAG
GCCGTTGCCGAGGTCCATAAGACCGCGGTTGGCGGAGCGTTTGTTTACTGTAGTATAATTAAATATTTGTCAGATAAAAG
GTTGTTTAAAGATTTGTTTTTTGTTTGA----------------------------------------------------
--------------------------------------------------------------------------------
--------------------------------------------------------------------------------
--------------------------------------------------------------------------------
--------------------------------------------------------------------------------
------------------------------C-TGAGTCGATAATGTCTTACGAGCCTAAAGTAAGTGACTTCCTTGCT--
-CTTACGAAAAAGGAGGAAATTTTACCCAAGGCTTTAACGAGGTTAAAGACTGTCTCTATTAGTACTAAGGAT------G
TTATATCTGTTAAGGAGTCTGAGTCCCTGTGTGATATTGATTTGTTAGTGAATGTGCCATTAGATAAGTATAGGTATGTG
GGTGTTTTGGGTGTTGTTTTCACCGGTGAATGGCTAGTACCGGATTTCGTTAAAGGTGGGGTAACAGTGAGCGTGATTGA
CAAACGGCTTGAAAACTCCAAGGAGTGCATAATTGGTACGTACAGAGCTGCTGCGAAGGACAGAAGGTTCCAGTTCAAGC
TGGTTCCAAATTACTTCGTATCCGTCGCGGATGCCAAGCGAAAGCCGTGGCAGGTTCATGTGCGAATTCAAAATCTGAAG
ATTGAAGCTGGATGGCAACCTCTGGCTCTGGAGGTGGTTTCTGTTGCCATGGTTACTAATAACGTGGTTGTTAAAGGTTT
GAGGGAAAAAGTCATC---------GCTGTGAATGAT------CCGAACGTCGAAGGTTTCGAAGGTGTGGTTGACGATT
TCGTCGATTCGGTTGCTGCATTCAAGGCGATTGAC---AGTTTCAGGAAGAAAAAGAAAAGGATTGGAGGAAGGGATGTA
AATAGTAATAAGTATAGATATAGACCGGAGAGATACGCCGGTCCTGATTCGTTACAATATAAAGAAGAAA----------
--------------------------------------------------------------------------------
-----------------ATGGTTTACAACATCACGAGCTCGAATCAGTACCAGTATTTCGCAGCGATGTGGGCAGAGCCC
ACAGCGATGCTTAACCAGTGCGTGTCTGCGTTGTCGCAGTCGTACCAAACTCAAGCGGCAAGAGATACTGTTAGACAGCA
GTTCTCTAACCTTCTGAGTGCGATTGTGACACCGAACCAGCGGTTTCCAGAAGCAGGA------TACCGGGTGTATATTA
ATTCAGCAGTTCTAAAACCGTTGTACGAGTCTCTCATGAAGTCCTTTGATACTAGGAATAGGATCATTGAAACTGAAGAA
GAGTCGCGTCCATCGGCTTCCGAAGTAGCTAATGCAACACAACGTGTTGATGATGCGACCGTGGCCATCAGGAGTCAAAT
TCAGCTTTTGCTGAACGAGCTCTCCAACGGACATGGTCTGATGAACAGGGCAGAGTTCGAGGTTT------TATTACCTT
GG-GCTACTGCG-------------------------------CCAGCTACATAGGCGTGGTGCACACGATAGTGCACAG
TGTTTTTCTCTCCACTTAAATCGAAGAGA-----TATACTTACGG---TGTAATTCCGTAA-------------------
----GGGTGGCGTAAACCAAATTACGCAATGTTTTA--GGTTCCATTTAAATCGAAACC---------------------
--------------------------------------------------------------------------------
---------TGTTATTTC-CTGGA----TCACCTGTTAACGTACGCGTGGCGTATATTACAGTGGGAATAACT-AAAAGT
----GAGAGGTTCGAATCCTCCC--TAACCCCGGGTA-GGGGCCC-A
>14142010
---GTTTTAATTTTATTGCAAC-AA-CAACAACAAATT-ACAATAAC-AATAA----AACAAATACAAACAACAACAACA
-TGGCACAATTTCAACAAACAGTAAACATGCAAACATTGCAGGCTGCCGCAGGGCGCAAC-AGCCTGGTGAATGATTTAG
CCTCACGACGTGTTTATGACAATGCTGTCGAGGAGCTAAATGCACGCTCGAGACGCCCTAAGGTTCATTTCTCCAAATCA
GTGTCTACGGAACAGACGCTGTTAGCTTCAAACGCTTATCCGGAGTTTGAGATTTCCTTTACTCATACCCAACATGCCGT
ACACTCCCTTGCGGGTGGCCTAAGGACTCTTGAGTTGGAGTATCTCATGATGCAAGTTCCGTTCGGTTCTCTGACGTACG
ACATCGGTGGTAACTTTGCAGCGCACCTTTTCAAAGGACGCGACTACGTTCACTGCTGTATGCCAAACTTGGATGTACGT
GATATAGCTCGTCATGAAGGGCACAAAGAAGCGATCTTCAGTTACCTT--------------------------------
-------------------TCTCGCCTAGATAGGCAGAAGCGACCAGTCCCCGAATATCAGAGAGCGGCATTCTATAACT
ACGCGGAGAATCCTCATTTCGTTCATTGTGACCGACCATTT---------------------------------------
---------CAGCAGTGTGAGATA---AGCACCGTTAACGGTGCGGACACT---TACGCTATTGCACTTCATAGTATATA
TGATATTCCTGCTGATGAGTTCGGTGCAGCGCTACTCAGGAAGAATGTGAAAATTTGTTACGCGGCTTTCCATTTC--CA
CGAAAATATGCTCCTTGACTGTGACTCTGTC------ACACTGGAGGATATTGGAGCCACATTTCAACGCGCTGGTGACA
AGTTGAATTTCTTCTTCCACAACGAGAGCACACTCAATTACACCCATAGTTTTAGTAATATAATTAAGTACGTGTGTAAG
ACCTTCTTTCCTGCGAGTCAGCGTTATGTGTATCATAAGGAGTTTTTAGTTACTAGAGTTAATACGTGGTATTGTAAGTT
TACTAGAGTCGATACTTTTACTCTTTTTCGTGGTGTGTATAGGACAAGTGTGGATAGCGAGGAGTTCTACAAGGCTATGG
ACGACGCGTGGGAATACAAGAAGACCTTGGCTATGCTAAATTCCGAGAGGACCATCTTCAAGGACAGTGCTGCCATGAAT
TTCTGGTTTCCAAAGGTCAGAGATATGGTCATCATACCTCTCTTTGACGCATCT------ATCACAACT---GGAAGGAT
GTCGAGAAGGGAAGTGTTGGTGAACAAGGATTTTGTTTACACAGTCCTTAACCACATCAAAACCTATCAAGCAAAGGCCT
TAACATATGCTAATGTGTTATCTTTCGTTGAGTCTATTAGGTCTAGAGTGATAATTAACGGTGTCACTGCCAGGTCGGAA
TGGGATACCGACAAGGCAATCTTAGGTCCGTTAGCCATGACATTTTTCCTTGTCACAAAGTTGAGTCATGTTCAGGACGA
GATCGTCCTTAAGAAGTTCCAAAAGTTTGACGCCACTGCCAAAGAACTGATTTGGTCAAGT---CTCTGCGATGCCCTGA
AGGGGGTTATACCCTCGGTCAAGGAGACTCTCGCGCGCGGTGGTTTCGTTAAGCTTGCTGAAGAGAGTTTAGAGATCAAA
ATTCCAGAGTTATATTGCACTTTTACCGACAGGTTAGTGCTTGAATATAAGAGGACAGAGGAGTTTCAG-TCGTGTGATC
TGTCCAAACCTTTGGAAGAG------TCTGAGAAGTACTATAATGCGTTATCCGAGCTGTCCGTGCTTGAAAATCTTGAC
TCGTTTGATCTGGATGCCTTTAAGGAGTTGCGTCAAAAGAAGAACGTCGACCCTGATGTCGCTGCGAAGGTGATGGTGGC
GATTATGAATAGTGAA------TTGACGTTACCGTTCAAG------AAACCTACAGAAGAGGAAGTTGCAGAGGCGCTT-
--AGCGGAGAAGTGGTGCAGGAT---------GAAGGATTGAGTTTGAGTAACAACGCACCCTTCCCATGTGTG------
--------------------------------------------------------------------------------
----------------------------------------------------------------------AGTAACCTCA
AGGAGGGTTTGGTTCCGGCGTGTGGATTGGGTCCGAAAGGTGCGAACTTCGACAGAGTGGATATGGACATATCTGAGTTC
CATCTCAAG---AGTGTAGATGCAGTTAAAAAGGGGGCTATGATGTCAGCGGTGTACACGGGAAAGATCAAGGTTCAACA
GATGAAGAACTACGTCGATTACCTAAGTGCCTCATTGTCAGCTACAGTCTCAAACCTCTGTAAAGTGCTTAGGGATGTTC
ACGGAGTTGACCCTGAATCTCAAGAGAAGTCGGGTGTGTGGGACGTGAGAAGAGGACGCTGGTTACTTAAACCTAACGCG
AAGTGTCATGCTTGGGGTGTTGCGGAAGATGCTAACCACAAGTTAGTTATCGTGTTACTTAACTGGGATGAAGGAAACCC
TGTC------TGTGATGAGACGTGGTTTAGATTGGCAGTTTCTAGCGACTCTTTGGTGTACTCTGATATGGGTAAACTCA
AGACGTTAACGGCATGTTGCAGAGATGGTGAGCCTCCGGAACCTACGGCCAAAGTGGTACTCGTTGACGGTGTTCCGGGC
TGTGGAAAA-ACAAAGGAAATCTTGGAGAAGGTTAACTTTTCCGAAGACTTGGTGTTGGTTCCTGGAAAAGAAGCGTCAA
AAATGATTATTCGAAGAGCGAATCAGGCAGGTGTTACAAGA---GCGGACAAGGACAATGTGAGGACGGTAGATTCCTTC
TTGATGCACCCT---------CCAAAAAGGGTGTTCAAAAGGTTGTTTATCGATGAAGGACTAATGCTGCACACAGGCTG
TGTTAACTTTTTGACGTTGCTATCTCATTGTGATGTGGCATACGTTTACGGTGACACACAGCAAATTCCCTTTATCTGTA
GGGTTGCGAATTTTCCTTATCCCTCGCATTTCGCGAAGCTTGTTGTCGACGAGAAGGAAGATAGAAGGGTCACGCTCAGG
TGTCCGGCAGACGTTACATATTTCTTGAATACGAGGTACGATGGATCAGTGATGTGTACAAGCTCTGTGGAGAGGTCGGT
TAGTGCGGAGGTTGTGAGAGGAAAAGGTGCTTTAAACCCAATAACTTTACCGTTAGAGGGAAAAATTCTCACCTTCACGC
AAGCCGATAAGTTCGAGTTGTTGGATAAGGGTTACAAAGATGTG------------------------------------
---AACACGGTTCATGAAGTTCAGGGCGAAACGTACGAAAAGACAGCGATCGTTCGGTTAACAGCAACTCCCTTGGAGAT
CATATCAAGAGCGTCACCTCATGTTTTGGTGGCGTTGACAAGGCACACTACTCGATGTAAATATTACACGGTTGTGTTGG
ACCCAATGGTGAATGTGATTTCTGAACTGGGGAAACTGTCCAACTTTCTTCTCGAGATGTACAAGGTGGAGTCGGGGACC
CAA---TAGCAATTACAGATCGACACAGTGTTC---AAAGGGACGAATCTGTTTGTCCCGACGCCTAAGTCAGGAGATTG
GCGAGACATGCAGTTCTATTATGACACTCTTCTTCCCGGAAACAGTACTATTCTTAATGAATTTGATGCTGTGACGATGA
AC-TTGAGGGATATTTCCTTAAATGTCAAGGACTGTAGGATCGACTTCTCGAAATCTGTGCAAGTGCCAAAAGAA-----
-------CGGCCGGTTTTCATGAAACCTAAATTGAGGACGGCGGCAGAGATGCCACGTACTGCTGGTCTACTTGAAAACC
TCGTCGCGATGATTAAAAGAAACATGAACGCACCAGATTTGACAGGGACGATTGATATAGAGGACACTGCGTCGTTAGTA
GTTGAAAAGTTTTGGGATGCTTATGTG------GTGAAAGAATTCAGCGGAACAGACGGAATG-----------------
----------GCTATGACAAGGGAAAGTTTTTCTAGATGGCTCTCTAAACAAGAGTCGTCTACAGTTGGTCAG-TTAGCG
GATTTCAACTTTGTGGATTTGCCGGCGGTGGACGAGTACAAGCATATGATCAAGAGCCAACCCAAGCAGAAGTTAGACTT
GAGCATTCAAGACGAATACCCTGCATTGCAGACTATAGTCTATCATTCAAAAAAGATCAATGCAATTTTTGGTCCTATGT
TTTCAGAGTTGACGAGGATGCTCCTTGAAAGAATAGATACTTCCAAGTTTCTGTTTTACACCAGGAAGACACCCACGCAG
ATTGAAGAGTTTTTC-TCTGATTTAGATTCGTCACAAGCGATGGAGATTTTGGAGCTCGACATTTCAAAGTATGACAAGT
CACAAAACGAGTTCCATTGCGCTGTTGAGTACAAAATATGGGAAAAGCTTGGAATTGACGAATGGTTAGCGGAGGTGTGG
AGACAAGGACACAGGAAAACGACGCTCAAGGACTACACGGCTGGCATTAAGACATGTTTGTGGTACCAAAGGAAAAGCGG
TGACGTGACTACCTTCATTGGGAACACAATTATCATTGCAGCGTGTTTAAGTTCTATGATCCCGATGGACAAAGTGATCA
AGGCGGCTTTCTGCGGTGACGACAGTTTGATATATATTCCGAAAGGTCTAGACCTACCGGATATTCAAGCCGGAGCCAAC
CTTACGTGGAACTTTGAGGCCAAATTGTTC---AGGAAAAAGTACGGGTATTTTTGCGGTCGTTACGTTATTCACCACGA
TAGAGGAGCTATTGTATATTATGATCCGCTTAAGTTGATATCTAAATTAGGATGTAAACATATTAGAGATGAAGTTCACT
TAGAAGAGTTGCGTAGATCTCTGTGTGATGTAACTAGTAATTTA---AATAATTGTGCGTATTTTTCACAGTTAGATGAG
GCCGTTGCCGAGGTTCATAAGACCGCGGTTGGCGGAGCGTTTGTTTACTGTAGTATAATTAAATATTTGTCAGATAAAAG
GTTGTTTAAAGATTTGTTTTTTGTTTGA----------------------------------------------------
--------------------------------------------------------------------------------
--------------------------------------------------------------------------------
--------------------------------------------------------------------------------
--------------------------------------------------------------------------------
------------------------------C-TGAGTCGATAATGTCTTACGAGCCTAAAGTTAGTGACTTCCTTGCT--
-CTTACGAAAAAGGAGGAAATTTTACCCAAGGCTTTGACGAGATTAAAGACTGTCTCTATTAGTACTAAGGAT------G
TTATATCTGTTAAGGAGTCTGAGTCCCTGTGTGATATTGATTTGTTAGTGAATGTGCCATTAGATAAGTATAGGTATGTG
GGTGTTTTGGGTGTTGCTTTCACCGGTGAATGGCTGGTACCGGATTTCGTTAAAGGTGGGGTAACAGTGAGCGTGATTGA
CAAACGGCTTGAAAATTCCAGAGAGTCCATGATTGGTACGTACCGAGCTGCTGCAAAGGACAGAAGGTTCCAGTTCAAGC
TGGTTCCAAATTACTTCGTATCCACTGCGGATGCCAAGCGAAAACCGTGGCAGGTTCATGTGCGAATTCAAAATCTGAAG
ATCGAAGCTGGATGGCAACCTCTAGCTCTAGAGGTGGTTTCTGTTGCCATGGTTACTAATAACGTGGTTGTTAAAGGTTT
GAGGGAAAAGGTCATC---------GCAGTGAATGAT------CCGAACGTCGAAGGTTTCGAAGGTGTGGTTGACGATT
TCGTCGATTCGGTTGCTGCATTCAAGGCGATTGAC---AGTTTCAGAAAGAAAAAGAAAAAGATTGGAGGAAGGGATGTA
AAT---AATAAGTATAGATATAGACCGGAGAGATACGCCGGTCCTGATTCGTTACAATATAAAGAAGAAA----------
--------------------------------------------------------------------------------
-----------------ATGGTTTACAACATCACGAGCTCGAATCAGTACCAGTATTTCGCAGCGATGTGGGCAGAGCCC
ACAGCGATGCTTAACCAGTGCGTGTCTGCGTTGTCGCAATCGTATCAAACTCAGGCGGCAAGAGATACTGTTAGACAGCA
GTTCTCTAACCTTCTGAGTGCGATTGTGACACCGAACCAGCGGTTTCCAGAAACAGGA------TACCGGGTGTATATTA
ATTCAGCAGTTCTAAAACCGTTGTACGAGTCTCTCATGAAGTCCTTTGATACTAGAAATAGGATCATTGAAACTGAAGAA
GAGTCGCGTCCATCGGCTTCCGAAGTAGCTAATGCAACACAACGTGTTGATGATGCGACCGTGGCCATCAGGAGTCAAAT
TCAGCTTTTGCTGAACGAGCTCTCCAACGGACATGGTCTGATGAACAGGGCAGAGTTCGAGGTTT------TATTACCTT
GG-GCTACTGCG-------------------------------CCAGCTACATAGGCGTGGTGCACACGATAGTGCATAG
TGTTTTTCTCTCCACTTAAATCGAAGAGA-----TATACTTACGG---TGTAATTCCGCAA-------------------
----GGGTGGCGTAAACCAAATTACGCAATGTTTTA--GGTTCCATTTAAATCGAAACC---------------------
--------------------------------------------------------------------------------
---------TGTTATTTC-CTGGA----TCACCTGTTAACGTACGCGTGGCGTATATTACAGTGGGAATAACT-AAAAGT
----GAGAGGTTCGAATCCTCCC--TAACCCCGGGTA-GGGGCCCCA
>9629930
---GTTT-AGTTTTATTGCAAC-AA-CAACAACAAATT-ACAATAAC-AACAA----ACAAAATACAAACAACAACAACA
-TGGCACAATTTCAACAAACAATTGACATGCAAACTCTCCAAGCCGCTGCGGGACGCAAC-AGCTTGGTGAATGATTTGG
CATCTCGTCGCGTTTACGATAATGCAGTCGAGGAGCTGAATGCTCGTTCCAGACGTCCCAAGGTTCATTTCTCCAAGGCA
GTGTCTACGGAACAGACACTGATTGCAACAAACGCATATCCGGAGTTCGAGATTTCCTTTACTCATACGCAATCCGCTGT
GCACTCCTTGGCCGGAGGCCTTCGGTCACTTGAGTTGGAGTATCTCATGATGCAAGTTCCGTTCGGTTCTCTGACGTACG
ACATCGGCGGTAACTTTTCCGCGCACCTTTTCAAAGGGCGCGATTACGTTCACTGCTGCATGCCTAATCTGGATGTACGT
GACATTGCTCGCCATGAAGGACACAAGGAAGCTATTTACAGTTATGTG--------------------------------
-------------------AATCGTTTGAAAAGGCAGCAGCGTCCTGTGCCTGAATACCAGAGGGCAGCTTTCAACAACT
ACGCTGAGAACCCGCACTTCGTCCATTGCGACAAACCTTTC---------------------------------------
---------CAACAGTGTGAATTG---ACGACAGCGTATGGCACTGACACC---TACGCTGTAGCTCTCCATAGCATTTA
TGATATCCCTGTTGAGGAGTTCGGTTCTGCGCTACTCAGGAAGAATGTGAAAACTTGTTTCGCGGCCTTTCATTTC--CA
TGAGAATATGCTTCTAGATTGTGATACAGTC------ACACTCGATGAGATTGGAGCTACTTTTCAGAAGTCCGGTGATA
ATTTAAGTTTTTTCTTTCATAATGAGAGCACTCTCAATTACACCCACAGTTTTAGTAATATAATTAAGTATGTGTGTAAA
ACGTTCTTTCCTGCTAGTCAACGGTTTGTGTATCATAAGGAGTTTTTAGTTACTAGAGTCAACACTTGGTACTGTAAGTT
TACGAGAGTGGATACTTTTACTCTTTTCCGTGGTGTGTACCATAATAATGTGGATTGCGAAGAGTTTTACAAGGCTATGG
ACGATGCGTGGCACTACAAAAAGACGTTAGCAATGCTTAATGCCGAGAGGACCATCTTCAAGGATAACGCTGCGTTAAAC
TTTTGGTTCCCGAAAGTGAGAGACATGGTTATCGTCCCTCTCTTTGACGCTTCT------ATCACAACT---GGTAGGAT
GTCTAGGAGAGAGATTATGGTGAACAAGGATTTCGTTTATACGGTCCTAAATCACATAAAAACGTATCAAGCTAAGGCTT
TAACTTACGCAAATGTTCTGTCCTTTGTGGAGTCTATTAGGTCTAGAGTGATAATTAACGGTGTCACTGCCAGGTCTGAA
TGGGACACAGACAAGGCAATTCTAGGTCCATTAGCAATGACATTTTTCCTTATAACAAAGTTGGGTCATGTGCAGGATGA
AATAATCCTGAAAAAGTTCCAGAAGTTCGACAGAACCACCAATGAGCTGATTTGGACAAGT---CTCTGCGATGCCCTGA
TGGGGGTTATTCCCTCGGTCAAGGAGACGCTTGTGCGCGGTGGTTTTGTGAAAGTAGCAGAACAAGCCTTAGAGATAAAG
GTTCCCGAGCTATACTGTACCTTTGCCGACAGATTGGTACTACAGTACAAGAAGGCGGAGGAGTTCCAA-TCGTGTGATC
TTTCCAAACCTCTAGAAGAG------TCAGAGAAGTACTACAACGCATTATCCGAGCTATCAGTGCTTGAGAATCTCGAC
TCTTTTGACTTAGAGGCGTTTAAGACTTTATGTCAGCAGAAGAATGTGGACCCGGATATGGCAGCAAAGGTGGTCGTAGC
AATCATGAAGTCAGAA------TTGACGTTGCCTTTCAAG------AAACCTACAGAAGAGGAAATCTCGGAGTCGCTAA
AACCAGGAGAGGGGTCGTGTGCAGAGCATAAGGAAGTGTTGAGCTTACAAAATGATGCTCCGTTCCCGTGTGTG------
--------------------------------------------------------------------------------
----------------------------------------------------------------------AAAAATCTAG
TTGAAGGTTCCGTGCCGGCGTATGGAATGTGTCCTAAGGGTGGTGGTTTCGACAAATTGGATGTGGACATTGCTGATTTC
CATCTCAAG---AGTGTAGATGCAGTTAAAAAGGGAACTATGATGTCTGCGGTGTACACAGGGTCTATCAAAGTTCAACA
AATGAAGAACTACATAGATTACTTAAGTGCGTCGCTGGCAGCTACAGTCTCAAACCTCTGCAAGGTGCTTAGAGATGTTC
ACGGCGTTGACCCAGAGTCACAGGAGAAATCTGGAGTGTGGGATGTTAGGAGAGGACGTTGGTTACTTAAACCTAATGCG
AAAAGTCACGCGTGGGGTGTGGCAGAAGACGCCAACCACAAGTTGGTTATTGTGTTACTCAACTGGGATGACGGAAAGCC
GGTT------TGTGATGAGACATGGTTCAGGGTGGCGGTGTCAAGCGATTCCTTGATATATTCGGATATGGGAAAACTTA
AGACGCTCACGTCTTGCAGTCCAAATGGTGAGCCACCGGAGCCTAACGCCAAAGTAATTTTGGTCGATGGTGTTCCCGGT
TGTGGAAAA-ACGAAGGAGATTATCGAAAAGGTAAACTTCTCTGAAGACTTGATTTTAGTCCCTGGGAAGGAAGCTTCTA
AGATGATCATCCGGAGGGCCAACCAAGCTGGTGTGATAAGA---GCGGATAAGGACAATGTTAGAACGGTGGATTCCTTC
TTGATGCATCCT---------TCTAGAAGGGTGTTTAAGAGGTTGTTTATCGATGAAGGACTAATGCTGCATACAGGTTG
TGTAAATTTCCTACTGCTGCTATCTCAATGTGACGTCGCATATGTGTATGGGGACACAAAGCAAATTCCGTTCATTTGCA
GAGTCGCGAACTTTCCGTATCCAGCGCATTTTGCAAAACTCGTCGCTGATGAGAAGGAGGTTAGAAGAGTTACGCTCAGG
TGCCCGGCTGATGTTACGTATTTCCTTAACAAGAAGTATGACGGGGCGGTGATGTGTACCAGCGCGGTAGAGAGATCCGT
GAAGGCAGAAGTGGTGAGAGGAAAGGGTGCATTGAACCCAATAACCTTACCGTTGGAGGGTAAAATTTTGACCTTCACAC
AAGCTGACAAGTTCGAGTTACTGGAGAAGGGTTACAAGGATGTG------------------------------------
---AACACTGTGCACGAGGTGCAAGGGGAGACGTACGAGAAGACTGCTATTGTGCGCTTGACATCAACTCCGTTAGAGAT
CATATCGAGTGCGTCACCTCATGTTTTGGTGGCGCTGACAAGACACACAACGTGTTGTAAATATTACACCGTTGTGTTGG
ACCCGATGGTGAATGTGATTTCAGAAATGGAGAAGTTGTCCAATTTCCTTCTTGACATGTATAGAGTTGAAGCGGGGGTC
CAA---TAGCAATTACAGATCGATGCAGTATTC---AGGGACAGCAACTTGTTTGTTCAGACGCCCAAGTCAGGAGATTG
GCGAGATATGCAATTTTACTATGACGCTCTTCTTCCCGGAAACAGTACTATTCTCAATGAATTTGATGCTGTTACGATGA
AT-TTGAGGGATATTTCCTTAAACGTCAAAGATTGCAGAATCGACTTCTCCAAATCCGTGCAACTTCCTAAAGAA-----
-------CAACCTATTTTCCTCAAGCCTAAAATAAGAACTGCGGCAGAAATGCCGAGAACTGCAGGTTTGCTGGAAAATT
TGGTTGCAATGATCAAAAGAAACATGAATGCGCCGGATTTGACAGGGACAATTGACATTGAGGATACTGCATCTCTGGTG
GTTGAAAAGTTTTGGGATTCGTATGTT------GACAAGGAATTTAGTGGAACGAACGAAATG-----------------
----------ACCATGACAAGGGAAAGTTTTTCTAGATGGCTTTCGAAACAAGAGTCATCTACAGTTGGTCAG-TTAGCG
GACTTTAACTTTGTGGATTTGCCGGCAGTAGATGAGTACAAGCATATGATCAAGAGTCAACCAAAGCAAAAGTTAGACTT
GAGTATTCAAGACGAATATCCTGCATTGCAGACGATAGTCTACCATTCGAAAAAGATCAATGCGATTTTCGGTCCAATGT
TTTCAGAACTTACGAGGATGTTACTCGAAAGGATTGACTCTTCGAAGTTTCTGTTCTACACCAGAAAGACACCTGCACAA
ATAGAGGACTTCTTT-TCTGACCTAGACTCAACCCAGGCGATGGAAATTCTGGAACTCGACATTTCGAAGTACGATAAGT
CACAAAACGAGTTCCATTGTGCTGTAGAGTACAAGATCTGGGAAAAGTTAGGAATTGATGAGTGGCTAGCTGAGGTATGG
AAACAAGGACACAGAAAAACGACCTTGAAAGATTATACGGCCGGAGTCAAAACATGTCTTTGGTATCAAAGGAAAAGTGG
TGATGTGACAACCTTTATTGGTAATACCATCATCATTGCAGCCTGTTTGAGCTCAATGATCCCCATGGACAAAGTGATAA
AGGCAGCTTTTTGTGGAGACGATAGCCTGATTTACATTCCTAAAGGTTTAGACTTGCCTGATATTCAGGCGGGCGCGAAC
CTCATGTGGAACTTCGAGGCCAAACTCTTC---AGGAAGAAGTATGGTTACTTCTGTGGTCGTTATGTTATTCACCATGA
TAGAGGAGCCATTGTGTATTACGATCCGCTTAAACTAATATCTAAGTTAGGTTGTAAACATATTAGAGATGTTGTTCACT
TAGAAGAGTTACGCGAGTCTTTGTGTGATGTAGCTAGTAACTTA---AATAATTGTGCGTATTTTTCACAGTTAGATGAG
GCCGTTGCCGAGGTTCATAAGACCGCGGTAGGCGGTTCGTTTGCTTTTTGTAGTATAATTAAGTATTTGTCAGATAAGAG
ATTGTTTAGAGATTTGTTCTTTGTTTGA----------------------------------------------------
--------------------------------------------------------------------------------
--------------------------------------------------------------------------------
--------------------------------------------------------------------------------
--------------------------------------------------------------------------------
------------------------------T-AATGTCGATAGTCTCGTACGAACCTAAGGTGAGTGATTTCCTCAAT--
-CTTTCGAAGAAGGAAGAGATCTTGCCGAAGGCTCTAACGAGGTTAAAAACCGTGTCTATTAGTACTAAAGAT------A
TTATATCTGTCAAGGAGTCGGAGACTTTGTGTGATATAGATTTGTTAATCAATGTGCCATTAGATAAGTATAGATATGTG
GGTATCCTAGGAGCTGTTTTTACCGGAGAGTGGCTAGTGCCAGACTTCGTTAAAGGTGGAGTGACGATAAGTGTGATAGA
TAAGCGTCTGGTGAACTCAAAGGAGTGCGTGATTGGTACGTACAGAGCCGCAGCCAAGAGTAAGAGGTTCCAGTTCAAAT
TGGTTCCAAATTACTTTGTGTCCACCGTGGACGCAAAGAGGAAGCCGTGGCAGGTTCATGTTCGTATACAAGACTTGAAG
ATTGAGGCGGGTTGGCAGCCGTTAGCTCTGGAAGTAGTTTCAGTTGCTATGGTCACCAATAACGTTGTCATGAAGGGTTT
GAGGGAAAAGGTCGTC---------GCAATAAATGAT------CCGGACGTCGAAGGTTTCGAAGGTGTGGTTGACGAAT
TCGTCGATTCGGTTGCAGCATTTAAAGCGGTTGAC---AATTTCAGGAAGAGGAAAAAGAAGGTTGAAGAAAGGGATGTA
GTAAGT---AAGTATAAATATAGACCGGAGAAATACGCCGGTCCTGATTCGTTTAATTTAAAAGAAGAAA----------
--------------------------------------------------------------------------------
-----------------ATGTCTTACAACATTACAAACCCGAATCAGTACCAGTACTTCGCAGCGGTGTGGGCAGAGCCC
ATACCAATGCTTAACCAGTGCATGTCGGCGTTGTCGCAATCGTACCAAACACAAGCTGCGAGAGACACTGTTAGACAGCA
ATTCTCAAACTTGTTAAGTGCGGTTGTGACGCCGAGCCAGCGGTTCCCAGATACAGGG------TCCCGGGTGTATGTTA
ACTCGGCTGTTATAAAGCCGTTGTACGAGGCTCTTATGAAGTCCTTTGATACTAGAAATAGGATCATAGAGACGGAAGAG
GAGTCACGCCCATCAGCTTCCGAAGTAGCTAATGCAACACAGCGTGTTGATGACGCGACCGTTGCCATTAGAAGTCAAAT
TCAGCTTTTGCTGAGTGAGCTTTCTAATGGACATGGTTATATGAATAGGGCAGAGTTCGAGGCTT------TATTGCCAT
GG-ACTACTGCG-------------------------------CCTGCTACTTAGGCGTAGTGCGCACGATAGCGCATAG
TGTTTTTCTCTCCACTTAAATCGAAGAGA-----TAAACTTACGG---TGTAATTCCGTGA-------------------
----GGGTGGCGTAAACCAAATTACGCAATGTTTTG--GGTTCCATTAAAATCGAAACC---------------------
--------------------------------------------------------------------------------
---------CCTTATTTC-CTGGA----TCACCTGTTAACGCACGTTTGACGTGTATTACAGTGGGAATAAGT-AAAAGT
----GAGAGGTTCGAATCCTCCC--TAACCCCGGGTA-GGGGCCC-A
>18254496
---GATTTAAATT-ATTGCAAC-AA-CAACAACAATT---ACAATAATAACAA----ACAAAATACAAACAACAACAACA
-TGGCACAGTTTCAACAAACAATTGACATGCAGACACTTCAGGCTGCAGCGGGACGTAAC-AGCCTGGTTAACGATTTAG
CCTCTCGACGTGTTTACGATAACGCGGTCGAGGAGTTAAATGCGCGTTCAAGACGTCCTAAGGTTCATTTCTCCAAGTCG
GTGTCGACGGAACAGACACTACTAGCTTCAAACGCTTATCCGGAGTTTGAGATTTCCTTCACTCATACCCAACATGCCGT
ACATTCACTTGCCGGCGGGTTGCGGTCTCTTGAGCTGGAATATCTCATGATGCAAGTTCCTTTCGGATCTCTGACGTATG
ATATCGGCGGTAACTTTGCTGCGCACCTTTTTAAGGGTCGTGACTACGTGCACTGCTGTATGCCAAATTTGGACGTTCGC
GATATAGCTCGCCATGAAGGACATAAGGAAGCCGTTCACGGCTACATC--------------------------------
-------------------TCCCGCTTGAAAAGGCAAAGGAGACCTGTTCCTGAGTATCAGAGAGCTGCGTTCAACAACT
ACTCGGAGAATCCGCATTTCGTTCATTGTGACCAACCTTTT---------------------------------------
---------CAACAGTGTGCCTTA---AGTACTGTGAACGGTGATGACACT---TATGCTATTGCCCTTCACAGTGTATA
CGACATTCCTGTTGAGGAGTTCGGTAGTGCGCTACTCAGGAAGAACGTCAAAGTTTGTTATGCGGCTTTCCATTTC--CA
TGAGAATATGCTACTCGATTGTGACACAGTC------ACTCTTGAGGAGATTGGAGCTACATTTCAACGTGCAGGCGACA
AGTTAAACTTTTTCTTCCACAATGAGAGCACTCTCAACTATACCCACAGTTTTAGTAATATAATTAAGTATGTGTGTAAA
ACCTTTTTCCCCGCCAGTCAGCGGTTTGTGTATCATAAGGAGTTTTTAGTTACAAGAGTCAATACGTGGTATTGTAAGTT
CACTAGAGTGGACACTTTTACTCTTTTTCGTGGTGTGTACAAAAACAGTGTCGATAGCGATGAGTTTTATAAGGCTATGG
ATGACGCATGGGAATACAAGAAGACTTTAGCTATGTTAAATGCCGAGAGGACTATCTTCAAGGATAACGCGGCTATTAAT
TTTTGGTTTCCGAAGTGCAGAGATATGGTCATCGTTCCTCTTTTCGACGCATCC------ATCACAACA---GGAAGGAT
GTCTAGAAGAGAAGTTATGGTGAATAAGGATTTTGTTTATACAGTCCTCAACCATATTAAAACATATCAGGCAAAGGCTT
TGACTTACGCTAACGTACTGTCCTTTGTAGAGTCTATCAGGTCGAGAGTCATAATTAATGGGGTCACAGCTAGGTCTGAG
TGGGATACGGATAAGGCAATTCTAGGTCCGTTAGCGATGACTTTTTTCCCTGTTACAAAGTTAGGTCATGTCCAGGATGA
AATAGTCCTGAAGAAGTTCCAAAAGTTTGATTCGACCGCCAAAGAGCTGATTTGGACTAGT---CTCTGCGATGCCCTGA
TGGGGGTTATACCCTCGGTCAAAGAGACGTTGGCACGTGGTGGTTTTGTCAAACTCGCTGAAGAGAGTTTGGAGATCAAG
ATTCCAGAACTGTATTGCACTTTCACAGACAGGTTAGTGCTGGAGTACAAAAAAGCTGAAGAGTTCAAG-TCTTGTGATC
TGTCTAAACCGTTAGAAGAG------TCAGAGAAATACTACAACGCTTTATCCGAGCTGTCTGTGCTCGAGAACCTCGAC
TCTTTTGACTTGGAAGCCTTTAAAGAGTTGTGCCAGAAGAAAAGCGTTGATCCGGATGTCGCTGCAAAGGTGGTGGTGGC
GATAATGAAGAGTGAG------TTGACGTTACCGTTCAAG------AAACCTACTGAGGAAGAAATCGCAGAGTCGCTT-
--AGCAATGATACAATACGGAAT---------GAGGGTTTGAGTCTGAGTAATACCGCACCTTTCCCGTGTGTG------
--------------------------------------------------------------------------------
----------------------------------------------------------------------AGCAATCTCG
AGGGAGGGTTGGTGCCAGCGTGCGGGCTGTGTCCGAAAAGTGGTGGTTTCGACAAGATTGATATGGATATATCTGAGTTC
CATCTCAGG---AGTGTAGATGCAGTTAAAAAGGGGGCTATGATGTCAGCGGTGTACACAGGGAACATCAAGGTTCAGCA
GATGAAGAACTTTGTAGATTATCTAAGTGCGTCACTGTCAGCTACTGTCTCAAATCTCTGTAAGGTGCTTAGAGATGTTC
ATGGGGTAGATCCAGAGTCACAGGAGAAATCCGGAGTGTGGGATGTGAGAAGAGGACGATGGTTACTAAAACCTAACGCG
AAATGTCACGCGTGGGGAGTTGCGGAAGATGCCAATCATAAGTTGGTTATCGTGTTACTTAACTGGGATGATGGAAAACC
TGTC------TGCGATCAGACATGGTATCGATTGGCGGTGTCTAGTGATTCTTTGGTGTATTCCGATATGGGGAAACTTA
AAACGTTGACGTCGTGCTGTGTGGATGGCGAACCTCCAGAGCCTAGGGCCAAGGTGGTTCTTGTTGATGGAGTTCCAGGA
TGTGGAAAA-ACGAAGGAAATTCTGGAGAAGGTTAACTTCTCTGAAGATTTGGTTTTAGTCCCTGGAAAGGAGGCGTCGA
AGATGATCATACGACGAGCGAACCAGGCAGGAGTTACGAGA---GCTGATAGGGATAACGTGAGAACAGTGGATTCTTTC
TTAATGCACCCT---------CCAAAGAGGGTATTTAAGAGGTTGTTCATTGATGAAGGATTAATGCTGCATACCGGTTG
TGTTAACTTTTTGACGCTGATTTCGCAATGCGATATAGCATACGTCTACGGCGACACACAACAGATTCCCTTCATTTGTA
GGGTTGCAAATTTTCCGTATCCCAAACATTTTGCAAGACTTGTCGTTGATGAAAAGGAAGACAGAAGGATAACGCTCAGA
TGCCCTGCAGACGTCACTTTTTTCCTTAACAAGAAATATGACGGCTCAGTGTTGTGTACTAGCAGTGTGGAAAGATCGGT
CAGTGCGCAGGTTGTGAGAGGGAAAGGTGCATTAAACCCGATAACTTTACCGTTAGAGGGGAAAATTTTAACCTTCACAC
AGGCCGACAAGTTCGAGTTACTAGACAAGGGCTACAAGGATGTG------------------------------------
---AATACGGTCCATGAGGTTCAAGGGGAAACATATGAAAAAACAGCTATTGTTCGGTTAACGGCAACTCCGTTGGAGAT
CATATCTAGGGCGTCACCTCATGTTTTGGTAGCGCTGACGAGACACACGACTAGTTGTAAATATTTTTCAGTCGTGTTGG
ATCCTTTAGTGAGTGTGATTTCAGAGATGGAGAAGTTGTCCAATTTCATCCTTGACATGTACAAGGTGGAGTCGGGAACC
CAA---TAGCAATTACAGATCGATGCGGTGTTC---AAAGGGGTCAACTTAAATGTTCCAACGCCAAAGTCAGGAGATTG
GAGAGACATGCAGTTTTATTACGACACTCTTCTTCCTGGTAACAGCACTATTCTTAACGAATTTGATGCTGTTACCATGA
AT-TTGAGGGATATATCCTTAAATGTCAAAGATTGCAGAATCGACTTCTCTAAATCCGTGCAAGTGCCCAAAGAA-----
-------AAACCAGTTTTCTTAAAACCCAAGATAAGAACTGCGGCAGAAATGCCGAGAACTGCGGGGTTAATAGAGAATT
TGGTTGCAATGATCAAGAGAAATATGAATGCACCGGATTTGACTGGGACGATAGATATAGAGGACACTGCATCACTGGTG
GTTGAAAAGTTTTGGGATTCGTATATC------GTAAAGGAGTTCAGCGGAATTGAGGGGATG-----------------
----------GCAAAGACAAGGGAAGGTTTTTCAAGATGGCTTTCTAAACAAGAGTCGTCTACGGTCGGTCAG-TTAGCG
GATTTCAACTTTGTGGATTTGCCTGCAGTTGATGAGTACAAGCATATGATCAAGAGTCAGCCTAAGCAAAAGTTAGACTT
GAGTATTCAAGATGAATATCCTGCTTTGCAGACGATAGTCTACCATTCAAAGAAGATCAATGCAATTTTTGGTCCTATGT
TTTCAGAACTTACGAGAATGCTTCTTGAAAGAGTTGATACATCTAAGTTTCTGTTTTACACTAGGAAAACGCCAACTCAG
ATTGAGGAATTTTTC-TCAGACCTCGATTCGTCGCAAGCAATGGAAATTTTGGAACTCGACATTTCAAAGTACGACAAGT
CTCAGAACGAGTTCCATTGTGCTGTGGAATACAAGATATGGGAGAAGCTTGGAATAGACGAGTGGTTGGCAGAGGTGTGG
CGACAAGGGCACAGGAAAACGACGCTGAAAGACTATACGGCCGGGATCAAAACGTGTTTGTGGTATCAGAGGAAAAGCGG
TGATGTAACTACCTTTATTGGGAACACCATCATCATCGCTGCGTGCTTAAGTTCTATGATTCCGATGGAAAAGGTGATTA
AAGCAGCATTCTGCGGTGACGACAGTTTGATTTACATTCCGAAAGGTTTAGATCTGCCGGATATTCAAGCTGGAGCCAAC
CTAACGTGGAATTTCGAGGCGAAGCTCTTC---AGGAAAAAGTATGGTTATTTCTGCGGTCGATATGTAATCCACCATGA
TAGAGGAGCTATTGTATATTACGATCCACTTAAGCTAATATCTAAGTTAGGTTGTAAACATATAAAGGATGAGGTCCACT
TAGAAGAGTTACGTAGGTCTCTGTGTGATGTAGCTAGTAACTTA---AATAATTGTGCGTATTTTTCTCAATTAGATGAG
GCCGTTGCCGAGGTTCATAAAACCGCGGTTGGCGGATCGTTTGCTTATTGTAGTATAATTAAATACTTATCAGATAAAAG
GTTGTTTAAAGATTTGTTTTTTGTTTGA----------------------------------------------------
--------------------------------------------------------------------------------
--------------------------------------------------------------------------------
--------------------------------------------------------------------------------
--------------------------------------------------------------------------------
------------------------------T-AATGTCGACCGTGTCGTACAAGCCTAAGGTGAGTGACTTCCTTTCT--
-CTTTCGAGAACAGAGGAAATTTTACCGAAAGCTTTAACGAGATTGAAGACTGTGTCTGTAAGTACTAAGGAT------G
TCATATCAGTTAAGGAGTCTGAGTCTTTGTGTGATATAGATTTGTTAGTTAATGTGCCATTAGATAAGTTTAGATACGTG
GGTATTTTAGGAGTTGTTTTTACTGGCGAGTGGCTTATTCCGGATTTCGTTAAGGGTGGTGTGACGGTGAGTGTGATTGA
CAAGCGTCTGGAAAACTCGAAGGAGTGTATAATTGGTACGTACAGAGCTGCTGCTAAGGACAGAAGGTTCCAGTTTAAGC
TGGTGCCTAACTACTTTGTGTCTGTAACGGACGCTAAGAGAAAACCGTGGCAGGTTCATGTGCGTATTCAAAATCTGAAG
ATTGAAGCTGGATGGCAACCGTTGGCTCTGGAAGTTGTTTCCGTAGCTATGGTTACCAACAATGTGGTTGTGAAGGGTTT
AAGAGAAAGAGTCATC---------GCTGTAGATGAT------CCGAACGTTGAGGGTTTCGAAGGTGTAGTTGACGAAT
TCATCGATTCGGTTGCAGCATTTAAAGCGGTTGAC---AATTTCAGGAAAAAGAAAAGGAAGATTGGAGGAAGGGATGTG
ATTAGT---AAGTATAAGTATAGACCAGAGAAGTACGCCGGTCCTGATTCGTTACTTAATAAAGAAGAAA----------
--------------------------------------------------------------------------------
-----------------ATGTCATACAACATCACGAACTCGAATCAGTACCAGTTTTTTGCAGCGGTATGGGCAGAGCCC
ATAGCGATGCTTAACCAGTGCATATCAGCGTTGTCACAGTCGTATCAGACACAAGCTGCGAGAGATACTGTCAGACAGCA
ATTCTCGAACTTGTTAAGTGCGATTGTGACACCGAACCAGCGGTTTCCAGAAACAGGA------TACCGGGTGTATGTTA
ATTCAGCAGTTCTAAAACCGTTGTACGAGGCTCTTATGAAGTCTTTTGATACTAGAAATAGGATCATTGAGACCGAAGAA
GAGTCGCGTCCTTCGGCTTCCGAAGTAGCCAATGCAACACAACGTGTTGACGATGCGACCGTGGCCATCAGGAGTCAAAT
TCAGCTTTTGCTGAGTGAGCTTTCCAGTGGACATGGTCTTATGAACAGGGCAGAGTTTGAGGTTT------TAATACCTT
GG-GCTACTGCG-------------------------------CCGGCTAAATAGGCGTGGTGCACACGATAGTGCATAG
TGTTTTCCTCTCCACTTAAATCGAAGAGG-----TATTCTTACGG---TGTAAATCCGTAA-------------------
----GGGTGGCGTAAACCAAATTACGTAATGTTTTG--GGTTCCATTTAAATCGAAACC---------------------
--------------------------------------------------------------------------------
---------CGTTATTTC-CTGGA----TCACCTGTTAACGCACGCTTGGCGTGTATTACAGTGGGAATAACT-AAAAGT
----GAGAGGTTCGAATCCTCCC--TAACCCCGGGTA-GGGGCCC-A
>113195540
--------------------------------------------------------------------------------
-------------------------------------------------TTGGACGCAACAGGCTTGGTGAATGATTTGG
CATCTCGTCGCGTTTACGACAATGCAGTCGAGGAGCTGAATGCTCGTTCCAGACGTCCCAAGGTTCATTTCTCCAAGGCA
GTGTCTACGGAACAGACACTGATTGCAACAAACGCATATCCGGAGTTCGAGATTTCCTTTACTCATACGCAATCCGCTGT
GCACTCCTTGGCCGGAGGCCTTCGGTCGCTTGAGTTGGAGTATCTCATGATGCAAGTTCCGTTCGGTTCTCTGACGTACG
ACATCGGCGGTAACTTTTCCGCGCACCTTTTCAAAGGGCGCGATTACGTTCACTGCTGCATGCCTAATCTGGATGTACGT
GACATTGCTCGCCATGAAGGACACAAGGAAGCTGTTTACAGTTATGTG--------------------------------
-------------------AATCGTTTGAAAAGGCAGCAGCGTCCTGTGCCTGAATACCAGAGGGCAGCTTTCAACAACT
ACGCTGAGAACCCGCACTTCGTCCATTGCGACAAACCTTTC---------------------------------------
---------CAACAGTGTGATTTG---ATGACAGCGAATGGCACCGACACC---TACGCTGTAGCTCTCCATAGCATTAA
TGATATCCCTGTTGAGGAGTTCGGTTCTGCGCTACTCAGGAAGAATGTGAAAACTTGTTTCGCGGCCTTTCATTTC--CA
TGAGAATATGCTTCTAGATTGTGATGCGGTC------ACACTCGAAGAAATTGGAGCTACTTTCCAGAAGTCCGGTGATA
ACTTAAGTTTTTTCTTTCATAATGAGAGCACTCTCAATTATACCCACAGTTTTAGTAATATAATTAAGTATGTGTGTAAA
ACGTTCTTTCCTGCTAGTCAACGGTTTGTGTATCATAAGGAGTTTTTAGTTACTAGAGTTAACACTTGGTACTGTAAGTT
TACGAGAGTGGATACTTTTACTCTTTTCCGTGGTGTGTACCATAATAATGTGGATTGCGAAGAGTTTTACAAGGCTATGG
ACGATGCGTGGCACTACAAAAAGACGTTAGCAATGCTTAATGCTGAGAGGACCATCTTCAAGGATAACGCCGCGTTAAAC
TTTTGGTTCCCGAAAGTGAGAGACATGGTTATCGTCCCTCTCTTTAACGCTTCT------ATCACAACT---GGTAAGAT
GTCTAGGAGAGAGGTTATGGTGAACAAGGATTTCGTTTATACGGTTCTAAATCACATAAAAACGTATCAAGCTAAGGCTT
TAACTTACGCAAATGTTCTGTCCTTTGTGGAGTCTATTAGGTCTAGAGTTATAATTAACGGTGTCACTGCCAGGTCTGAA
TGGGACACAGACAAGGCAATTCTAGGTCCATTAGCAATGACATTTTTCCTTATAACAAAGTTGGGTCATGTGCAGGATGA
AATAATCCTGAAAAAGTTCCAGAAGTTTGACAGAACCACCAATGAGCTGATTTGGACAAGT---CTCTGCGATGCCCTGA
TGGGGGTTATTCCCTCGGTCAAGGAGACGCTTGTACGTGGTGGTTTCGTGAAAGTAGCAGAACAAGCCTTAGAGATAAAG
GTTCCCGAGCTATACTGTACCTTTGCCGACAGATTGGTACTACAGTACAAGAAGGCGGAGGAGTTCCAATACGTGTGATC
TTTCCAAACCTCTAGAAGAG------TCAGAGAAGTACTACAACGCATTATCCGAGCTATCAGTGCTTGAGAATCTCGAC
TCTTTTGACTTAGAGGCGTTTAAGACTTTATGTCAGCAGAAGAATGTGGACCCGGATATGGCAGCAAGGGTGGTCGTAGC
AATCATGAAGTCTGAA------TTGACGTTGCCTTTCAAG------AAACCTACAGAAGAGGAAATCTCGGAGTCGCTAA
AACCAGGAGAGGGGTCATGTGCAGAGCATAAGGAAGTGTTGAGCCTACAAAATGATGCTCCGTTCCCGTGTGTG------
--------------------------------------------------------------------------------
----------------------------------------------------------------------AAAAATCTAG
TTGAAGGTTCTGTACCGGCGTATGGAATGTGTCCTAAGGGTGGTGGTTTCGACAAATTGGATGTGGACATTGCTGATTTC
CATCTCAAG---AGTGTAGATGCAGTTAAAAAGGGAACTATGATGTCTGCGGTGTACACAGGGTCTATCAAAGTTCAACA
AATGAAGAACTACATAGACTACTTAAGTGCGTCGCTGGCAGCTACAGTCTCAAACCTCTGCAAGGTGCTTAGAGATGTTC
ACGGCGTTGACCCAGAGTCACAGGAGAAATCTGGAGTGTGGGATGTTAGGAGAGGACGTTGGTTACTTAAACCTAATGCG
AAAAGTCACGCGTGGGGTGTGGCAGAAGACGCCAACCACAAGTTGGTTATTGTGTTACTCAACTGGGATGACGGGAAGCC
GGTT------TGTGATGAGACATGGTTCAGGGTGGCGGTGTCAAGCGATTCCTTGATATATTCGGATATGGGAAAACTTA
AGACGCTCACGTCTTGCAGTCCAAATGGTGAGCCACCGGAGCCTAACGCCAAAGTAATTTTGGTCGATGGTGTTCCCGGT
TGTGGAAAA-ACGAAGGAGATTATCGAAAAGGTAAACTTCTCTGAAGACTTGATTTTAGTCCCTGGGAAAGAAGCTTCTA
AGATGATCATCCGGAGGGCCAACCAAGCTGGAGTGATAAGA---GCGGATAAGGACAATGTTAGAACGGTGGATTCCTTC
TTGATGCATCCT---------TCTAGAAGGGTGTTTAAGAGGTTGTTTATCGATGAAGGACTGATGCTGCATACAGGTTG
TGTAAATTTCCTACTGCTGCTATCTCAATGTGACGTCGCATATGTGTATGGGGACACAAAGCAAATTCCGTTCATTTGCA
GAGTCGCCAACTTTCCGTATCCAGCGCATTTTGCAAAACTCGTCGCTGATGAGAAGGAGGTTAGAAGAGTTACGCTCAGG
TGCCCGGCTGATGTTACGTATTTCCTTAACAAGAAGTATGACGGGGCGGTGATGTGTACCAGCGCGGTAGAGAGATCTGT
GAAGGCAGAAGTGGTGAGAGGAAAAGGTGCATTGAACCCAATAACCTTACCGTTGGAGGGTAAAATTTTGACCTTCACAC
AAGCTGACAAGTTCGAGTTACTGGAGAAGGGTTACAAGGATGTG------------------------------------
---AACACTGTGCACGAGGTGCAAGGGGAAACGTACGAGAAGACTGCTATTGTGCGCTTGACATCAACTCCGTTAGAGAT
CATATCGAGTGCATCACCTCATGTTTTGGTGGCGCTGACAAGACACACTACGCGTTGTAAATATTACACCGTTGTGTTGG
ACCCGATGGTGAATGTGATTTCAGAAATGGAGAAGTTGTCCAATTTCCTTCTTGACATGTATAAAGTTGAAGCGGGGGTC
CAA---TAGCAATTACAGATCGATGCAGTATTCA--GGGGACAGCAACTTGTTTGTTCAGACGCCCAAGTCAGGAGATTG
GCGAGATATGCAATTTTACTATGACGCTCTTCTTCCCGGAAACAGTACTATTCTCAATGAATTTGATGCTGTTACGATGA
AT-TTGAGGGATATTTCCTTAAACGTCAAAGATTGCAGAATCGACTTCTCCAAATCCGTGCAACTTCCTAAAGAA-----
-------CAACCTATTTTCCTCAAGCCTAAAATAAGAACTGCGGCAGAAATGCCGAGAACTGCAGGTTTGCTGGAAAATT
TGGTTGCAATGATCAAAAGAAACATGAATGCGCCGGATTTGACAGGGACAATTGACATTGAGGATACTGCATCTCTGGTG
GTTGAAAAGTTTTGGGATTCGTATGTT------GACAAGGAATTTAGTGGAACGAACGAAATG-----------------
----------ACCATGACAAGGGAAAGTTTTTCTAGATGGCTTTCGAAACAAGAGTCATCTACAGTTGGTCAG-TTAGCG
GACTTTAACTTTGTGGATTTGCCGGCAGTAGATGAGTACAAGCATATGATCAAGAGTCAACCAAAGCAAAAGTTAGACTT
GAGTATTCAAGACGAATATCCTGCATTGCAGACGATAGTCTACCATTCGAAAAAGATCAATGCGATTTTCGGTCCCATGT
TTTCAGAACTTACGAGGATGTTACTCGAAAGGATTGACTCTTCGAAGTTTCTGTTCTACACCAGGAAGACACCTGCACAA
ATAGAGGACTTCTTT-TCTGACCTAGACTCAACCCAGGCGATGGAAATTCTGGAACTCGACATTTCGAAGTACGATAAGT
CACAGAACGAGTTCCATTGTGCTGTAGAGTACAAGATCTGGGAAAAGTTAGGAATTGATGAGTGGCTAGCTGAGGTATGG
AAACAAGGACATAGAAAAACGACCTTGAAAGATTATACGGCCGGAATCAAAACATGTCTTTGGTATCAAAGGAAAAGTGG
TGATGTGACAACCTTTATTGGTAATACCATCATCATTGCAGCCTGTCTGAGCTCAATGATCCCAATGGACAAAGTGATAA
AGGCAGCTTTTTGTGGAGACGATAGCCTGATTTACATTCCTAAAGGTTTAGACTTGCCTGACATTCAGGCGGGCGCGAAC
CTCATGTGGAACTTCGAGGCCAAACTCTTC---AGGAAGAAGTATGGTTACTTCTGTGGTCGTTATGTTATTCACCATGA
TAGAGGAGCTATTGTGTATTACGATCCGCTTAAACTAATATCTAAGTTAGGTTGTAAACATATTAGAGATGTTGTTCACT
TAGAAGAGTTACGCGAGTCTTTGTGTGATGTAGCTAGTAACTTA---AATAATTGTGCGTATTTTTCACAGTTAGATGAG
GCCGTTGCCGAGGTTCATAAGACCGCGGTAGGCGGTTCGTTTGCTTTTTGTAGTATAATTAAGTATTTGTCAGATAAGAG
ATTGTTTAGAGATTTGTTCTTTGTTTGAT---------------------------------------------------
--------------------------------------------------------------------------------
--------------------------------------------------------------------------------
--------------------------------------------------------------------------------
--------------------------------------------------------------------------------
--------------------------------AATGTCGATAGTCTCGTACGAACCTAAGGTGAGTGATTTCCTCAAT--
-CTTTCGAAGAAGGAAGAGATCTTGCCGAAGGCTCTAACGAGGTTAAAGACCGTGTCTATTAGTACTAAGGAT------A
TTATATCTGTCAAGGAGTCGGAGACTTTGTGTGATATAGATTTGTTAATCAATGTGCCATTAGATAAGTATAGATATGTG
GGTATCCTAGGAGCTGTTTTTACCGGAGAGTGGCTGGTGCCAGACTTCGTTAAAGGTGGAGTGACGATAAGTGTGATAGA
CAAGCGTCTGGTGAACTCAAAGGAGTGCGTGATCGGTACGTACAGAGCCGCAGCCAAGAGTAAGAGGTTCCAGTTCAAAT
TGGTTCCAAATTACTTTGTGTCCACTGTGGACGCAAAGAGGAAACCGTGGCAGGTTCATGTTCGTATACAAGACTTGAAG
ATTGAGGCGGGTTGGCAGCCGTTAGCTCTAGAAGTAGTTTCAGTTGCTATGGTCACCAATAACGTTGTCATGAAGGGTTT
GAGGGAAAAGGTCGTC---------GCAATAAATGAT------CCGGACGTCGAAGGTTTCGAAGGTGTGGTTGACGAAT
TCGTCGATTCGGTTGCAGCATTTAAAGCGGTTGAC---AATTTCAGGAAGAGGAAAAAGAAGGTTGAAGAAAGGGATGTA
GTAAGT---AAGTATAAATATAGACCGGAGAAATACGCCGGTCCTGATTCGTTTAATTTAAAAGAAGAAA----------
--------------------------------------------------------------------------------
-----------------ATGTCTTACAACATTACAAACCCGAATCAGTACCAGTACTTCGCAGCGGTGTGGGCAGAGCCC
ATACCAATGCTTAATCAGTGCATATCGGCGTTGTCGCAATCGTACCAAACACAAGCTGCGAGAGACACTGTTAGACAGCA
ATTCTCAAACTTGTTAAGTGCGGTTGTGACGCCGAGCCAGCGGTTCCCAGATACAGGG------TCCCGGGTGTATGTTA
ACTCGGCTGTTATAAAGCCGTTGTACGAGGCTCTTATGAAGTCCTTTGATACTAGAAATAGGATCATAGAGACGGAAGAG
GAGTCACGCCCATCAGCTTCCGAAGTAGCTAATGCAACACAGCGTGTTGATGACGCGACCGTTGCCATTAGAAGTCAAAT
TCAGCTTTTGCTGAGTGAGCTTTCTAATGGACATGGTTATATGAATAGGGCAGAGTTCGAGGCTT------TATTGCCAT
GG-ACTACTGCG-------------------------------CCTGCTACTAAGGCGTAGTGCGCACGATAGCGCATAG
TGTTTTTCTCTCCACTTAAATCGAAGAGA-----TAAACTTACGG---TGTAATTCCGTGA-------------------
----GAGTGGCGTAAACCAAATTACGCAATGTTTTG--GGTTCCATTAAAATCGAAACC---------------------
--------------------------------------------------------------------------------
---------CCTTATTTC-CTGGA----TCACCTGTTAACGCACGTTTGACGTGTATTACAGTGGGAATAAGTAAAA--G
T---GAGAGGTTCGTACGAGACTA-----------------------
