# Supplementary material for: Assessing constancy of substitution rates in viruses over evolutionary time
Source: BMC Bioinformatics. 2010 Oct 7;11(Suppl 6):S3. doi: 10.1186/1471-2105-11-S6-S3 (PMC3026377; doi:10.1186/1471-2105-11-S6-S3)
Supplement: Additional file 2 — File, when unzipped, consists of a folder with aligned fasta files for each of the six datasets employed in this study. [file 1471-2105-11-S6-S3-S2.zip › rbcLNoCon.fasta]

>gi|253749360|gb|GQ253918.1| Volvox barberi strain Carolina Biological ribulose-1
GCTGGGTTCAAAGCTGGTGTAAAAGACTATCGTTTAACATACTACACACCTGACTATGTAGTAAAAGACACTGACATCTT
AGCAGCATTTCGTATGACTCCACAACCAGGTGTTCCACCTGAAGAATGTGGTGCTGCTGTTGCTGCTGAATCATCAACAG
GTACTTGGACAACTGTATGGACTGACGGTTTAACAAGTCTTGACCGTTACAAAGGTCGTTGTTATGACATCGAGCCAGTT
CCAGGTGAAGACAACCAGTACATTGCATATGTGGCTTATCCTATTGACTTATTTGAAGAAGGTTCAGTAACAAACATGTT
TACTTCAATTGTAGGTAACGTATTTGGTTTCAAAGCTCTACGTGCTTTACGTCTTGAAGATCTTCGCATTCCACCTGCTT
ATGTTAAAACATTCCAAGGTCCACCTCATGGTATTCAGGTAGAACGTGACAAATTAAACAAATATGGTCGTGGTCTTTTA
GGTTGTACAATCAAACCTAAATTAGGTCTTTCAGCTAAAAACTACGGTCGTGCTGTTTATGAGTGTTTACGTGGTGGTTT
AGACTTTACTAAAGATGACGAAAACGTTAACTCACAACCATTCATGCGTTGGAGAGACCGTTTCCTTTTCGTAGCTGAAG
CTATTTACAAAGCACAAGCAGAAACTGGTGAAGTTAAAGGTCACTATTTAAACGCTACTGCTGGTACTTGCGAAGAAATG
TTAAAACGTGGTCAGTGTGCTAAAGAATTAGGTGTACCTATTATTATGCATGACTATCTAACAGGCGGTTTCACAGCTAA
CACATCATTAGCTTCTTACTGCCGTGATAATGGTCTTCTGCTACACATTCACCGTGCAATGCACGCTGTAATTGACCGTC
AACGTAACCACGGTATACATTTCCGTGTTCTTGCTAAAGCTCTTCGTATGTCTGGTGGTGACCACCTTCACTCTGGTACT
GTTGTAGGTAAACTAGAAGGTGAACGTGAAGTTACTTTAGGTTTCGTAGATTTAATGCGTGACGACTACATTGAAAAAGA
TCGTAGCCGTGGTATTTACTTTACTCAAGATTGGTGTTCAATGCCAGGTGTAATGCCAGTAGCATCAGGTGGTATTCACG
TATGGCAC
>gi|2627091|dbj|D86835.1| Volvox barberi chloroplast gene for ribulose-1
GCTGGGTTCAAAGCTGGTGTAAAAGACTATCGTTTAACATACTACACACCTGACTATGTAGTAAAAGACACTGACATCTT
AGCAGCATTTCGTATGACTCCACAACCAGGTGTTCCACCTGAAGAATGTGGTGCTGCTGTTGCTGCTGAATCATCAACAG
GTACTTGGACAACTGTATGGACTGACGGTTTAACAAGTCTTGACCGTTACAAAGGTCGTTGTTATGACATCGAGCCAGTT
CCAGGTGAAGACAACCAGTACATTGCATATGTGGCTTATCCTATTGACTTATTTGAAGAAGGTTCAGTAACAAACATGTT
TACTTCAATTGTAGGTAACGTATTTGGTTTCAAAGCTCTACGTGCTTTACGTCTTGAAGATCTTCGCATTCCACCTGCTT
ATGTTAAAACATTCCAAGGTCCACCTCATGGTATTCAGGTAGAACGTGACAAATTAAACAAATATGGTCGTGGTCTTTTA
GGTTGTACAATCAAACCTAAATTAGGTCTTTCAGCTAAAAACTACGGTCGTGCTGTTTATGAGTGTTTACGTGGTGGTTT
AGACTTTACTAAAGATGACGAAAACGTTAACTCACAACCATTCATGCGTTGGAGAGACCGTTTCCTTTTCGTAGCTGAAG
CTATTTACAAAGCACAAGCAGAAACTGGTGAAGTTAAAGGTCACTATTTAAACGCTACTGCTGGTACTTGCGAAGAAATG
TTAAAACGTGGTCAGTGTGCTAAAGAATTAGGTGTACCTATTATTATGCATGACTATCTAACAGGCGGTTTCACAGCTAA
CACATCATTAGCTTCTTACTGCCGTGATAATGGTCTTCTGCTACACATTCACCGTGCAATGCACGCTGTAATTGACCGTC
AACGTAACCACGGTATACATTTCCGTGTTCTTGCTAAAGCTCTTCGTATGTCTGGTGGTGACCACCTTCACTCTGGTACT
GTTGTAGGTAAACTAGAAGGTGAACGTGAAGTTACTTTAGGTTTCGTAGATTTAATGCGTGACGACTACATTGAAAAAGA
TCGTAGCCGTGGTATTTACTTTACTCAAGATTGGTGTTCAATGCCAGGTGTAATGCCAGTAGCATCAGGTGGTATTCACG
TATGGCAC
>gi|1339987|dbj|D63448.1|VVCCPRBCLU Volvox rousseletii chloroplast rbcL gene for ribulose bisphosphate carboxylase
GCTGGGTTCAAAGCTGGTGTAAAAGATTATCGTTTAACATACTACACACCTGACTATGTAGTAAAAGACACTGACATCTT
AGCAGCATTTCGTATGACTCCACAACCAGGTGTTCCACCTGAAGAATGTGGTGCTGCTGTTGCTGCTGAATCATCAACAG
GTACTTGGACAACTGTATGGACTGATGGTTTAACAAGTCTTGACCGTTACAAAGGTCGTTGTTATGACATCGAGCCAGTT
CCAGGTGAAGACAACCAGTACATTGCATATGTGGCTTATCCTGTTGACTTATTTGAAGAAGGTTCAGTAACAAACATGTT
TACTTCAATTGTAGGTAACGTATTTGGTTTCAAAGCTCTACGTGCTTTACGTCTTGAAGATCTTCGCATTCCACCTGCTT
ATGTTAAAACATTCCAAGGTCCACCTCATGGTATTCAGGTAGAACGTGACAAATTAAACAAATATGGTCGTGGTCTTTTA
GGTTGTACAATCAAACCTAAATTAGGTCTTTCAGCTAAAAACTACGGTCGTGCTGTTTATGAGTGTTTACGTGGTGGTTT
AGACTTTACTAAAGACGACGAAAACGTTAACTCACAACCATTCATGCGTTGGAGAGACCGTTTCCTTTTCGTAGCTGAAG
CTATTTACAAAGCACAAGCAGAAACTGGTGAAGTTAAAGGTCACTATTTAAACGCTACTGCTGGTACTTGCGAAGAAATG
TTAAAACGTGCTCAGTGTGCTAAAGAATTAGGTGTACCTATTATTATGCATGACTATCTAACAGGCGGTTTTACAGCTAA
CACATCATTAGCTTCTTACTGCCGTGATAATGGTCTTCTGCTACACATTCACCGTGCAATGCACGCTGTAATTGACCGTC
AACGTAACCACGGTATACATTTCCGTGTTCTTGCTAAAGCTCTTCGTATGTCTGGTGGTGACCACCTTCACTCTGGTACT
GTTGTAGGTAAACTAGAAGGTGAACGTGAAGTTACTTTAGGTTTCGTAGATTTAATGCGTGACGACTACATTGAAAAAGA
TCGTAGCCGTGGTATTTACTTTACTCAAGATTGGTGTTCAATGCCAGGTGTAATGCCAGTAGCATCAGGTGGTATTCACG
TATGGCAC
>gi|2627093|dbj|D86836.1| Volvox globator chloroplast gene for ribulose-1
GCTGGGTTCAAAGCCGGTGTAAAAGACTATCGTTTAACATACTACACACCTGACTATGTAGTAAAAGAGACTGACATCTT
AGCAGCATTCCGTATGACTCCACAACCAGGCGTACCGCCTGAAGAATGTGGTGCTGCTGTTGCTGCTGAATCATCAACAG
GTACATGGACAACTGTATGGACGGATGGGTTAACAAGTCTTGACCGTTACAAAGGTCGTTGTTATGACATCGAGCCAGTT
CCTGGTGAAGACAACCAGTACATTGCATATGTTGCTTATCCTGTTGACTTATTTGAAGAAGGTTCAGTAACAAACATGTT
TACTTCAATTGTAGGTAACGTTTTTGGTTTCAAAGCTCTACGTGCTTTACGTCTTGAAGATCTTCGCATTCCACCTGCTT
ATGTTAAAACATTCCAAGGTCCACCTCATGGTATTCAGGTAGAACGTGACAAATTAAACAAATATGGTCGTGGTCTTTTA
GGTTGTACAATCAAACCTAAATTAGGTCTTTCAGCTAAAAACTATGGTCGTGCTGTTTATGAGTGTTTACGTGGTGGTTT
AGATTTTACTAAAGACGACGAAAACGTTAACTCACAACCATTCATGCGTTGGAGAGATCGTTTCCTTTTCGTAGCTGAAG
CTATTTACAAAGGACAAGCAGAAACTGGTGAAGTTAAAGGTCACTATTTAAACGCTACTGCTGGTACTTGCGAAGAAATG
TTAAAACGTGCTCAATGTGCTAAAGAATTAGGTGTACCTATTATTATGCATGATTATCTAACAGGTGGTTTCACAGCTAA
TACATCATTAGCTTCGTATTGCCGTGATAATGGCCTTCTACTACATATTCACCGTGCAATGCACGCTGTAATTGACCGTC
AACGTAACCACGGTATACATTTCCGTGTTCTTGCTAAAGCTCTTCGTATGTCTGGTGGTGACCACCTTCACTCTGGTACG
GTTGTAGGTAAACTAGAGGGTGAACGTGAAGTTACTTTAGGTTTCGTAGATTTAATGCGTGATGACTACATTGAAAAAGA
TCGTAGCCGTGGTATTTACTTTACTCAAGATTGGTGTTCAATGCCAGGTGTAATGCCAGTAGCATCAGGTGGTATTCACG
TATGGCAC
>gi|2627083|dbj|D86831.1| Gonium viridistellatum chloroplast gene for ribulose-1
GCTGGGTTCAAAGCCGGTGTAAAAGACTATCGTTTAACATACTACACACCTGATTACGTAGTAAAAGATACTGATATTTT
AGCAGCATTCCGTATGACTCCACAACCGGGTGTTCCACCAGAAGAATGTGGTGCTGCTGTAGCTGCTGAATCTTCAACAG
GTACATGGACAACTGTATGGACTGATGGTTTAACAAGTCTTGACCGTTATAAAGGTCGTTGTTATGACATCGAGCCAGTT
CCTGGTGAAGACAATCAGTACATTGCTTATGTTGCTTACCCAATTGACTTATTTGAAGAAGGTTCAGTAACAAACATGTT
TACTTCTATTGTAGGTAACGTATTTGGTTTCAAAGCTTTACGTGCTTTACGTCTTGAAGACCTTCGTATTCCACCTGCTT
ATGTTAAAACATTCCAAGGTCCACCACATGGTATTCAAGTTGAACGTGACAAATTAAACAAATATGGTCGTGGTCTTTTA
GGTTGTACAATCAAACCTAAATTAGGTCTTTCAGCTAAAAACTACGGTCGTGCAGTTTATGAATGTTTACGTGGTGGTCT
AGACTTTACTAAAGACGACGAAAACGTTAACTCACAACCATTCATGCGTTGGAGAGACCGTTTCCTTTTCGTAGCTGAAG
CTATTTACAAAGCACAAGCAGAAACAGGTGAAGTTAAAGGTCACTATTTAAACGCTACAGCTGGTACTTGTGAAGAAATG
TTAAAACGTGCTCAATGTGCTAAAGAATTAGGTGTACCTATTATTATGCACGACTACTTAACAGGTGGTTTCACAGCTAA
CACATCATTATCTGAATACTGCCGTGACAATGGTCTACTTCTTCACATCCACCGTGCTATGCACGCGGTTATTGACCGTC
AACGTAACCACGGTATCCACTTCCGTGTTCTTGCTAAAGCTCTTCGTATGTCTGGTGGTGACCACCTTCACTCAGGTACT
GTTGTAGGTAAACTAGAAGGTGAACGTGAAGTTACTTTAGGTTTCGTAGACTTAATGCGTGATGACTACATTGAAAAAGA
CCGTAGCCGTGGTATTTACTTTACTCAAGATTGGTGTTCAATGCCAGGTGTAATGCCAGTTGCTTCTGGTGGTATCCACG
TATGGCAC
>gi|1339894|dbj|D63438.1|GPUCPRBCLK Gonium quadratum chloroplast rbcL gene for ribulose bisphosphate carboxylase
GCAGGGTTTAAAGCCGGTGTAAAAGACTATCGTTTAACATACTACACACCTGATTACGTAGTAAAAGATACTGATATTTT
AGCAGCATTCCGTATGACTCCACAACCAGGTGTTCCACCAGAAGAATGTGGTGCTGCTGTAGCTGCTGAATCATCAACAG
GTACTTGGACAACAGTATGGACTGACGGTTTAACAAGTCTTGACCGTTATAAAGGTCGTTGTTATGACATCGAACCCGTT
CCAGGTGAAGACAACCAGTACATTGCTTATGTTGCTTACCCTATTGACTTATTCGAAGAAGGTTCAGTAACAAACATGTT
TACTTCTATTGTAGGTAACGTATTTGGTTTCAAAGCTTTACGTGCTTTACGTCTTGAAGACCTTCGTATTCCACCTGCTT
ATGTTAAAACGTTCCAAGGTCCGCCACACGGTATTCAGGTTGAACGTGACAAACTAAACAAATATGGTCGTGGTCTTTTA
GGTTGTACAATCAAACCTAAGTTAGGTCTTTCAGCTAAAAACTACGGTCGTGCTGTTTACGAATGTTTACGTGGTGGTCT
AGACTTTACTAAAGATGACGAAAACGTAAACTCACAACCATTCATGCGTTGGAGAGACCGTTTCCTTTTCGTAGCTGAAG
CTATTTATAAAGCACAAGCGGAAACTGGCGAAGTAAAAGGCCATTATTTAAACGCTACAGCAGGTACTTGTGAAGAAATG
TTAAAACGTGCTCAATGTGCTAAAGAATTAGGTGTACCTATTATTATGCATGACTACTTAACAGGTGGTTTCACAGCTAA
CACATCATTAGCTTCTTACTGCCGTGACAATGGTCTACTACTTCACATCCACCGTGCGATGCACGCTGTTATTGACCGTC
AACGTAACCATGGTATCCACTTCCGTGTTCTTGCTAAAGCGCTTCGTATGTCTGGTGGTGACCACCTTCACTCAGGTACT
GTTGTAGGTAAACTAGAAGGTGAACGTGAAGTTACTTTAGGTTTCGTAGACTTAATGCGTGACGACTACATTGAAAAAGA
CCGTAGCCGTGGTATTTACTTTACTCAAGATTGGTGTTCAATGCCAGGTGTAATGCCAGTTGCTTCAGGTGGTATTCACG
TATGGCAC
>gi|1339882|dbj|D63432.1|EU1CPRBCLE Eudorina elegans chloroplast rbcL gene for ribulose bisphosphate carboxylase
GCTGGGTTCAAAGCCGGTGTAAAAGACTATCGTTTAACATACTACACACCTGACTATGTAGTAAAAGAGACTGATATTTT
AGCAGCATTCCGTATGACTCCACAACCAGGTGTTCCACCAGAAGAATGTGGTGCTGCAGTAGCTGCTGAATCTTCAACAG
GTACTTGGACAACTGTATGGACTGACGGTTTAACAAGCCTTGATCGATACAAAGGTCGTTGTTATGACATCGAGCCTGTT
CCAGGTGAAGACAATCAATACATTGCTTATGTTGCTTACCCTATCGACTTATTCGAAGAAGGTTCAGTAACGAACATGTT
TACTTCAATTGTAGGTAACGTATTTGGTTTCAAAGCTTTACGTGCTTTACGTCTTGAAGACCTTCGTATTCCACCTGCTT
ACGTTAAAACATTCCAAGGTCCACCTCATGGTATTCAGGTTGAACGTGACAAACTAAACAAATATGGTCGTGGTCTTTTA
GGTTGTACAATCAAACCTAAATTAGGTCTTTCTGCTAAAAACTACGGTCGTGCTGTTTACGAATGTTTACGTGGTGGTTT
AGACTTTACTAAAGATGATGAAAACGTTAACTCACAACCATTCATGCGTTGGAGAGACCGTTTCCTTTTCGTAGCTGAAG
CTATTTACAAAGCACAATCAGAAACAGGTGAAGTAAAAGGTCACTACTTAAACGCTACTGCAGGTACTTGCGAAGAAATG
TTAAAACGTGGTCAATGTGCTAAAGAATTAGGTGTACCTATTATTATGCATGACTACTTAACTGGTGGTTTTACAGCTAA
CACTTCATTAGCTTCTTACTGTCGTGATAATGGTCTTTTATTACACATTCACCGTGCTATGCACGCAGTTATTGACCGTC
AACGTAACCACGGTATTCACTTCCGTGTTCTAGCTAAAGCTCTTCGTATGTCGGGTGGTGACCACCTTCACTCAGGTACT
GTTGTAGGTAAACTAGAAGGTGAACGTGAAGTAACTTTAGGTTTCGTAGACTTAATGCGTGACGACTATATCGAAAAAGA
TCGTAGTCGTGGTATTTACTTCACTCAAGACTGGTGTTCAATGCCAGGTGTAATGCCAGTTGCTTCAGGTGGTATTCACG
TATGGCAC
>gi|2627069|dbj|D86824.1| Pandorina unicocca chloroplast gene for ribulose-1
GCTGGGTTCAAAGCCGGTGTAAAAGACTATCGTTTAACATACTACACACCTGACTACGTAGTAAAAGATACTGACATTTT
AGCAGCATTCCGTATGACTCCACAACCAGGTGTTCCACCTGAAGAATGTGGTGCTGCTGTAGCTGCTGAATCTTCAACAG
GTACATGGACAACAGTATGGACTGACGGTTTAACAAGTCTTGACCGTTACAAAGGTCGTTGTTATGACATCGAGCCAGTT
CCAGGTGAAGACAACCAGTACATCGCTTATGTTGCTTACCCAATCGACTTATTCGAAGAAGGTTCAGTAACAAACATGTT
CACTTCTATTGTAGGTAACGTATTCGGTTTCAAAGCTCTACGTGCTTTACGTCTTGAAGATCTTCGTATTTCAGCTGCTT
ATGTTAAAACATTCCAAGGTCCACCACACGGTATCCAGGTTGAACGTGACAAACTAAACAAATATGGTCGTGGTCTTTTA
GGTTGTACAATCAAACCTAAATTAGGTCTTTCAGCTAAAAACTACGGTCGTGCTGTTTACGAATGTTTACGTGGTGGTTT
AGACTTTACTAAAGATGACGAAAACGTTAACTCACAACCATTCATGCGTTGGAGAGACCGTTTCCTTTTCACAGCTGAAG
CTATTTACAAATCACAAGCAGAAACAGGTGAAGTTAAAGGTCACTACTTAAATGCTACTGCTGGTACATGCGAAGAAATG
TTAAAACGTGGTCAGTGTGCTAAAGAATTAGGCGTACCTATTATTATGCACGACTACTTAACAGGTGGTTTCACAGCTAA
CACTACATTAGCTTCTTACTGCCGTGACAATGGTCTTCTTCTTCACATTCACCGTGCTATGCACGCTGTTATTGACCGTC
AACGTAACCACGGTATCCACTTCCGTGTTCTTGCTAAAGCTCTTCGTATGTCAGGTGGTGACCACCTTCACTCAGGTACT
GTTGTAGGTAAACTTGAAGGTGAACGTGAAGTTACTCTAGGTTTCGTAGACTTAATGCGTGATGACTACGTTGAAAAAGA
CCGTAGCCGTGGTATTTACTTCACTCAAGACTGGTGTTCAATGCCAGGTGTTATGCCAGTTGCTTCTGGTGGTATCCACG
TATGGCAC
>gi|2627113|dbj|D88810.1| Eudorina elegans cloroplast gene for ribulose-1
GCTGGGTTCAAAGCCGGTGTAAAAGACTATCGTTTAACATACTACACACCTGACTATGTAGTAAAAGAGACTGATATTTT
AGCAGCATTCCGTATGACTCCACAACCAGGTGTTCCACCAGAAGAATGTGGTGCTGCTGTAGCTGCTGAATCTTCAACAG
GTACTTGGACAACTGTATGGACTGACGGTTTAACAAGCCTTGATCGTTACAAAGGTCGTTGTTATGACATCGAGCCTGTT
CCAGGTGAAGACAATCAATACATTGCTTATGTTGCTTACCCAATCGACTTATTCGAAGAAGGTTCAGTAACAAACATGTT
TACTTCAATTGTAGGTAACGTATTCGGTTTCAAAGCTCTACGTGCTTTACGTCTTGAAGACCTTCGTATTCCACCTGCTT
ACGTTAAAACATTCCAAGGTCCACCTCATGGTATTCAGGTTGAACGTGACAAACTAAACAAATATGGTCGTGGTCTTTTA
GGTTGTACAATCAAACCTAAATTAGGTCTTTCTGCTAAAAACTACGGTCGTGCTGTTTACGAATGTTTACGTGGTGGTTT
AGACTTTACTAAAGATGATGAAAACGTTAACTCACAACCATTCATGCGTTGGAGAGACCGTTTCCTTTTCGTAGCTGAAG
CTATTTACAAAGCACAATCAGAAACAGGTGAAGTAAAAGGTCACTACTTAAACGCTACAGCTGGTACTTGTGAAGAAATG
TTAAAACGTGCTCAATGTGCTAAAGAATTAGGTGTACCTATTATTATGCACGACTACTTAACTGGTGGTTTTACAGCTAA
CACTTCATTAGCTTCTTACTGTCGTGATAATGGTCTTTTATTACACATTCACCGTGCTATGCACGCAGTTATTGACCGTC
AACGTAACCACGGTATTCACTTCCGTGTTCTAGCTAAAGCTCTTCGTATGTCTGGTGGTGACCACCTTCACTCAGGTACT
GTTGTAGGTAAACTAGAAGGTGAACGTGAAGTAACTTTAGGTTTCGTAGACTTAATGCGTGACGATTATGTAGAAAAAGA
TCGTAGTCGTGGTATTTACTTCACTCAAGACTGGTGTTCAATGCCAGGTGTAATGCCAGTTGCTTCAGGTGGTATTCACG
TATGGCAC
>gi|2627107|dbj|D88807.1| Eudorina elegans cloroplast gene for ribulose-1
GCTGGGTTCAAAGCCGGTGTAAAAGACTATCGTTTAACATACTACACACCTGACTACGTAGTAAAAGATACTGATATTTT
AGCAGCATTCCGTATGACTCCACAACCAGGTGTTCCACCAGAAGAATGTGGTGCTGCTGTAGCTGCTGAATCTTCAACAG
GTACTTGGACAACAGTATGGACTGACGGTTTAACAAGTCTTGATCGATACAAAGGTCGTTGTTATGACATCGAACCTGTT
CCAGGTGAAGACAACCAATACATTGCTTATGTTGCTTACCCAATTGACTTATTCGAAGAAGGTTCAGTAACAAACATGTT
CACTTCTATTGTAGGTAACGTATTCGGTTTCAAAGCTTTACGTGCTTTACGTCTTGAAGACCTTCGCATTCCACCTGCTT
ACGTTAAAACATTCCAAGGTCCACCACATGGTATTCAGGTTGAACGTGACAAACTAAACAAATATGGTCGTGGTCTTTTA
GGTTGTACAATCAAACCTAAATTAGGTCTTTCAGCTAAAAACTACGGTCGTGCAGTTTATGAATGTTTACGTGGTGGTTT
AGACTTTACTAAAGACGACGAAAACGTTAACTCACAACCATTCATGCGTTGGAGAGACCGTTTCCTTTTCGTAGCTGAAG
CTATTTATAAAGCACAATCAGAAACAGGTGAAGTAAAAGGTCACTACTTAAACGCAACTGCTGGTACATGCGAAGAAATG
TTAAAACGTGCTCAATGTGCTAAAGAATTAGGTGTACCTATTATTATGCATGACTACTTAACAGGTGGTTTTACAGCTAA
CACATCGTTATCTTCTTACTGTCGTGATAATGGTCTTTTATTACACATTCACCGTGCGATGCACGCGGTTATTGACCGTC
AACGTAACCACGGTATTCACTTCCGTGTTCTAGCTAAAGCTCTTCGTATGTCTGGTGGTGACCACCTTCACTCAGGTACT
GTTGTAGGTAAACTAGAAGGTGAACGTGAAGTAACTCTAGGTTTCGTAGACTTAATGCGTGACGACTATATTGAAAAAGA
TCGTAGCCGTGGTATTTACTTCACTCAAGACTGGTGTTCAATGCCAGGTGTAATGCCAGTTGCTTCAGGTGGTATTCACG
TATGGCAC
>gi|2627073|dbj|D86826.1| Pandorina unicocca chloroplast gene for ribulose-1
GCTGGGTTCAAAGCCGGTGTAAAAGATTATCGTTTAACATACTACACACCTGACTACGTAGTAAAAGATACTGACATTTT
AGCAGCATTCCGTATGACTCCACAACCAGGTGTTCCACCTGAAGAATGTGGTGCTGCTGTAGCTGCTGAATCTTCAACAG
GTACATGGACAACAGTATGGACTGACGGTTTAACAAGTCTTGACCGTTACAAAGGTCGTTGTTATGACATCGAGCCAGTT
CCAGGTGAAGACAACCAGTACATCGCTTATGTTGCTTACCCAATCGACTTATTCGAAGAAGGTTCAGTAACAAACATGTT
CACTTCTATTGTAGGTAACGTATTCGGTTTCAAAGCTCTACGTGCTTTACGTCTTGAAGATCTTCGTATTTCAGCTGCTT
ATGTTAAAACATTCCAAGGTCCACCACACGGTATCCAGGTTGAACGTGACAAACTAAACAAATATGGTCGTGGTCTTTTA
GGTTGTACAATCAAACCTAAATTAGGTCTTTCAGCTAAAAACTACGGTCGTGCTGTTTACGAATGTTTACGTGGTGGTTT
AGACTTTACTAAAGATGACGAAAACGTTAACTCACAACCATTCATGCGTTGGAGAGACCGTTTCCTTTTCACAGCTGAAG
CTATTTACAAATCACAAGCAGAAACAGGTGAAGTTAAAGGTCACTACTTAAATGCTACTGCTGGTACATGCGAAGAAATG
TTAAAACGTGGTCAGTGTGCTAAAGAATTAGGCGTACCTATTATTATGCACGACTACTTAACAGGTGGTTTCACAGCTAA
CACTACATTAGCTTCTTACTGCCGTGACAATGGTCTTCTTCTTCACATTCACCGTGCTATGCACGCTGTTATTGACCGTC
AACGTAACCACGGTATCCACTTCCGTGTTCTTGCTAAAGCTCTTCGTATGTCAGGTGGTGACCACCTTCACTCAGGTACT
GTTGTAGGTAAACTTGAAGGTGAACGTGAAGTTACTCTAGGTTTCGTAGACTTAATGCGTGATGACTACGTTGAAAAAGA
CCGTAGCCGTGGTATTTACTTCACTCAAGACTGGTGTTCAATGCCAGGTGTTATGCCAGTTGCTTCTGGTGGTATCCACG
TATGGCAC
>gi|2627105|dbj|D88806.1| Eudorina elegans chloroplast gene for ribulose-1
GCTGGGTTCAAAGCCGGTGTAAAAGACTATCGTTTAACATACTACACACCTGACTACGTAGTAAAAGATACTGATATTTT
AGCAGCATTCCGTATGACTCCACAACCAGGTGTTCCACCAGAAGAATGTGGTGCTGCTGTAGCTGCTGAATCTTCAACAG
GTACTTGGACAACAGTATGGACTGACGGTTTAACAAGTCTTGATCGATACAAAGGTCGTTGTTATGACATCGAACCTGTT
CCAGGTGAAGACAACCAATACATTGCTTATGTTGCTTACCCTATTGACTTATTCGAAGAAGGTTCAGTAACAAACATGTT
CACTTCTATTGTAGGTAACGTATTCGGTTTCAAAGCTTTACGTGCTTTACGTCTTGAAGACCTTCGTATTTCATCTGCTT
ACGTTAAAACGTTCCAAGGTCCACCACATGGTATTCAGGTTGAACGTGACAAACTAAACAAATATGGTCGTGGTCTTTTA
GGTTGTACAATCAAACCTAAATTAGGTCTTTCAGCTAAAAACTACGGTCGTGCTGTTTATGAGTGTTTACGTGGTGGTTT
AGACTTTACTAAAGACGACGAAAACGTTAACTCACAACCATTCATGCGTTGGAGAGACCGTTTCCTTTTCGTAGCTGAAG
CTATTTATAAAGCACAATCAGAAACAGGTGAAGTAAAAGGTCACTACTTAAACGCAACTGCTGGTACATGCGAAGAAATG
TTAAAACGTGCTCAATGTGCTAAAGAATTAGGTGTACCTATTATTATGCATGACTACTTAACAGGTGGTTTCACAGCTAA
CACTTCGTTAGCTTCTTACTGTCGTGATAATGGTCTTTTATTACACATTCACCGTGCGATGCACGCGGTTATTGACCGTC
AACGTAACCACGGTATTCACTTCCGTGTTCTAGCTAAAGCTCTTCGTATGTCTGGTGGTGACCACCTTCACTCAGGTACT
GTTGTAGGTAAACTAGAAGGTGAACGTGAAGTAACTCTAGGTTTCGTAGACTTAATGCGTGACGACTATATCGAAAAAGA
TCGTAGCCGTGGTATTTACTTCACTCAAGACTGGTGTTCAATGCCAGGTGTAATGCCAGTTGCTTCAGGTGGTATTCACG
TATGGCAC
>gi|21955993|dbj|AB076099.1| Volvox carteri f. nagariensis chloroplast rbcL gene for large subunit of Rubisco
GCTGGGTTCAAAGCCGGTGTAAAAGACTATCGTTTAACATACTACACACCTGACTACGTAGTAAAAGATACTGATATTTT
AGCAGCATTCCGTATGACTCCACAACCAGGTGTTCCACCAGAAGAATGTGGTGCTGCTGTAGCTGCTGAATCTTCAACAG
GTACTTGGACAACTGTATGGACTGACGGTTTAACAAGCCTTGATCGATACAAAGGTCGTTGTTATGACATCGAGCCTGTT
CCAGGTGAAGACAACCAGTACATTGCTTATGTTGCTTACCCAATTGACTTATTCGAAGAAGGTTCAGTAACAAACATGTT
TACTTCTATTGTAGGTAACGTATTCGGTTTCAAAGCTCTACGTGCTTTACGTCTTGAAGATCTTCGTATTCCACCTGCTT
ACGTTAAAACATTCCAAGGTCCACCACACGGTATTCAGGTTGAACGTGACAAACTAAACAAATATGGTCGTGGTCTTTTA
GGTTGTACAATCAAACCTAAATTAGGTCTTTCAGCTAAAAACTACGGTCGTGCAGTTTACGAATGTTTACGTGGTGGTTT
AGACTTTACTAAAGACGATGAAAACGTTAACTCACAACCATTCATGCGTTGGAGAGACCGTTTCCTTTTCGTAGCTGAAG
CTATTTACAAAGCACAAGCAGAAACAGGTGAAGTAAAAGGTCATTATTTAAACGCTACAGCTGGTACATGCGAAGAAATG
TTAAAACGTGCTCAATGTGCTAAAGAACTAGGTGTACCAATTATCATGCACGACTACTTAACTGGTGGTTTTACAGCTAA
CACATCATTAGCTTCTTACTGTCGTGATAATGGTCTTTTATTACACATTCACCGTGCTATGCACGCAGTAATTGACCGTC
AACGTAACCATGGTATTCACTTCCGTGTTCTAGCAAAAGCTCTTCGTATGTCTGGTGGTGACCACCTTCACTCAGGTACT
GTTGTAGGTAAACTAGAAGGTGAACGTGAAGTAACTTTAGGTTTCGTAGACTTAATGCGTGACGACTATATCGAAAAAGA
TCGTAGCCGTGGTATTTACTTTACACAAGACTGGTGTTCAATGCCAGGTGTAATGCCAGTTGCTTCAGGTGGTATTCACG
TATGGCAC
>gi|2627071|dbj|D86825.1| Pandorina unicocca chloroplast gene for ribulose-1
GCTGGGTTCAAAGCCGGTGTAAAAGACTATCGTTTAACATACTACACACCTGACTACGTAGTAAAAGATACTGACATTTT
AGCTGCATTCCGTATGACTCCACAACCAGGTGTTCCACCTGAAGAATGTGGTGCTGCAGTAGCTGCTGAATCTTCAACAG
GTACATGGACAACAGTATGGACTGACGGTTTAACAAGTCTTGACCGTTACAAAGGTCGTTGTTATGACATCGAGCCAGTT
CCAGGTGAAGACAACCAGTACATCGCTTATGTTGCTTACCCAATCGATTTATTCGAAGAAGGTTCAGTAACAAACATGTT
CACTTCGATTGTAGGTAACGTATTCGGTTTCAAAGCTCTACGTGCTTTACGTCTTGAAGATCTTCGTATTTCAGCTGCTT
ATGTTAAAACATTCCAAGGTCCACCACACGGTATCCAGGTTGAACGTGACAAACTAAACAAATATGGTCGTGGTCTTTTA
GGTTGTACAATCAAACCTAAATTAGGTCTTTCAGCTAAAAACTACGGTCGTGCTGTTTACGAATGTTTACGTGGTGGTTT
AGACTTTACTAAAGATGACGAAAACGTTAACTCACAACCATTCATGCGTTGGAGAGACCGTTTCCTTTTCACAGCTGAAG
CTATTTACAAATCACAAGCAGAAACAGGTGAAGTTAAAGGTCACTACTTAAACGCTACTGCTGGTACATGCGAAGAAATG
TTAAAACGTGGTCAGTGTGCTAAAGAATTAGGTGTACCTATTATTATGCATGACTACTTAACAGGTGGTTTCACAGCTAA
CACTACATTAGCTTCTTACTGCCGTGACAATGGTCTTCTTCTTCACATTCACCGTGCTATGCACGCGGTTATTGACCGTC
AACGTAACCACGGTATCCACTTCCGTGTTCTTGCTAAAGCTCTTCGTATGTCAGGTGGTGACCACCTTCACTCAGGTACT
GTTGTAGGTAAACTTGAAGGTGAACGTGAAGTTACTCTAGGTTTCGTAGACTTAATGCGTGATGACTATGTTGAAAAAGA
CCGTAGCCGTGGTATTTACTTCACTCAAGACTGGTGTTCAATGCCGGGTGTTATGCCAGTTGCTTCTGGTGGTATCCACG
TATGGCAC
>gi|21955995|dbj|AB076100.1| Volvox carteri f. weismannia chloroplast rbcL gene for large subunit of Rubisco
GCTGGGTTCAAAGCCGGTGTAAAAGACTATCGTTTAACATACTACACACCTGACTACGTAGTAAAAGATACTGATATTTT
AGCAGCATTCCGTATGACTCCACAACCAGGTGTTCCACCAGAAGAATGTGGTGCTGCTGTAGCTGCTGAATCTTCAACAG
GTACTTGGACAACTGTATGGACTGACGGTTTAACAAGCCTTGATCGATACAAAGGTCGTTGTTATGACATCGAGCCTGTT
CCAGGTGAAGACAACCAGTACATTGCTTATGTTGCTTACCCAATTGACTTATTCGAAGAAGGTTCAGTAACAAACATGTT
TACTTCTATTGTAGGTAACGTATTCGGTTTCAAAGCTCTACGTGCTTTACGTCTTGAAGATCTTCGTATTTCATCTGCTT
ACGTTAAAACATTCCAAGGTCCACCACACGGTATTCAGGTTGAACGTGACAAACTAAACAAATATGGTCGTGGTCTTTTA
GGTTGTACAATCAAACCTAAATTAGGTCTTTCAGCTAAAAACTACGGTCGTGCAGTTTACGAATGTTTACGTGGTGGTTT
AGACTTTACTAAAGACGATGAAAACGTTAACTCACAACCATTCATGCGTTGGAGAGACCGTTTCCTTTTCGTAGCTGAAG
CTATTTACAAAGCACAAGCAGAAACAGGTGAAGTAAAAGGTCATTATTTAAACGCTACAGCTGGTACATGCGAAGAAATG
TTAAAACGTGCTCAATGTGCTAAAGAACTAGGTGTACCAATTATCATGCACGACTACTTAACTGGTGGTTTTACAGCTAA
CACATCATTAGCTTCTTACTGTCGTGATAATGGTCTTTTATTACACATTCACCGTGCTATGCACGCAGTAATTGACCGTC
AACGTAACCATGGTATTCACTTCCGTGTTCTAGCAAAAGCTCTTCGTATGTCTGGTGGTGACCACCTTCACTCAGGTACT
GTTGTAGGTAAACTAGAAGGTGAACGTGAAGTAACTTTAGGTTTCGTAGACTTAATGCGTGACGACTATATCGAAAAAGA
TCGTAGCCGTGGTATTTACTTTACACAAGACTGGTGTTCAATGCCAGGTGTAATGCCAGTTGCTTCAGGTGGTATTCACG
TATGGCAC
>gi|1339983|dbj|D63446.1|VVCCPRBCLS Volvox carteri chloroplast rbcL gene for ribulose bisphosphate carboxylase
GCTGGGTTCAAAGCCGGTGTAAAAGACTATCGTTTAACATACTACACACCTGACTACGTAGTAAAAGATACTGATATTTT
AGCAGCATTCCGTATGACTCCACAACCAGGTGTTCCACCAGAAGAATGTGGTGCTGCTGTAGCTGCTGAATCTTCAACAG
GTACTTGGACAACTGTATGGACTGACGGTTTAACAAGCCTTGATCGATACAAAGGTCGTTGTTATGACATCGAGCCTGTT
CCAGGTGAAGACAACCAGTACATTGCTTATGTTGCTTACCCAATTGACTTATTCGAAGAAGGTTCAGTAACAAACATGTT
TACTTCTATTGTAGGTAACGTATTCGGTTTCAAAGCTCTACGTGCTTTACGTCTTGAAGATCTTCGTATTCCACCTGCTT
ACGTTAAAACATTCCAAGGTCCACCACACGGTATTCAGGTTGAACGTGACAAACTAAACAAATATGGTCGTGGTCTTTTA
GGTTGTACAATCAAACCTAAATTAGGTCTCTCAGCTAAAAACTACGGTCGTGCAGTTTACGAATGTTTACGTGGTGGTTT
AGACTTTACTAAAGACGATGAAAACGTTAACTCACAACCATTCATGCGTTGGAGAGACCGTTTCCTTTTCGTAGCTGAAG
CTATTTACAAAGCACAAGCAGAAACAGGTGAAGTAAAAGGTCATTATTTAAACGCTACAGCTGGTACATGCGAAGAAATG
TTAAAACGTGCTCAATGTGCAAAAGAACTAGGTGTACCAATTATCATGCACGACTACTTAACTGGTGGTTTTACAGCTAA
CACATCATTAGCTTCTTACTGTCGTGATAATGGTCTTTTATTACACATTCACCGTGCTATGCACGCAGTAATTGACCGTC
AACGTAACCATGGTATTCACTTCCGTGTTCTAGCAAAAGCTCTTCGTATGTCTGGTGGTGACCACCTTCACTCAGGTACT
GTTGTAGGTAAACTAGAAGGTGAACGTGAAGTAACTTTAGGTTTCGTAGACTTAATGCGTGACGACTATATCGAAAAAGA
TCGTAGCCGTGGTATTTACTTTACACAAGACTGGTGTTCAATGCCAGGTGTAATGCCAGTTGCTTCAGGTGGTATTCACG
TATGGCAC
>gi|2627109|dbj|D88808.1| Eudorina elegans cloroplast gene for ribulose-1
GCTGGGTTCAAAGCCGGTGTAAAAGACTATCGTTTAACATACTACACACCTGACTACGTAGTAAAAGATACTGATATTTT
AGCAGCATTCCGTATGACTCCACAACCAGGTGTTCCACCAGAAGAATGTGGTGCTGCTGTAGCTGCTGAATCTTCAACAG
GTACTTGGACAACAGTATGGACTGATGGTTTAACAAGCCTTGATCGATACAAAGGTCGTTGTTATGACATCGAACCAGTT
CCAGGTGAAGACAACCAATACATTGCTTATGTTGCTTACCCAATTGACTTATTCGAAGAAGGTTCAGTAACAAACATGTT
CACTTCTATTGTAGGTAACGTATTCGGTTTCAAAGCTTTACGTGCTTTACGTCTTGAAGATCTTCGTATTTCATCTGCTT
ACGTTAAAACATTCCAAGGTCCACCACATGGTATTCAGGTTGAACGTGACAAACTAAACAAATATGGTCGTGGTCTTTTA
GGTTGTACAATCAAACCTAAATTAGGTCTTTCAGCTAAAAACTACGGTCGTGCAGTTTACGAATGTTTACGTGGTGGTTT
AGACTTTACTAAAGACGACGAAAACGTTAACTCACAACCATTCATGCGTTGGAGAGACCGTTTCCTTTTCGTAGCTGAAG
CTATTTATAAAGCACAATCAGAAACAGGTGAAGTAAAAGGTCACTACTTAAACGCAACTGCTGGTACATGCGAAGAAATG
TTAAAACGTGCTCAATGTGCTAAAGAATTAGGCGTACCTATTATTATGCATGACTACTTAACAGGTGGTTTTACAGCTAA
CACATCGTTAGCTTCTTACTGTCGTGATAATGGTCTTTTATTACACATTCACCGTGCGATGCACGCGGTTATTGACCGTC
AACGTAACCACGGTATTCACTTCCGTGTTCTAGCTAAAGCTCTTCGTATGTCTGGTGGTGACCACCTTCACTCAGGTACT
GTTGTAGGTAAACTAGAAGGTGAACGTGAAGTAACTCTAGGTTTCGTAGACTTAATGCGTGACGACTATATTGAAAAAGA
TCGTAGCCGTGGTATTTACTTCACTCAAGACTGGTGTTCAATGCCAGGTGTAATGCCAGTTGCTTCAGGCGGTATTCACG
TATGGCAC
>gi|11559329|dbj|AB044168.1| Yamagishiella unicocca chloroplast rbcL gene for ribulose-1
GCTGGGTTCAAAGCCGGTGTAAAAGACTATCGTTTAACATACTACACACCTGACTACGTAGTAAAAGATACTGATATTTT
AGCAGCATTCCGTATGACTCCACAACCAGGTGTTCCACCAGAAGAATGTGGTGCTGCTGTAGCTGCTGAATCTTCAACAG
GTACATGGACAACAGTATGGACTGACGGTTTAACAAGTCTTGACCGTTACAAAGGTCGTTGTTATGATATCGAGCCAGTT
CCAGGTGAAGATAACCAGTACATCGCTTATGTTGCTTACCCAATCGACTTATTCGAAGAAGGTTCAGTAACAAACTTGTT
CACTTCTATTGTAGGTAACGTATTCGGTTTCAAAGCTCTACGTGCTTTACGTCTTGAAGATCTTCGTATTTCAGCTGCTT
ATGTTAAAACATTCCAAGGTCCACCACACGGTATCCAGGTTGAACGTGACAAATTAAACAAATATGGTCGCGGTCTTTTA
GGTTGTACAATCAAACCTAAATTAGGTCTTTCAGCTAAAAACTACGGTCGTGCTGTTTACGAATGTTTACGTGGTGGTTT
AGACTTTACGAAAGATGACGAAAACGTTAACTCACAACCATTCATGCGTTGGAGAGACCGTTTCCTTTTCGTAGCTGAAG
CTATTTACAAAGCACAAGCAGAAACAGGTGAAGTAAAAGGTCACTACTTAAACGCTACAGCTGGTACATGCGAAGAAATG
TTAAAACGTGGTCAGTGTGCTAAAGAATTAGGGGTGCCTATTATTATGCACGACTACTTAACAGGTGGTTTCACAGCTAA
CACTACATTAGCGGCTTACTGCCGTGATAATGGTCTTCTTCTTCACATTCACCGTGCTATGCACGCGGTTATTGACCGTC
AACGTAACCACGGTATCCACTTCCGTGTTCTTGCTAAAGCTCTTCGTCTGTCAGGTGGTGACCACCTTCACTCTGGTACT
GTTGTAGGTAAACTAGAAGGTGAACGTGAAGTTACTCTAGGTTTCGTAGACTTAATGCGTGACGATTACATCGAAAAAGA
CCGTAGCCGTGGTATTTATTTCACTCAAGACTGGTGTTCACTTCCAGGTGTAATGCCAGTTGCTTCAGGTGGTATTCACG
TATGGCAC
>gi|11559325|dbj|AB044166.1| Pandorina morum chloroplast rbcL gene for ribulose-1
GCTGGATTCAAAGCTGGTGTAAAAGATTATCGTTTAACTTATTACACACCAGACTACGTAGTAAAAGAAACTGATATTTT
AGCAGCATTCCGTATGACTCCACAACCAGGTGTTCCACCTGAAGAATGTGGTGCTGCTGTAGCTGCTGAATCATCAACAG
GTACATGGACAACTGTATGGACTGACGGTTTAACAAGTCTTGACCGTTACAAAGGTCGTTGTTATGACATCGAGCCTGTT
CCTGGTGAAGACAATCAGTACATTGCTTATGTAGCTTATCCAATTGACTTATTTGAAGAAGGTTCAGTAACAAACATGTT
TACTTCTATCGTAGGTAACGTATTTGGTTTCAAAGCTTTACGTGCTTTACGTCTTGAAGACCTTCGTATTCCAGCTGCTT
ACGTTAAAACATTCCAAGGTCCTCCTCATGGTATTCAAGTTGAACGTGACAAATTAAACAAGTATGGTCGTGGTCTTTTA
GGTTGTACAATTAAACCTAAATTAGGTCTTTCAGCTAAAAACTATGGTCGTGCTGTTTATGAGTGTTTACGTGGTGGTTT
AGACTTTACAAAAGATGACGAAAACGTTAACTCACAACCATTCATGCGTTGGAGAGACCGTTTCCTTTTTGTAGCTGAAG
CTATTTACAAATCACAATCTGAAACTGGGGAAGTAAAAGGACATTATTTAAACGCTACTGCTGGTACGTGCGAAGAAATG
TTAAAACGTGCTCAATGTGCTAAAGAATTAGGTGTACCTATCGTAATGCACGACTATTTAACAGGTGGTTTTACAGCTAA
CACTTCATTAGCTTCTTACTGCCGTGATAATGGTCTTCTTTTACACATTCACCGTGCTATGCACGCTGTTATTGACCGTC
AACGTAACCACGGTATTCACTTCCGTGTTTTAGCTAAAGCGCTTCGTATGTCAGGTGGTGACCACCTTCACTCAGGTACT
GTTGTTGGTAAACTTGAAGGTGAACGTGAAGTTACATTAGGTTTCGTAGATTTAATGCGTGATGACTACATTGAAAAAGA
CCGTAGCCGTGGTATTTACTTTACACAAGACTGGTGTTCTATGCCAGGTGTAATGCCAGTAGCTTCAGGTGGTATTCACG
TATGGCAC
>gi|1339958|dbj|D63440.1|PL3CPRBCLM Pleodorina japonica chloroplast rbcL gene for ribulose bisphosphate carboxylase
GCTGGGTTCAAAGCCGGTGTAAAAGACTATCGTTTAACATACTACACACCTGACTACGTAGTAAAAGATACTGATATTTT
AGCAGCTTTCCGTATGACTCCACAACCAGGTGTTCCACCAGAAGAATGTGGTGCTGCTGTAGCTGCTGAATCTTCAACAG
GTACTTGGACAACTGTATGGACTGACGGTTTAACAAGCCTTGATCGATACAAAGGTCGTTGTTATGACATCGAGCCTGTT
CCAGGTGAAGACAACCAGTACATTGCATATGTTGCTTACCCAATCGACTTATTTGAAGAAGGTTCAGTAACAAACATGTT
TACTTCTATTGTAGGTAACGTATTCGGTTTCAAAGCTCTACGTGCTCTACGTCTTGAAGATCTTCGTATTCCACCGGCTT
ACGTTAAAACATTCGTAGGTCCACCACATGGTATTCAGGTTGAACGTGACAAATTAAACAAATATGGTCGTGGTCCTTTA
GGTTGTACAATCAAACCTAAATTAGGTCTTTCAGCTAAAAACTACGGTCGTGCAGTTTACGAATGTTTACGTGGTGGTTT
AGACTTTACTAAAGACGATGAAAACGTTAACTCACAACCATTCATGCGTTGGAGAGACCGTTTCCTTTTCGTAGCTGAAG
CTATTTACAAAGCACAAGCAGAAACAGGTGAAGTAAAAGGTCATTACTTAAACGCTACAGCTGGTACATGCGAAGAAATG
TTAAAACGTGGTCAATGTGCTAAAGAATTAGGCGTACCGATTATTATGCACGACTACTTAACTGGTGGTTTTACAGCTAA
CACATCATTAGCTTCTTACTGTCGTGATAATGGTCTTTTATTACACATTCACCGTGCTATGCACGCGGTTATTGACCGTC
AACGTAACCATGGTATTCACTTCCGTGTTCTAGCAAAAGCTCTTCGTATGTCTGGTGGTGACCACCTTCACTCAGGTACT
GTTGTAGGTAAACTAGAAGGTGAACGTGAAGTAACTTTAGGTTTCGTAGACTTAATGCGTGACGACTATATCGAAAAAGA
TCGTAGCCGTGGTATTTACTTCACGCAAGACTGGTGTTCAATGCCAGGTGTAATGCCAGTTGCTTCAGGTGGTATTCACG
TATGGCAC
>gi|2627111|dbj|D88809.1| Eudorina illinoisensis chloroplast gene for ribulose-1
GCTGGGTTCAAAGCCGGTGTAAAAGACTATCGTTTAACATACTACACACCTGACTACGTAGTAAAAGATACTGATATTTT
AGCAGCATTCCGTATGACTCCACAACCAGGTGTTCCACCAGAAGAATGTGGTGCTGCTGTAGCTGCTGAATCTTCAACAG
GTACTTGGACAACTGTATGGACTGACGGTTTAACAAGCCTTGATCGATACAAAGGTCGTTGTTATGACATCGAGCCTGTT
CCAGGTGAAGACAACCAGTACATTGCTTATGTTGCTTACCCAATCGACTTATTTGAAGAAGGTTCAGTAACAAACATGTT
TACTTCTATTGTAGGTAACGTATTCGGTTTCAAAGCTCTACGTGCTTTACGTCTTGAAGACCTTCGTATTCCACCTGCTT
ATGTTAAAACATTCCAAGGTCCACCACATGGTATTCAAGTTGAACGTGACAAACTAAATAAATATGGTCGTGGTCTTTTA
GGTTGTACAATTAAACCTAAATTAGGTCTTTCAGCTAAAAACTACGGTCGTGCAGTTTACGAGTGTTTACGTGGTGGTTT
AGACTTTACTAAAGACGATGAAAACGTTAACTCACAACCATTCATGCGTTGGAGAGACCGTTTCCTTTTCGTAGCTGAAG
CTATTTATAAAGCACAAGCAGAAACAGGTGAAGTAAAAGGTCACTACTTAAACGCTACAGCTGGTACATGCGAAGAAATG
TTAAAACGTGGTCAATGTGCTAAAGAATTAGGCGTACCTATCATCATGCATGACTACTTAACAGGTGGTTTTACAGCTAA
CACATCATTAGCTTCTTACTGTCGTGATAATGGCCTTTTATTACACATTCACCGTGCTATGCACGCGGTTATTGACCGTC
AACGTAACCATGGTATTCACTTCCGTGTTCTAGCAAAAGCTCTTCGTATGTCTGGTGGTGACCACCTTCACTCAGGTACT
GTTGTAGGTAAACTAGAAGGTGAACGTGAAGTAACTCTAGGTTTCGTAGACTTAATGCGTGACGACTATATCGAAAAAGA
TCGTAGTCGTGGTATTTACTTCACTCAAGACTGGTGTTCAATGCCTGGTGTAATGCCAGTTGCTTCTGGTGGTATTCACG
TATGGCAC
>gi|2627103|dbj|D88805.1| Eudorina elegans chloroplast gene for ribulose-1
GCTGGGTTCAAAGCCGGTGTAAAAGACTATCGTTTAACATACTACACACCTGACTACGTAGTAAAAGAGACTGATATTTT
AGCAGCATTCCGTATGACTCCACAACCAGGTGTTCCACCAGAAGAATGTGGTGCTGCAGTAGCTGCTGAATCTTCAACAG
GTACTTGGACAACTGTATGGACTGATGGTTTAACAAGCCTTGATCGATACAAAGGTCGTTGTTATGACATCGAGCCTGTT
CCAGGTGAAGATAATCAATACATTGCGTATGTTGCTTACCCAATCGACTTATTCGAAGAAGGTTCAGTAACAAATATGTT
CACATCTATTGTAGGTAACGTATTTGGTTTCAAAGCTCTACGTGCTTTACGTCTTGAAGACCTTCGTATTCCACCTGCTT
ACGTTAAAACATTCCAAGGTCCTCCTCACGGTATTCAAGTTGAGCGTGACAAACTAAACAAATATGGTCGTGGTCTTTTA
GGTTGTACAATCAAACCTAAACTAGGTCTTTCAGCTAAAAACTACGGTCGTGCAGTTTATGAGTGTTTACGTGGTGGTTT
AGACTTTACTAAAGATGATGAAAACGTTAACTCACAACCATTCATGCGTTGGAGAGACCGTTTCCTTTTCGTAGCTGAAG
CTATTTACAAAGCACAATCAGAAACAGGTGAAGTTAAAGGTCATTACTTAAACGCTACTGCTGGTACATGCGAAGAAATG
TTAAAACGTGGTCAGTGTGCTAAAGAATTAGGTGTACCTATTATTATGCACGACTACTTAACAGGTGGTTTTACAGCTAA
CACATCTTTAGCTTCTTACTGTCGTGATAATGGTCTTTTATTACACATTCACCGTGCTATGCACGCTGTTATTGACCGTC
AACGTAACCACGGTATTCATTTCCGTGTTCTAGCAAAAGCTCTTCGTATGTCTGGTGGTGACCACCTTCACTCAGGTACT
GTTGTAGGTAAACTAGAAGGTGAGCGTGAAGTAACTTTAGGTTTCGTAGACTTAATGCGTGACGACTATGTTGAAAAAGA
TCGTAGCCGTGGTATTTACTTCACTCAAGACTGGTGTTCAATGCCTGGTGTAATGCCTGTTGCTTCAGGTGGTATTCACG
TATGGCAC
>gi|2627087|dbj|D86833.1| Eudorina cylindrica chloroplast gene for ribulose-1
GCTGGGTTCAAAGCCGGTGTAAAAGACTATCGTTTAACATACTACACACCTGACTACGTAGTAAAAGATACTGATATTTT
AGCAGCATTCCGTATGACTCCACAACCAGGTGTTCCACCAGAAGAATGTGGTGCTGCTGTAGCTGCTGAATCTTCAACAG
GTACTTGGACAACTGTATGGACTGACGGTTTAACAAGCCTTGATCGATACAAAGGTCGTTGTTATGACATCGAGCCTGTT
CCAGGTGAAGACAACCAGTACATTGCTTATGTTGCTTACCCAATCGACTTATTTGAAGAAGGTTCAGTAACAAACATGTT
CACTTCTATTGTAGGTAACGTATTCGGTTTCAAAGCTCTACGTGCTTTACGTCTTGAAGACCTTCGTATTCCACCTGCTT
ATGTTAAAACATTCCAAGGTCCACCACATGGTATTCAAGTTGAACGTGACAAACTAAATAAATATGGTCGTGGTCTTTTA
GGTTGTACAATTAAACCTAAATTAGGTCTTTCAGCTAAAAACTACGGTCGTGCAGTTTACGAGTGTTTACGTGGTGGTTT
AGACTTTACTAAAGACGATGAAAACGTTAACTCACAACCATTCATGCGTTGGAGAGACCGTTTCCTTTTCGTAGCTGAAG
CTATTTATAAAGCACAAGCAGAAACAGGTGAAGTAAAAGGTCACTACTTAAACGCTACAGCTGGTACATGCGAAGAAATG
TTAAAACGTGGTCAATGTGCTAAAGAATTAGGCGTACCTATCATCATGCATGACTACTTAACAGGTGGTTTTACAGCTAA
CACATCATTAGCTTCTTACTGTCGTGATAATGGCCTTTTATTACACATTCACCGTGCTATGCACGCGGTTATTGACCGTC
AACGTAACCATGGTATTCACTTCCGTGTTCTAGCAAAAGCTCTTCGTATGTCTGGTGGTGACCACCTTCACTCAGGTACT
GTTGTAGGTAAACTAGAAGGTGAACGTGAAGTAACTCTAGGTTTCGTAGACTTAATGCGTGACGACTATATCGAAAAAGA
TCGTAGCCGTGGTATTTACTTCACTCAAGACTGGTGTTCAATGCCTGGTGTAATGCCAGTTGCTTCTGGTGGTATTCACG
TATGGCAC
>gi|222446331|dbj|AB458679.1| Eudorina sp. 2006-703-Eu-15 chloroplast rbcL gene for ribulose-1
GCTGGGTTCAAAGCCGGTGTAAAAGACTATCGTTTAACATACTACACACCTGACTACGTAGTAAAAGAGACTGATATTTT
AGCAGCATTCCGTATGACTCCACAACCAGGTGTTCCACCAGAAGAATGTGGTGCTGCAGTAGCTGCTGAATCTTCAACAG
GTACTTGGACAACTGTATGGACTGATGGTTTAACAAGCCTTGATCGATACAAAGGTCGTTGTTATGACATCGAGCCTGTT
CCAGGTGAAGACAATCAATACATTGCTTATGTTGCTTACCCGATCGACTTATTCGAAGAAGGTTCAGTAACAAACATGTT
CACATCAATTGTAGGTAACGTATTCGGTTTCAAAGCTCTACGTGCTTTACGTCTTGAAGACCTTCGTATTCCACCTGCTT
ACGTTAAAACATTCCAAGGTCCTCCTCATGGTATTCAAGTTGAGCGTGACAAACTAAACAAATATGGTCGTGGTCTTTTA
GGTTGTACAATCAAACCTAAACTAGGTCTTTCAGCTAAAAACTACGGTCGTGCAGTTTACGAATGTTTACGTGGTGGTTT
AGACTTTACTAAAGATGATGAAAACGTTAACTCACAACCATTCATGCGTTGGAGAGACCGTTTCCTTTTCGTAGCTGAAG
CTATTTACAAAGCACAATCAGAAACAGGTGAAGTAAAAGGTCACTACTTAAACGCTACTGCAGGTACATGCGAAGAAATG
TTAAAACGTGCTCAGTGTGCTAAAGAATTAGGTGTACCTATTATCATGCACGACTACTTAACTGGTGGTTTTACAGCTAA
CACATCATTAGCTTCTTACTGTCGTGATAATGGTCTTTTATTACACATTCACCGTGCTATGCACGCTGTTATTGACCGTC
AACGTAACCACGGTATTCATTTCCGTGTTCTAGCAAAAGCTCTTCGTATGTCTGGTGGTGACCACCTTCACTCAGGTACT
GTTGTAGGTAAACTAGAAGGTGAACGTGAAGTAACTTTAGGTTTCGTAGACTTAATGCGTGACGACTATGTTGAAAAAGA
TCGTAGCCGTGGTATTTACTTCACTCAAGACTGGTGTTCAATGCCAGGTGTAATGCCTGTTGCTTCAGGTGGTATTCACG
TATGGCAC
>gi|11559323|dbj|AB044165.1| Pandorina morum chloroplast rbcL gene ribulose-1
GCTGGATTCAAAGCCGGTGTTAAAGACTATCGTTTAACATATTATACACCAGACTACGTAGTTAAAGAAACTGATATTTT
AGCTGCTTTCCGTATGACTCCACAACCAGGTGTTCCACCTGAAGAATGTGGTGCTGCTGTAGCTGCTGAATCATCAACAG
GTACATGGACAACAGTATGGACTGACGGTTTAACAAGTCTTGACCGTTATAAAGGTCGTTGTTATGATATCGAACCTGTT
CCAGGTGAAGATAATCAGTACATTGCTTATGTAGCTTATCCAATTGACTTATTTGAAGAAGGTTCAGTAACAAACATGTT
CACTTCTATTGTAGGTAACGTATTTGGTTTCAAAGCTTTACGTGCTTTACGTCTTGAAGACCTTCGTATTCCACCAGCTT
ACGTTAAAACTTTCTCGGGTCCTCCTCATGGTATTCAAGTTGAGCGTGACAAATTAAACAAATATGGTCGTGGTCTTTTA
GGTTGTACTATTAAACCTAAATTAGGTCTTTCAGCTAAAAACTACGGTCGTGCTGTTTATGAGTGTTTACGTGGTGGTTT
AGACTTTACAAAAGATGACGAAAACGTTAACTCACAACCATTCATGCGTTGGAGAGACCGTTTCCTTTTTGTAGCTGAAG
CTATTTACAAAGCACAAGCAGAAACTGGCGAAGTTAAAGGTCACTACTTAAACGCTACTGCTGGTACTTGTGAAGAAATG
TTAAAACGTGCTCAGTGTGCTAAAGAATTAGGCGTACCTATCATTATGCACGACTATTTAACAGGTGGTTTCACAGCTAA
CACATCATTAGCTTCTTACTGCCGTGATAATGGTCTTCTTCTACACATTCACCGTGCAATGCACGCGGTTATTGACCGTC
AACGTAACCACGGTATTCACTTCCGTGTTTTAGCTAAAGCTCTTCGTATGTCAGGTGGTGACCACCTTCACTCTGGTACT
GTTGTAGGTAAACTAGAAGGTGAACGTGAAGTAACATTAGGTTTCGTAGATTTAATGCGTGACGACTACATTGAAAAAGA
TCGTAGCCGTGGTATTTACTTCACACAAGACTGGTGTTCTATGCCAGGTGTTATGCCAGTAGCTTCTGGTGGTATTCACG
TTTGGCAC
>gi|110171904|dbj|AB246190.1| Gonium pectorale chloroplast rbcL gene for ribulose-bisphosphate carboxylase
GCTGGGTTCAAAGCCGGTGTAAAAGACTATCGTTTAACATATTACACACCTGATTACGTAGTAAAAGATACTGATATTTT
AGCTGCATTCCGTATGACTCCACAACCTGGTGTTCCACCTGAAGAATGTGGTGCTGCTGTAGCTGCTGAATCTTCAACAG
GTACATGGACAACTGTATGGACAGACGGTTTAACTAGTCTTGACCGTTATAAAGGTCGTTGTTATGACATCGAGCCAGTA
CCAGGCGAAGACAACCAATACATTGCTTATGTTGCTTACCCAATCGACTTATTTGAAGAAGGTTCAGTAACAAACATGTT
CACTTCGATTGTAGGTAACGTATTTGGTTTCAAAGCTTTACGTGCTCTACGTCTTGAAGACCTTCGTATTCCACCTGCTT
ATGTTAAAACATTCCAAGGTCCGCCACATGGTATTCAGGTTGAACGTGACAAATTAAACAAATATGGTCGTGGTCTTTTA
GGTTGTACAATCAAACCTAAATTAGGTCTTTCAGCTAAAAACTACGGTCGTGCTGTTTACGAGTGTTTACGTGGTGGTTT
AGATTTCACTAAAGACGACGAAAACGTTAACTCACAACCATTCATGCGTTGGAGAGACCGTTTCCTTTTTGTAGCTGAAG
CTATTTACAAAGCACAAGCAGAAACAGGTGAGGTAAAAGGTCACTATTTAAACGCAACTGCTGGTACTTGTGAAGAAATG
TTAAAACGTGGTCAATGTGCTAAAGAATTAGGTGTACCTATTATTATGCATGACTACTTAACTGGTGGTTTTACTGCTAA
TACTTCATTAGCTTCTTACTGTCGTGACAATGGTTTACTTCTTCACATCCACCGTGCGATGCACGCTGTTATTGACCGTC
AACGTAACCACGGTATTCACTTCCGTGTACTTGCTAAAGCTTTACGTATGTCTGGTGGTGACCACCTTCACTCTGGTACT
GTTGTAGGTAAACTAGAAGGTGAACGTGAAGTTACTTTAGGTTTCGTAGACTTAATGCGTGACGACTATATTGAAAAAGA
TCGTAGCCGTGGTATTTACTTCACACAAGATTGGTGTTCAATGCCAGGTGTAATGCCAGTTGCTTCTGGTGGTATTCACG
TATGGCAC
>gi|1339892|dbj|D63437.1|GPUCPRBCLJ Gonium pectorale chloroplast rbcL gene for ribulose bisphosphate carboxylase
GCTGGGTTCAAAGCCGGTGTAAAAGACTATCGTTTAACATATTACACACCTGATTACGTAGTAAAAGATACTGATATTTT
AGCTGCATTCCGTATGACTCCACAACCTGGTGTTCCACCTGAAGAATGTGGTGCTGCTGTAGCTGCTGAATCTTCAACAG
GTACATGGACAACTGTATGGACAGACGGTTTAACTAGTCTTGACCGTTATAAAGGTCGTTGTTATGACATCGAGCCAGTA
CCAGGCGAAGACAACCAATACATTGCTTATGTTGCTTACCCAATCGACTTATTTGAAGAAGGTTCAGTAACAAACATGTT
CACTTCGATTGTAGGTAACGTATTTGGTTTCAAAGCTTTACGTGCTCTACGTCTTGAAGACCTTCGTATTCCACCTGCTT
ATGTTAAAACATTCCAGGGTCCGCCACATGGTATTCAGGTTGAACGTGACAAATTAAACAAATATGGTCGTGGTCTTTTA
GGTTGTACAATCAAACCTAAATTAGGTCTTTCAGCTAAAAACTACGGTCGTGCTGTTTACGAGTGTTTACGTGGTGGTTT
AGATTTCACTAAAGACGACGAAAACGTTAACTCACAACCATTCATGCGTTGGAGAGACCGTTTCCTTTTCGTAGCTGAAG
CTATTTACAAAGCACAAGCAGAAACAGGTGAGGTAAAAGGTCACTATTTAAACGCAACTGCTGGTACTTGTGAAGAAATG
TTAAAACGTGGTCAATGTGCTAAAGAATTAGGTGTACCTATTATTATGCATGACTACTTAACTGGTGGTTTTACTGCTAA
TACTTCATTAGCTTCTTACTGTCGTGACAATGGTTTACTTCTTCACATCCACCGTGCGATGCACGCTGTTATTGACCGTC
AACGTAACCACGGTATTCACTTCCGTGTACTTGCTAAAGCTTTACGTATGTCTGGTGGTGACCACCTTCACTCTGGTACT
GTTGTAGGTAAACTAGAAGGTGAACGTGAAGTTACTTTAGGTTTCGTAGACTTAATGCGTGACGACTATATTGAAAAAGA
TCGTAGCCGTGGTATTTACTTCACACAAGATTGGTGTTCAATGCCAGGTGTAATGCCAGTTGCTTCTGGTGGTATTCACG
TATGGCAC
>gi|197097032|dbj|AB359065.1| Yamagishiella unicocca chloroplast rbcL gene for ribulose-1
GCTGGGTTCAAAGCCGGTGTAAAAGACTATCGTTTAACATACTACACACCTGACTACGTAGTAAAAGATACAGATATTTT
AGCAGCATTCCGTATGACTCCACAACCAGGTGTTCCACCTGAAGAATGTGGTGCTGCAGTAGCTGCTGAATCTTCAACAG
GTACATGGACAACTGTATGGACTGACGGTTTAACAAGTCTTGACCGTTACAAAGGTCGTTGTTATGACATCGAGCCAGTT
CCAGGTGAAGACAACCAGTACATCGCTTACGTTGCTTACCCAATCGACTTATTCGAAGAAGGTTCAGTAACAAACTTATT
CACTTCTATTGTAGGTAACGTATTCGGTTTCAAAGCTCTACGTGCTTTACGTCTAGAAGACCTTCGTATTTCAGCTGCTT
ATGTTAAAACATTCCAAGGTCCTCCACACGGTATTCAAGTTGAACGTGACAAACTAAACAAATATGGTCGTGGTCTTTTA
GGTTGTACAATCAAACCTAAATTAGGTCTTTCAGCTAAAAACTACGGTCGTGCTGTTTACGAATGTTTACGTGGTGGTTT
AGACTTTACTAAAGATGACGAAAACGTTAACTCACAACCATTCATGCGTTGGAGAGACCGTTTCCTTTTCGTAGCTGAAG
CAATTTACAAATCACAAGCAGAAACAGGTGAAGTTAAAGGTCACTACTTAAACGCTACTGCTGGTACATGCGAAGAAATG
TTAAAACGTGCTGTATGTGCTAAAGAATTAGGCGTACCGATCATTATGCACGACTACTTAACAGGTGGTTTCACAGCTAA
CACTTCATTAGCTTCGTACTGCCGTGACAACGGTCTTCTTCTTCACATTCACCGTGCTATGCACGCGGTTATTGACCGTC
AACGTAACCACGGTATTCACTTCCGTGTTCTTGCTAAAGCTCTTCGTATGTCTGGTGGTGACCACCTTCACTCTGGTACT
GTTGTAGGTAAACTAGAAGGTGAACGTGAAGTTACTCTAGGTTTCGTTGACTTAATGCGTGATGACTACGTTGAAAAAGA
CCGTAGCCGTGGTATTTACTTTACTCAAGACTGGTGTTCTATGCCAGGTGTAATGCCAGTTGCTTCAGGTGGTATTCACG
TATGGCAC
>gi|2627099|dbj|D88803.1| Eudorina elegans chloroplast gene for ribulose-1
GCTGGGTTCAAAGCCGGTGTAAAAGACTATCGTTTAACATACTACACACCTGACTACGTAGTAAAAGATACTGATATTTT
AGCAGCATTCCGTATGACTCCACAACCAGGTGTTCCACCAGAAGAATGTGGTGCTGCTGTAGCTGCTGAATCTTCAACAG
GTACTTGGACAACTGTATGGACTGACGGTTTAACAAGCCTTGATCGATACAAAGGTCGTTGTTATGACATCGAGCCTGTT
CCAGGTGAAGACAACCAGTACATTGCTTATGTTGCTTACCCAATCGACTTATTTGAAGAAGGTTCAGTAACAAACATGTT
CACTTCTATTGTAGGTAACGTATTCGGTTTCAAAGCTCTACGTGCTTTACGTCTTGAAGACCTTCGTATTCCAGCTGCTT
ACGTTAAAACATTCCAAGGTCCACCACATGGTATTCAAGTTGAACGTGACAAACTAAATAAATATGGTCGTGGTCTTTTA
GGTTGTACAATTAAACCTAAATTAGGTCTTTCAGCTAAAAACTACGGTCGTGCAGTTTACGAGTGTTTACGTGGTGGTTT
AGACTTTACTAAAGACGATGAAAACGTTAACTCACAACCATTCATGCGTTGGAGAGACCGTTTCCTTTTCGTAGCTGAAG
CTATTTATAAAGCACAAGCAGAAACAGGTGAAGTAAAAGGTCACTACTTAAACGCTACAGCTGGTACATGCGAAGAAATG
TTAAAACGTGCTCAATGTGCTAAAGAATTAGGCGTACCTATCATCATGCATGACTACTTAACAGGTGGTTTTACAGCTAA
CACATCATTAGCTTCTTACTGTCGTGATAATGGCCTTTTATTACACATTCACCGTGCTATGCACGCGGTTATTGACCGTC
AACGTAACCACGGTATTCACTTCCGTGTTCTAGCAAAAGCTCTTCGTATGTCTGGTGGTGACCACCTTCACTCAGGTACT
GTTGTAGGTAAACTAGAAGGTGAACGTGAAGTAACTCTAGGTTTCGTAGACTTAATGCGTGACGACTATATCGAAAAAGA
TCGTAGCCGTGGTATTTACTTCACTCAAGACTGGTGTTCAATGCCTGGTGTAATGCCAGTTGCTTCTGGTGGTATTCACG
TATGGCAC
>gi|2627067|dbj|D86823.1| Pandorina unicocca chloroplast gene for ribulose-1
GCTGGGTTCAAAGCCGGTGTAAAAGACTATCGTTTAACATACTACACACCTGACTACGTAGTAAAAGATACAGATATTTT
AGCAGCATTCCGTATGACTCCACAACCAGGTGTTCCACCTGAAGAATGTGGTGCTGCAGTAGCTGCTGAATCTTCAACAG
GTACATGGACAACTGTATGGACTGACGGTTTAACAAGTCTTGACCGTTACAAAGGTCGTTGTTATGACATCGAGCCAGTT
CCAGGTGAAGACAACCAGTACATCGCTTACGTTGCTTACCCAATCGACTTATTCGAAGAAGGTTCAGTAACAAACTTATT
CACTTCTATTGTAGGTAACGTATTCGGTTTCAAAGCTCTACGTGCTTTACGTCTAGAAGACCTTCGTATTTCAGCTGCTT
ATGTTAAAACATTCCAAGGTCCTCCACACGGTATTCAAGTTGAACGTGACAAACTAAACAAATATGGTCGTGGTCTTTTA
GGTTGTACAATCAAACCTAAATTAGGTCTTTCAGCTAAAAACTACGGTCGTGCTGTTTACGAATGTTTACGTGGTGGTTT
AGACTTTACTAAAGATGACGAAAACGTTAACTCACAACCATTCATGCGTTGGAGAGACCGTTTCCTTTTCGTAGCTGAAG
CAATTTACAAATCACAAGCAGAAACAGGTGAAGTTAAAGGTCACTACTTAAACGCTACTGCTGGTACATGCGAAGAAATG
TTAAAACGTGCTGTATGTGCTAAAGAATTAGGCGTACCGATCATTATGCACGACTACTTAACAGGTGGTTTCACAGCTAA
CACTTCATTAGCTTCGTACTGCCGTGACAACGGTCTTCTTCTTCACATTCACCGTGCTATGCACGCGGTTATTGACCGTC
AACGTAACCACGGTATTCACTTCCGTGTTCTTGCTAAAGCTCTTCGTATGTCTGGTGGTGACCACCTTCACTCTGGTACT
GTTGTAGGTAAACTAGAAGGTGAACGTGAAGTTACTCTAGGTTTCGTTGACTTAATGCGTGATGACTACGTTGAAAAAGA
CCGTAGCCGTGGTATTTACTTTACTCAAGACTGGTGTTCTATGCCAGGTGTAATGCCAGTTGCTTCAGGTGGTATTCACG
TATGGCAC
>gi|14715465|dbj|AB050485.1| Vitreochlamys gloeocystiformis chloroplast rbcL gene for ribulose-1
GCTGGATTCAAAGCCGGTGTTAAAGACTATCGTTTAACATACTACACTCCTGATTACGTAGTAAGAGAAACTGATATTTT
AGCAGCATTCCGTATGACTCCACAACCAGGTGTTCCACCTGAAGAATGTGGTGCTGCTGTAGCTGCTGAATCATCAACAG
GTACTTGGACTACAGTATGGACAGACGGTTTAACAAGTCTTGACCGTTACAAAGGTCGTTGTTATGACATCGAACCAGTT
CCAGGTGAAGACAACCAATACATTGCTTATGTTGCTTATCCAATCGATTTATTCGAAGAAGGTTCAGTAACAAACATGTT
TACTTCAATTGTAGGTAACGTATTTGGTTTCAAAGCTTTACGTGCTCTACGTCTTGAAGATCTTCGTATTCCACCTGCTT
ATGTTAAATCATTCCAAGGTCCGCCACATGGTATTCAGGTTGAACGTGACAAATTAAACAAATATGGTCGTGGTCTTTTA
GGTTGTACAATTAAACCTAAATTAGGTCTTTCAGCTAAAAACTATGGTCGTGCTGTTTATGAATGTTTACGTGGTGGTTT
AGACTTTACAAAAGATGACGAAAACGTAACATCACAACCGTTCATGCGTTGGAGAGACCGTTTCCTTTTCGTAGCTGAAG
CTATTTACAAATCACAAGCAGAAACAGGTGAAGTTAAAGGACATTATTTAAACTCTACTGCCGGTACTTGTGAAGAAATG
TTAAAACGTGCTCAGTGTGCTAAAGAATTAGGTGTACCTATTATTATGCACGATTACCTTACAGGTGGTTTCACAGCTAA
CACTTCATTAGCTTCTTACTGCCGTGACAATGGTCTTCTTTTACACATCCACCGTGCGATGCACGCGGTTATTGACCGTC
AACGTAACCATGGTATTCACTTCCGTGTTCTTGCTAAAGCTCTTCGTATGTCTGGTGGTGACCACCTTCACTCTGGTACT
GTTGTAGGTAAACTAGAAGGTGAACGTGAAGTTACTTTAGGTTTCGTAGACTTAATGCGTGATGACTACATTGAAAAAGA
TCGTAGCCGTGGTATTTACTTCACACAAGACTGGTGTTCATTACCAGGTGTTATGCCAGTTGCTTCTGGTGGTATCCACG
TATGGCAC
>gi|4519357|dbj|AB014041.1| Vitreochlamys ordinata chloroplast rbcL gene
GCTGGATTCAAAGCCGGTGTTAAAGACTATCGTTTAACATACTACACTCCTGATTACGTAGTAAGAGAAACTGATATTTT
AGCAGCATTCCGTATGACTCCACAACCAGGTGTTCCACCTGAAGAATGTGGTGCTGCTGTAGCTGCTGAATCATCAACAG
GTACTTGGACTACAGTATGGACAGACGGTTTAACAAGTCTTGACCGTTACAAAGGTCGTTGTTATGACATCGAACCAGTT
CCAGGTGAAGACAACCAATACATTGCTTATGTTGCTTATCCAATCGATTTATTCGAAGAAGGTTCAGTAACAAACATGTT
TACTTCAATTGTAGGTAACGTATTTGGTTTCAAAGCTTTACGTGCTCTACGTCTTGAAGATCTTCGTATTCCACCTGCTT
ATGTTAAATCATTCCAAGGTCCGCCACATGGTATTCAGGTTGAACGTGACAAATTAAACAAATATGGTCGTGGTCTTTTA
GGTTGTACAATTAAACCTAAATTAGGTCTTTCAGCTAAAAACTATGGTCGTGCTGTTTATGAATGTTTACGTGGTGGTTT
AGACTTTACAAAAGATGACGAAAACGTAACATCACAACCGTTCATGCGTTGGAGAGACCGTTTCCTTTTCGTAGCTGAAG
CTATTTACAAATCACAAGCAGAAACAGGTGAAGTTAAAGGACATTATTTAAACTCTACTGCCGGTACTTGTGAAGAAATG
TTAAAACGTGCTCAGTGTGCTAAAGAATTAGGTGTACCTATTATTATGCACGATTACCTTACAGGTGGTTTCACAGCTAA
CACTTCATTAGCTTCTTACTGCCGTGACAATGGTCTTCTTTTACACATCCACCGTGCGATGCACGCGGTTATTGACCGTC
AACGTAACCATGGTATTCACTTCCGTGTTCTTGCTAAAGCTCTTCGTATGTCTGGTGGTGACCACCTTCACTCTGGTACT
GTTGTAGGTAAACTAGAAGGTGAACGTGAAGTTACTTTAGGTTTCGTAGACTTAATGCGTGATGACTACATTGAAAAAGA
TCGTAGCCGTGGTATTTACTTCACACAAGACTGGTGTTCATTACCAGGTGTTATGCCAGTTGCTTCTGGTGGTATCCACG
TATGGCAC
>gi|1339884|dbj|D63433.1|EU1CPRBCLF Eudorina illinoisensis chloroplast rbcL gene for ribulose bisphosphate carboxylase
GCTGGGTTCAAAGCCGGTGTAAAAGACTATCGTTTAACATACTACACACCTGACTACGTAGTAAAAGATACTGATATTTT
AGCAGCATTCCGTATGACTCCACAACCAGGTGTTCCACCAGAAGAATGTGGTGCTGCTGTAGCTGCTGAATCTTCAACAG
GTACTTGGACAACTGTATGGACTGACGGTTTAACAAGCCTTGATCGATACAAAGGTCGTTGTTATGACATCGAGCCTGTT
CCAGGTGAAGACAACCAGTACATTGCTTATGTTGCTTACCCAATCGACTTATTTGAAGAAGGTTCAGTAACAAACATGTT
CACTTCTATTGTAGGTAACGTATTCGGTTTCAAAGCTCTACGTGCTTTACGTCTTGAAGACCTTCGTATTCCAGCTGCTT
ACGTTAAAACATTCCAAGGTCCACCACATGGTATTCAAGTTGAACGTGACAAACTAAATAAATATGGTCGTGGTCTTTTA
GGTTGTACAATTAAACCTAAATTAGGTCTTTCAGCTAAAAACTACGGTCGTGCAGTTTACGAGTGTTTACGTGGTGGTTT
AGACTTTACTAAAGACGATGAAAACGTTAACTCACAACCATTCATGCGTTGGAGAGACCGTTTCCTTTTCGTAGCTGAAG
CTATTTATAAAGCACAAGCAGAAACAGGTGAAGTAAAAGGTCACTACTTAAACGCTACAGCTGGTACATGCGAAGAAATG
TTAAAACGTGCTCAATGTGCTAAAGAATTAGGCGTACCTATCATCATGCATGACTACTTAACAGGTGGTTTTACAGCTAA
CACATCATTAGCTTCTTACTGTCGTGATAATGGCCTTTTATTACACATTCACCGTGCTATGCACGCGGTTATTGACCGTC
AACGTAACCACGGTATTCACTTCCGTGTTCTAGCAAAAGCTCTTCGTATGTCTGGTGGTGACCACCTTCACTCAGGTACT
GTTGTAGGTAAACTAGAAGGTGAACGTGAAGTAACTCTAGGTTTCGTAGACTTAATGCGTGACGACTATATCGAAAAAGA
TCGTAGCCGTGGTATTTACTTCACTCAAGACTGGTGTTCAATGCCTGGTGTAATGCCAGTTGCTTCTGGTGGTATTCACG
TATGGCAC
>gi|197097030|dbj|AB359064.1| Yamagishiella unicocca chloroplast rbcL gene for ribulose-1
GCTGGGTTCAAAGCCGGTGTAAAAGACTATCGTTTAACATACTACACACCTGACTACGTAGTAAAAGATACAGATATTTT
AGCAGCATTCCGTATGACTCCACAACCAGGTGTTCCACCTGAAGAATGTGGTGCTGCAGTAGCTGCTGAATCTTCAACAG
GTACATGGACAACTGTATGGACTGACGGTTTAACAAGTCTTGACCGTTACAAAGGTCGTTGTTATGACATCGAGCCAGTT
CCAGGTGAAGACAACCAGTACATCGCTTACGTTGCTTACCCAATCGACTTATTCGAAGAAGGTTCAGTAACAAACTTATT
CACTTCTATTGTAGGTAACGTATTCGGTTTCAAAGCTTTACGTGCTTTACGTCTAGAAGACCTTCGTATTTCAGCTGCTT
ATGTTAAAACATTCCAAGGTCCTCCACACGGTATTCAAGTTGAACGTGACAAACTAAACAAATATGGTCGTGGTCTTTTA
GGTTGTACAATCAAACCTAAATTAGGTCTTTCAGCTAAAAACTACGGTCGTGCTGTTTACGAATGTTTACGTGGTGGTTT
AGACTTTACTAAAGATGACGAAAACGTTAACTCACAACCATTCATGCGTTGGAGAGACCGTTTCCTTTTCGTAGCTGAAG
CAATTTACAAATCACAAGCAGAAACAGGTGAAGTTAAAGGTCACTACTTAAACGCTACTGCTGGTACATGCGAAGAAATG
TTAAAACGTGCTGTATGTGCTAAAGAATTAGGCGTACCGATCATTATGCACGACTACTTAACAGGTGGTTTCACAGCTAA
CACTTCATTAGCTTCGTACTGCCGTGACAACGGTCTTCTTCTTCACATTCACCGTGCTATGCACGCGGTTATTGACCGTC
AACGTAACCACGGTATTCACTTCCGTGTTCTTGCTAAAGCTCTTCGTATGTCTGGTGGTGACCACCTTCACTCTGGTACT
GTTGTAGGTAAACTAGAAGGTGAACGTGAAGTTACTCTAGGTTTCGTTGACTTAATGCGTGATGACTACGTTGAAAAAGA
CCGTAGCCGTGGTATTTACTTTACTCAAGACTGGTGTTCTATGCCAGGTGTAATGCCAGTTGCTTCAGGTGGTATTCACG
TATGGCAC
>gi|2627065|dbj|D86822.1| Pandorina unicocca chloroplast gene for ribulose-1
GCTGGGTTCAAAGCCGGTGTAAAAGACTATCGTTTAACATACTACACACCTGACTACGTAGTAAAAGATACAGATATTTT
AGCAGCATTCCGTATGACTCCACAACCAGGTGTTCCACCTGAAGAATGTGGTGCTGCAGTAGCTGCTGAATCTTCAACAG
GTACATGGACAACTGTATGGACTGACGGTTTAACAAGTCTTGACCGTTACAAAGGTCGTTGTTATGACATCGAGCCAGTT
CCAGGTGAAGACAACCAGTACATCGCTTACGTTGCTTACCCAATCGACTTATTCGAAGAAGGTTCAGTAACAAACTTATT
CACTTCTATTGTAGGTAACGTATTCGGTTTCAAAGCTCTACGTGCTTTACGTCTAGAAGACCTCCGTATTTCAGCTGCTT
ATGTTAAAACATTCCAAGGTCCTCCACACGGTATTCAAGTTGAACGTGACAAACTAAACAAATATGGTCGTGGTCTTTTA
GGTTGTACAATCAAACCTAAATTAGGTCTTTCAGCTAAAAACTACGGTCGTGCTGTTTACGAATGTTTACGTGGTGGTTT
AGACTTTACTAAAGATGACGAAAACGTTAACTCACAACCATTCATGCGTTGGAGAGACCGTTTCCTTTTCGTAGCTGAAG
CAATTTACAAATCACAAGCAGAAACAGGTGAAGTTAAAGGTCACTACTTAAACGCTACTGCTGGTACATGCGAAGAAATG
TTAAAACGTGCTGTATGTGCTAAAGAATTAGGCGTACCGATCATTATGCACGACTACTTAACAGGTGGTTTCACAGCTAA
CACTTCATTAGCTTCGTACTGCCGTGACAACGGTCTTCTTCTTCACATTCACCGTGCTATGCACGCGGTTATTGACCGTC
AACGTAACCACGGTATTCACTTCCGTGTTCTTGCTAAAGCTCTTCGTATGTCTGGTGGTGACCACCTTCACTCTGGTACT
GTTGTAGGTAAACTAGAAGGTGAACGTGAAGTTACTCTAGGTTTCGTTGACTTAATGCGTGATGACTACGTTGAAAAAGA
CCGTAGCCGTGGTATTTACTTTACTCAAGACTGGTGTTCTATGCCAGGTGTAATGCCAGTTGCTTCAGGTGGTATTCACG
TATGGCAC
>gi|110171902|dbj|AB246189.1| Gonium pectorale chloroplast rbcL gene for ribulose-bisphosphate carboxylase
GCTGGGTTCAAAGCCGGTGTAAAAGACTATCGTTTAACATATTACACACCTGATTACGTAGTAAAAGATACTGATATTTT
AGCTGCATTCCGTATGACTCCACAACCAGGTGTTCCACCTGAAGAATGTGGTGCTGCTGTAGCTGCTGAATCTTCAACAG
GTACATGGACAACTGTATGGACAGACGGTTTAACTAGTCTTGACCGTTACAAAGGTCGTTGTTACGACATCGAGCCTGTA
CCAGGTGAAGACAACCAATACATTGCTTATGTTGCTTACCCAATCGACTTATTTGAAGAAGGTTCAGTAACAAACATGTT
CACTTCTATTGTAGGTAACGTATTCGGTTTCAAAGCTTTACGTGCTCTACGTCTTGAAGACCTTCGTATTTCAGCTGCTT
ATGTTAAAACGTTCCAAGGTCCTCCACACGGTATTCAGGTTGAACGTGACAAATTAAACAAATATGGTCGTGGTCTTTTA
GGTTGTACAATCAAACCTAAATTAGGTCTTTCAGCTAAAAACTACGGTCGTGCTGTTTACGAGTGTTTACGTGGTGGTCT
AGATTTCACTAAAGACGACGAAAACGTTAACTCACAACCATTCATGCGTTGGAGAGACCGTTTCCTTTTCGTAGCTGAAG
CTATTTACAAAGCACAAGCAGAAACAGGCGAAGTTAAAGGTCACTATTTAAACGCAACTGCTGGTACTTGTGAAGAAATG
TTAAAACGTGCTCAATGTGCTAAAGAATTAGGTGTACCTATTGTTATGCATGACTATTTAACTGGTGGTTTCACAGCTAA
CACTTCATTAGCTTCTTACTGTCGTGACAATGGTTTACTTCTTCACATTCACCGTGCTATGCACGCTGTTATTGACCGTC
AACGTAATCACGGTATTCACTTCCGTGTACTTGCTAAAGCTTTACGTATGTCTGGTGGTGACCACCTTCACTCAGGTACT
GTTGTAGGTAAACTAGAAGGTGAACGTGAAGTTACTTTAGGTTTCGTAGACTTAATGCGTGACGACTATATTGAAAAAGA
CCGTAGCCGTGGTATTTACTTCACACAAGATTGGTGTTCAATGCCAGGTGTAATGCCAGTAGCTTCTGGTGGTATTCACG
TATGGCAC
>gi|3386649|dbj|AB000811.1| Yamagishiella unicocca chloroplast gene for ribulose-1
GCTGGGTTCAAAGCCGGTGTAAAAGACTATCGTTTAACATACTACACACCTGACTACGTAGTAAAAGATACAGATATTTT
AGCAGCATTCCGTATGACTCCACAACCAGGTGTTCCACCTGAAGAATGTGGTGCTGCAGTAGCTGCTGAATCTTCAACAG
GTACATGGACAACTGTATGGACTGACGGTTTAACAAGTCTTGACCGTTACAAAGGTCGTTGTTATGACATCGAGCCAGTT
CCAGGTGAAGACAACCAGTACATCGCTTACGTTGCTTACCCAATCGACTTATTCGAAGAAGGTTCAGTAACAAACTTATT
CACTTCTATTGTAGGTAACGTATTCGGTTTCAAAGCTCTACGTGCTTTACGTCTAGAAGACCTTCGTATTTCAGCTGCTT
ATGTTAAAACATTCCAAGGTCCTCCACACGGTATTCAAGTTGAACGTGACAAACTAAACAAATATGGTCGTGGTCTTTTA
GGTTGTACAATCAAACCTAAATTAGGTCTTTCAGCTAAAAACTACGGTCGTGCTGTTTACGAATGTTTACGTGGTGGTTT
AGACTTTACTAAAGATGACGAAAACGTTAACTCACAACCATTCATGCGTTGGAGAGACCGTTTCCTTTTCGTAGCTGAAG
CAATTTACAAATCACAAGCAGAAACAGGTGAAGTTAAAGGTCACTACTTAAACGCTACTGCTGGTACATGCGAAGAAATG
TTAAAACGTGCTGTATGTGCTAAAGAATTAGGCGTACCGATCATTATGCACGACTACTTAACAGGTGGTTTCACAGCTAA
CACTTCATTAGCTTCGTACTGCCGTGACAACGGTCTTCTTCTTCACATTCACCGTGCTATGCACGCGGTTATTGACCGTC
AACGTAACCACGGTATTCACTTCCGTGTTCTTGCTAAAGCTCTTCGTATGTCTGGTGGTGACCACCTTCACTCTGGTACT
GTTGTAGGTAAACTAGAAGGTGAACGTGAAGTTACTCTAGGTTTCGTTGACTTAATGCGTGATGACTACGTTGAAAAAGA
CCGTAGCCGTGGTATTTACTTTACTCAAGACTGGTGTTCTATGCCAGGTGTAATGCCAGTTGCTTCAGGTGGTATTCACG
TATGGACA
>gi|3386647|dbj|AB000810.1| Yamagishiella unicocca chloroplast gene for ribulose-1
GCTGGGTTCAAAGCCGGTGTAAAAGACTATCGTTTAACATACTACACACCTGACTACGTAGTAAAAGATACAGATATTTT
AGCAGCATTCCGTATGACTCCACAACCAGGTGTTCCACCTGAAGAATGTGGTGCTGCAGTAGCTGCTGAATCTTCAACAG
GTACATGGACAACTGTATCGACTGACGGTTTAACAAGTCTTGACCGTTACAAAGGTCGTTGTTATGACATCGAGCCAGTT
CCAGGTGAAGACAACCAGTACATCGCTTACGTTGCTTACCCAATCGACTTATTCGAAGAAGGTTCAGTAACAAACTTATT
CACTTCTATTGTAGGTAACGTATTCGGTTTCAAAGCTCTACGTGCTTTACGTCTAGAAGACCTTCGTATTTCAGCTGCTT
ATGTTAAAACATTCCAAGGTCCTCCACACGGTATTCAAGTTGAACGTGACAAACTAAACAAATATGGTCGTGGTCTTTTA
GGTTGTACAATCAAACCTAAATTAGGTCTTTCAGCTAAAAACTACGGTCGTGCTGTTTACGAATGTTTACGTGGTGGTTT
AGACTTTACTAAAGATGACGAAAACGTTAACTCACAACCATTCATGCGTTGGAGAGACCGTTTCCTTTTCGTAGCTGAAG
CAATTTACAAATCACAAGCAGAAACAGGTGAAGTTAAAGGTCACTACTTAAACGCTACTGCTGGTACATGCGAAGAAATG
TTAAAACGTGCTGTATGTGCTAAAGAATTAGGCGTACCGATCATTATGCACGACTACTTAACAGGTGGTTTCACAGCTAA
CACTTCATTAGCTTCGTACTGCCGTGACAACGGTCTTCTTCTTCACATTCACCGTGCTATGCACGCGGTTATTGACCGTC
AACGTAACCACGGTATTCACTTCCGTGTTCTTGCTAAAGCTCTTCGTATGTCTGGTGGTGACCACCTTCACTCTGGTACT
GTTGTAGGTAAACTAGAAGGTGAACGTGAAGTTACTCTAGGTTTCGTTGACTTAATGCGTGATGACTACGTTGAAAAAGA
CCGTAGCCGTGGTATTTACTTTACTCAAGACTGGTGTTCTATGCCAGGTGTAATGCCAGTTGCTTCAGGTGGTATTCACG
TATGGCAC
>gi|2589143|dbj|D63435.1|GPUCPRBCLH Gonium multicoccum chloroplast rbcL gene for ribulose bisphosphate carboxylase
GCTGGGTTCAAAGCCGGTGTAAAAGACTATCGTTTAACATACTACACACCTGATTACGTAGTAAAAGATACTGATATTTT
AGCAGCTTTCCGTATGACTCCACAACCAGGTGTTCCACCAGAAGAATGTGGTGCTGCTGTTGCTGCTGAATCTTCAACAG
GTACATGGACAACTGTATGGACTGACGGTTTAACAAGTCTTGACCGTTACAAAGGTCGTTGTTATGACATCGAGCCAGTA
CCGGGTGAAGATAACCAGTACATTGCTTATGTTGCTTACCCAATTGACTTATTCGAAGAAGGTTCAGTAACAAACATGTT
TACTTCTATTGTAGGTAACGTATTTGGTTTCAAAGCTTTACGTGCTTTACGTCTTGAAGACCTTCGTATTCCACCTGCTT
ATGTTAAAACATTCTCTGGACCTCCACACGGTATTCAGGTTGAACGTGACAAACTAAACAAATATGGTCGTGGTCTTTTA
GGTTGTACAATTAAACCTAAATTAGGTCTTTCAGCTAAAAACTACGGTCGTGCAGTTTATGAATGTTTACGTGGTGGTTT
AGACTTTACTAAAGATGACGAAAACGTTAACTCACAACCATTTATGCGTTGGAGAGACCGTTTCCTTTTCGTTGCTGAAG
CAATTTACAAAGCACAAGCAGAAACAGGTGAAGTTAAAGGTCACTATTTAAACGCTACAGCTGGTACATGTGAAGAAATG
TTAAAACGTGCTCAATGTGCTAAAGAATTAGGCGTACCGATCATCATGCACGATTACCTTACTGGTGGTTTCACAGCTAA
CACTTCATTAGCTTCTTACTGTCGTGACAATGGTCTACTTCTTCACATCCACCGTGCTATGCACGCGGTTATTGACCGTC
AACGTAACCACGGTATCCACTTCCGTGTTCTTGCTAAAGCTCTACGTATGTCTGGTGGTGACCACCTTCACTCAGGTACT
GTTGTAGGTAAACTAGAAGGTGAACGTGAAGTTACTCTAGGTTTCGTAGATTTAATGCGTGATGACTACATTGAAAAAGA
CCGTAGCCGTGGTATTTACTTCACTCAAGACTGGTGTTCAATGCCAGGTGTAATGCCAGTTGCTTCAGGTGGTATTCACG
TATGGCAC
>gi|1339956|dbj|D63439.1|PL3CPRBCLL Pleodorina californica chloroplast rbcL gene for ribulose bisphosphate carboxylase
GCTGGGTTCAAAGCCGGTGTAAAAGATTATCGTTTAACATACTACACACCTGACTACGTAGTAAAAGATACTGATATTTT
AGCAGCTTTCCGTATGACTCCACAACCAGGTGTTCCACCAGAAGAATGTGGTGCTGCTGTAGCTGCTGAATCTTCAACAG
GTACTTGGACAACTGTATGGACTGACGGTTTAACAAGCCTTGATCGATACAAAGGTCGTTGTTATGACATCGAGCCTGTT
CCAGGTGAAGACAACCAGTACATTGCATATGTTGCTTACCCAGTCGACTTATTTGAAGAAGGTTCAGTAACAAACATGTT
TACTTCTATTGTAGGGAACGTATTCGGTTTCAAAGCTCTACGTGCTCTACGTCTTGAAGATCTTCGTATTCCACCGGCTT
ACGTTAAAACATTCATAGGTCCACCACATGGTATTCAGGTTGAACGTGACAAACTAAACAAATATGGTCGTGGTCTTTTA
GGTTGTACAATCAAACCTAAATTAGGTCTTTCAGCTAAAAACTACGGTCGTGCCGTTTACGAGTGTTTACGTGGTGGTTT
AGACTTTACTAAAGACGATGAAAACGTTAACTCACAACCATTCATGCGTTGGAGAGACCGTTTCCTTTTCGTAGCTGAAG
CTATTTACAAAGCACAATCAGAAACAGGTGAAGTAAAAGGTCATTACTTAAACGCTACAGCTGGTACATGCGAAGAAATG
TTAAAACGTGCTCAATGTGCTAAAGAATTAGGCGTACCAATTATCATGCACGACTACTTAACTGGTGGTTTTACAGCTAA
CACATCATTAGCTTCTTACTGTCGTGATAATGGTCTTTTATTACACATTCACCGTGCTATGCACGCGGTTATTGACCGTC
AACGTAACCATGGTATTCACTTCCGTGTTCTAGCAAAAGCTCTTCGTATGTCTGGTGGTGACCACCTTCACTCAGGTACT
GTTGTAGGTAAACTAGAAGGTGAACGTGAAGTAACTTTAGGTTTCGTAGACTTAATGCGTGACGACTATATCGAAAAAGA
TCGTAGCCGTGGTATTTACTTCACGCAAGACTGGTGTTCAATGCCAGGTGTAATGCCAGTTGCTTCAGGTGGTATTCACG
TATGGCAC
>gi|110171898|dbj|AB246187.1| Gonium multicoccum chloroplast rbcL gene for ribulose-bisphosphate carboxylase
GCTGGGTTCAAAGCCGGTGTAAAAGACTATCGTTTAACATATTACACACCTGATTACGTAGTAAAAGATACTGATATTTT
AGCTGCATTCCGTATGACTCCACAACCAGGTGTTCCACCAGAAGAATGTGGTGCTGCTGTTGCTGCTGAATCTTCAACAG
GTACATGGACAACTGTATGGACTGATGGTTTAACAAGTCTTGATCGTTACAAAGGTCGTTGTTATGACATCGAGCCAGTT
CCAGGTGAAGACAATCAGTACATTGCTTATGTTGCTTACCCAATCGACTTATTCGAAGAAGGTTCAGTAACAAACATGTT
TACTTCTATTGTAGGTAACGTATTTGGTTTCAAAGCTTTACGTGCTTTACGTCTTGAAGACCTTCGTATTCCACCTGCTT
ATGTTAAAACATTCCAGGGTCCACCTCACGGTATTCAGGTTGAACGTGACAAATTAAACAAATATGGTCGTGGTCTTTTA
GGTTGTACAATAAAACCTAAATTAGGTCTTTCAGCTAAAAACTACGGTCGTGCAGTTTATGAATGTTTACGTGGTGGTCT
AGACTTTACTAAAGATGATGAAAACGTTAACTCACAACCATTCATGCGTTGGAGAGACCGTTTCCTTTTTGTAGCTGAAG
CAATTTACAAAGCACAAGCAGAAACAGGTGAAGTTAAAGGTCACTATTTAAATGCTACAGCTGGTACTTGTGAAGAAATG
TTAAAACGTGCTCAGTGTGCTAAAGAACTTGGCGTGCCTATTATCATGCACGATTACCTTACTGGTGGTTTTACAGCTAA
CACTTCATTAGCTGCTTATTGCCGTGACAATGGTTTACTTCTTCACATCCACCGTGCTATGCACGCTGTTATTGACCGTC
AACGTAACCATGGTATCCACTTCCGTGTTCTAGCTAAAGCTTTACGTATGTCAGGTGGTGACCACCTTCACTCAGGTACT
GTTGTAGGTAAACTAGAAGGTGAACGTGAAGTTACTTTAGGTTTCGTAGACTTAATGCGTGATGACTACATTGAAAAAGA
TCGTAGCCGTGGTATTTACTTCACTCAAGACTGGTGTTCAATGCCAGGTGTAATGCCAGTTGCTTCAGGTGGTATTCACG
TATGGCAC
>gi|1339960|dbj|D63441.1|PL3CPRBCLN Pandorina colemaniae chloroplast rbcL gene for ribulose bisphosphate carboxylase
GCTGGATTCAAAGCCGGTGTAAAAGACTATCGTTTAACATATTATACACCAGACTACGTAGTTAAAGATACTGATATTTT
AGCTGCATTCCGTATGACTCCACAACCAGGTGTTCCACCAGAAGAATGTGGTGCTGCTGTAGCTGCTGAATCATCAACAG
GTACATGGACAACAGTATGGACTGACGGTTTAACAAGTCTTGACCGTTACAAAGGTCGTTGTTATGATATCGAACCAGTT
CCAGGTGAAGATAATCAGTACATTGCTTATGTAGCTTACCCAATTGACTTATTTGAAGAAGGTTCAGTAACAAACATGTT
CACTTCTATTGTAGGTAACGTATTTGGTTTCAAAGCTTTACGTGCTTTACGTCTTGAAGACCTTCGTATTCCACCAGCTT
ACGTAAAAACTTTCCAGGGTCCTCCTCATGGTATTCAAGTTGAACGTGACAAATTAAACAAATATGGTCGTGGTCTTTTA
GGTTGTACAATTAAACCTAAATTAGGTCTTTCAGCTAAAAACTACGGTCGTGCTGTTTACGAGTGTTTACGTGGTGGTTT
AGACTTTACAAAAGATGACGAAAACGTAAACTCACAACCATTCATGCGTTGGAGAGACCGTTTCCTTTTTGTAGCTGAAG
CAATTTACAAAGCACAAGCTGAAACAGGTGAAGTAAAAGGTCACTACTTAAACGCTACTGCTGGTACTTGCGAAGAAATG
TTAAAACGTGGTCAATGTGCTAAAGAATTAGGTGTACCGATCATCATGCACGACTACTTAACAGGTGGTTTCACAGCTAA
CACATCATTAGCTTCTTACTGCCGTGATAACGGTCTTCTTCTACACATCCACCGTGCAATGCACGCGGTTATTGACCGTC
AACGTAACCATGGTATTCACTTCCGTGTTTTAGCTAAAGCTCTTCGTATGTCTGGTGGTGACCACCTTCACTCTGGTACT
GTTGTAGGTAAACTAGAAGGTGAACGTGAAGTAACATTAGGTTTCGTAGATTTAATGCGTGACGACTACATTGAAAAAGA
CCGTAGTCGTGGTATTTACTTCACACAAGACTGGTGTTCTATGCCAGGTGTTATGCCAGTAGCTTCTCGTGGTATTCACG
TATGGCAC
>gi|1339890|dbj|D63436.1|GPUCPRBCLI Gonium octonarium chloroplast rbcL gene for ribulose bisphosphate carboxylase
GCTGGGTTCAAAGCCGGTGTAAAAGACTATCGTTTAACATATTACACACCTGATTACGTAGTAAAAGAGACTGATATTTT
AGCTGCTTTCCGTATGACTCCACAACCAGGTGTTCCACCAGAAGAATGTGGTGCTGCTGTAGCTGCTGAATCTTCAACAG
GTACATGGACAACAGTTTGGACAGATGGTTTAACAAGCCTTGATCGTTATAAAGGTCGTTGTTATGACATCGAACCAGTT
CCAGGTGAAGACAATCAATACATTGCTTATGTTGCTTATCCTATCGACTTATTTGAAGAAGGTTCAGTAACAAACATGTT
TACTTCTATTGTTGGTAACGTATTTGGTTTCAAAGCTTTACGTGCTTTACGTCTTGAAGACCTTCGTATTCCAGCTGCTT
ATGTTAAAACATTCCAAGGTCCACCACATGGTATTCAAGTTGAACGTGACAAATTAAACAAATATGGTCGTGGTCTTTTA
GGTTGTACAATCAAACCTAAATTAGGTCTTTCAGCTAAAAACTATGGTCGTGCTGTTTATGAATGTTTACGTGGTGGTCT
AGACTTTACTAAAGATGATGAAAACGTAAACTCACAACCATTTATGCGTTGGAGAGACCGTTTCCTTTTCGTAGCTGAAG
CTATTTATAAAGCACAAGCTGAAACTGGTGAAGTAAAAGGTCATTATTTAAACGCTACAGCTGGTACTTGTGAAGAAATG
TTAAAACGTGCACAATGTGCTAAAGAATTAGGTGTACCTATTATTATGCACGACTACCTTACTGGTGGTTTCACAGCTAA
CACATCATTAGCTTCTTACTGTCGTGACAATGGTTTACTTCTTCACATCCACCGTGCTATGCACGCTGTTATTGACCGTC
AACGTAACCATGGTATCCACTTCCGTGTTCTTGCTAAAGCTCTTCGTATGTCTGGTGGTGACCACCTTCACTCAGGTACT
GTTGTAGGTAAATTAGAAGGTGAACGTGAAGTTACTTTAGGTTTCGTAGACTTAATGCGTGATGACTACATTGAAAAAGA
TCGTAGCCGTGGTATTTACTTTACTCAAGATTGGTGTTCAATGCCAGGTGTAATGCCAGTTGCTTCTGGTGGTATCCACG
TTTGGCAC
>gi|1339855|dbj|D63430.1|BSCCPRBCLC Basichlamys sacculifera chloroplast rbcL gene for ribulose bisphosphate carboxylase
GCTGGGTTCAAAGCCGGTGTAAAAGACTATCGTTTAACATACTACACACCTGACTACGTAGTAAGAGAGACTGATATTTT
AGCTGCATTCCGTATGACTCCACAACCAGGTGTTCCACCTGAAGAATGTGGTGCTGCTGTAGCAGCTGAGTCGTCAACAG
GTACATGGACTACTGTATGGACTGATGGTTTAACAAGTCTTGACCGTTACAAAGGTCGTTGTTATGACATCGAGCCTGTT
CCAGGTGAAGACAACCAATACATTGCTTATGTAGCTTACCCAATCGATTTATTCGAAGAAGGTTCAGTAACAAACATGTT
TACTTCTATTGTAGGTAACGTATTTGGTTTCAAAGCTTTACGTGCTCTACGTCTTGAAGATCTTCGTATTCCACCTGCTT
ATGTTAAAACATTCGGAGGTCCTCCACATGGTATTCAAGTTGAACGTGACAAACTAAACAAATATGGTCGTGGTATTTTA
GGTTGTACGATTAAACCTAAATTAGGTCTTTCAGCTAAAAACTACGGTCGTGCTGTTTACGAGTGTTTACGTGGTGGTCT
AGATTTTACAAAAGATGACGAAAACGTTAACTCACAACCATTCATGCGTTGGAGAGACCGTTTCCTTTTCGTAGCTGAAG
CTACTTACAAAGCACAAGCAGAAACAGGCGAAGTTAAAGGCCACTATTTAAACGCTACTGCTGGTACTTGTGAAGAAATG
TACAAACGTGCTCAATGTGCTAAAGATTTAGGTGTACCTATTATTATGCACGACTATTTAACAGGTGGTTTCACAGCTAA
CACTTCATTATCTACTTACTGTCGTGACAATGGTCTTCTTCTTCACATTCACCGTGCTATGCACGCTGTAATTGACCGTC
AACGTAACCATGGTATCCATTTCCGTGTTCTTGCTAAAGCTCTTCGTTTATCTGGTGGTGACCACCTTCACTCTGGTACT
GTTGTAGGTAAACTAGAAGGTGAACGTGAAGTTACTTTAGGTTTCGTAGACTTAATGCGTGATGACTACGTAGAAAAAGA
TCGTAGCCGTGGTATTTATTTCACTCAAGATTGGTGTTCTATGCCAGGTGTAATGCCAGTTGCTTCACGTGGTATTCACG
TATGGCAC
>gi|2627089|dbj|D86834.1| Pleodorina indica chloroplast gene for ribulose-1
GCTGGGTTCAAAGCCGGTGTAAAAGACTATCGTTTAACATACTACACACCTGACTACGTAGTAAAAGATACTGATATTTT
AGCAGCATTCCGTATGACTCCACAACCAGGTGTTCCACCAGAAGAATGTGGTGCTGCTGTAGCTGCTGAATCTTCAACAG
GTACTTGGACAACTGTATGGACAGACGGTTTAACAAGCCTTGATCGATACAAAGGTCGTTGTTATGACATCGAGCCTGTT
CCAGGTGAAGACAACCAGTACATTGCTTATGTTGCTTACCCGATCGACTTATTCGAAGAAGGTTCAGTAACAAACATGTT
CACTTCTATTGTAGGTAACGTATTCGGTTTCAAAGCTCTACGTGCTTTACGTCTTGAAGACCTTCGTATTCCACCTGCTT
ACGTTAAAACATTCCAAGGTCCACCTCATGGTATTCAGGTTGAACGTGACAAACTAAACAAATATGGTCGTGGTCTTTTA
GGTTGTACAATCAAACCTAAATTAGGTCTTTCAGCTAAAAACTACGGTCGTGCAGTTTACGAATGTTTACGTGGTGGTTT
AGACTTTACTAAAGACGATGAAAACGTTAACTCACAACCATTCATGCGTTGGAGAGACCGTTTCCTTTTCGTAGCTGAAG
CTATTTATAAAGCACAAGCAGAAACAGGTGAAGTAAAAGGCCATTACTTAAACGCTACAGCTGGTACATGCGAAGAAATG
TTAAAACGTGCTCAATGTGCTAAAGAATTAGGCGTACCTATCATCATGCATGACTACTTAACTGGTGGTTTTACAGCTAA
CACATCATTAGCTGGTTACTGTCGTGATAATGGTCTTTTATTACACATCCACCGTGCTATGCACGCGGTTATTGACCGTC
AACGTAACCACGGTATTTACTTCCGTGTTGTAGCTGAAGCTCTTCGTATGTCGGGTGGTGACCACCTTCACTCAGGTACT
GTTGTAGGTAAACTAGAAGGTGAACGTGAAGTAACTTTAGGTTTCGTAGACTTAATGCGTGACGACTATATCGAAAAAGA
TCGTAGCCGTGGTATTTACTTCACTCAAGACTGGTGTTCAATGCCAGGCGTAATGCCAGTTGCTTCAGGTGGTATTCACG
TATGGCAC
>gi|11559327|dbj|AB044167.1| Pandorina morum chloroplast rbcL gene for ribulose-1
GCTGGATTTAAAGCCGGTGTTAAAGACTATCGTTTAACATATTATACACCAGACTACGTAGTTAAAGAAACTGATATTTT
AGCTGCATTCCGTATGACTCCACAACCAGGTGTTCCACCAGAAGAATGTGGTGCTGCTGTAGCAGCTGAATCATCAACAG
GTACATGGACAACAGTATGGACTGATGGTTTAACAAGTCTTGACCGTTACAAAGGTCGTTGTTACGACATCGAACCAGTT
CCAGGTGAAGATAATCAGTACATTGCTTATGTAGCTTATCCAATTGACTTATTTGAAGAAGGTTCAGTAACAAACATGTT
CACTTCTATCGTAGGTAACGTATTTGGTTTCAAAGCGTTACGTGCTTTACGTCTTGAAGATCTTCGTATCCCACCAGCTT
ACGTTAAAACTTTCCAAGGTCCTCCACATGGTATTCAAGTTGAACGTGACAAATTAAACAAATATGGTCGTGGTCTTTTA
GGTTGTACTATTAAACCTAAATTAGGTCTTTCTGCTAAAAACTACGGTCGTGCTGTTTATGAGTGTTTACGTGGTGGTTT
AGACTTTACAAAAGATGACGAAAACGTTAACTCACAACCATTCATGCGTTGGAGAGACCGTTTCCTTTTCACAGCTGAAG
CTATTTACAAAGCACAATCAGAAACTGGGGAAGTAAAAGGTCACTATTTAAACGCTACTGCTGGTACTTGCGAAGAAATG
TTAAAACGTGCTCAATGTGCTAAAGAATTAGGTGTACCTATTATTATGCACGACTACCTTACTGGTGGTTTTACAGCTAA
CACATCATTATCTTCTTACTGCCGTGACAATGGTCTTCTTTTACACATTCACCGTGCTATGCACGCGGTTATTGACCGTC
AACGTAACCACGGTATTCACTTCCGTGTTTTAGCTAAAGCTCTTCGTATGTCTGGTGGTGACCACCTTCACTCTGGTACT
GTTGTAGGTAAACTAGAAGGTGAACGTGAAGTTACTCTAGGTTTCGTAGATTTAATGCGTGATGACTACATCGAAAAAGA
CCGTAGCCGTGGTATTTACTTTACTCAGGACTGGTGTTCAATGCCAGGTGTTATGCCTGTTGCATCAGGTGGTATTCACG
TATGGCAC
>gi|2627077|dbj|D86828.1| Platydorina caudata chloroplast gene for ribulose-1
GCTGGATTCAAAGCCGGTGTAAAAGACTATCGTTTAACATATTATACACCTGACTACGTAGTAAAAGAGACTGATATTTT
AGCAGCATTCCGTATGACTCCACAACCAGGTGTTCCACCAGAAGAATGTGGTGCTGCTGTAGCTGCAGAATCTTCAACAG
GTACATGGACAACAGTATGGACTGACGGTTTAACAAGCCTTGACCGTTACAAAGGTCGTTGTTATGACATCGAACCAGTT
CCAGGCGAAGACAACCAGTATATTGCTTATGTTGCTTACCCAATCGACTTATTCGAAGAAGGTTCAGTAACAAACATGTT
TACTTCTATTGTAGGTAACGTTTTCGGTTTCAAAGCTCTACGTGCTTTACGTCTTGAAGACCTTCGTATTCCACCAGCTT
ATGTTAAAACATTCGTAGGTCCTCCACATGGTATTCAGGTTGAACGTGACAAACTAAACAAATACGGTCGTGGTCTTTTA
GGTTGTACAATCAAACCTAAATTAGGTCTTTCAGCTAAAAACTACGGTCGTGCAGTTTACGAATGTTTACGTGGTGGTTT
AGACTTTACAAAAGATGATGAAAACGTTAACTCACAACCATTCATGCGTTGGAGAGACCGTTTCCTTTTTGTAGCTGAAG
CAATCTACAAATCTCAAGCAGAAACTGGTGAAGTAAAAGGTCACTATTTAAACGCTACAGCTGGTACTTGTGAAGAAATG
TTAAAACGTGCACAATGTGCTAAAGAATTAGGTGTACCTATTATTATGCATGACTATTTAACTGGTGGTTTCACAGCTAA
CACTTCATTAGCTTCTTACTGCCGTGACAACGGTCTTCTTCTTCACATCCACCGTGCAATGCACGCTGTTATTGACCGTC
AACGTAACCACGGTATTCACTTCCGTGTTTTAGCTAAAGCTCTTCGTATGTCTGGTGGTGACCACCTTCACTCTGGTACT
GTTGTTGGTAAACTAGAAGGTGAACGTGAAGTTACTTTAGGTTTCGTAGATTTAATGCGTGATGACTATGTTGAAAAAGA
CCGTAGCCGTGGTATTTACTTCACTCAAGACTGGTGTTCTATGCCAGGTGTTATGCCAGTTGCTTCAGGTGGTATTCACG
TATGGCAC
>gi|2627075|dbj|D86827.1| Platydorina caudata chloroplast gene for ribulose-1
GCTGGATTCAAAGCCGGTGTAAAAGACTATCGTTTAACATATTATACACCTGACTACGTAGTAAAAGAGACTGATATTTT
AGCAGCATTCCGTATGACTCCACAACCAGGTGTTCCACCAGAAGAATGTGGTGCTGCTGTAGCTGCAGAATCTTCAACAG
GTACATGGACAACAGTATGGACTGACGGTTTAACAAGCCTTGACCGTTACAAAGGTCGTTGTTATGACATCGAACCAGTT
CCAGGCGAAGACAACCAGTATATTGCTTATGTTGCTTACCCAATCGACTTATTCGAAGAAGGTTCAGTAACAAACATGTT
TACTTCTATTGTAGGTAACGTTTTCGGTTTCAAAGCTCTACGTGCTTTACGTCTTGAAGACCTTCGTATTCCACCAGCTT
ATGTTAAAACATTCGTAGGTCCTCCACATGGTATTCAGGTTGAACGTGACAAACTAAACAAATACGGTCGTGGTCTTTTA
GGTTGTACAATCAAACCTAAATTAGGTCTTTCAGCTAAAAACTACGGTCGTGCAGTTTACGAATGTTTACGTGGTGGTTT
AGACTTTACAAAAGATGATGAAAACGTTAACTCACAACCATTCATGCGTTGGAGAGACCGTTTCCTTTTTGTAGCTGAAG
CAATCTACAAATCTCAAGCAGAAACTGGTGAAGTAAAAGGTCACTATTTAAACGCTACAGCTGGTACTTGTGAAGAAATG
TTAAAACGTGCACAATGTGCTAAAGAATTAGGTGTACCTATTATTATGCATGACTATTTAACTGGTGGTTTCACAGCTAA
CACTTCATTAGCTTCTTACTGCCGTGACAACGGTCTTCTTCTTCACATCCACCGTGCAATGCACGCTGTTATTGACCGTC
AACGTAACCACGGTATTCACTTCCGTGTTTTAGCTAAAGCTCTTCGTATGTCTGGTGGTGACCACCTTCACTCTGGTACT
GTTGTTGGTAAACTAGAAGGTGAACGTGAAGTTACTTTAGGTTTCGTAGATTTAATGCGTGATGACTATGTTGAAAAAGA
CCGTAGCCGTGGTATTTACTTCACTCAAGACTGGTGTTCTATGCCAGGTGTTATGCCAGTTGCTTCAGGTGGTATTCACG
TATGGCAC
>gi|116256381|dbj|AB214415.1| Volvox powersii chloroplast rbcL gene for ribulose-1
GCTGGGTTCAAAGCCGGTGTAAAAGATTACCGTTTAACATATTACACACCTGACTACGTAGTAAAAGAGACTGATATTTT
AGCAGCATTTCGTATGACTCCACAACCAGGTGTTCCACCAGAAGAATGTGGTGCTGCTGTAGCTGCAGAATCTTCAACAG
GTACTTGGACAACAGTATGGACTGACGGTTTAACAAGTCTTGATCGATACAAAGGTCGTTGTTATGACATCGAACCTGTT
CCAGGTGAAGACAACCAATACATTGCTTATGTTGCTTATCCAATCGACTTATTCGAAGAAGGTTCAGTAACAAACATGTT
CACTTCTATTGTAGGTAACGTATTCGGTTTCAAAGCTTTACGTGCTTTACGTCTTGAAGACCTTCGTATTCCACCTGCTT
ACGTTAAAACATTCGTAGGTCCACCACACGGTATTCAGGTTGAACGTGACAAACTAAATAAATATGGTCGTGGTCTTTTA
GGTTGTACAATCAAACCTAAATTAGGTCTTTCAGCGAAAAACTACGGTCGTGCAGTTTACGAATGTTTACGTGGTGGTTT
AGATTTTACTAAAGATGACGAAAACGTTAACTCACAACCATTCATGCGTTGGAGAGACCGTTTCCTTTTCGTAGCTGAAG
CTATTTATAAATCACAAGCAGAAACAGGTGAAGTAAAAGGTCACTACTTAAACGCTACAGCTGGTACATGCGAAGAAATG
TTAAAACGTGCTCAATGTGCTAAAGAATTAGGTGTACCAATCATCATGCATGACTACTTAACAGGTGGTTTTACAGCTAA
CACATCGTTAGCTTCTTACTGTCGTGATAATGGTCTTTTATTACACATTCACCGTGCGATGCACGCGGTTATTGACCGTC
AACGTAACCACGGTATTCACTTCCGTGTTCTAGCAAAAGCTCTTCGTATGTCTGGTGGTGACCACCTTCACTCAGGTACT
GTTGTAGGTAAACTAGAAGGTGAACGTGAAGTAACTTTAGGTTTCGTAGACTTAATGCGTGACGACTATATTGAAAAAGA
TCGTAGCCGTGGTATTTATTTCACTCAAGACTGGTGTTCAATGCCAGGTGTAATGCCAGTTGCTTCAGGTGGTATTCACG
TATGGCAC
>gi|31414562|dbj|AB086174.1| Volvox tertius chloroplast rbcL gene for large subunit of Rubisco
GCTGGGTTCAAAGCCGGTGTAAAAGACTATCGTTTAACGTACTACACACCTGACTACGTAGTAAAAGAAACTGATATTTT
AGCAGCATTCCGTATGACTCCACAACCAGGTGTTCCACCAGAAGAGTGTGGTGCTGCTGTAGCTGCTGAATCTTCAACAG
GTACTTGGACAACAGTATGGACTGACGGTTTAACAAGCCTTGATCGATACAAAGGTCGTTGTTATGACATCGAGCCTGTT
CCAGGTGAAGACAACCAGTACATTGCTTATGTTGCTTACCCAATCGACTTATTCGAAGAAGGTTCAGTAACAAACATGTT
TACTTCTATTGTAGGTAACGTATTCGGTTTCAAAGCTCTACGTGCTTTACGTCTTGAAGATCTTCGTATTCCTCCTGCTT
ACGTTAAAACATTCGTAGGTCCACCACACGGTATTCAGGTAGAACGTGACAAATTAAACAAATATGGTCGTGGTCTTTTA
GGTTGTACAATCAAACCTAAATTAGGTCTTTCAGCTAAAAACTACGGTCGTGCAGTTTACGAATGTTTACGTGGTGGTTT
AGACTTTACTAAAGACGATGAAAACGTTAACTCACAACCATTCATGCGTTGGAGAGACCGTTTCCTTTTCGTAGCTGAAG
CTATTTACAAATCACAAGCAGAAACAGGAGAAGTAAAAGGTCATTACTTAAACGCTACAGCTGGTACATGCGAAGAAATG
TTAAAACGTGCTCAATGTGCTAAAGAATTAGGTGTACCGATCATCATGCACGACTACTTAACTGGTGGTTTTACAGCTAA
CACATCTTTAGCTACTTACTGTCGTGATAATGGTCTTTTATTACACATTCACCGTGCTATGCACGCAGTAATTGACCGTC
AGCGTAACCATGGTATTCACTTCCGTGTTCTAGCAAAAGCTCTTCGTATGTCTGGTGGTGACCACCTTCACTCAGGTACT
GTTGTAGGTAAACTAGAAGGTGAACGTGAAGTAACTCTAGGTTTCGTAGACTTAATGCGTGACGACTATGTTGAAAAAGA
TCGTAGCCGTGGTATTTACTTCACTCAAGACTGGTGTTCAATGCCAGGTGTAATGCCAGTTGCTTCAGGTGGTATTCACG
TATGGCAC
>gi|1339962|dbj|D63442.1|PMUCPRBCLO Pandorina morum chloroplast rbcL gene for ribulose bisphosphate carboxylase
GCTGGACTCAAAGCCGGTGTTAAAGACTATCGTTTAACATATTATACACCAGACTACGTTGTTAAAGAAACTGATATTTT
AGCTGCATTCCGTATGACTCCACAACCAGGTGTTCCACCAGAAGAATGTGGTGCTGCTGTAGCTGCTGAATCATCAACAG
GTACATGGACAACAGTATGGACTGATGGTTTAACAAGTCTTGACCGTTACAAAGGTCGTTGTTACGACATCGAACCAGTT
CCAGGTGAAGATAATCAGTACATTGCTTATGTAGCTTATCCAATTGACTTATTTGAAGAAGGTTCAGTAACAAACATGTT
CACTTCTATCGTAGGTAACGTATTTGGTTTCAAAGCTTTACGTGCTTTACGTCTTGAAGACCTTCGTATCCCACCAGCTT
ACGTTAAAACTTTCCAGGGTCCACCTCATGGTATCCAAGTTGAGCGTGACAAATTAAACAAATATGGTCGTGGTCTTTTA
GGTTGTACTATTAAACCTAAATTAGGTCTTTCTGCTAAAAACTACGGTCGTGCTGTTTATGAGTGTTTACGTGGTGGTCT
AGACTTTACAAAAGATGACGAAAACGTTAACTCACAACCATTCATGCGTTGGAGAGACCGTTTCCTTTTCGTAGCTGAAG
CTATTTACAAATCACAAGCGGAAACAGGTGAAGTAAAAGGCCATTATTTAAACGCTACTGCTGGTACTTGTGAAGAAATG
TTAAAACGTGCTCAATGTGCTAAAGAATTAGGTATGCCTATTATTATGCATGACTACCTAACTGGTGGTTTTACAGCTAA
CACTTCATTAGCTTCTTACTGCCGTGACAATGGTCTTCTTTTACACATTCACCGTGCTATGCACGCGGTAATTGACCGTC
AACGTAACCACGGTATTCACTTCCGTGTTTTAGCTAAAGCTCTTCGTATGTCTGGTGGTGACCACCTTCACTCTGGTACT
GTTGTAGGTAAACTAGAAGGTGAACGTGAAGTTACTCTAGGTTTCGTAGATTTAATGCGTGATGACTACGTTGAAAAAGA
CCGTAGCCGTGGTATTTACTTTACTCAAGACTGGTGTTCAATGCCAGGTGTTATGCCAGTTGCATCAGGTGGTATTCACG
TATGGCAC
>gi|116256369|dbj|AB214408.1| Pleodorina thompsonii chloroplast rbcL gene for ribulose-1
GCTGGGTTCAAAGCGGGTGTAAAAGACTATCGTTTAACATACTACACACCTGATTATGTCGTAAAAGATACTGATATTTT
AGCAGCATTCCGTATGACTCCACAACCAGGTGTTCCACCAGAAGAATGTGGTGCTGCTGTAGCTGCTGAATCTTCAACAG
GTACTTGGACAACTGTATGGACTGACGGTTTAACAAGCCTTGACCGATACAAAGGTCGTTGTTATGATATTGAACCAGTT
CCAGGTGAAGACAACCAGTACATCGCTTATGTAGCTTACCCAATCGACTTATTTGAAGAAGGTTCCGTAACAAACATGTT
CACTTCTATTGTAGGTAACGTATTTGGTTTCAAAGCTCTACGTGCTTTACGTCTTGAAGACCTTCGTATTTCATCTGCTT
ACGTTAAAACATTCCAAGGTCCACCTCATGGTATTCAGGTTGAGCGTGACAAACTAAACAAATATGGTCGTGGTCTTTTA
GGTTGTACAATCAAACCTAAATTAGGTCTTTCAGCTAAAAACTACGGTCGCGCTGTTTACGAGTGTTTACGTGGTGGTTT
AGACTTTACTAAAGACGATGAAAACGTTAACTCACAGCCATTCATGCGTTGGAGAGACCGTTTCCTTTTCGTAGCTGAAG
CAATTTACAAAGCACAAGCAGAAACAGGTGAAGTAAAAGGACACTACTTAAACGCTACAGCTGGTACATGTGAAGAAATG
TTAAAACGTGGTCAATGTGCTAAAGAATTAGGTGTACCGATCATCATGCATGACTACTTAACAGGTGGTTTTACAGCTAA
CACATCGTTAGCTAGTTACTGTCGTGATAATGGTCTTTTATTACACATTCACCGTGCTATGCACGCGGTTATTGACCGTC
AACGTAACCACGGTATTCACTTCCGTGTTCTAGCAAAAGCTCTTCGTATGTCTGGTGGTGACCACCTTCACTCAGGAACT
GTTGTAGGTAAACTAGAAGGTGAACGTGAAGTAACGCTAGGTTTCGTAGATTTAATGCGCGATGACTATATCGAAAAAGA
TCGTAGTCGTGGTATTTACTTCACTCAAGATTGGTGTTCAATGCCAGGTGTAATGCCAGTTGCTTCAGGTGGTATTCACG
TATGGCAC
>gi|11559321|dbj|AB044164.1| Pandorina morum chloroplast rbcL gene for ribulose-1
GCTGGATTCAAAGCCGGTGTTAAAGACTATCGTTTAACATATTATACACCAGACTACGTTGTTAAAGAAACTGATATTTT
AGCTGCATTCCGTATGACTCCACAACCAGGTGTTCCACCAGAAGAATGTGGTGCTGCTGTAGCTGCTGAATCATCAACAG
GTACATGGACAACAGTATGGACTGATGGTTTAACTAGTCTTGACCGTTACAAAGGTCGTTGTTACGACATCGAACCAGTT
CCAGGTGAAGATAATCAGTACATTGCTTATGTAGCTTATCCAATTGACTTATTTGAAGAAGGTTCAGTAACAAACATGTT
CACTTCTATCGTAGGTAACGTATTTGGTTTCAAAGCTTTACGTGCTTTACGTCTTGAAGACCTTCGTATCCCACCAGCTT
ACGTTAAAACTTTCCAAGGTCCTCCTCATGGTATTCAAGTTGAACGTGACAAATTAAACAAATATGGTCGTGGTCTTTTA
GGTTGTACTATTAAACCTAAATTAGGTCTTTCTGCTAAAAACTACGGTCGTGCAGTTTATGAATGTTTACGCGGTGGTTT
AGACTTTACAAAAGATGACGAAAACGTTAACTCACAACCATTCATGCGTTGGAGAGACCGTTTCCTTTTCGTAGCAGAAG
CTATTTACAAAGCACAATCTGAAACAGGTGAAGTAAAAGGGCATTATTTAAACGCTACTGCTGGTACTTGTGAAGAAATG
TTAAAACGTGGTCAATGTGCTAAAGAATTAGGCGTACCTATTATTATGCATGACTACCTTACTGGTGGTTTTACAGCTAA
CACTTCATTAGCTTCTTACTGCCGTGACAATGGTCTTCTTTTACACATTCACCGTGCTATGCACGCGGTTATTGACCGTC
AACGTAACCACGGTATTCACTTCCGTGTTTTAGCTAAAGCTCTTCGTATGTCTGGTGGTGACCACCTTCACTCTGGTACT
GTTGTAGGTAAACTAGAAGGTGAACGTGAAGTTACTCTAGGTTTCGTAGATTTAATGCGTGATGACTACATCGAAAAAGA
CCGTAGCCGTGGTATTTACTTTACTCAAGACTGGTGTTCAATGCCAGGTGTTATGCCAGTTGCATCAGGTGGTATTCACG
TATGGCAC
>gi|11559319|dbj|AB044161.1| Volvulina steinii chloroplast rbcL gene for ribulose-1
GCTGGATTCAAAGCTGGTGTTAAAGACTATCGTTTAACATATTATACACCTGACTATGTAGTAAAAGATACTGATATTTT
AGCAGCATTCCGTATGACTCCACAACCAGGTGTTCCACCAGAAGAATGTGGTGCAGCAGTAGCTGCTGAATCTTCAACAG
GTACATGGACAACTGTATGGACTGACGGTTTAACAAGTCTTGATCGTTACAAAGGTCGTTGTTATGATATCGAGCCTGTT
CCAGGTGAAGATAACCAGTACATTGCTTATGTTGCTTACCCTATTGACTTATTTGAAGAAGGTTCAGTAACAAACATGTT
TACTTCTATTGTAGGTAACGTTTTTGGTTTCAAAGCTTTACGTGCATTACGTCTTGAAGACCTTCGTATTCCACCAGCTT
ATGTTAAAACTTTCCAAGGTCCGCCGCACGGTATTCAAGTAGAACGTGACAAATTAAACAAATATGGCCGTGGTCTTTTA
GGTTGTACAATCAAACCTAAGTTAGGTCTTTCAGCTAAAAACTATGGTCGTGCTGTTTATGAGTGTTTACGTGGTGGTTT
AGACTTTACAAAAGATGACGAAAACGTTAACTCACAACCATTCATGCGTTGGAGAGACCGTTTCCTTTTTGTTGCTGAAG
CTATTTACAAAGCTCAAGCAGAAACAGGTGAAGTAAAAGGCCACTATTTAAATGCTACAGCTGGTACTTGCGAAGAAATG
TTAAAACGTGCTCAATGTGCTAAAGATTTAGGCGTGCCGATCATCATGCACGATTATTTAACGGGTGGGTTCACAGCTAA
CACTTCATTAGCTTCTTACTGCCGTGACAATGGTCTTCTTTTACACATCCACCGTGCAATGCACGCGGTTATTGACCGTC
AACGTAACCACGGTATTCACTTCCGTGTTTTAGCTAAAGCTCTTCGTATGTCTGGTGGTGACCACCTTCACTCAGGTACT
GTTGTAGGTAAACTAGAAGGTGAACGTGAAGTAACTCTAGGTTTCGTAGATTTAATGCGTGATGACTACATTGAAAAAGA
TCGTAGTCGTGGTATTTACTTCACACAAGATTGGTGTTCAATGCCAGGTGTAATGCCAGTTGCTTCAGGTGGTATTCACG
TTTGGCAC
>gi|1339979|dbj|D63444.1|VOPCPRBCLQ Volvulina pringsheimii chloroplast rbcL gene for ribulose bisphosphate carboxylase
GCTGGATTCAAAGCTGGTGTAAAAGACTATCGTTTAACATACTACACACCTGACTACGTTGTAAAAGAAACAGATATTTT
AGCTGCATTCCGTATGACTCCACAACCAGGTGTTCCACCTGAAGAATGTGGTGCTGCTGTAGCTGCTGAATCTTCAACAG
GTACATGGACAACGGTATGGACTGACGGTTTAACTAGTCTTGACCGTTACAAAGGTCGTTGTTACGACATCGAGCCTGTT
CCAGGTGAAGACAATCAATACATTGCTTATGTTGCTTACCCAATCGACTTATTTGAAGAAGGTTCAGTAACAAACATGTT
CACATCTATTGTAGGTAACGTATTTGGTTTCAAAGCTTTACGTGCATTACGTCTTGAAGATTTACGTATCCCTCCAGCTT
ACGTTAAAACATTCCAAGGTCCTCCTCATGGTATTCAAGTTGAACGTGACAAATTAAACAAATATGGTCGTGGTCTTTTA
GGTTGTACAATCAAACCTAAATTAGGTCTTTCAGCTAAAAACTACGGTCGTGCAGTTTATGAATGTTTACGTGGTGGTTT
AGACTTTACAAAAGATGATGAAAACGTTAACTCACAACCATTCATGCGTTGGAGAGACCGTTTCCTTTTCGTAGCTGAAG
CAATTTACAAAGCACAATCAGAAACTGGTGAAGTAAAAGGTCACTATTTAAACGCTACAGCTGGTACTTGTGAAGAAATG
TTAAAACGTGGTCAATGTGCAAAAGAATTAGGTGTACCTATTATTATGCACGATTACCTTACAGGTGGTTTCACTGCTAA
CACTACATTAGCTTCTTACTGTCGTGACAATGGTCTTCTTCTACACATCCACCGTGCTATGCACGCTGTAATTGACCGTC
AACGTAATCATGGTATTCACTTCCGTGTTTTAGCTAAAGCTCTACGTATGTCAGGTGGTGACCACCTTCACTCTGGTACT
GTTGTAGGTAAACTAGAAGGTGAACGTGAAGTAACTTTAGGTTTCGTAGACTTAATGCGTGATGACTACGTTGAAAAAGA
CCGTAGCCGTGGTATTTACTTTACTCAAGATTGGTGTTCAATGCCAGGTGTTATGCCAGTTGCTTCTCGTGGTATTCACG
TATGGCAC
>gi|197097038|dbj|AB359068.1| Eudorina peripheralis chloroplast rbcL gene for ribulose-1
GCTGGATTCAAAGCCGGTGTAAAAGACTATCGTTTAACATACTACACACCTGACTACGTAGTAAAAGATACTGATATTTT
AGCCGCATTCCGTATGACTCCACAACCAGGTGTTCCACCAGAAGAATGTGGTGCTGCTGTAGCTGCTGAATCTTCAACAG
GTACTTGGACAACTGTATGGACTGACGGTTTAACAAGCCTTGATCGATACAAAGGTCGTTGTTATGACATCGAGCCTGTT
CCAGGTGAAGACAACCAGTACATTGCTTATGTTGCTTACCCAATCGACTTATTCGAAGAAGGTTCAGTAACAAACATGTT
CACTTCTATTGTAGGTAACGTATTCGGTTTCAAAGCTTTACGTGCTTTACGTCTTGAAGATCTTCGTATTTCAGCTGCTT
ACGTTAAAACATTCCAAGGTCCACCGCACGGTATTCAGGTTGAACGTGACAAACTAAACAAATATGGTCGTGGTCTTTTA
GGTTGTACAATCAAACCTAAATTAGGTCTTTCAGCTAAAAACTACGGTCGTGCGGTTTACGAATGTTTACGTGGTGGTTT
AGACTTTACTAAAGACGATGAAAACGTTACTTCACAACCATTCATGCGTTGGAGAGACCGTTTCCTTTTCGTAGCTGAAG
CTATTTACAAAGCACAATCAGAAACAGGTGAAGTAAAAGGTCATTACTTAAACACTACAGCTGGTACATGCGAAGAAATG
TTAAAACGTGCTCAATGTGCTAAAGAATTAGGCGTACCGATCGTTATGCATGACTACTTAACTGGTGGTTTTACAGCTAA
CACTACGTTATCTTCTTACTGTCGTGATAATGGTCTTTTATTACACATTCACCGTGCTATGCACGCTGTAATTGACCGTC
AACGTAACCACGGTATTCACTTCCGTGTTCTAGCAAAAGCTCTTCGTATGTCTGGTGGTGACCACCTTCACTCTGGTACT
GTTGTAGGTAAACTAGAAGGTGAACGTGAAGTAACTCTAGGTTTCGTAGACTTAATGCGTGACGACTATGTTGAAAAAGA
TCGTAGCCGTGGTATTTACTTCACTCAAGACTGGTGTTCAATGCCAGGTGTAATGCCAGTTGCTTCAGGTGGTATTCACG
TATGGCAC
>gi|2627081|dbj|D86830.1| Eudorina unicocca var. peripheralis chloroplast gene for ribulose-1
GCTGGATTCAAAGCCGGTGTAAAAGACTATCGTTTAACATACTACACACCTGACTACGTAGTAAAAGATACTGATATTTT
AGCCGCATTCCGTATGACTCCACAACCAGGTGTTCCACCAGAAGAATGTGGTGCTGCTGTAGCTGCTGAATCTTCAACAG
GTACTTGGACAACTGTATGGACTGACGGTTTAACAAGCCTTGATCGATACAAAGGTCGTTGTTATGACATCGAGCCTGTT
CCAGGTGAAGACAACCAGTACATTGCTTATGTTGCTTACCCAATCGACTTATTCGAAGAAGGTTCAGTAACAAACATGTT
CACTTCTATTGTAGGTAACGTATTCGGTTTCAAAGCTTTACGTGCTTTACGTCTTGAAGATCTTCGTATTTCAGCTGCTT
ACGTTAAAACATTCCAAGGTCCACCGCACGGTATTCAGGTTGAACGTGACAAACTAAACAAATATGGTCGTGGTCTTTTA
GGTTGTACAATCAAACCTAAATTAGGTCTTTCAGCTAAAAACTACGGTCGTGCGGTTTACGAATGTTTACGTGGTGGTTT
AGACTTTACTAAAGACGATGAAAACGTTACTTCACAACCATTCATGCGTTGGAGAGACCGTTTCCTTTTCGTAGCTGAAG
CTATTTACAAAGCACAATCAGAAACAGGTGAAGTAAAAGGTCATTACTTAAACACTACAGCTGGTACATGCGAAGAAATG
TTAAAACGTGCTCAATGTGCTAAAGAATTAGGCGTACCGATCGTTATGCATGACTACTTAACTGGTGGTTTTACAGCTAA
CACTACGTTATCTTCTTACTGTCGTGATAATGGTCTTTTATTACACATTCACCGTGCTATGCACGCTGTAATTGACCGTC
AACGTAACCACGGTATTCACTTCCGTGTTCTAGCAAAAGCTCTTCGTATGTCTGGTGGTGACCACCTTCACTCTGGTACT
GTTGTAGGTAAACTAGAAGGTGAACGTGAAGTAACTCTAGGTTTCGTAGACTTAATGCGTGACGACTATGTTGAAAAAGA
TCGTAGCCGTGGTATTTACTTCACTCAAGACTGGTGTTCAATGCCAGGTGTAATGCCAGTTGCTTCAGGTGGTATTCACG
TATGGCAC
>gi|2627085|dbj|D86832.1| Volvulina compacta chloroplast gene for ribulose-1
GCTGGATTCAAAGCTGGTGTAAAAGACTATCGTTTAACATACTACACACCTGATTACGTAGTAAAAGATACAGATATTTT
AGCAGCATTCCGTATGACTCCACAACCAGGTGTTCCTCCTGAAGAATGTGGTGCTGCTGTAGCTGCTGAATCTTCAACAG
GTACATGGACAACAGTATGGACTGACGGTTTAACTAGTCTTGACCGTTACAAAGGTCGTTGCTACGACATCGAACCAGTT
CCAGGCGAAGACAACCAATACATCGCTTATGTTGCTTACCCAATCGACTTATTTGAAGAAGGTTCAGTAACAAACATGTT
CACGTCTATTGTAGGTAACGTATTTGGTTTCAAAGCATTACGTGCATTACGTCTTGAAGATTTACGTATTTCATCAGCTT
ACGTTAAAACTTTCCAAGGTCCTCCACATGGTATTCAAGTTGAACGTGACAAATTAAACAAATATGGTCGTGGTCTTTTA
GGTTGTACAATCAAACCTAAATTAGGTCTTTCAGCTAAAAACTACGGTCGTGCAGTTTATGAGTGTTTACGTGGTGGTTT
AGACTTTACAAAAGATGACGAAAACGTTAACTCACAACCATTTATGCGTTGGAGAGACCGTTTCCTTTTCGTAGCTGAAG
CTATCTACAAAGCTCAAGCTGAAACTGGTGAAGTTAAAGGTCACTATTTAAATGCTACTGCTGGTACTTGTGAAGAAATG
TTAAAACGTGCTCAATGTGCTAAAGAGCTTGGTGTACCAATCATCATGCACGACTACTTAACTGGTGGTTTTACAGCTAA
CACTTCATTAGCTTCTTACTGCCGTGACAATGGTCTTCTTTTACACATTCACCGTGCAATGCACGCTGTAATTGACCGTC
AACGTAATCACGGTATTCACTTCCGTGTTTTAGCTAAAGCTCTTCGTATGTCAGGTGGTGACCACCTTCACTCTGGTACT
GTTGTAGGTAAACTAGAAGGTGAACGTGAAGTAACTTTAGGTTTCGTAGATTTAATGCGTGATGACTACATTGAAAAAGA
CCGTAGCCGTGGTATTTACTTTACTCAAGATTGGTGTTCAATGCCAGGTGTAATGCCAGTTGCTTCAGGTGGTATCCACG
TATGGCAC
>gi|21955997|dbj|AB076101.1| Volvox africanus chloroplast rbcL gene for large subunit of Rubisco
GCTGGGTTCAAAGCCGGGGTAAAAGACTATCGTTTAACATACTACACACCTGACTACGTAGTAAAAGATACTGATATTTT
AGCAGCATTCCGTATGACTCCACAACCAGGTGTTCCACCAGAAGAATGTGGTGCTGCTGTAGCTGCTGAATCTTCAACAG
GTACTTGGACAACTGTATGGACTGACGGTTTAACAAGCCTTGATCGATACAAAGGTCGTTGTTATGACATCGAGCCTGTT
CCAGGTGAAGACAACCAGTACATTGCTTATGTTGCTTACCCAATTGACTTATTTGAAGAAGGTTCAGTAACAAACATGTT
TACTTCAATTGTAGGTAACGTATTCGGTTTCAAAGCTCTACGTGCTTTACGTCTTGAAGATCTTCGAATCTCATCTGCTT
ACGTTAAAACATTCCAAGGTCCACCACACGGTATTCAGGTTGAACGTGACAAACTAAACAAATATGGTCGTGGTCTTTTA
GGTTGTACAATCAAACCTAAATTAGGTCTTTCAGCTAAAAACTACGGTCGTGCAGTTTACGAATGTTTACGTGGTGGTTT
AGACTTTACTAAAGACGATGAAAACGTTAACTCACAACCATTCATGCGTTGGAGAGACCGTTTCCTTTTCGTAGCTGAAG
CTATTTACAAATCACAAGCAGAAACAGGAGAAGTAAAAGGTCATTACTTAAACGCTACAGCTGGTACATGCGAAGAGATG
TTAAAACGTGCTCAATGTGCTAAAGAATTAGGTGTACCAATCATCATGCACGACTACTTAACTGGTGGTTTTACTGCTAA
CACTTCTTTAGCTTCTTACTGTCGTGATAATGGTCTTTTATTACACATTCACCGTGCTATGCACGCAGTTATTGACCGTC
AACGTAACCATGGTATTCACTTCCGTGTTCTAGCAAAAGCTCTACGTATGTCTGGTGGTGACCACCTACACTCAGGTACT
GTTGTAGGTAAACTAGAAGGTGAGCGTGAAGTAACTCTAGGTTTCGTAGACTTAATGCGTGACGACTATATCGAAAAAGA
TCGTAGCCGTGGTATTTACTTCACTCAAGACTGGTGTTCAATGCCAGGTGTAATGCCAGTTGCTTCAGGTGGTATTCACG
TATGGCAC
>gi|21955991|dbj|AB076098.1| Volvox tertius chloroplast rbcL gene for large subunit of Rubisco
GCTGGGTTCAAAGCCGGTGTAAAAGACTATCGTTTAACGTACTACACACCTGACTACGTAGTAAAAGAAACTGATATTTT
AGCAGCATTCCGTATGACTCCACAACCAGGTGTTCCACCAGAAGAGTGTGGTGCTGCTGTAGCTGCTGAATCTTCAACAG
GTACTTGGACAACAGTATGGACTGACGGTTTAACAAGCCTTGATCGATACAAAGGTCGTTGTTATGACATCGAGCCTGTT
CCAGGTGAAGACAACCAGTACATTGCTTATGTTGCTTACCCAATCGACTTATTCGAAGAAGGTTCAGTAACAAACTTGTT
TACTTCTATTGTAGGTAACGTATTCGGTTTCAAAGCTCTACGTGCTTTACGTCTTGAAGATCTTCGTATTTCTCCTGCTT
ACGTTAAAACATTCGTAGGTCCACCACACGGTATTCAGGTAGAACGTGACAAATTAAACAAATATGGTCGTGGTCTTTTA
GGTTGTACAATCAAACCTAAATTAGGTCTTTCAGCTAAAAACTACGGTCGTGCAGTTTACGAATGTTTACGTGGTGGTTT
AGACTTTACTAAAGACGATGAAAACGTTACCTCACAACCATTCATGCGTTGGAGAGACCGTTTCCTTTTCGTAGCTGAAG
CTATTTACAAATCACAAGCAGAAACAGGAGAAGTAAAAGGTCATTACTTAAACGCTACAGCTGGTACATGCGAAGAAATG
TTAAAACGTGCTCAATGTGCTAAAGAATTAGGTGTACCGATCATCATGCACGACTACTTAACTGGTGGTTTTACAGCTAA
CACATCTTTAGCTACTTACTGTCGTGATAATGGTCTTTTATTACACATTCACCGTGCTATGCACGCAGTAATTGACCGTC
AGCGTAACCATGGTATTCACTTCCGTGTTCTAGCAAAAGCTCTTCGTATGTCTGGTGGTGACCACCTTCACTCAGGTACT
GTTGTAGGTAAACTAGAAGGTGAACGTGAAGTAACTCTAGGTTTCGTAGACTTAATGCGTGACGACTATGTTGAAAAAGA
TCGTAGCCGTGGTATTTACTTCACTCAAGACTGGTGTTCAATGCCAGGTGTAATGCCAGTTGCTTCAGGTGGTATTCACG
TATGGCAC
>gi|1339886|dbj|D63434.1|EU1CPRBCLG Eudorina unicocca chloroplast rbcL gene for ribulose bisphosphate carboxylase
GCTGGACTCAAAGCCGGTGTAAAAGACTATCGTTTAACATACTACACACCTGACTACGTAGTAAAAGATACTGATATTTT
AGCCGCATTCCGTATGACTCCACAACCAGGTGTTCCACCAGAAGAATGTGGTGCTGCTGTAGCTGCTGAATCTTCAACAG
GTACTTGGACAACTGTATGGACTGACGGTTTAACAAGCCTTGATCGATACAAAGGTCGTTGTTATGACATCGAGCCTGTT
CCAGGTGAAGACAACCAGTACATTGCTTATGTTGCTTACCCAATCGACTTATTCGAAGAAGGTTCAGTAACAAACATGTT
CACTTCTATTGTAGGTAACGTATTCGGTTTCAAAGCTTTACGTGCTTTACGTCTTGAAGATCTTCGTATTTCAGCTGCTT
ACGTTAAAACATTCCAAGGTCCACCGCACGGTATTCAGGTTGAACGTGACAAACTAAACAAATATGGTCGTGGTCTTTTA
GGTTGTACAATCAAACCTAAATTAGGTCTTTCAGCTAAAAACTACGGTCGTGCGGTTTACGAATGTTTACGTGGTGGTTT
AGACTTTACTAAAGACGATGAAAACGTTACTTCACAACCATTCATGCGTTGGAGAGACCGTTTCCTTTTCGTAGCTGAAG
CTATTTACAAAGCACAATCAGAAACAGGTGAAGTAAAAGGTCATTACTTAAACACTACAGCTGGTACATGCGAAGAAATG
TTAAAACGTGCTCAATGTGCTAAAGAATTAGGCGTACCGATCGTTATGCATGACTACTTAACTGGTGGTTTTACAGCTAA
CACTACGTTATCTTCTTACTGTCGTGATAATGGTCTTTTATTACACATTCACCGTGCTATGCACGCTGTAATTGACCGTC
AACGTAACCACGGTATTCACTTCCGTGTTCTAGCAAAAGCTCTTCGTATGTCTGGTGGTGACCACCTTCACTCTGGTACT
GTTGTAGGTAAACTAGAAGGTGAACGTGAAGTAACTCTAGGTTTCGTAGACTTAATGCGTGACGACTATGTTGAAAAAGA
TCGTAGCCGTGGTATTTACTTCACTCAAGACTGGTGTTCAATGCCAGGTGTAATGCCAGTTGCTTCAGGTGGTATTCACG
TATGGCAC
>gi|11559317|dbj|AB044160.1| Volvulina steinii chloroplast rbcL gene for ribulose-1
GCTGGATTCAAAGCTGGTGTTAAAGACTATCGTTTAACATATTATACACCTGACTACGTAGTAAAAGATACTGATATTTT
AGCAGCATTCCGTATGACTCCACAACCAGGTGTTCCACCAGAAGAATGTGGTGCAGCAGTAGCTGCTGAATCTTCAACAG
GTACATGGACAACAGTATGGACTGACGGTTTAACAAGTCTTGATCGTTACAAAGGTCGTTGTTATGATATCGAGCCTGTT
CCAGGTGAAGATAACCAGTACATTGCTTATGTTGCTTACCCTATTGACTTATTTGAAGAAGGTTCAGTAACAAACATGTT
TACTTCTATTGTAGGTAACGTTTTTGGTTTCAAAGCTTTACGTGCATTACGTCTTGAAGACCTTCGTATTCCACCGGCTT
ATGTTAAAACGTTCCAAGGTCCGCCGCATGGTATTCAAGTTGAACGTGACAAATTAAACAAATATGGCCGTGGTCTTTTA
GGTTGTACAATCAAACCTAAGTTAGGTCTTTCAGCTAAAAACTACGGTCGTGCTGTTTATGAGTGTTTACGTGGTGGTTT
AGACTTTACAAAAGATGACGAAAACGTTAACTCACAACCATTCATGCGTTGGAGAGACCGTTTCCTTTTTGTTGCTGAAG
CTATTTACAAAGCTCAAGCAGAAACAGGCGAAGTAAAAGGCCACTATTTAAATGCTACAGCTGGTACTTGCGAAGAAATG
TTAAAACGTGCTCAATGTGCTAAAGATTTAGGCGTACCGATCATTATGCACGATTACCTTACGGGTGGTTTCACAGCTAA
CACTTCATTAGCTTCTTACTGTCGTGACAATGGTCTTCTTTTACACATCCACCGTGCTATGCACGCGGTTATTGACCGTC
AACGTAACCACGGTATTCACTTCCGTGTTTTAGCAAAAGCTCTTCGTATGTCTGGTGGTGACCACCTTCACTCAGGTACT
GTTGTAGGTAAACTAGAAGGTGAACGTGAAGTAACTCTAGGTTTCGTAGATTTAATGCGTGATGACTACATTGAAAAAGA
CCGTAGTCGTGGTATTTACTTCACACAAGATTGGTGTTCAATGCCAGGTGTAATGCCAGTTGCTTCAGGTGGTATTCACG
TATGGCAC
>gi|197097036|dbj|AB359067.1| Eudorina peripheralis chloroplast rbcL gene for ribulose-1
GCTGGATTCAAAGCCGGTGTAAAAGACTATCGTTTAACATACTACACACCTGACTACGTAGTAAAAGATACTGATATTTT
AGCCGCATTCCGTATGACTCCACAACCAGGTGTTCCACCAGAAGAATGTGGTGCTGCTGTAGCTGCTGAATCTTCAACAG
GTACGTGGACAACTGTATGGACTGACGGTTTAACAAGCCTTGATCGATACAAAGGTCGTTGTTATGACATCGAGCCTGTT
CCAGGTGAAGACAACCAGTACATTGCTTATGTTGCTTACCCAATCGACTTATTCGAAGAAGGTTCAGTAACAAACATGTT
CACTTCTATTGTAGGTAACGTATTCGGTTTCAAAGCTTTACGTGCTTTACGTCTTGAAGATCTTCGTATTTCAGCTGCTT
ACGTTAAAACATTCCAAGGTCCACCACACGGTATTCAGGTTGAACGTGACAAACTAAACAAATATGGTCGTGGTCTTTTA
GGTTGTACAATCAAACCTAAATTAGGTCTTTCAGCTAAAAACTACGGTCGTGCTGTTTACGAATGTTTACGTGGTGGTTT
AGACTTTACTAAAGACGATGAAAACGTTACTTCACAACCATTCATGCGTTGGAGAGACCGTTTCCTTTTCGTAGCTGAAG
CTATTTACAAAGCACAATCAGAAACAGGTGAAGTAAAAGGGCATTACTTAAACACTACAGCTGGTACATGCGAAGAAATG
TTAAAACGTGCTCAATGTGCTAAAGAATTAGGCGTACCGATCGTTATGCATGACTACTTAACTGGTGGTTTTACAGCTAA
CACTACGTTATCTTCTTACTGTCGTGATAATGGTCTTTTATTACACATTCACCGTGCTATGCACGCTGTAATTGACCGTC
AACGTAACCACGGTATTCACTTCCGTGTTCTAGCAAAAGCTCTTCGTATGTCTGGTGGTGACCACCTTCACTCAGGTACT
GTTGTAGGTAAACTAGAAGGTGAACGTGAAGTAACTCTAGGTTTCGTAGACTTAATGCGTGACGACTATGTTGAAAAAGA
TCGTAGCCGTGGTATTTACTTCACACAAGACTGGTGTTCAATGCCAGGTGTAATGCCAGTTGCTTCAGGTGGTATTCACG
TATGGCAC
>gi|197097034|dbj|AB359066.1| Eudorina unicocca chloroplast rbcL gene for ribulose-1
GCTGGATTCAAAGCCGGTGTAAAAGACTATCGTTTAACATACTACACACCTGACTACGTAGTAAAAGATACTGATATTTT
AGCCGCATTCCGTATGACTCCACAACCAGGTGTTCCACCAGAAGAATGTGGTGCTGCTGTAGCTGCTGAATCTTCAACAG
GTACGTGGACAACTGTATGGACTGACGGTTTAACAAGCCTTGATCGATACAAAGGTCGTTGTTATGACATCGAGCCTGTT
CCAGGTGAAGACAACCAGTACATTGCTTATGTTGCTTACCCAATCGACTTATTCGAAGAAGGTTCAGTAACAAACATGTT
CACTTCTATTGTAGGTAACGTATTCGGTTTCAAAGCTTTACGTGCTTTACGTCTTGAAGATCTTCGTATTTCAGCTGCTT
ACGTTAAAACATTCCAAGGTCCACCACACGGTATTCAGGTTGAACGTGACAAACTAAACAAATATGGTCGTGGTCTTTTA
GGTTGTACAATCAAACCTAAATTAGGTCTTTCAGCTAAAAACTACGGTCGTGCTGTTTACGAATGTTTACGTGGTGGTTT
AGACTTTACTAAAGACGATGAAAACGTTACTTCACAACCATTCATGCGTTGGAGAGACCGTTTCCTTTTCGTAGCTGAAG
CTATTTACAAAGCACAATCAGAAACAGGTGAAGTAAAAGGGCATTACTTAAACACTACAGCTGGTACATGCGAAGAAATG
TTAAAACGTGCTCAATGTGCTAAAGAATTAGGCGTACCGATCGTTATGCATGACTACTTAACTGGTGGTTTTACAGCTAA
CACTACGTTATCTTCTTACTGTCGTGATAATGGTCTTTTATTACACATTCACCGTGCTATGCACGCTGTAATTGACCGTC
AACGTAACCACGGTATTCACTTCCGTGTTCTAGCAAAAGCTCTTCGTATGTCTGGTGGTGACCACCTTCACTCAGGTACT
GTTGTAGGTAAACTAGAAGGTGAACGTGAAGTAACTCTAGGTTTCGTAGACTTAATGCGTGACGACTATGTTGAAAAAGA
TCGTAGCCGTGGTATTTACTTCACACAAGACTGGTGTTCAATGCCAGGTGTAATGCCAGTTGCTTCAGGTGGTATTCACG
TATGGCAC
>gi|2627079|dbj|D86829.1| Eudorina unicocca chloroplast gene for ribulose-1
GCTGGATTCAAAGCCGGTGTAAAAGACTATCGTTTAACATACTACACACCTGACTACGTAGTAAAAGATACTGATATTTT
AGCCGCATTCCGTATGACTCCACAACCAGGTGTTCCACCAGAAGAATGTGGTGCTGCTGTAGCTGCTGAATCTTCAACAG
GTACGTGGACAACTGTATGGACTGACGGTTTAACAAGCCTTGATCGATACAAAGGTCGTTGTTATGACATCGAGCCTGTT
CCAGGTGAAGACAACCAGTACATTGCTTATGTTGCTTACCCAATCGACTTATTCGAAGAAGGTTCAGTAACAAACATGTT
CACTTCTATTGTAGGTAACGTATTCGGTTTCAAAGCTTTACGTGCTTTACGTCTTGAAGATCTTCGTATTTCAGCTGCTT
ACGTTAAAACATTCCAAGGTCCACCACACGGTATTCAGGTTGAACGTGACAAACTAAACAAATATGGTCGTGGTCTTTTA
GGTTGTACAATCAAACCTAAATTAGGTCTTTCAGCTAAAAACTACGGTCGTGCCGTTTACGAATGTTTACGTGGTGGTTT
AGACTTTACTAAAGACGATGAAAACGTTACTTCACAACCATTCATGCGTTGGAGAGACCGTTTCCTTTTCGTAGCTGAAG
CTATTTACAAAGCACAATCAGAAACAGGTGAAGTAAAAGGGCATTACTTAAACACTACAGCTGGTACATGCGAAGAAATG
TTAAAACGTGCTCAATGTGCTAAAGAATTAGGCGTACCGATCGTTATGCATGACTACTTAACTGGTGGTTTTACAGCTAA
CACTACGTTATCTTCTTACTGTCGTGATAATGGTCTTTTATTACACATTCACCGTGCTATGCACGCTGTAATTGACCGTC
AACGTAACCACGGTATTCACTTCCGTGTTCTAGCAAAAGCTCTTCGTATGTCTGGTGGTGACCACCTTCACTCAGGTACT
GTTGTAGGTAAACTAGAAGGTGAACGTGAAGTAACTCTAGGTTTCGTAGACTTAATGCGTGACGACTATGTTGAAAAAGA
TCGTAGCCGTGGTATTTACTTCACTCAAGACTGGTGTTCAATGCCAGGTGTAATGCCAGTTGCTTCAGGTGGTATTCACG
TATGGCAC
>gi|147842904|dbj|AB278628.1| Tetrabaena socialis chloroplast rbcL gene for large subunit of ribulose-1
GCTGGATTCAAAGCCGGTGTAAAAGACTATCGTTTAACATACTACACACCTGACTACGTAGTAAAAGAGACTGATATTTT
AGCTGCATTCCGTATGACTCCACAACCAGGTGTTCCACCTGAAGAATGTGGTGCTGCCGTTGCTGCTGAGTCATCAACAG
GTACATGGACTACAGTATGGACTGACGGTTTAACAAGTCTTGACCGTTACAAAGGTCGTTGTTATGACATCGAGCCAGTG
CCAGGTGAAGACAACCAATACATTGCTTATGTAGCTTACCCAATCGATTTATTCGAAGAAGGTTCAGTAACAAACTTATT
CACTTCTATTGTAGGTAACGTATTTGGTTTCAAAGCTTTACGTGCTCTACGTCTTGAAGATCTTCGTATTTCACCTGCTT
ATGTTAAAACATTCGGTGGTCCTCCACATGGTATTCAAGTTGAGCGTGACAAACTAAACAAATATGGTCGTGGTATTTTA
GGTTGTACAATTAAACCAAAATTAGGTCTTTCAGCTAAAAACTACGGTCGTGCTGTTTACGAATGTTTACGTGGTGGTCT
AGATTTTACAAAAGATGACGAAAACGTTAACTCACAACCATTCATGCGTTGGAGAGACCGTTTCCTTTTCGTAGCTGAAG
CTACTTACAAAGCACAAGCAGAAACTGGTGAAGTTAAAGGTCACTACTTAAATGCTACAGCTGGTACTTGTGAAGAAATG
TACAAACGTGCTCAATGTGCTAAAGATTTAGGTGTACCTATTATTATGCACGACTATTTAACAGGTGGTTTCACAGCTAA
CACTTCATTAGCTGCTTACTGTCGTGACAATGGTCTTCTTCTTCACATCCACCGTGCTATGCACGCGGTTATTGACCGTC
AACGTAACCATGGTATCCACTTCCGTGTTCTTGCTAAAGCTCTTCGTTTATCTGGTGGTGACCACCTTCACTCTGGTACT
GTTGTAGGTAAACTAGAAGGTGAACGTGAAGTTACTTTAGGTTTCGTAGACTTAATGCGTGATGACTACGTTGAAAAAGA
TCGTAGCCGTGGTATTTATTTCACTCAAGACTGGTGTTCTATGCCAGGTGTAATGCCAGTTGCTTCAGGTGGTATTCACG
TATGGCAC
>gi|21955987|dbj|AB076096.1| Volvox aureus chloroplast rbcL gene for large subunit of Rubisco
GCTGGGTTCAAAGCCGGTGTAAAAGACTATCGTTTAACATACTACACACCTGACTACGTAGTAAAAGATACTGATATCTT
AGCAGCTTTCCGTATGACTCCACAACCAGGTGTTCCACCAGAAGAATGTGGTGCTGCTGTAGCGGCTGAATCTTCAACAG
GTACTTGGACGACTGTATGGACGGACGGTTTAACAAGCCTTGATCGATACAAAGGTCGTTGTTATGACATCGAGCCTGTT
CCAGGAGAAGACAACCAGTACATTGCTTATGTTGCTTACCCAATCGATTTATTCGAAGAAGGTTCAGTAACAAACTTGTT
TACTTCTATAGTAGGTAACGTATTCGGTTTCAAAGCTCTACGTGCTTTACGTCTTGAAGATCTTCGTATTTCACCTGCTT
ACGTTAAAACATTCGTAGGTCCACCACATGGTATTCAGGTTGAACGTGACAAACTAAACAAATATGGTCGTGGTCTTTTA
GGTTGTACAATCAAACCTAAATTAGGTCTATCAGCTAAAAACTATGGTCGTGCTGTTTACGAATGTTTACGTGGTGGTTT
AGACTTTACTAAAGACGATGAAAACGTTACCTCACAACCATTCATGCGTTGGAGAGACCGTTTCCTTTTCGTAGCTGAAG
CTATTTACAAAGCACAAGCAGAAACAGGTGAAGTAAAAGGACATTACTTAAATGCTACAGCTGGTACTTGCGAAGAAATG
TTAAAACGTGCTCAATGTGCTAAAGAATTAGGCGTACCAATTATCATGCACGACTACTTAACTGGTGGTTTTACAGCTAA
CACATCATTAGCTTCTTACTGTCGTGATAATGGTCTTTTATTACACATTCACCGTGCTATGCACGCGGTGATTGACCGTC
AACGTAACCATGGTATTCACTTCCGTGTTCTAGCAAAAGCTCTTCGTATGTCTGGTGGTGACCACCTTCATTCAGGTACT
GTTGTAGGTAAACTAGAAGGTGAACGTGAGGTTACTTTAGGTTTCGTAGACTTAATGCGGGACGACTATATCGAAAAAGA
TCGTAGCCGTGGTATTTACTTTACGCAAAACTGGTGTTCAATGCCAGGTGTAATGCCAGTAGCTTCAGGTGGTATTCACG
TATGGCAC
>gi|1339981|dbj|D63445.1|VVCCPRBCLR Volvox aureus chloroplast rbcL gene for ribulose bisphosphate carboxylase
GCTGGGTTCAAAGCCGGTGTAAAAGACTATCGTTTAACATACTACACACCTGACTACGTAGTAAAAGATACTGATATCTT
AGCAGCTTTCCGTATGACTCCACAACCAGGTGTTCCACCAGAAGAATGTGGTGCTGCTGTAGCGGCTGAATCTTCAACAG
GTACTTGGACGACTGTATGGACGGACGGTTTAACAAGCCTTGATCGATACAAAGGTCGTTGTTATGACATCGAGCCTGTT
CCAGGTGAAGACAACCAGTACATTGCTTATGTTGCTTACCCAATCGATTTATTCGAAGAAGGTTCAGTAACAAACTTGTT
TACTTCTATTGTAGGTAACGTATTCGGTTTCAAAGCTCTACGTGCTTTACGTCTTGAAGATCTTCGTATTTCACCTGCTT
ACGTTAAAACATTCGTAGGTCCACCACATGGTATTCAGGTTGAACGTGACAAACTAAACAAATATGGTCGTGGTCTTTTA
GGTTGTACAATCAAACCTAAATTAGGTCTATCAGCTAAAAACTATGGTCGTGCTGTTTACGAATGTTTACGTGGTGGTTT
AGACTTTACTAAAGACGATGAAAACGTTACCTCACAACCATTCATGCGTTGGAGAGACCGTTTCCTTTTCGTAGCTGAAG
CTATTTACAAAGCACAAGCAGAAACAGGTGAAGTAAAAGGACATTACTTAAATGCTACAGCTGGTACATGCGAAGAAATG
TTAAAACGTGCTCAATGTGCTAAAGAATTAGGCGTACCTATTATCATGCACGACTACTTAACTGGTGGTTTTACAGCTAA
CACATCATTAGCTTCTTACTGTCGTGATAATGGTCTTTTATTACACATTCACCGTGCTATGCACGCGGTGATTGACCGTC
AACGTAACCATGGTATTCACTTCCGTGTTCTAGCAAAAGCTCTTCGTATGTCTGGTGGTGACCACCTTCATTCAGGTACT
GTTGTAGGTAAACTAGAAGGTGAACGTGAGGTTACTTTAGGTTTCGTAGACTTAATGCGGGACGACTATATCGAAAAAGA
TCGTAGCCGTGGTATTTACTTTACGCAAAACTGGTGTTCAATGCCAGGTGTAATGCCAGTTGCTTCCGGTGGTATTCACG
TATGGCAC
>gi|1339974|dbj|D63443.1|TE1CPRBCLP Tetrabaena socialis chloroplast rbcL gene for ribulose bisphosphate carboxylase
GCTGGATTCAAAGCCGGTGTAAAAGACTATCGTTTAACATACTACACACCTGACTACGTAGTAAAAGAGACTGATATTTT
AGCTGCATTCCGTATGACTCCACAACCAGGTGTTCCACCTGAAGAATGTGGTGCTGCCGTTGCTGCTGAGTCATCAACAG
GTACATGGACTACAGTATGGACTGACGGTTTAACAAGTCTTGACCGTTACAAAGGTCGTTGTTATGACATCGAGCCAGTG
CCAGGTGAAGACAACCAATACATTGCTTATGTAGCTTACCCAATCGATTTATTCGAAGAAGGTTCAGTAACAAACTTATT
CACTTCTATTGTAGGTAACGTATTTGGTTTCAAAGCTTTACGTGCTCTACGTCTTGAAGATCTTCGTATTTCACCTGCTT
ATGTTAAAACATTCGGTGGTCCTCCACATGGTATTCAAGTTGAGCGTGACAAACTAAACAAATATGGTCGTGGTATTTTA
GGTTGTACAATTAAACCAAAATTAGGTCTTTCAGCTAAAAACTACGGTCGTGCTGTTTACGAATGTTTACGTGGTGGTCT
AGATTTTACAAAAGATGACGAAAACGTTAACTCACAACCATTCATGCGTTGGAGAGACCGTTTCCTTTTCGTAGCTGAAG
CTACTTACAAAGCACAAGCAGAAACTGGTGAAGTTAAAGGTCACTACTTAAATGCTACAGCTGGTACTTGTGAAGAAATG
TACAAACGTGCTCAATGTGCTAAAGATTTAGGTGTACCTATTATTATGCACGACTATTTAACAGGTGGTTTCACAGCTAA
CACTTCATTAGCTGCTTACTGTCGTGACAATGGTCTTCTTCTTCACATCCACCGTGCTATGCACGCGGTTATTGACCGTC
AACGTAACCATGGTATCCACTTCCGTGTTCTTGCTAAAGCTCTTCGTTTATCTGGTGGTGACCACCTTCACTCTGGTACT
GTTGTAGGTAAACTAGAAGGTGAACGTGAAGTTACTTTAGGTTTCGTAGACTTAATGCGTGATGACTACGTTGAAAAAGA
TCGTAGCCGTGGTATTTATTTCACTCAAGACTGGTGTTCTATGCCAGGTGTAATGCCAGTTGCTTCAGGTGGTATTCACG
TATGGCAC
>gi|116256391|dbj|AB214420.1| Volvox dissipatrix chloroplast rbcL gene for ribulose-1
GCTGGATTCAAAGCCGGTGTAAAAGACTATCGTTTAACATACTACACACCTGACTACGTAGTAAAAGAGACTGATATTTT
AGCAGCATTCCGTATGACTCCACAACCAGGTGTTCCACCAGAAGAATGTGGTGCTGCTGTAGCTGCTGAATCTTCAACAG
GTACTTGGACAACTGTATGGACGGACGGTTTAACAAGTCTAGATCGTTACAAAGGTCGTTGTTATGACATCGAGCCTGTT
CCAGGTGAGGACAACCAGTACATCGCTTATGTTGCTTACCCAATCGACTTATTCGAAGAAGGTTCAGTAACAAACATGTT
TACTTCTATTGTAGGTAACGTATTCGGTTTCAAAGCTCTACGTGCTTTACGTCTTGAAGATCTTCGTATTCCTGCTGCTT
ACGTTAAAACATTCCAAGGTCCACCACACGGTATTCAAGTTGAACGTGACAAACTAAACAAATATGGTCGTGGTCTTTTA
GGTTGTACAATCAAACCTAAATTAGGTCTTTCAGCTAAAAACTACGGTCGTGCAGTTTACGAATGTTTACGTGGTGGTTT
AGATTTTACTAAAGACGATGAAAACGTTAACTCACAACCATTCATGCGTTGGAGAGACCGTTTCCTTTTCGTAGCTGAAG
CTATTTACAAAGCACAAGCAGAAACAGGGGAAGTAAAAGGTCATTACTTAAACGCAACAGCAGGTACTTGCGAAGAAATG
TTAAAACGCGCTCAATGTGCAAAAGAATTAGGCGTACCAATCATCATGCACGACTACTTAACTGGTGGTTTTACAGCTAA
CACATCTTTAGCTGGGTACTGTCGTGATAATGGTCTTTTATTACACATTCACCGTGCAATGCACGCCGTAATTGACCGTC
AACGTAACCATGGTATTCACTTCCGTGTTCTAGCAAAAGCTCTTCGTATGTCTGGTGGTGACCACCTTCACTCAGGTACT
GTTGTAGGTAAACTAGAAGGTGAACGTGAAGTAACTCTAGGTTTCGTAGACTTAATGCGTGACGACTATATCGAAAAAGA
TCGTAGCCGTGGTATTTATTTCACTCAAGACTGGTGTTCAATGCCAGGTGTAATGCCAGTTGCTTCAGGTGGTATTCACG
TATGGCAC
>gi|2627097|dbj|D86838.1| Chlamydomonas debaryana chloroplast gene for ribulose-1
GCTGGCTTCAAAGCTGGTGTAAAAGACTATCGTTTAACATATTACACACCTGATTACGTAGTAAAAGAAACTGACATTTT
AGCTGCATTCCGTATGACTCCACAACCAGGTGTTCCACCTGAAGAATGTGGTGCTGCTGTAGCTGCTGAATCTTCAACAG
GTACATGGACTACAGTATGGACTGACGGTTTAACAAGTCTTGACCGTTATAAAGGTCGTTGTTATGATATCGAACCAGTT
CCAGGTGAAGATAACCAGTACATTGCTTATGTTGCTTACCCAATCGACTTATTCGAAGAAGGCTCAGTAACTAACATGTT
TACTTCTATTGTAGGTAACGTATTTGGTTTCAAAGCTTTACGTGCTCTACGTCTTGAAGACCTTCGTATTCCACCTGCTT
ATGTTAAAACATTCGTAGGTCCTCCACATGGTATCCAAGTTGAACGTGACAAATTAAACAAATATGGTCGTGGTCTTTTA
GGTTGTACAATCAAACCAAAATTAGGTCTTTCAGCTAAAAACTACGGTCGTGCAGTTTATGAGTGTTTACGCGGTGGTTT
AGACTTCACTAAGGACGATGAAAACGTTAACTCACAACCATTCATGCGTTGGAGAGACCGTTTCCTTTTCGTTGCTGAAG
CTATCTATAAATCTCAAGCCGAAACAGGTGAAGTAAAAGGGCACTACTTAAACGCTACTGCAGGTACTTGCGAAGAAATG
TTAAAACGTGCACAGTGTGCTAAGGACTTAGGTGTACCTATTATTATGCACGACTACTTAACAGGTGGTTTCACAGCTAA
CACAACATTAGCTATGTATTGCCGTGACAACGGTCTTCTTCTTCACATCCACCGTGCTATGCACGCTGTTATTGACCGTC
AACGTAACCACGGTATCCACTTCCGTGTTCTTGCTAAAGCTCTTCGTATGTCTGGTGGTGACCACCTTCACTCTGGTACT
GTTGTAGGTAAATTAGAAGGTGAACGTGAAGTTACTTTAGGTTTCGTAGACTTAATGCGTGATGACTACGTTGAAAAAGA
CCGTAGCCGTGGTATTTATTTCACTCAAGACTGGTGTTCAATGCCAGGTGTTATGCCAGTAGCTTCTGGTGGTATCCACG
TATGGCAC
>gi|1339985|dbj|D63447.1|VVCCPRBCLT Volvox dissipatrix chloroplast rbcL gene for ribulose bisphosphate carboxylase
GCTGGATTCAAAGCCGGTGTAAAAGACTATCGTTTAACATACTACACACCTGACTACGTAGTAAAAGATACTGATATTTT
AGCAGCATTCCGTATGACTCCACAACCAGGTGTTCCACCAGAAGAATGTGGTGCAGCTGTAGCTGCTGAATCTTCAACAG
GTACTTGGACAACTGTATGGACGGACGGTTTAACAAGCCTAGATCGTTACAAAGGTCGTTGTTATGACATCGAGCCTGTT
CCAGGTGAGGACAACCAGTACATCGCTTATGTTGCTTACCCAATTGACTTATTCGAAGAAGGTTCAGTAACAAACATGTT
TACTTCTATTGTAGGTAACGTATTCGGTTTCAAAGCTCTACGTGCTTTACGTCTTGAAGATCTTCGTATTTCTTCTGCTT
ACGTTAAAACATTCCAAGGTCCACCACACGGTATTCAAGTTGAACGTGACAAACTAAACAAATATGGTCGTGGTCTTTTA
GGTTGTACATTCAAACCTAAATTAGGTCTTTCAGCTAAAAACTACGGTCGTGCAGTTTACGAATGTTTACGTGGTGGTTT
AGACTTTACTAAAGACGATGAAAACGTTAACTCACAACCATTCATGCGTTGGAGAGACCGTTTCCTTTTCGTAGCTGAAG
CTATTTACAAAGCACAAGCAGAAACAGGTGAAGTAAAAGGTCATTACTTAAACGCTACAGCAGGTACTTGCGAAGAAATG
TTAAAACGCGCTCAATGTGCGAAAGAATTAGGCGTACCAATCATCATGCACGACTACTTAACTGGTGGTTTTACAGCTAA
CACATCTTTAGCTGGGTACTGTCGTGATAATGGTCTTTTATTACACATACACCGTGCTATGCACGCTGTAATTGACCGTC
AACGTAACCATGGTATTCACTTCCGTGTTCTAGCAAAAGCTCTTCGTATGTCTGGTGGTGACCACCTTCACTCAGGTACT
GTTGTAGGTAAACTAGAAGGTGAACGTGAAGTAACACTAGGTTTCGTAGACTTAATGCGTGACGACTATATCGAAAAAGA
TCGTAGCCGTCGGATTTATTTCACTCAAGATTGGTGTTCAATGCCAGGTGTAATGCCAGTTGCTTCAGGTGGTATTCACG
TATGGCAC
>gi|11559315|dbj|AB044159.1| Volvulina steinii chloroplast rbcL gene for ribulose-1
GCTGGGTTCAAAGCTGGTGTTAAAGATTATCGTTTAACATACTATACACCTGATTACGTAGTAAAAGATACTGATATTTT
AGCAGCATTCCGTATGACTCCACAACCAGGTGTTCCACCAGAAGAATGTGGTGCAGCAGTAGCTGCTGAATCTTCAACAG
GTACATGGACAACTGTATGGACAGACGGTTTAACAAGTCTTGACCGTTACAAAGGCCGTTGTTATGATATTGAGCCAGTT
GCAGGTGAAGACAACCAGTACATTGCTTATGTTGCTTACCCAATTGACTTATTTGAAGAAGGTTCAGTTACAAATATGTT
TACTTCTATTGTAGGTAATGTATTTGGTTTCAAAGCTTTACGTGCACTACGTCTTGAAGACTTACGAATTCCGCCAGCTT
ATGTTAAAACTTTTCAAGGCCCGCCGCACGGTATTCAAGTAGAACGTGACAAATTAAACAAATATGGTCGTGGCCTTTTA
GGTTGTACAATTAAACCAAAATTAGGTCTTTCAGCTAAAAACTACGGTCGTGCTGTTTATGAGTGTTTACGTGGTGGTCT
AGACTTTACAAAAGATGATGAAAACGTTAACTCACAACCATTCATGCGTTGGAGAGACCGTTTCCTTTTTGTTGCTGAAG
CTATTTACAAAGCACAAGCAGAAACGGGCGAGGTAAAAGGCCACTATTTAAACGCTACAGCAGGTACTTGTGAAGAAATG
TTAAAACGTGCTCAATGTGCTAAAGAATTAGGCGTGCCTATTATTATGCACGACTACCTAACGGGTGGTTTCACAGCTAA
CACATCATTAGCAGCTTACTGCCGTGACAATGGTCTTCTTTTACACATTCACCGTGCAATGCATGCTGTAATTGATCGTC
AACGTAACCATGGTATTCACTTCCGTGTTTTAGCTAAAGCTCTTCGTATGTCTGGTGGTGACCACCTTCATTCAGGTACT
GTTGTAGGTAAACTAGAAGGTGAACGTGAAGTAACACTAGGTTTCGTAGATTTAATGCGTGATGACTACATTGAAAAAGA
TCGTAGTCGTGGTATTTACTTTACACAAGACTGGTGTTCAATGCCAGGTGTAATGCCAGTTGCTTCTGGTGGTATTCACG
TATGGCAC
>gi|14715469|dbj|AB050493.1| Vitreochlamys aulata chloroplast rbcL gene for ribulose-1
GCTGGGTTCAAAGCCGGTGTAAAAGACTATCGTTTAACATATTACACACCTGACTACGTTGTAAGAGAGACAGATATTTT
AGCTGCTTTCCGTATGACTCCACAACCAGGTGTTCCACCTGAAGAATGTGGTGCTGCTGTAGCTGCTGAATCTTCAACAG
GTACATGGACAACAGTATGGACTGACGGTTTAACTAGCCTTGACCGTTACAAAGGCCGTTGTTATGATATCGAGCCAGTA
CCAGGTGAAGACAACCAATACATTGCGTATGTTGCTTACCCAATCGACTTATTCGAAGAAGGTTCAGTAACAAACTTGTT
TACTTCAATCGTAGGTAACGTATTTGGTTTCAAAGCTCTTCGTGCTCTACGTCTTGAAGACCTTCGTATTCCACCAGCTT
ACGTTAAAACTTTTGTTGGTCCCCCTCATGGTATCCAAGTTGAACGTGACAAACTAAACAAATATGGTCGTGGTCTTTTA
GGTTGTACAATCAAACCTAAATTAGGTCTTTCAGCTAAAAACTACGGTCGTGCTGTTTATGAGTGTTTACGTGGTGGTCT
AGACTTTACAAAAGACGACGAAAACGTAAACTCACAACCATTCATGCGTTGGAGAGACCGTTTCCTTTTCGTAGCTGAAG
CTATCTACAAAGCTCAAGCAGAAACTGGTGAGGTAAAAGGGCACTATTTAAACGCAACTGCAGGTAACTGTGAGGAAATG
ATGAAACGTGCTCAGTGTGCTAAAGATTTAGGTATGCCTATTATTATGCATGACTATTTAACAGGTGGTTTCACAGCTAA
CACATCTTTAGCTTCGTACTGCCGTGACAACGGTCTTCTTCTTCACATCCACCGTGCTATGCACGCGGTTATTGACCGTC
AACGTAACCACGGTATCCACTTCCGTGTTCTTGCTAAAGCTCTACGTATGTCAGGTGGTGACCACTTACACTCAGGTACT
GTTGTAGGTAAACTAGAAGGTGAACGTGAAGTTACTTTAGGTTTCGTAGACTTAATGCGTGACGACTACATTGAAAAAGA
CCGTAGCCGTGGTATTTACTTCACACAAGACTGGTGTTCAATGCCAGGTGTAATGCCAGTTGCTTCAGGTGGTATCCACG
TATGGCAC
>gi|14715467|dbj|AB050492.1| Vitreochlamys aulata chloroplast rbcL gene for ribulose-1
GCTGGGTTCAAAGCCGGTGTAAAAGACTATCGTTTAACATATTACACACCTGACTACGTTGTAAGAGAGACAGATATTTT
AGCTGCTTTCCGTATGACTCCACAACCAGGTGTTCCACCTGAAGAATGTGGTGCTGCTGTAGCTGCTGAATCTTCAACAG
GTACATGGACAACAGTATGGACTGACGGTTTAACTAGCCTTGACCGTTACAAAGGCCGTTGTTATGATATCGAGCCAGTA
CCAGGTGAAGACAACCAATACATTGCGTATGTTGCTTACCCAATCGACTTATTCGAAGAAGGTTCAGTAACAAACTTGTT
TACTTCAATCGTAGGTAACGTATTTGGTTTCAAAGCTCTTCGTGCTCTACGTCTTGAAGACCTTCGTATTCCACCAGCTT
ACGTTAAAACTTTTGTTGGTCCCCCTCATGGTATCCAAGTTGAACGTGACAAACTAAACAAATATGGTCGTGGTCTTTTA
GGTTGTACAATCAAACCTAAATTAGGTCTTTCAGCTAAAAACTACGGTCGTGCTGTTTATGAGTGTTTACGTGGTGGTCT
AGACTTTACAAAAGACGACGAAAACGTAAACTCACAACCATTCATGCGTTGGAGAGACCGTTTCCTTTTCGTAGCTGAAG
CTATCTACAAAGCTCAAGCAGAAACTGGTGAGGTAAAAGGGCACTATTTAAACGCAACTGCAGGTAACTGTGAGGAAATG
ATGAAACGTGCTCAGTGTGCTAAAGATTTAGGTATGCCTATTATTATGCATGACTATTTAACAGGTGGTTTCACAGCTAA
CACATCTTTAGCTTCGTACTGCCGTGACAACGGTCTTCTTCTTCACATCCACCGTGCTATGCACGCGGTTATTGACCGTC
AACGTAACCACGGTATCCACTTCCGTGTTCTTGCTAAAGCTCTACGTATGTCAGGTGGTGACCACTTACACTCAGGTACT
GTTGTAGGTAAACTAGAAGGTGAACGTGAAGTTACTTTAGGTTTCGTAGACTTAATGCGTGACGACTACATTGAAAAAGA
CCGTAGCCGTGGTATTTACTTCACACAAGACTGGTGTTCAATGCCAGGTGTAATGCCAGTTGCTTCAGGTGGTATCCACG
TATGGCAC
>gi|2627101|dbj|D88804.1| Eudorina elegans chloroplast gene for ribulose-1
GCTGGGTTCAAAGCCGGTGTAAAAGACTATCGTTTAACATACTACACACCTGACTACGTAGTAAAAGAGACTGATATTTT
AGCAGCATTCCGTATGACTCCACAACCAGGTGTTCCACCAGAAGAATGTGGTGCTGCAGTAGCTGCTGAATCTTCAACAG
GTACTTGGACAACTGTATGGACTGATGGTTTAACAAGCCTTGATCGATACAAAGGTCGTTGTTATGACATCGAGCCTGTT
CCAGGTGAAGACAATCAATACATTGCTTATGTTGCTTACCCGATCGACTTATTCGAAGAAGGTTCAGTAACAAACATGTT
CACATCAATTGTAGGTAACGTATTCGGTTTCAAAGCTCTACGTGCTTTACGTCTTGAAGACCTTCGTATTCCACCTGCTT
ACGTTAAAACATTCCAAGGTCCTCCTCATGGTATTCAAGTTGAGCGTGACAAACTAAACAAATATGGTCGTGGTCTATTA
GGTTGTACAATCAAACCTAAATTAGGTCTTTCAGCTAAAAACTACGGTCGTGCAGTTTACGAATGTTTACGTGGTGGTTT
AGACTTCACTAAAGATGATGAAAACGTTAACTCACAACCATTCATGCGTTGGAGAGACCGTTTCCTATTCGTATCTGAAG
CTCTTTACAAAGCACAATCTGAAACAGGTGAAATTAAAGGTCACTACTTAAACGCTACTGCAGGTACTTGCGAAGAAATG
TTAAAACGTGCACAATGTGCTAAAGATTTAGGTGTACCTATTATTATGCACGACTACCTAACAGGTGGTTTCACTGCTAA
CACTTCATTAGCTCACTACTGTCGTGATAATGGTTTATTACTTCACATTCACCGTGCTATGCACGCTGTTATTGACCGTC
AAAGAAACCATGGTATGCACTTCCGTGTATTAGCTAAAGCTTTACGTTTATCTGGTGGTGACCACCTTCACTCTGGTACT
GTTGTAGGTAAATTAGAAGGTGAACGTGAAGTAACTCTTGGTTTCGTAGATTTAATGCGTGACGATTACATTGAAAAAGA
CCGTAGCCGTGGTATTTACTTCACTCAAGACTGGGTTTCTATGGGTGGTGTTATGCCAGTTGCTTCTGGTGGTATTCACG
TATGGCAC
>gi|1339844|dbj|D63428.1|AS1CPRBCLA Astrephomene gubernaculifera chloroplast rbcL gene for ribulose bisphosphate carboxylase
GCTGGATTCAAAGCTGGTGTAAAAGACTATCGTTTAACATACTATACACCTGACTATGTTGTAAAAGATACTGATATTTT
AGCTGCTTTCCGTATGACTCCACAACCTGGTGTACCACCAGAAGAATGTGGTGCAGCTGTAGCAGCTGAATCTTCAACAG
GTACATGGACTACTGTATGGACTGATGGTTTAACAAGTCTTGATCGTTACAAAGGTCGTTGTTATGATATTGAGCCTGTT
CCAGGTGAAGACAACCAATATATTGCGTATGTTGCTTATCCAATTGACTTATTTGAAGAAGGTTCTGTAACTAACATGTT
TACATCAATTGTAGGTAACGTTTTTGGTTTCAAAGCTTTACGTGCTTTACGTCTTGAAGACCTTCGTATTCCACCAGCTT
ATGTAAAAACTTTCCAAGGACCACCTCATGGTATTCAAGTTGAGCGTGACAAACTAAACAAATATGGTCGTGGTCTTTTA
GGATGTACAATCAAACCTAAATTAGGTCTTTCAGCTAAAAACTACGGTCGTGCTGTTTATGAATGTCTACGTGGCGGTCT
GGATTTTACAAAAGACGACGAAAACGTAAATTCACAACCATTTATGCGTTGGAGAGACCGTTTCCTTTTTGTAGCTGAAG
CTATTTATAAAGCGCAAGCAGAAACAGGTGAAGTAAAAGGGCATTATTTAAATGCTACAGCAGGTACATGTGAAGAAATG
TTAAAACGTGCTCAATGTGCAAAAGAATTAGGCATGCCAATCATCATGCACGACTATTTAACAGGCGGTTTTACAGCTAA
TACATCTTTAGCAGCATATTGCCGTGATAATGGTCTTCTTCTTCACATTCACCGTGCTATGCACGCTGTAATTGACCGTC
AACGTAATCATGGTATTCACTTCCGAGTTCTAGCTAAAGCTCTTCGTATGTCTGGTGGTGACCACCTTCACTCAGGTACT
GTTGTAGGTAAACTAGAAGGTGAACGTGAAGTTACTCTAGGTTTCGTTGATTTAATGCGTGATGATTACATTGAAAAAGA
TCGTAGCCGTGGTATTTACTTTACACAAGACTGGTGTTCAATGCCAGGTGTAATGCCGGTTGCTTCTGGTGGTATTCACG
TATGGCAC
>gi|23503654|dbj|AB084338.1| Characiochloris sasae chloroplast rbcL gene for Large subunit of Rubisco
GCTGGCTTCAAAGCAGGTGTTAAAGACTATCGTTTAACATATTACACACCTGATTACGTAGTAAAAGAAACTGATATTCT
TGCTGCATTCCGTATGACTCCACAACCAGGTGTTCCACCTGAAGAGTGTGGTGCTGCTGTAGCTGCTGAATCATCAACAG
GTACTTGGACTACTGTATGGACTGATGGTTTAACAAGTCTTGACCGTTACAAAGGTCGTTGTTACGACATCGAACCAGTT
CCAGGTGAAGAAAACCAATATATCGCTTACGTAGCTTACCCAATCGACTTATTCGAAGAAGGTTCTGTAACAAACATGTT
CACATCTATTGTAGGTAACGTATTTGGTTTCAAAGCTTTACGTGCTCTACGTCTTGAAGATCTTCGTATTCCACCAGCAT
ATGTTAAAACATTTGATGGTCCTCCACACGGTATTCAGGTAGAACGTGACAAAATTAACAAATACGGTCGTGGTCTATTA
GGTTGTACAATTAAACCTAAATTAGGTCTTTCAGCTAAAAACTACGGACGTGCTGTTTATGAGTGTTTACGTGGTGGTTT
AGACTTTACAAAGGATGACGAAAACGTTAACTCACAACCATTCATGCGTTGGAGAGACCGTTTCTTATTCGTTGCTGAAG
CTATTTACAAAGCACAAGCTGAAACTGGTGAAGTTAAAGGTCACTATTTAAACGCAACTGCTGCAACTTCTGAAGAAATG
ATCAAACGTGCACAATGTGCTAAAGAATTAGGTGTACCTATTATTATGCACGATTACTTAACTGGTGGTTTTACAGCTAA
CACGTCATTATCTCAATACTGCCGTGATCACGGTTTATTATTACACATTCACCGTGCTATGCACGCTGTAATTGACCGTC
AAAGAAACCACGGTATTCACTTCCGTGTTTTAGCTAAAGCTCTACGTATGTCAGGTGGTGACCACTTACACTCTGGTACT
GTTGTAGGTAAACTAGAAGGTGAACGTGAAGTTACTTTAGGTTTCGTTGACTTAATGCGTGATGATTACATCGAAAAAGA
CCGTAGCCGTGGTATTTACTTTACACAAGACTGGTGTTCAATGCCAGGTGTAATGCCAGTTGCTTCTGGTGGTATTCACG
TATGGCAC
>gi|226490398|dbj|AB451192.1| Chlorosarcinopsis arenicola chloroplast rbcL gene for large subunit of ribulose-1
GCTGGCTTCAAAGCAGGTGTAAAAGACTACCGTTTAACATACTACACTCCAGACTACGTTGTAAAAGATACTGATATCTT
AGCTGCATTCCGTATGACTCCACAACCAGGTGTTCCACCTGAAGAATGTGGTGCTGCTGTAGCTGCTGAATCTTCTACTG
GTACTTGGACAACTGTATGGACTGATGGTTTAACTAGCTTAGACCGTTACAAAGGTCGTTGTTACGATATCGAACCAGTT
CCGGGCGAAGACAACCAGTACATCGCTTACGTTGCTTACCCAATCGACTTATTCGAAGAAGGTTCAGTAACTAACTTATT
TACTTCAATTGTAGGTAACGTATTTGGTTTCAAAGCTTTACGTGCACTACGTCTTGAAGACCTTCGTATTCCTCCAGCTT
ACGTTAAAACATTTGAAGGTCCTCCACACGGTATTCAAGTTGAACGTGACAAAATTAACAAATATGGTCGTGGTCTTTTA
GGTTGTACAATTAAACCAAAATTAGGTTTATCAGCTAAAAACTACGGTCGTGCTGTTTATGAGTGTTTACGTGGTGGTTT
AGACTTCACTAAGGACGACGAAAACGTAAACTCACAACCATTCATGCGTTGGAGAGACCGTTTCCTATTCGTAGCTGAAG
CTATTTACAAAGCACAAGCAGAAACTGGTGAGGTTAAAGGCCACTATTTAAACGCTACTGCTGGTACTGCTGAAGAAATG
TTAAAACGTGCACAATGTGCTAAGGAATTAGGTGTACCTATTATTATGCATGACTACCTTACAGGTGGTTTCACTGCTAA
CACTTCTTTATCTCACTACTGTCGTGACCACGGTCTATTATTACACATTCACCGTGCTATGCACGCTGTAATTGACCGTC
AAAGAAACCACGGTATTCACTTCCGTGTTTTAGCTAAAGCTTTACGTATGTCTGGTGGTGACCACCTTCACTCAGGTACT
GTTGTAGGTAAATTAGAAGGTGAACGTGAAGTTACTTTAGGTTTCGTAGACTTAATGCGTGACGACTACATCGAAAAAGA
TCGTAGCCGTGGTGTTTACTTCACTCAAGACTGGTGTTCAATGTCAGGTGTTATGCCAGTAGCTTCTGGTGGTATTCACG
TATGGCAC
>gi|14715471|dbj|AB050494.1| Vitreochlamys nekrassovii chloroplast rbcL gene for ribulose-1
GCTGGGTTCAAAGCCGGTGTTAAAGATTATCGTTTAACTTATTATACACCTGATTACGTGGTTAAAGATACTGATATTTT
AGCTGCTTTCCGTATGACTCCACAACCTGGTGTTCCACCAGAAGAGTGTGGTGCTGCGGTTGCTGCTGAATCATCAACAG
GTACATGGACAACAGTATGGACTGACGGTCTAACTAGCTTAGACCGTTACAAAGGTCGTTGCTTTGATATTGAGCCCGTA
CCAGGTGAAGAAAATCAGTACATTGCTTATGTTGCTTACCCAATTGACTTATTCGAAGAAGGTTCAGTAACAAACTTATT
TACTTCAATTGTAGGGAACGTATTTGGTTTCAAAGCATTACGTGCTCTACGTCTTGAAGACCTTCGTATTCCTCCTGCTT
ATGTTAAAACATTCTCTGGTCCACCACACGGTATCCAAGTAGAACGTGACAAACTAAACAAATATGGTCGTGGTCTTTTA
GGTTGTACAATCAAACCTAAACTAGGTCTTTCAGCTAAAAACTACGGTCGTGCTGTTTATGAGTGTTTACGTGGTGGTCT
TGATTTTACAAAAGATGACGAAAACGTAAACTCACAACCATTCATGCGTTGGAGAGACCGTTTCCTTTTCGTAGCTGAAG
CTATCTATAAAGCACAATCAGAAACTGGTGAAGTTAAAGGTCACTACTTAAACGCAACAGCTGGTACGTGTGAAGAAATG
ATGAAACGTGCGGTTTGTGCTAAAGAGTTAGGTGTACCTATCATCATGCACGACTATTTAACAGGTGGTTTCACAGCTAA
CACATCATTAGCGGCTTATTGCCGTGATCACGGTCTTCTTCTTCACATTCACCGTGCAATGCACGCTGTAATTGACCGTC
AAAGAAACCACGGTATTCACTTCCGTGTTTTAGCTAAAGCTCTTCGTATGTCAGGTGGTGACCACCTTCACTCTGGTACT
GTTGTAGGTAAACTAGAAGGTGAGCGTGAAGTTACTCTAGGTTTCGTAGACTTAATGCGTGACGATTATATCGAAAAAGA
TCGTAGCCGTGGTATTTACTTCACACAAGACTGGTGTTCACTTCCAGGTGTTATGCCAGTTGCTTCAGGTGGTATTCACG
TATGGCAC
>gi|14715463|dbj|AB050484.1| Vitreochlamys fluviatilis chloroplast rbcL gene for ribulose-1
GCTGGGTTCAAAGCCGGTGTTAAAGACTATCGTTTAACTTATTACACACCTGATTACGTTGTAAAAGAAACTGATATTCT
AGCTGCATTCCGTATGACTCCACAACCAGGTGTTCCACCTGAAGAGTGTGGTGCTGCTGTAGCTGCAGAATCTTCAACAG
GTACTTGGACAACAGTATGGACTGACGGTCTTACTAGCTTAGACCGTTATAAAGGCCGTTGTTATGATATCGAACCAGTA
CCAGGTGAAGAAAATCAGTACATTGCTTATATTGCTTATCCAATTGACTTATTTGAAGAAGGTTCTGTAACAAACATGTT
TACTTCTATCGTAGGTAACGTATTTGGTTTCAAAGCATTACGTGCTCTACGTCTTGAAGATCTTCGTATTCCACCTGCTT
ACGTTAAAACATTCCAAGGTCCACCTCACGGTATCCAAGTTGAACGTGACAAACTAAACAAATATGGTCGTGGTCTTTTA
GGTTGTACAATCAAACCTAAACTAGGTCTTTCAGCTAAAAACTACGGTCGTGCTGTTTACGAATGTTTACGTGGTGGTCT
AGATTTCACTAAAGATGACGAAAACGTAAACTCACAACCATTCATGCGTTGGAGAGACCGTTTCCTTTTCACAGCTGAAG
CTATTTATAAAGCACAATCTGAAACAGGTGAAGTTAAAGGTCACTACCTAAACGCTACAGCTGGTAATTGTGAAGAAATG
CTAAAACGTGCACAATGTGCTAAAGATTTAGGTGTACCTATCATTATGCACGACTACCTAACAGGTGGTTTCACTGCTAA
CACAACATTAGCTGAATACTGTCGTGACCACGGTCTTCTTCTTCACATTCACCGTGCAATGCACGCTGTTATTGACCGTC
AAAGAAACCACGGTATTCACTTCCGTGTTCTAGCTAAAACTCTACGTATGTCAGGTGGGGATCACCTTCACTCAGGTACA
GTTGTAGGTAAACTAGAAGGGGAACGTGAAGTTACTCTTGGTTTCGTAGACCTAATGCGTGACGATTACATCGAAAAAGA
TCGTAGCCGTGGTATTTATTTCACTCAAGATTGGTGTTCAATGCCAGGTGTTATGCCAGTTGCTTCAGGTGGTATTCACG
TTTGGCAC
>gi|3183683|emb|AJ001880.1| Chlamydomonas tetragama gene encoding ribulose bisphosphate carboxylase large subunit (strain NIES442)
GCTGGGTTTAAAGCAGGTGTAAAAGATTATCGTCTTACATATTATACTCCAGACTACGTTGTAAGAGATACTGATATTCT
TGCAGCATTCCGTATGACTCCTCAACCAGGTGTTCCACCAGAAGAGTGTGGTGCTGCTGTAGCTGCTGAATCTTCAACAG
GTACTTGGACAACTGTATGGACTGACGGTTTAACTAGCTTAGATCGTTATAAAGGTCGTTGTTATGATATCGAACCAGTT
CCTGGTGAAGATAACCAATATATTGCTTATGTTGCTTACCCAATCGATTTATTCGAAGAAGGTTCAGTAACTAACTTATT
CACTTCTATTGTAGGTAACGTATTTGGTTTCAAAGCGTTACGTGCTCTACGTCTTGAAGATCTTCGTATTTCTCCAGCTT
ATGTTAAAACATTTGGTGGACCTCCACACGGTATTCAAGTAGAACGTGACAAAATTAACAAATATGGTCGTGGTCTTTTA
GGTTGTACAATCAAACCAAAATTAGGTCTTTCAGCTAAAAACTACGGACGTGCTGTTTACGAATGTTTACGTGGTGGTTT
AGACTTCACAAAAGATGACGAAAACGTAACTTCACAACCATTCATGCGTTGGAGAGACCGTTTCCTTTTCGTTGCTGAAG
CTATCTATAAAGCTCAAGCCGAAACTGGTGAAGTTAAAGGTCACTATTTAAACGCTACTGCAGGTACTGCAGAAGAAATG
TTAAAACGTGCACAATGTGCTAAAGAATTAGGTGTACCTATTATTATGCACGACTATTTAACAGGTGGTTTCACAGCTAA
CACTTCATTAGCTGCTTACTGCCGTGACCACGGTTTATTATTACACATTCACCGTGCTATGCACGCTGTAATTGACCGTC
AAAGAAACCACGGTATCCACTTCCGTGTTCTTGCTAAAGCTCTACGTATGTCTGGTGGTGACCACCTTCACTCTGGTACT
GTTGTAGGTAAACTAGAAGGTGAACGTGAAGTTACTTTAGGTTTCGTAGACTTAATGCGTGATGACTACGTTGAAAAAGA
CCGTAGCCGTGGTATTTACTTCACTCAAGATTGGTGTTCAATGCCAGGTGTTATGCCAGTTGCTTCAGGTGGTATTCACG
TATGGCAC
>gi|1339846|dbj|D63429.1|AS1CPRBCLB Astrephomene perforata chloroplast rbcL gene for ribulose bisphosphate carboxylase
GCAGGGTTTAAAGCTGGTGTTAAAGACTATCGTTTAACATATTACACACCAGACTACGTAGTAAAAGATACAGACATTTT
AGCTGCTTTCCGTATGACTCCACAACCAGGTGTTCCACCTGAAGAATGTGGTGCGGCTGTAGCTGCTGAATCATCAACAG
GTACATGGACTACTGTATGGACTGATGGTTTAACAAGTCTTGATCGTTACAAAGGTCGTTGTTATGACATTGAGCCTGTT
CCTGGTGAAGACAACCAGTACATTGCTTATGTTGCTTACCCTATTGACTTATTTGAAGAAGGTTCTGTAACAAACATGTT
TACTTCTATTGTAGGTAACGTTTTTGGTTTCAAAGCTTTACGTGCTTTACGTCTTGAAGACCTACGTATCCCACCTGCTT
ATGTTAAAACGTTTTCAGGTCCGCCCCACGGAATTCAAGTAGAACGTGACAAACTAAACAAATATGGGCGTGGTTTATTA
GGCTGTACTATTAAACCTAAATTAGGTCTTTCAGCTAAAAACTATGGTCGGGCTGTTTATGAATGTTTACGTGGTGGTCT
CGACTTTACAAAAGATGATGAGAACGTAAACTCACAACCATTTATGCGTTGGAGAGACCGTTTCCTTTTCGTAGCTGAAG
CTATTTATAAAGCTCAAGCAGAAACTGGCGAAGTAAAAGGACATTATCTTAATGCTACAGCTGGTACTTGTGAGGAAATG
CTTAAACGTGCTCAGTGTGCTAAAGAATTAGGCATGCCGATTATTATGCACGATTATTTAACAGGTGGTTTTACAGCTAA
CACATCTTTAGCTGCTTATTGCCGTGACAATGGTCTTCTTCTTCATATCCACCGTGCTATGCACGCAGTAATTGATCGTC
AGCGTAATCATGGTATTCATTTCCGTGTTCTTGCTAAAGCTCTTCGTATGTCTGGTGGTGACCACCTTCACTCTGGTACT
GTTGTAGGTAAACTAGAAGGGGAACGTGAAGTTACTCTAGGTTTTGTGGACTTAATGCGTGATGACTATATTGAAAAAGA
CCGTAGCCGTGGTATTTACTTTACACAAAACTGGTGTTCTATGCCAGGTGTAATGCCAGTTGCTTCTGGTGGTATTCATG
TATGGCAC
>gi|2627095|dbj|D86837.1| Paulschulzia pseudovolvox chloroplast gene for ribulose-1
GCTGGGTTCAAAGCCGGTGTAAAAGACTATCGTTTAACTTATTACACGCCTGATTACGTTGTAAAAGATACTGATATCCT
AGCTGCATTCCGTATGACTCCACAACCCGGTGTTCCACCTGAAGAATGTGGTGCTGCAGTAGCTGCTGAATCATCAACAG
GTACTTGGACAACAGTATGGACTGACGGTCTTACAAGCTTAGACCGTTACAAAGGTCGTTGTTATGACATTGAGCCAGTT
CCAGGTGAAGAAAACCAGTACATTGCTTATGTAGCTTACCCAATCGACTTATTCGAAGAAGGTTCAGTAACTAACCTGTT
CACTTCAATCGTAGGTAACGTATTTGGTTTCAAAGCATTACGTGCTCTACGTCTTGAAGATCTTCGTATTTCTGCAGCTT
ACGTTAAAACGTTCCAAGGTCCACCTCACGGTATCCAGGTAGAACGTGACAAACTAAACAAATATGGTCGTGGTCTTCTA
GGTTGTACAATCAAACCTAAATTAGGTCTTTCAGCTAAAAACTACGGTCGTGCTGTTTATGAGTGTTTACGTGGTGGTCT
AGATTTCACAAAAGATGACGAAAACGTTAACTCACAACCTTTCATGCGTTGGAGAGACCGTTTCCTTTTCGTAGCTGAAG
CTATCTATAAATCACAAGCTGAAACAGGTGAAGTAAAAGGTCACTACTTAAACGCTACAGCAGGTAACTGTGACGAAATG
ATGAAACGTGCGGTATGTGCTAAAGATTTCGGTGTACCAATCGTAATGCATGACTACCTTACAGGTGGTTTCACTGCAAA
CACAACTTTAGCTTCTTATTGCCGTGACAACGGTCTTCTTCTTCACATCCACCGTGCTATGCACGCGGTTATTGACCGTC
AACGTAACCACGGTATTCACTTCCGTGTTCTAGCTAAAACACTTCGTATGTCAGGTGGTGACCACCTTCACTCAGGTACT
GTTGTTGGTAAACTAGAAGGTGAGCGTGAAGTAACTCTAGGTTTCGTAGACTTAATGCGTGACGACTACGTTGAAAAAGA
CCGTAGCCGTGGTATTTATTTCACTCAAGACTGGTGTTCAATGCCAGGTGTTATGCCAGTTGCTTCAGGTGGTATTCACG
TATGGCAC
>gi|11559331|dbj|AB044171.1| Lobomonas monstruosa chloroplast rbcL gene for ribulose-1
GCTGGCTTCAAAGCTGGTGTTAAAGACTATCGTTTAACTTATTACACACCTGATTACGTTGTAAAAGAAACTGATATTCT
AGCTGCATTCCGTATGACTCCACAACCAGGTGTTCCACCTGAAGAGTGTGGTGCTGCTGTAGCTGCTGAATCTTCAACAG
GTACTTGGACAACTGTATGGACTGACGGTCTTACTAGCTTAGACCGTTACAAAGGTCGTTGTTACGACATCGAGCCAGTT
CCAGGTGAAGAAAACCAGTACATCGCTTATGTTGCTTACCCTATCGACTTATTCGAAGAAGGTTCTGTTACAAACATGTT
CACTTCAATCGTTGGTAACGTATTCGGTTTCAAAGCTCTACGTGCTCTACGTCTTGAAGACCTTCGTATTCCACCTGCTT
ACGTTAAAACATTCCAGGGTCCTCCGCACGGCATCCAGGTTGAGCGTGACAAACTAAACAAATACGGTCGTGGCCTTCTA
GGTTGTACAATCAAACCTAAACTAGGTCTTTCAGCTAAAAACTACGGTCGTGCTGTTTACGAATGTTTACGTGGTGGTTT
AGACTTCACTAAAGACGACGAAAACGTTAACTCACAACCATTCATGCGTTGGAGAGACCGTTTCCTTTTCGTTGCTGAAG
CTATTTACAAAGCTCAATCTGAAACAGGTGAAGTTAAAGGTCACTACCTTAACGCAACTGCAGGTACTTGTGAAGAAATG
TTAAAACGTGCTCAGTGTGCTAAAGACCTTGGTATGCCGATCATCATGCACGACTACCTAACTGGTGGTTTCACTGCTAA
CACTTCATTAGCTGAATACTGTCGTGACCATGGTCTTCTTCTTCACATTCACCGTGCTATGCACGCTGTTATTGACCGTC
AAAGAAACCACGGTATCCACTTCCGTGTTCTTGCTAAAGCTCTTCGTATGTCAGGTGGTGACCACCTTCACTCTGGTACT
GTTGTAGGTAAACTAGAAGGTGAACGTGAAGTTACTCTTGGTTTCGTTGACCTTATGCGTGACGATTACGTTGAAAAAGA
CCGTAGCCGTGGTATTTACTTCACTCAAGACTGGTGTTCAATGCCAGGTGTTATGCCAGTTGCTTCTGGTGGTATTCACG
TTTGGCAC
>gi|3184036|emb|AJ001886.1| Pteromonas protracta gene encoding ribulose bisphosphate carboxylase large subunit (strain UTEX 647)
GCTGGGTTTAAAGCTGGTGTAAAAGACTACCGTCTTACTTACTACACTCCTGATTACATTGTAAAAGATACTGATATTCT
TGCTGCATTCCGTATGACTCCACAACCAGGTGTTCCACCTGAAGAGTGTGGTGCTGCTGTAGCTGCTGAATCATCAACAG
GTACTTGGACAACAGTATGGACTGATGGTTTAACTAGCCTTGACCGTTACAAAGGTCGTTGTTATGACATCGAACCAGTA
CCAGGTGAAGACAACCAGTACATTGCATATGTTGCATACCCACTTGACCTTTTTGAAGAAGGTTCTGTAACTAACATGTT
TACTTCAATTGTAGGTAACGTATTTGGTTTCAAAGCATTACGTGCTCTACGTCTTGAAGACCTTCGTATCCCTGTAGCTT
ATGCTAAAACATTCTCTGGACCTCCACACGGTATCCAAGTAGAACGTGACAAACTAAACAAATACGGTCGTGGCCTTTTA
GGTTGTACAATTAAACCAAAATTAGGTCTTTCAGCTAAAAACTACGGACGTGCTGTTTATGAATGTTTACGTGGTGGTTT
AGATTTCACAAAAGATGACGAAAACGTTAACTCACAACCATTCATGCGTTGGCGTGACCGTTTCCTTTTTGTAACAGAAG
CTATTTACAAATCACAATCTGAAACTGGTGAAGTTAAAGGTCACTATTTAAATGCTACTGCTGGTACAGCTGAAGAAATG
ATCAAACGTGCACAATGTGCTAAAGAATTTGGTGTACCTATTATTATGCACGACTACTTAACAGGTGGTTTCACAGCTAA
CACATCATTAGCTAACTACTGTCGTGACCAAGGTCTTCTTCTACACATTCACCGTGCTATGCACGCTGTAATTGACCGTC
AACGTAACCATGGTATCCACTTCCGTGTTCTTGCTAAAGCTCTACGTATGTCAGGTGGTGACCACCTTCACTCAGGTACT
GTTGTAGGTAAACTAGAAGGTGAACGTGAAGTAACATTAGGTTTCGTAGACTTAATGCGTGACGACTACGTTGAAAAAGA
TCGTAGCCGTGGTATTTATTTCACTCAAGACTGGGCTTCAATGCCAGGTGTAATGCCAGTAGCTTCTGGTGGTATTCACG
TGTGGCAC
>gi|3184034|emb|AJ001884.1| Phacotus lenticularis gene encoding ribulose bisphosphate carboxylase large subunit (strain SAG 61/1)
GCTGGGTTCAAAGCTGGTGTAAAAGATTATCGTTTAACATACTACACTCCTGATTACGTAGTAAGAGATACTGATATTTT
AGCTGCATTCCGTATGACTCCACAACCAGGTGTTCCACCTGAAGAGTGTGGTGCTGCTGTAGCTGCTGAATCTTCAACAG
GTACTTGGACAACTGTATGGACTGACGGTTTAACAAGTCTTGACCGTTACAAAGGTCGTTGTTATGACATCGAACCTGTT
CCAGGTGAAGATAACCAGTACATCGCATACGTAGCTTACCCAATCGACTTATTCGAAGAAGGTTCAGTAACAAACATGTT
CACTTCAATTGTAGGTAACGTATTTGGTTTCAAAGCGTTACGTGCTCTACGTCTAGAAGACCTTCGTATTCCTGTAGCTT
ACGCTAAAACATTCTCTGGACCTCCACACGGTATCCAAGTTGAACGTGACAAAATTAACAAATACGGTCGTGGTCTTTTA
GGTTGTACAATTAAACCAAAATTAGGTTTATCTGCTAAAAACTACGGTCGTGCTGTTTATGAGTGTTTACGTGGTGGTTT
AGACTTCACAAAAGACGACGAAAACGTAAACTCACAGCCATTCATGCGTTGGCGTGACCGTTTCCTTTTCGTAACAGAAG
CTATTTACAAAGCTCAAGCAGAAACGGGTGAAGTAAAAGGTCACTACTTAAATGCTACAGCTGGTACTGCTGAAGAAATG
TTAAAGCGTGCACAATGTGCTAAAGAATTTGGTGTACCAATTATTATGCACGACTACTTAACAGGTGGTTTTACTGCTAA
CACTTCATTAGCTAACTTCTGTCGTGATGAAGGTCTTTTACTACACATTCACCGTGCTATGCACGCTGTAATTGACCGTC
AACGTAACCACGGTATTCACTTCCGTGTTCTAGCTAAAGCACTACGTATGTCAGGTGGTGACCACCTACACTCTGGTACT
GTTGTAGGTAAGTTAGAGGGTGAACGTGAAGTAACATTAGGTTTCGTAGACTTAATGCGTGACGACTACATTGAAAAAGA
TCGTAGCCGTGGTATTTACTTCACTCAAGACTGGGCTTCAATGCCAGGTGTAATGCCAGTAGCTTCTGGTGGTATTCACG
TATGGCAC
>gi|226490400|dbj|AB451193.1| Hamakko caudatus chloroplast rbcL gene for large subunit of ribulose-1
GCTGGATTTAAAGCAGGTGTTAAAGATTATCGTTTAACATACTACACTCCAGATTATGTAGTTAAAGATACTGATATTTT
AGCTGCATTCCGTATGACTCCACAACCAGGTGTACCACCTGAAGAATGTGGTGCAGCTGTAGCAGCTGAATCTTCAACAG
GTACTTGGACTACAGTATGGACTGATGGTTTAACTAGTTTAGACCGTTACAAAGGTCGTTGTTACGACATCGAACCAGTT
CCAGGTGAAGACAACCAATACATCGCATATGTTGCTTACCCTATCGACTTATTTGAAGAAGGTTCAGTAACTAACTTATT
TACTTCAATTGTAGGTAACGTTTTTGGTTTCAAAGCTTTACGTGCACTACGTCTTGAAGACCTTCGTATTCCACCAGCTT
ATGTTAAAACATTCGTTGGTCCTCCACACGGTATTCAGGTTGAACGTGACAAATTAAACAAATATGGTCGTGGTTTATTA
GGTTGTACTATTAAACCAAAATTAGGTCTTTCAGCTAAAAACTACGGTCGTGCTGTTTACGAGTGCTTACGTGGTGGTTT
AGACTTTACAAAAGACGATGAAAACGTAAACTCACAACCATTCATGCGTTGGAGAGACCGTTTCTTATTCGTTGCTGAAG
CTATTTACAAATCACAAGCAGAAACTGGTGAAGTTAAAGGTCACTACTTAAACGCAACAGCAGGTACTGCAGAAGAAATG
TTAAAACGTGCACAATGTGCTAAAGAATTAGGTGTACCTATTATTATGCACGACTACTTAACAGGTGGTTTCACAGCTAA
CACATCATTAGCTGTGTACTGTCGTGACCACGGTTTATTATTACACATTCACCGTGCTATGCACGCTGTAATTGACCGTC
AAAGAAACCACGGTATCCACTTCCGTGTATTAGCGAAAGCTTTACGTATGTCTGGTGGTGACCACTTACACTCAGGTACA
GTAGTAGGTAAATTAGAAGGTGAACGTGAAGTAACATTAGGTTTCGTAGACTTAATGCGTGATGACTACATTGAAAAAGA
TCGTAGCCGTGGTATTTACTTTACTCAAGACTGGTGTTCAATGCCTGGTGTTATGCCTGTTGCTTCAGGTGGTATTCACG
TATGGCAC
>gi|3184010|emb|AJ001888.1| Pteromonas angulosa gene encoding ribulose bisphosphate carboxylase large subunit (strain KR 91/3)
GCTGGGTTTAAAGCTGGTGTAAAAGACTACCGTCTTACTTACTACACTCCTGATTACATTGTAAAAGATACTGATATTCT
TGCTGCATTCCGTATGACTCCACAACCAGGTGTTCCACCTGAAGAGTGTGGTGCTGCTGTAGCTGCTGAATCATCAACAG
GTACTTGGACAACAGTATGGACTGATGGTTTAACTAGCCTTGACCGTTACAAAGGTCGTTGTTATGACATCGAACCAGTA
CCAGGTGAAGACAACCAGTACATTGCATATGTTGCATACCCACTTGACCTTTTTGAAGAAGGTTCTGTAACTAACATGTT
TACTTCAATTGTAGGTAACGTATTTGGTTTCAAAGCATTACGTGCTCTACGTCTTGAAGACCTTCGTATCCCTGTAGCTT
ATGCTAAAACATTCTCTGGACCTCCACACGGTATCCAAGTAGAACGTGACAAACTAAACAAATACGGTCGTGGCCTTTTA
GGTTGCACAATTAAACCAAAATTAGGTCTTTCAGCTAAAAACTACGGACGTGCTGTTTATGAATGTTTACGTGGTGGTTT
AGATTTCACAAAAGATGACGAAAACGTTAACTCACAACCATTTATGCGTTGGCGTGACCGTTTCCTTTTTGTAACAGAAG
CTATTTACAAATCACAATCTGAAACTGGTGAAGTAAAAGGTCACTATTTAAATGCTACTGCTGGTACAGCTGAAGAAATG
ATCAAACGTGCACAATGTGCTAAAGAATTTGGTGTACCTATTATTATGCACGACTACTTAACAGGTGGTTTCACAGCTAA
CACATCATTAGCTAACTACTGTCGTGACCAAGGTCTTCTTCTACACATTCACCGTGCTATGCACGCTGTAATTGACCGTC
AACGTAACCACGGTATCCACTTCCGTGTTCTTGCTAAAGCTCTACGTATGTCAGGTGGTGACCACCTTCACTCAGGTACT
GTTGTAGGTAAACTAGAAGGTGAACGTGAAGTAACATTAGGTTTCGTAGACCTAATGCGTGATGACTACGTTGAAAAAGA
TCGTAGCCGTGGTATTTATTTCACTCAAGACTGGGCTTCAATGCCAGGTGTAATGCCAGTAGCTTCTGGTGGTATTCACG
TATGGCAC
>gi|3184008|emb|AJ001887.1| Pteromonas angulosa gene encoding ribulose bisphosphate carboxylase large subunit (strain KR 91/2)
GCTGGGTTTAAAGCTGGTGTAAAAGACTACCGTCTTACTTACTACACTCCTGATTACATTGTAAAAGATACTGATATTCT
TGCTGCATTCCGTATGACTCCACAACCAGGTGTTCCACCTGAAGAGTGTGGTGCTGCTGTAGCTGCTGAATCATCAACAG
GTACTTGGACAACAGTATGGACTGATGGTTTAACTAGCCTTGACCGTTACAAAGGTCGTTGTTATGACATCGAACCAGTA
CCAGGTGAAGACAACCAGTACATTGCATATGTTGCATACCCACTTGACCTTTTTGAAGAAGGTTCTGTAACTAACATGTT
TACTTCAATTGTAGGTAACGTATTTGGTTTCAAAGCATTACGTGCTCTACGTCTTGAAGACCTTCGTATCCCTGTAGCTT
ATGCTAAAACATTCTCTGGACCTCCACACGGTATCCAAGTAGAACGTGACAAACTAAACAAATACGGTCGTGGCCTTTTA
GGTTGCACAATTAAACCAAAATTAGGTCTTTCAGCTAAAAACTACGGACGTGCTGTTTATGAATGTTTACGTGGTGGTTT
AGATTTCACAAAAGATGACGAAAACGTTAACTCACAACCATTTATGCGTTGGCGTGACCGTTTCCTTTTTGTAACAGAAG
CTATTTACAAATCACAATCTGAAACTGGTGAAGTAAAAGGTCACTATTTAAATGCTACTGCTGGTACAGCTGAAGAAATG
ATCAAACGTGCACAATGTGCTAAAGAATTTGGTGTACCTATTATTATGCACGACTACTTAACAGGTGGTTTCACAGCTAA
CACATCATTAGCTAACTACTGTCGTGACCAAGGTCTTCTTCTACACATTCACCGTGCTATGCACGCTGTAATTGACCGTC
AACGTAACCACGGTATCCACTTCCGTGTTCTTGCTAAAGCTCTACGTATGTCAGGTGGTGACCACCTTCACTCAGGTACT
GTTGTAGGTAAACTAGAAGGTGAACGTGAAGTAACATTAGGTTTCGTAGACCTAATGCGTGATGACTACGTTGAAAAAGA
TCGTAGCCGTGGTATTTATTTCACTCAAGACTGGGCTTCAATGCCAGGTGTAATGCCAGTAGCTTCTGGTGGTATTCACG
TATGGCAC
>gi|4115471|dbj|AB010241.1| Chlorogonium elongatum chloroplast rbcL DNA for large subunit of ribulose-1
GCTGGCTTCAAAGCAGGTGTAAAAGATTACCGTTTAACATACTACACTCCAGATTACGTAGTACGAGATACTGATGTATT
AGCTGCATTCCGTATGACTCCTCAACCAGGTGTTCCACCTGAAGAGTGTGGTGCTGCTGTAGCTGCTGAATCTTCAACAG
GTACTTGGACAACTGTATGGACAGACGGTTTAACTAGCTTAGACCGTTACAAAGGTCGTTGTTACGATATCGAACCTGTT
CCAGGTGAAGACAACCAGTACATCGCATACGTAGCTTACCCAATCGACTTATTCGAAGAAGGTTCAGTTACTAACATGTT
CACTTCAATTGTAGGTAACGTATTCGGTTTCAAAGCTTTACGTGCTTTACGTCTTGAAGACCTTCGTATTCCTCCAGCTT
ATGTTAAAACATTCTCTGGTCCTCCACACGGTATTCAGGTTGAACGTGACAAATTAAACAAATATGGTCGTGGTCTTTTA
GGTTGTACAATTAAACCTAAATTAGGTTTATCAGCTAAAAACTACGGTCGTGCTGTTTACGAATGTTTACGTGGTGGTTT
AGATTTCACAAAAGATGACGAAAACGTAACTTCACAACCATTCATGCGTTGGAGAGACCGTTTCTTATTCGTAGCTGAAG
CTATTTACAAAGCACAAGCTGAAACTGGTGAAGTAAAAGGTCACTACTTAAACGTTACTGCTGGTACAGCAGAAGAAATG
CTAAAACGTGCACAATGTGCTAAAGAATTAGGTGTACCTATTATTATGCACGACTACTTAACTGGTGGTTTTACTTCTAA
CACTTCATTAGCATTATACTGTCGTGACCACGGTTTATTATTACACATCCACCGTGCTATGCACGCTGTAATTGACCGTC
AACGTAACCACGGTATTCACTTCCGTGTATTAGCTAAAGCTTTACGTATGTCTGGTGGTGACCACCTTCACTCAGGTACT
GTTGTAGGTAAATTAGAAGGTGAACGTGAAGTTACTTTAGGTTTCGTAGACTTAATGCGTGATGACTACGTAGAAAAAGA
CCGTAGCCGTGGTATTTACTTCACTCAAGACTGGTGTTCAATGCCAGGTGTAATGCCAGTTGCTTCAGGTGGTATTCACG
TATGGCAC
>gi|4115469|dbj|AB010240.1| Chlorogonium elongatum rbcL gene for large subunit of ribulose-1
GCTGGCTTCAAAGCAGGTGTAAAAGATTACCGTTTAACATACTACACTCCAGATTACGTAGTACGAGATACTGATGTATT
AGCTGCATTCCGTATGACTCCTCAACCAGGTGTTCCACCTGAAGAGTGTGGTGCTGCTGTAGCTGCTGAATCTTCAACAG
GTACTTGGACAACTGTATGGACAGACGGTTTAACTAGCTTAGACCGTTACAAAGGTCGTTGTTACGATATCGAACCTGTT
CCAGGTGAAGACAACCAGTACATCGCATACGTAGCTTACCCAATCGACTTATTCGAAGAAGGTTCAGTTACTAACATGTT
CACTTCAATTGTAGGTAACGTATTCGGTTTCAAAGCTTTACGTGCTTTACGTCTTGAAGACCTTCGTATTCCTCCAGCTT
ATGTTAAAACATTCTCTGGTCCTCCACACGGTATTCAGGTTGAACGTGACAAATTAAACAAATATGGTCGTGGTCTTTTA
GGTTGTACAATTAAACCTAAATTAGGTTTATCAGCTAAAAACTACGGTCGTGCTGTTTACGAATGTTTACGTGGTGGTTT
AGATTTCACAAAAGATGACGAAAACGTAACTTCACAACCATTCATGCGTTGGAGAGACCGTTTCTTATTCGTAGCTGAAG
CTATTTACAAAGCACAAGCTGAAACTGGTGAAGTAAAAGGTCACTACTTAAACGTTACTGCTGGTACAGCAGAAGAAATG
CTAAAACGTGCACAATGTGCTAAAGAATTAGGTGTACCTATTATTATGCACGACTACTTAACTGGTGGTTTTACTTCTAA
CACTTCATTAGCATTATACTGTCGTGACCACGGTTTATTATTACACATCCACCGTGCTATGCACGCTGTAATTGACCGTC
AACGTAACCACGGTATTCACTTCCGTGTATTAGCTAAAGCTTTACGTATGTCTGGTGGTGACCACCTTCACTCAGGTACT
GTTGTAGGTAAATTAGAAGGTGAACGTGAAGTTACTTTAGGTTTCGTAGACTTAATGCGTGATGACTACGTAGAAAAAGA
CCGTAGCCGTGGTATTTACTTCACTCAAGACTGGTGTTCAATGCCAGGTGTAATGCCAGTTGCTTCAGGTGGTATTCACG
TATGGCAC
>gi|3183646|emb|AJ001881.1| Chlorogonium elongatum gene encoding ribulose bisphosphate carboxylase large subunit (strain IAM-C293)
GCTGGCTTCAAAGCAGGTGTAAAAGATTACCGTTTAACTTATTACACTCCAGATTACGTTGTAAGAGATACTGATGTATT
AGCTGCATTCCGTATGACTCCTCAACCAGGTGTTCCACCTGAAGAGTGTGGTGCTGCTGTAGCTGCTGAATCTTCAACAG
GTACTTGGACAACTGTATGGACAGACGGTTTAACTAGCTTAGACCGTTACAAAGGTCGTTGTTACGACATCGAACCTGTT
CCAGGTGAAGACAACCAATACATCGCATACGTAGCTTACCCAATCGACTTATTCGAAGAAGGTTCAGTTACTAACATGTT
CACTTCAATCGTAGGTAACGTATTCGGTTTCAAAGCTTTACGTGCTTTACGTCTTGAAGACCTTCGTATCCCTCCAGCTT
ATGTTAAAACATTCTCTGGTCCTCCACACGGTATTCAGGTTGAACGTGACAAATTAAACAAATATGGTCGTGGTCTTTTA
GGTTGTACAATCAAACCTAAATTAGGTTTATCAGCTAAAAACTACGGTCGTGCTGTTTACGAATGTTTACGTGGTGGTTT
AGACTTCACAAAAGATGACGAAAACGTAACTTCACAACCATTCATGCGTTGGAGAGACCGTTTCTTATTCGTAGCTGAAG
CTATTTACAAAGGACAAGCTGAAACTGGTGAAGTAAAAGGTCACTACTTAAACGTTACTGCTGGTACAGCAGAAGAAATG
CTTAAACGTGCACAATGTGCTAAAGAATTAGGTGTACCTATTATTATGCACGACTACTTAACTGGTGGTTTCACTTCTAA
CACTTCATTAGCATTATACTGTCGTGACAACGGTTTATTATTACACATCCACCGTGCTATGCACGCTGTAATTGACCGTC
AACGTAACCACGGTATTCACTTCCGTGTATTAGCTAAAGCTTTACGTATGTCTGGTGGTGACCACCTTCACTCAGGTACT
GTTGTAGGTAAATTAGAAGGTGAACGTGAAGTTACTTTAGGTTTCGTAGACTTAATGCGTGATGACTACGTAGAAAAAGA
CCGTAGCCGTGGTATTTACTTTACTCAAGACTGGTGTTCAATGCCAGGTGTAATGCCAGTTGCTTCTGGTGGTATTCACG
TATGGCAC
>gi|119220393|gb|EF113421.1| Vitreochlamys aulata strain SAG 69.72 ribulose-1 
GCTGGGTTCAAAGCCGGTGTAAAAGACTATCGTTTAACATATTACACACCTGACTACGTTGTAAGAGAGACAGATATTTT
AGCTGCTTTCCGTATGACTCCACAACCAGGTGTTCCACCTGAAGAATGTGGTGCTGCTGTAGCTGCTGAATCTTCAACAG
GTACATGGACAACAGTATGGACTGACGGTTTAACTAGCCTTGACCGTTACAAAGGCCGTTGTTATGATATCGAGCCAGTA
CCAGGTGAAGACAACCAATACATTGCGTATGTTGCTTACCCAATCGACTTATTCGAAGAAGGTTCAGTAACAAACTTGTT
TACTTCAATCGTAGGTAACGTATTTGGTTTCAAAGCTCTTCGTGCTCTACGTCTTGAAGACCTNCGTATTCCACCAGCTT
ACGTTAAAACTTTTGTTGGTCCCCCTCATGGTATCCAAGTTGAACGTGACAAACTAAACAAATATGGTCGTGGTCTTTTA
GGTTGTACAATCAAACCTAAATTAGGTCTTTCAGCTAAAAACTACGGTCGTGCTGTTTATGANTGTTTACGTGGTGGTCT
ACACTTTACAAAAGACGACGAAAACGTAAACTCACAACCATTCATGCGTTGGAGAGACCGTTTCCTTTTCGTAGCTGAAG
CTATCTACAAAGCTCAAGCAGAAACTGGTGAGGTAAAAGGGCACTATTTAAACGCAACTGCAGGTACNTGTGAGGAAATG
ATGAAACGTGCTCAGTGTGCTAAAGATTTAGGTATGCCTATTATTATGCATGACTATTTAACAGGTGGTTTCACAGCTAA
CACATCTTTAGCTTCGTACTGCCGTGACAACGGTCTTCTTCTTCACATCCACCGTGCTATGCACGCGGTTATTGACCGTC
AACGTAACCACGGTATCCACTTCCGTGTTCTTGCTAAAGCTCTACGTATGTCAGGTGGTGACCACTTACACTCAGGTACT
GTCGTAGGTAAACTAGAACGTGAACGTGAAGTTACTTTAGGTTTCGTAGACTTAATGCGTGACNACTACATTGAAAAAGA
CCGTAGCCGTGGTATTTACTTCACACAACACTGGTGTTCAATGCCAGGTGTAATGCCAGTTGCTTCAGGTGGTATCCACG
TATG----
>gi|119220389|gb|EF113419.1| Characiosiphon rivularis strain UTEX LB 1763 ribulose-1
GCTGGCTTCAAAGCAGGTGTTAAAGACTATCGTTTAACATATTACACACCTGATTACGTAGTAAAAGAAACTGATATTCT
AGCTGCATTCCGTATGACTCCACAACCAGGTGTTCCACCTGAAGAATGTGGTGCTGCTGTAGCTGCTGAATCTTCAACAG
GTACTTGGACTACTGTATGGACTGATGGTTTAACAAGTCTTGACCGTTACAAAGGTCGTTGTTATGACATCGAACCAGTT
CCAGGTGAAGAAAACCAATATATCGCTTACGTAGCTTACCCAATCGACTTATTTGAAGAAGGTTCTGTTACTAACATGTT
CACATCTATCGTAGGTAACGTATTCGGTTTCAAAGCTTTACGTGCTTTACGTCTTGAAGACCTTCGTATTCCACCAGCTT
ATGTTAAAACATTCGATGGTCCTCCACACGGTATTCAGGTTGAACGTGACAAAATTAACAAATATGGTCGTGGTCTATTA
GGTTGTACAATCAAACCAAAATTAGGTCTTTCTGCTAAAAACTACGGACGTGCTGTTTATGAGTGTTTACGTGGTGGTTT
AGACTTTACAAAAGATGACGAAAACGTTAATTCACAACCATTCATGCGTTGGAGAGACCGTTTCTTATTCGTTGCTGAAG
CTATTTACAAATCACAAGCTGAAACTGGTGAAGTAAAAGGTCACTATTTAAACGCTACTGCTGCAACTTCTGAAGAAATG
ATCAAACGTGCACAATGTGCTAAAGAGTTAGGGGTACCTATCATTATGCACGACTACCTAACAGGTGGTTTCACAGCTAA
CACTTCTTTATCTCAATACTGCCGTGATCACGGTTTATTATTACACATTCACCGTGCTATGCACGCTGTAATTGACCGTC
AAAGAAACCACGGTATCCACTTCCGTGTTTTAGCTAAAGCTCTACGTATGTCAGGTGGTGACCACTTACACTCTGGTACT
GTTGTAGGTAAACTAGAAGGTGAACGTGAAGTTACTTTAGGTTTCGTAGACTTAATGCGTGATGATTACATCGAAAAAGA
CCGTAGCCGTGGTATCTACTTTACACAAGACTGGGTTTCAATGCCAGGTGTAATGCCAGTAGCTTCTGGTGGTATTCACG
TATGGCAC
>gi|190014538|dbj|AB360752.1| Characiochloris acuminata chloroplast rbcL gene for ribulose-1
GCTGGCTTCAAAGCAGGTGTTAAAGACTATCGTTTAACATATTACACACCTGATTACGTAGTAAAAGAAACTGATATTTT
AGCTGCATTCCGTATGACTCCACAACCAGGTGTTCCACCTGAAGAATGTGGTGCTGCTGTTGCTGCTGAATCTTCAACAG
GTACTTGGACTACTGTATGGACAGATGGTTTAACTAGTTTAGACCGTTACAAAGGTCGTTGCTATGACATCGAGCCAGTT
CCAGGTGAAGAAAACCAATATATCGCATACGTAGCTTACCCAATCGACTTATTCGAAGAAGGTTCAGTTACTAACATGTT
CACATCTATCGTAGGTAACGTATTTGGTTTCAAAGCTTTACGTGCTCTACGTTTAGAAGACCTTCGTATCCCTCCAGCTT
ACGTTAAAACATTCGCTGGTCCTCCTCACGGTATTCAGGTTGAACGTGATAAAATTAACAAATACGGTCGTGGTTTATTA
GGTTGTACAATTAAACCTAAGTTAGGTCTTTCAGCTAAAAACTACGGACGTGCTGTTTACGAGTGTTTACGTGGTGGTTT
AGACTTTACTAAAGACGACGAAAACGTAAACTCACAACCATTCATGCGTTGGAGAGACCGTTTCTTATTCGTTGCTGAAG
CTATTTACAAAGCACAAGCTGAAACAGGTGAAGTAAAAGGTCACTACTTAAACGCAACTGCAGCTACTGCTGAAGAAATG
CTTAAACGTGCACAATGTGCTAAAGAGTTAGGTGTACCTATTATTATGCATGACTATTTAACAGGTGGTTTCACTGCTAA
CACTTCTTTAGCAGCTTACTGCCGTGACCACGGTTTATTATTACACATCCACCGTGCTATGCACGCTGTAATTGACCGTC
AAAGAAACCACGGTATCCACTTCCGTGTTCTAGCTAAAGCTCTACGTATGTCAGGTGGTGACCACCTTCACTCTGGTACT
GTAGTAGGTAAACTAGAAGGTGAACGTGAAGTTACTTTAGGTTTCGTAGATTTAATGCGTGACGACTACGTTGAAAAAGA
TCGTAGCCGTGGTATTTACTTCACACAAGACTGGTGTTCAATGCCAGGTGTAATGCCAGTTGCTTCAGGTGGTATTCACG
TATGGCAC
