# Supplementary material for: Assessing constancy of substitution rates in viruses over evolutionary time
Source: BMC Bioinformatics. 2010 Oct 7;11(Suppl 6):S3. doi: 10.1186/1471-2105-11-S6-S3 (PMC3026377; doi:10.1186/1471-2105-11-S6-S3)
Supplement: Additional file 2 — File, when unzipped, consists of a folder with aligned fasta files for each of the six datasets employed in this study. [file 1471-2105-11-S6-S3-S2.zip › rbcS.fasta]

>151427033
GTGATGGCCTCGTCGGCCACCTCCGTCGCTCCTTTCCAGGGGCTCAAGTCCACCGCCGGCCTCCCCGTCAGCCGCCGCTC
GAACG---GTGCTAGCCTCGGCAGCGTCAGCAACGGTGGAAGGATCAGGTGCATGCAGGTAAACAACATCGTCTCTGTCT
TTCTAGTCATTTTTAAGCCCCTGTCTTACTTGCCACCACTCAGCACGGAGGCCCTCCTTAAGCAGGTCGACTACCTGATC
CGCTCCAAGTGGGTGCCTTGCCTCGAGTTCAGCAAGGTTGGGTTCATCTTCCGTGAGCACAACGCATCTCCTGGGTACTA
CGATGGCCGGTACTGGACAATGTGGAAGCTGCCTATGTTCGGATGCACCGACGCCACACAGGTGCTCAACGAGGTGGAGG
AGGTCAAGAAGGAGTACCCTGACGCGTATGTCCGCATCATCGGATTCGACAACATGCGTCAGGTGCAGTGCGTCAGCTTC
ATCGCCTTCAAGCCACCAGGCTGCGAGGAGTCCGGC
>151426946
GTGATGGCCTCATCGGCCACCTCCGTCGCTCCTTTCCAGGGGCTCAAGTCCACCGCCGGCCTTCCCGTCAGCCGCCGCTC
CAACG---GCGCTAGCCTCGGCAGCGTCAGCAACGGTGGAAGGATCAGGTGCATGCAGGTAAACAACATCGTCTCTGTCT
TTCTAGTCATTTTTAAGCCCCTGTCTTACTTGCCACCACTCAGCACGGAGGCCCTCCTTAAGCAGGTCGACTACCTGATC
CGCTCCAAGTGGGTGCCTTGCCTCGAGTTCAGCAAGGTTGGGTTCATCTTCCGTGAGCACAACGCATCTCCTGGGTACTA
CGATGGCCGGTACTGGACAATGTGGAAGCTGCCTATGTTCGGATGCACCGACGCCACACAGGTGCTCAACGAGGTGGAGG
AGGTCAAGAAGGAGTACCCTGACGCGTATGTCCGCATCATCGGATTCGACAACATGCGTCAGGTGCAGTGCGTCAGCTTC
ATCGCCTTCAAGCCACCAGGCTGCGAGGAGTCCGGC
>6573207
GTGATGGCTTCTTCCGCCACCTCCGTCGCGCCCTTCCAGGGCCTCAAGTCCACCGCTGGCCTCCCCGTCAGCCGCCGCAG
CAATG------CCGGCCTCGGCAGCGTCAGCAACGGCGGAAGGATCAGGTGCATGCAGGTATGGA-----TATTTTTGAA
----CGATACATATGAGTCCCTGTCTTACCTGCCACCACTGTCAGAGGAGGCCCTCCTGAAGCAGATCGACTTCTTGATC
CGCTCCAAGTGGGTTCCCTGCCTCGAGTTCAGCAAGGTTGGCTTCATCTTCCGCGAGCACGGCAGCACTCCCGGATACTA
CGACGGCAGGTACTGGACAATGTGGAAGCTGCCCATGTTCGGCTGCACTGACGCCTCACAGGTGATCAAGGAGGTGGAGG
AGGTCAAGAAGGAGTACCCTGACGCCTATGTTCGCATCATCGGCTTCGACAACATCCGTCAAGTGCAGTGCGTCAGCTTC
ATCGCATTCAAGCCACCGGGCTGCGAGGAATCCGGT
>4038690
GTGATGGCTTCGTCGGCTACCACCGTCGCACCCTTCCAGGGGCTCAAGTCCACAGCCGGTCTCCCCGTCAGCCGCCGCTC
CAGCG------CCAGCCTCGGCAGCGTCAGCAATGGCGGAAGGATCAGGTGCATGCAGGTATGTC-------GGGGCACA
----AAACTGATATGAGTCCCTGTCTTACTTGCCACCCCTCACCACGGAGGCCCTCCTGAAGCAGGTTGACTACCTGATC
CGCTCCAAGTGGGTGCCCTGCCTCGAGTTCAGCAAGGTTGGCTTCGTCTTCCGTGAGCACAACAGCTCCCCCGGGTACTA
CGACGGCCGATACTGGACAATGTGGAAGCTGCCTATGTTCGGATGCACCGACGCCACACAGGTGCTTAACGAGGTGGAGG
AGGTCAAGAAGGAGTACCCTGACGCTTACGTCCGTATCATCGGCTTCGACAACCTGCGGCAGGTGCAGTGCGTCAGCTTC
ATCGCCTTCAGGCCACCGGGTTGCGAGGA-------
>4038686
GTGATGGCTTCGTCGGCTACCACCGTCGCACCCTTCCAGGGGCTCAAGTCCACAGCCGGTCTGCCCGTCAGCCGCCGCTC
CAGCG------GCAGCCTCGGCCGCGTCAGCAATGGCGGAAGGATCAGGTGCATGCAGGTATGTC------AGAGGCAC-
---AAAACTGATATGAGTCCCTGTCTTACTTGCCACCCCTCTCCACAGAGGCCCTCCTAAAGCAGGTAGACTACCTGATC
CGCTCCAAGTGGGTGCCCTGCCTCGAGTTTAGCAAGGTTGGCTTCGTCTTCCGTGAGCACAACAGCTCTCCCGGGTACTA
CGACGGTCGATACTGGACAATGTGGAAGCTGCCTATGTTCGGGTGCACCGACGCCACGCAAGTGCTCAACGAGGTGGAGG
AGGTCAAGAAGGAGTACCCTGATGCCTATGTCCGTGTCATCGGCTTCGACAACCTGCGCCAGGTGCAGTGCGTCAGCTTC
ATCGCCTTCAGGCCACCAGGTTGCGAGGA-------
>6573203
GTGATGGCTTCTTCGGCCACCTCCGTCGCGCCCTTCCAGGGCCTCAAGTCCACCGCTGGCCTTCCCGTCAGCCGCCGCAG
CGCCT------CCAGCCTCGGCAGCGTCAGCAACGGTGGAAGGATCAGATGCATGCAGGTATGGA---------------
---AATTTACATATGAGTCCCTTTCTTACTTGCCACCACTCTCAGAGGAGGCCCTCCTAAAGCAGATCGACTTCTTGATC
CGCTCCAAGTGGGTTCCCTGCCTTGAGTTCAGCAAGGTTGGCTTCATCTTCCGCGAGCACGGCAGCACCCCCGGATACTA
CGACGGCAGGTACTGGACAATGTGGAAGTTGCCCATGTTCGGGTGCACCGACGCCTCACAGGTGATCAAGGAGGTGGAGG
AGGTCAAGAAGGAGTACCCTGACGCCTATGTCCGCATCATCGGCTTCGACAACATCCGTCAAGTGCAGTGCGTCAGCTTC
ATCGCCTTCAAGCCACCAGGCTGCGAGGAATCCGGT
>4038688
ATGATGGCTTCGTCGGCTACCACCGTCGCACCCTTCCAGGGGCTCAAGTCCACAGCCGGTCTGCCCGTCAGCCGCCGCTC
CAGCG------GCAGCCTCGGCAACGTCAGCAATGGCGGAAGGATCAGGTGCATGCAGGTATGTC-------GAGGCACA
----AAACTGATATGGGTCCCTGTCTTACTTGCCACCCCTCTCCACGGAAGCCCTCTTGAAGCAGGTCGACTACCTGATC
CGCTCCAAGTGGGTACCCTGCCTCGAGTTCAGCAAGGTTGGCTTCGTCTTCCGCGAGCACAACAGCTCCCCCGGTTACTA
CGACGGCCGGTACTGGACAATGTGGAAGCTGCCTATGTTCGGCTGCACGGACGCCACTCAGGTGCTCAATGAGGTGGAGG
AGGTCAAGAAGGAGTACCCTGACGCCTATGTCCGCGTCATCGGCTTCGACAACCTGCGCCAGGTGCAGTGCGTCAGCTTC
ATCGCCTTTAGGCCACCGGGTTGCGAGGA-------
>4038674
GTGATGGCTTCGTCGGCTACCACCGTCGCACCCTTCCAGGGGCTCAAGTCCACAGCCGGTCTGCCCGTCAGCCGCCGCTC
CAGCG------GCAGCCTCGGCAGCGTCAGCAATGGCGGAAGGATCAGGTGCATGCAGGTATGTC------AGAGGCAC-
---AAAACTGATATGAGTCCCTGTCTTACTTGCCACCCCTCTCCACAGAGGCCCTCCTAAAGCAGGTCGACTACTTGATC
CGCTCCAAGTGGGTGCCCTGCCTCGAGTTCAGCAAGGTTGGCTTCGTCTTCCGTGAGCACAACAGCTCCCCCGGATACTA
CGATGGTCGATACTGGACAATGTGGAAGCTGCCTATGTTCGGGTGCACCGACGCCACACAGGTGCTCAACGAGGTGGAGG
AGGTCAAGAAGGAGTACCCTGACGCCTATGTCCGCGTCATCGGCTTCGACAACCTGCGCCAGGTGCAGTGCGTCAGCTTC
ATCGCCTTCAGGCCACCGGGTTGCGAGGA-------
>4038682
GTGATGGCTTCCTCGGCTACCACCGTCGCACCCTTCCAGGGGCTCAAGTCCACAGCCGGTCTCCCCGTCAGCCGCCGCTC
CAGCG------GCAGCCTCGGCCGCGTCAGCAATGGCGGAAGGATCAGGTGCATGCAGGTATGTC-------GAGGCAC-
---AAAACTGATATGAGTCCCTGTCTTACTTGCCACCCCTCTCCACGGAGGCCCTCCTGAAGCAGGTCGACTACCTGATC
CGCTCAAAGTGGGTGCCCTGCCTCGAGTTCAGCAAGGTTGGCTTCGTCTTCCGTGAGCACAACAGCTCCCCCGGATACTA
CGACGGCCGATACTGGACTATGTGGAAGCTGCCTATGTTCGGGTGCACCGACGCCACGCAGGTGCTCAGCGAGGTGGAGG
AGGTCAAGAAGGAGTACCCTGACGCCTATGTCCGTGTCATCGGCTTCGACAACCTGCGCCAGGTGCAGTGCGTCAGCTTC
ATCGCCTTCAGGCCACCGGGTTGCGAGGA-------
>4038664
GTGATGGCTTCCTCGGCTACCACCGTCACACCCTTCCACGGGCTCAAGTCCACAGCCGGTCTCCCCGTCAGCCGCCGCTC
CAGCG------GCAGCCTCGGCCGCGTCAGCAATGGCGGAAGGATCAGGTGCATGCAGGTATGTC-------GAGGCACA
----AAACTGATATGAGTCCCTGTCTTACTTGCCACCCCTCTCCACGGAGGCCCTCCTGAAGCAGGTCGACTACCTGATC
CGCTCAAAGTGGGTGCCCTGCCTCGAGTTCAGCAAGGTTGGCTTCGTCTTCCGTGAGCACAACAGCTCTCCCGGGTACTA
CGACGGTCGATACTGGACAATGTGGAAGCTGCCTATGTTCGGGTGCACCGACGCCACGCAGGTGCTCAGCGAGGTGGAGG
AGGTCAAGAAGGAGTACCCTGACGCCTATGTCCGTGTCATCGGCTTCGACAACCTGCGCCAGGTGCAGTGCGTCAGCTTC
ATCGCCTTCAGGCCACCAGGTTGCGAGGA-------
>4038684
GTGATGGCTTCGTCGGCTACCACCGTCGCACCCTTCCAGGGGCTCAAGTCCACAGCCGGTCTGCCCGTCAGCCGCCGCTC
CAGCG------GCAGCCTCGGCCGCGTCAGCAATGGCGGAAGGATCAGGTGCATGCAGGTATGTC------AGAGGCAC-
---AAAACTGATATGAGTCCCTGTCTTACTTGCCACCCCTCTCCACAGAGGCCCTCCTAAAGCAGGTAGACTACCTGATC
CGCTCCAAGTGGGTGCCCTGCCTCGAGTTTAGCAAGGTTGGCTTCGTCTTCCGTGAGCACAACAGCTCTCCCGGGTACTA
CGACGGTCGATACTGGACAATGTGGAAGCTGCCTATGTTCGGGTGCACCGACGCCACGCAAGTGCTCAACGAGGTGGAGG
AGGTCAAGAAGGAGTACCCTGATGCCTATGTCCGTGTCATCGGCTTCGACAACCTGCGCCAGGTGCAGTGCGTCAGCTTC
ATCGCCTTCAGGCCACCAGGTTGCGAGGA-------
>4038680
GTGATGGCTTCGTCGGCTACCACCGTCGCACCCTTCCAGGGGCTCAAGTCCACAGCCGGTCTGCCCGTCAGCCGCCGCTC
CAGCG------GCAGCCTCGGCAGCGTCAGCAATGGCGGAAGGATCAGGTGCATGCAGGTATGTC-------GAGGCAC-
---AAAACTTATATGAGTCCCTGTCTTACTTGCCACCCCTCTCCACGGAGGCCCTCCTGAAGCAGGTCGACTACCTGATC
CGCTCAAAGTGGGTGCCCTGCCTCGAGTTCAGCAAGGTTGGCTTCGTCTTCCGTGAGCACAACAGCTCCCCCGGGTACTA
CGACGGCCGATACTGGACAATGTGGAAGCTGCCTATGTTCGGGTGCACCGACGCCACGCAGGTGCTCAACGAGGTGGAGG
AGGTCAAGAAGGAGTACCCTGACGCCTATGTCCGCGTCATCGGCTTCGACAACCTGCGCCAGGTGCAGTGCGTCAGCTTC
ATCGCCTTTAGGCCACCAGGTTGCGAGGA-------
>4038676
GTGATGGCTTCGTCGGCTACCACCGTCGCACCCTTCCAGGGGCTCAAGTCCACAGCCGGTCTGCCCGTCAGCCGCCGCTC
CAGCG------GCAGCCTCGGCAGCGTCAGCAATGGCGGAAGGATCAGGTGCATGCAGGTATGTC------AGAGGCAC-
---AAAACTGATATGAGTCCCTGTCTTACTTGCCACCCCTCTCCACGGAGGCCCTCCTAAAGCAGGTCGACTACCTGATC
CGCTCCAAGTGGGTGCCCTGCCTCGAGTTCAGCAAGGTTGGCTTCGTCTTCCGTGAGCACAACAGCTCCCCCGGGTACTA
CGACGGTCGATACTGGACAATGTGGAAGCTGCCTATGTTCGGGTGCACCGACGCCACGCAGGTGCTCAACGAGGTTGAGG
AGGTCAAGAAGGAGTACCCTGACGCTTATGTCCGCGTCATCGGCTTCGACAACCTGCGCCAGGTGCAGTGCGTCAGCTTC
ATCGCCTTCAGGCCACCGGGTTGCGAGGA-------
>4038678
GTGATGGCTTCCTCGGCTACCACCGTCGCACCCTTCCAGGGGCTCAAGTCCACAGCCGGTCTCCCCGTCAGCCGCCGCTC
CAGCG------GCAGCCTCGGCCGCGTCAGCAATGGCGGAAGGATCAGGTGCATGCAGGTATGTCGAGACTCGAGGCAC-
---AAAACTGATATGAGTCCCTGTCTTACTTGCCACCCCTCTCCACGGAGGCCCTCCTGAAGCAGGTCGACTACCTGATC
CGCTCAAAGTGGGTGCCCTGCCTCGAGTTCAGCAAGGTTGGCTTCGTCTTCCGTGAGCACAACAGCTCCCCCGGGTACTA
CGACGGCCGATACTGGACAATGTGGAAGCTGCCTATGTTCGGGTGCACCGACGCCACGCAGGTGCTCAATGAGGTGGAGG
AGGTCAAGAAGGAGTACCCTGACGCCTATGTCCGCGTCATCGGCTTCGACAACCTGCGTCAGGTGCAGTGCGTCAGCTTC
ATCGCCTTTAGGCCACCGGGTTGCGAGGA-------
>4038660
GTGATGGCTTCCTCGGCTACCACCGTCACACCCTTCCACGGGCTCAAGTCCACAGCCGGTCTCCCCGTCAGCCGCCGCTC
CAGCG------GCAGCCTCGGCCGCGTCAGCAATGGCGGAAGGATCAGGTGCATGCAGGTATGTC-------GAGGCACA
----AAACTGATATGAGTCCCTGTCTTACTTGCCACCCCTCTCCACGGAGGCCCTCCTGAAGCAGGTCGACTACCTGATC
CGCTCAAAGTGGGTGCCCTGCCTCGAGTTCAGCAAGGTTGGCTTCGTCTTCCGTGAGCACAACAGCTCCCCCGGGTACTA
CGACGGCCGATACTGGACAATGTGGAAGCTCCCTATGTTCGGGTGCACCGACGCCACACAGGTGCTCAACGAGGTGGAGG
AGGTCAAGAAGGAGTACCCTGACGCCTATGTCCGTGTCATCGGCTTTGACAACCTGCGCCAGGTGCAGTGCGTCAGCTTC
AGCGCCTTCAGGCCACCGGGTTGCGAGGA-------
>4038672
GTGATGGCTTCGTCGGCTACCACCGTCGCACCCTTCCAGGGGCTCAAGTCGACAGCCGGTCTCCCCGTCAGCCGCCGCTC
CAGCG------CCAGCCTCGGCAGCGTCAGCAATGGCGGAAGGATCAGGTGCATGCAGGTATGTC------AGAGGCACA
----AAACTGATATGAGTCCCTGTCTTACTTGCCACCCCTCTCCACAGAGGCCCTCCTAAAGCAGGTCGACTACCTGATC
CGCTCCAAGTGGGTGCCCTGCCTCGAGTTCAGCAAGGTTGGCTTCGTCTTCCGTGAGCACAACAGCTCCCCCGGGTACTA
CGACGGACGATACTGGACAATGTGGAAGCTACCTATGTTCGGGTGCACCGACGCCACGCAGGTGCTCAACGAGGTTGAGG
AGGTCAAGAAGGAGTACCCTGACGCCTATGTCCGCGTCATCGGCTTCGACAACCTGCGCCAGGTGCAGTGCGTCAGCTTC
ATCGCCTTCAGGCCACCGGGTTGCGAGGA-------
>4038670
GTGATGGCTTCGTCGGCTACCACCGTCGCACCCTTCCAGGGGCTCAAGTCCACAGCCGGTCTGCCCGTCAGCCGCCGCTC
CAGCG------GCAGCCTCGGCAGCGTCAGCAATGGCGGAAGGATCAGGTGCATGCAGGTATGTC------AGAGGCACA
----AAACTGATATGAGTCCCTGTCTTACTTGCCACCCCTCTCCACAGAGGCCCTCCTAAAGCAGGTCGACTACCTGATC
CGCTCCAAGTGGGTGCCCTGCCTCGAGTTCAGCAAGGTTGGCTTCGTCTTCCGTGAGCACAACAGCTCCCCCGGGTACTA
CGACGGACGATACTGGACAATGTGGAAGCTACCTATGTTCGGGTGCACCGACGCCACGCAGGTGCTCAACGAGGTTGAGG
AGGTCAAGAAGGAGTACCCTGACGCCTATGTCCGCGTCATCGGCTTCGACAACCTGCGCCAGGTGCAGTGCGTCAGCTTC
ATCGCCTTCAGGCCACCGGGTTGCGAGGA-------
>4038668
GTGATGGCTTCGTCGGCTACCACCGTCGCACCCTTCCAGGGGCTCAAGTCCACAGCCGGTCTGCCCGTCAGCCGCCGCTC
CAGCG------GCAGCCTCGGCAGCGTCAGCAATGGCGGAAGGATCAGGTGCATGCAGGTATGTC------AGAGGCACA
----AAACTGATATGAGTCCCTGTCTTACTTGCCACCCCTCTCCACAGAGGCCCTCCTAAAGCAGGTCGACTACCTGATC
CGCTCCAAGTGGGTGCCCTGCCTCGAGTTCAGCAAGGTTGGCTTCGTCTTCCGTGAGCACAACAGCTCCCCCGGGTACTA
CGACGGACGATACTGGACAATGTGGAAGCTACCTATGTTCGGGTGCACCGACGCCACGCAGGTGCTCAACGAGGTTGAGG
AGGTCAAGAAGGAGTACCCTGACGCCTATGTCCGCGTCATCGGCTTCGACAACCTGCGCCAGGTGCAGTGCGTCAGCTTC
ATCGCCTTCAGGCCACCGGGTTGCGAGGA-------
>4038666
GTGATGGCTTCCTCGGCTACCACCGTCACACCCTTCCACGGGCTCAAGTCCACAGCCGGTCTCCCCGTCAGCCGCCGCTC
CAGCG------GCAGCCTCGGCCGCGTCAGCAATGGCGGAAGGATCAGGTGCATGCAGGTATGTC-------GAGGCACA
----AAACTGATATGAGTCCCTGTCTTACTTGCCACCCCTCTCCACGGAGGCCCTCCTGAAGCAGGTCGACTACCTGATC
CGCTCAAAGTGGGTGCCCTGCCTCGAGTTCAGCAAGGTTGGCTTCGTCTTCCGTGAGCACAACAGCTCTCCCGGGTACTA
CGACGGTCGATACTGGACAATGTGGAAGCTGCCTATGTTCGGGTGCACCGACGCCACGCAGGTGCTCAGCGAGGTGGAGG
AGGTCAAGAAGGAGTACCCTGACGCCTATGTCCGTGTCATCGGCTTCGACAACCTGCGCCAGGTGCAGTGCGTCAGCTTC
ATCGCCTTCAGGCCACCAGGTTGGGAGGA-------
>4038662
GTGATGGCTTCCTCGGCTACCACCGTCACACCCTTCCACGGGCTCAAGTCCACAGCCGGTCTCCCCGTCAGCCGCCGCTC
CAGCG------GCAGCCTCGGCCGCGTCAGCAATGGCGGAAGGATCAGGTGCATGCAGGTATGTC-------GAGGCACA
----AAACTGATATGAGTCCCTGTCTTACTTGCCACCCCTCTCCACGGAGGCCCTCCTGAAGCAGGTCGACTACCTGATC
CGCTCAAAGTGGGTGCCCTGCCTCGAGTTCAGCAAGGTTGGCTTCGTCTTCCGTGAGCACAACAGCTCTCCCGGGTACTA
CGACGGTCGATACTGGACAATGTGGAAGCTGCCTATGTTCGGGTGCACCGACGCCACGCAGGTGCTCAGCGAGGTGGAGG
AGGTCAAGAAGGAGTACTCTGACGCCTATGTCCGTGTCATCGGCTTCGACAACCTGCGCCAGGTGCAGTGCGTCAGCTTC
ATCGCCTTCAGGCCACCAGGTTGCGAGGA-------
>4038658
GTGATGGCTTCCTCGGCTACCACCGTCACACCCTTCCACGGGCTCAAGTCCACAGCCGGTCTCCCCGTCAGCCGCCGCTC
CAGCG------GCAGCCTCGGCCGCGTCAGCAATGGCGGAAGGATCAGGTGCATGCAGGTATGTC-------GAGGCACA
----AAACTGATATGAGTCCCTGTCTTACTTGCCACCCCTCTCCACGGAGGCCCTCCTGAAGCAGGTCGACTACCTGATC
CGCTCAAAGTGGGTGCCCTGCCTCGAGTTCAGCAAGGTTGGCTTCGTCTTCCGTGAGCACAACAGCTCTCCCGGGTACTA
CGACGGTCGATACTGGACAATGTGGAAGCTGCCTATGTTCGGGTGCACCGACGCCACGCAGGTGCTCAGCGAGGTGGAGG
AGGTCAAGAAGGAGTACCCTGACGCCTATGTCCGTGTCATCGGCTTCGACAACCTGCGCCAGGTGCAGTGCGTCAGTTTC
ATCGCCTTCAGGCCACCAGGTTGCGAGGA-------
>4038656
GTGATGGCTTCCTCGGCTACCACCGTCACACCCTTCCACGGGCTCAAGTCCACAGCCGGTCTCCCCGTCAGCCGCCGCTC
CAGCG------GCAGCCTCGGCCGCGTCAGCAATGGCGGAAGGATCAGGTGCATGCAGGTATGTC-------GAGGCACA
----AAACTGATATGAGTCCCTGTCTTACTTGCCACCCCTCTCCACGGAGGCCCTCCTGAAGCAGGTCGACTACCTGATC
CGCTCAAAGTGGGTGCCCTGCCTCGAGTTCAGCAAGGTTGGCTTCGTCTTCCGTGAGCACAACAGCTCTCCCGGGTACTA
CGACGGTCGATACTGGACAATGTGGAAGCTGCCTATGTTCGGGTGCACCGACGCCACGCAGGTGCTCAGCGAGGTGGAGG
AGGTCAAGAAGGAGTACCCTGACGCCTATGTCCGTGTCATCGGCTTCGACAACCTGCGCCAGGTGCAGTGCGTCAGTTTC
ATCGCCTTCAGGCCACCAGGTTGCGAGGA-------
>11990894
GTGATGGCTTCGTCGGCTACCACCGTCGCACCCTTCCAGGGGCTCAAGTCCACAGCCGGTCTCCCCGTCAGCCGCCGCTC
CAGCG------GCAGCCTCGGCCGCGTCAGCAATGGCGGAAGGATCAGGTGCATGCAGGTATGTCGAGACTCGAGGCAC-
---AAAACTGATATGAGTCCCTGTCTTACTTGCCACCCCTCTCCACGGAGGCCCTCCTGAAGCAGGTCGACTACCTGATC
CGCTCCAAGTGGGTGCCCTGCCTCGAGTTCAGCAAGGTTGGCTTCGTCTTCCGTGAGCACAACAGCTCCTCCGGGTACTA
CGACGGTCGATACTGGACAATGTGGAAGCTGCCTATGTTCGGGTGCACCGACGCCACGCAGGTGCTCAACGAGGTGGAGG
AGGTCAAGAAGGAGTACCCTGACGCCTATGTCCGCGTCATCGGCTTCGACAACCTGCGCCAGGTGCAGTGCGTCAGCTTC
ATCGCATTCAGGCCACCGGGTTGCGAGGAGTCCGGC
>11990898
GTGATGGCTTCGTCGGCTACCACCGTCGCACCCTTCCAGGGGCTCAAGTCCACAGCCGGTCTGCCCGTCAGCCGCCGCTC
CAGCG---------AGCCTCGGCCGCGTCACAATGGCGGAAGGATCAGGTGCATGCAGGTATGTC------AGAGGCAC-
---AAAACTGATATGAGTCCCTGTCTTACTTGCCACCCCTCTCCACAGAGGCCCTCCTAAAGCAGGTAGACTACCTGATC
CGCTCCAAGTGGGTGCCCTGCCTCGAGTTTAGCAAGGTTGGCTTCGTCTTCCGTGAGCACAACAGCTCTCCCGGGTACTA
CGACGGTCGATACTGGACAATGTGGAAGCTGCCTATGTTCGGGTGCACCGACGCCACGCAAGTGCTCAACGAGGTGGAGG
AGGTCAAGAAGGAGTACCCTGATGCCTATGTCCGTGTCAACGGCTTCGACAACCTGCGCCAGGTGCAGTGCGTCAGCTTC
ATCGCCTTCAGGCCACCAGGTTGCGAGGAGTCCGGC
>4038692
GTGATGGCTTCCTCGGCTACCACCGTCGCACCCTTCCAGGGGCTCAAGTCCACAGCCGGTCTGCCCGTCAGCCGCCGCTC
CAGCG------GCAGCCTCGGCAGCGTCAGCAATGGCGGAAGGATCAGGTGCATGCAGGTATGTC-------GAGGCACA
----AAACTGATATGAGTCCCTGTCTTACTTGCCACCCCTCTCCACGGAGGCCCTCCTGAAGCAGGTCGACTACCTGATC
CGCTCCAAGTGGGTGCCCTGCCTCGAGTTCAGCAAGGTTGGCTTCGTCTTCCGTGAGCACAACAGCTCCCCCGGGTACTA
CGACGGCCGATACTGGACAATGTGGAAGCTGCCTATGTTCGGGTGCACCGACGCCACGCAGGTGCTCAACGAGGTGGAGG
AGGTCAAGAAGGAGTACCCTGACGCCTATGTCCGCGTCATCGGCTTCGACAACCTGCGCCAGGTGCAGTGCGTCAGCTTC
ATCGCCTTCAGGCCACCGGGTTGCGAGGA-------
>11990892
GTGATGGCCTCGTCGGCCACCTCCGTCGCTCCTTTCCAGGGGCTCAAGTCCACCGCCGGCCTCCCCGTCAGCCGCCGCTC
CAACG---GCGCTAGCCTCGGCAGCGTCAGCAACGGTGGAAGGATCAGGCGCATGCAGGTAAACAACATCGTCTCTGTCT
TTCTACTCATTTTCTAGCCCCTGTCCTACCTGCCACCGCTCAGCACAGAGGCCCTCCTCAAGCAGGTCGACTACCTGATC
CGCTCCAAGTGGGTGCCTTGCCTCGAGTTCAGCAAGGTTGGGTTTATCTTCCGTGAGCACAACGCATCCCCTGGGTACTA
CGATGGCCGGTACTGGACAATGTGGAAGCTGCCTATGTTCGGGTGCACCGACGCCACGCAGGTGATCAACGAGGTGGAGG
AGGTCAAGAAGGAGTACCCTGACGCGTATGTCCGCATCATCGGATTCGACAACATGCGCCAGGTGCAGTGCGTCAGCTTC
ATCGCCTTCAAGCCACCGGGCTGCGAGGAGTCCGGC
>151421474
GTGATGGCTTCGTCGGCTACCACCATCGCACCCTTCCAGGGGCTCAAGTCCACAGCCGGTCTCCCCGTCAGCCCCCGCTC
CAGCG------CCAGCCTCGGCAGGGTCAGCAATGGCGGAAGGATCAGGTGCATGCAG----------------------
--------AAGTTCGAGACCCTGTCTTACTTGCCACCCCTCACCACGGAGGCCCTCCTGAAGCAGGTTGACTACCTGATC
CGCTCCAAGTGGGTGCCCTGCCTCGAGTTCAGCAAGGTTGGCTTCGTCTTCCGTGAGCACAACAGCTCCCCCGGGTACTA
CGACGGCCGATACTGGACAATGTGGAAGCTGCCTATGTTCGGATGCACCGACGCCACACAGGTGCTTAACGAGGTGGAGG
AGATCAAGAAGGAGTACCCTGACGCTTACGTCCGTATCATCGGCTTCGACAACCTGCGGCAGGTGCAGTGCGTCAGCTTC
ATCGCCTTCAGGCCACCGGGTTGCGAGGAGTCCGGC
>241987884
GTGATGGCTTCCTCGGCCACCTCCGTCGCACCCTTCCAGGGTCTCAAGTCCACCGCGGGCCTGCCCGTCAGCCGCCGCTC
CAGCA---GCGCCGGCCTCGGCAGCGTCAGCAACGGCGGAAGGATCAGGTGCATGCAGGTGTGGC--CGATTGAGGGCAT
----CAAGAAGTTCGAGACCCTGTCTTACTTGCCACCCCTCTCCACGGAGGCCCTCCTGAAGCAGGTCGACTACTTGATC
CGCTCCAAGTGGGTGCCCTGCCTCGAGTTCAGCAAGGTTGGCTTCGTTTTCCGTGAGCACAACAGCTCCCCCGGGTACTA
CGATGGTCGATACTGGACAATGTGGAAGCTGCCTATGTTCGGGTGCACCGACGCCACACAGGTGCTCAACGAGGTGGAGG
AGGTCAAGAAGGAGTACCCTGACGCCTATGTCCGCGTCATCGGCTTCGACAACCTGCGCCAGGTGCAGTGCGTCAGCTTC
ATCGCCTTCAGGCCACCGGGTTGCGAGGAGTCTGGC
>77817774
GTGATGGCTTCGTCGGCTACCACCGTCGCACCCTTCCAGGGGCTCAAGTCCACAGCCGGCCTGCCCGTCAGCCGCCGCTC
CAGCG------GCAGCCTCGGCAGCGTCAGCAACGGCGGAAGGATCAGGTGCATGCAGGTGTGGC--CAATTGAGGGCAT
----CAAGAAGTTCGAGACCCTGTCTTACTTGCCACCCCTCTCCACGGAAGCCCTCCTGAAGCAGGTCGACTACCTGATC
CGCTCCAAGTGGGTGCCCTGCCTCGAGTTCAGCAAGGTTGGCTTCGTCTTCCGTGAGCACAACAGCTCCCCCGGGTACTA
CGACGGTCGATACTGGACAATGTGGAAGCTGCCTATGTTCGGGTGCACCGACGCCACACAGGTGCTCAACGAGGTGGAGG
AGGTCAAGAAGGAGTACCCTGACGCCTATGTCCGCGTCATCGGCTTCGACAACCTGCGCCAGGTGCAGTGCGTCAGCTTC
ATCGCCTTCAGGCCACCGGGTTGCGAGGAGTCCGGC
>151420893
GTGATGGCTTCGTCAGCCACCACCGTCGCCCCCTTCCAGGGGCTCAAGTCCACCGCGGGCCTCCCCGTCAGCCGCCGCTC
CGGCA---GCGCCGGCCTCAGCAGCGTCAGCAATGGCGGAAGGATCAGATGCATGCAGGTGTGGC--CGATTGAGGGCAT
----CAAGAAGTTCGAGACCCTGTCTTACTTGCCACCCCTCTCCACGGAGGCCCTCCTGAAGCAGGTCGACTACCTGATC
CGCTCCAAGTGGGTGCCCTGCCTCGAGTTCAGCAAGGTTGGCTTCGTCTTCCGTGAGCACAACAGCTCCCCCGGGTACTA
CGACGGCCGATACTGGACAATGTGGAAGCTGCCTATGTTTGGGTGCACCGACGCCACACAGGTGCTCAACGAGGTGGAAG
AGGTCAAGAAGGAGTACCCTGACGCCTACGTCCGCATCATCGGCTTTGACAACCTGCGGCAGGTGCAGTGCGTCAGCTTC
ATCGCCTTCAGGCCACCGGGTTGCGAGGAGTCCGGC
>4090290
GTGATGGCTTCGTCCGCCACCACCGTCGCGCCCTTCCAGGGGCTCAAGTCGACCGCCGGCCTCCCCGTCGGCCGCCGCTC
CGGCA---GCGCCGGCCTCAGCAGCGTCAGCAACGGCGGAAGGATCAGATGCATGCAGGTGTGGC--CAATTGAGGGCAT
----CAAGAAGTTCGAGACCCTGTCTTACTTGCCACCCCTCTCCACGGAGGCCCTCCTGAAGCAGGTCGACTACCTGATC
CGCTCCAAGTGGGTGCCCTGCCTCGAGTTCAGCAAGGTTGGCTTCGTCTTCCGTGAGCACAACAACTCCCCCGGGTACTA
CGACGGTCGATACTGGACAATGTGGAAGTTGCCTATGTTCGGGTGCACCGACGCCACGCAGGTGCTCAATGAGGTGGAGG
AGGTCAAGAAGGAGTACCCTGACGCCTATGTCCGCGTCATCGGCTTCGACAACATGCGCCAGGTGCAGTGCGTCAGCTTC
ATTGCCTTCAGGCCACCANGCTGCGAGGAATCCGGC
>170770
GTGATGGCTTCTTCCGCCACCACCGTCGCGCCCTTCCAGGGGCTCAAGTCGACCGCCGGCCTCCCCATCAGCTGCCGCTC
CGGCA---GCACCGGCCTCAGCAGCGTCAGCAATGGCGGAAGGATCAGATGCATGCAGGTGTGGC--CAATTGAGGGCAT
----CAAGAAGTTCGAGACCCTGTCTTACTTGCCACCCCTCTCCACGGAGGCCCTCTTGAAGCAGGTCGACTACTTGATC
CGCTCCAAGTGGGTGCCCTGCCTCGAGTTCAGCAAGGTTGGCTTCGTCTTCCGTGAGCACAACAGCTCCCCCGGGTACTA
CGACGGTCGATACTGGACAATGTGGAAGCTGCCTATGTTCGGGTGCACCGACGCCACACAGGTGCTCAACGAGGTGGAGG
AGGTTAAGAAGGAGTACCCTGATGCGTATGTCCGCGTCATCGGTTTCGACAACATGCGCCAGGTGCAATGCGTCAGCTTC
ATTGCCTTCAGGCCACCAGGCTGCGAGGAATCCGGC
>151427302
GTGATGGCTTCGTCAGCCACCACCGTCGCCCCCTTCCAGGGGCTCAAGTCCACCGCGGGCCTCCCCGTCAGCCGCCGCTC
CGGCA---GCGCCGGCCTCAGCAGCGTCAGCAATGGCGGAAGGATCAGATGCATGCAGGTGTGGC--CGATTGAGGGCAT
----CAAGAAGTTCGAGACCCTGTCTTACTTGCCACCCCTCACCACGGAGGCCCTCCTGAAGCAGGTTGACTACCTGATC
CGCTCCAAGTGGGTGCCCTGCCTCGAGTTCAGCAAGGTTGGCTTCGTCTTCCGTGAGCACAACAGCTCCCCCGGGTACTA
CGACGGCCGATACTGGACAATGTGGAAGCTGCCTATGTTCGGGTGCACCGACGCCACACAGGTGCTCAATGAGGTCGAGG
AGGTCAAAAAGGAGTACCCTGACGCCTACGTCCGTATCATCGGCTTCGACAACCTGCGTCAGGTGCAGTGCGTCAGCTTC
ATCGCCTTCAGGCCACCGGGTTGCGAGGAGTCCGGC
>151427405
GTGATGGCTTCGTCGGCTACCACCGTCGCACCCTTCCAGGGGCTCAAGTCCACAGCCGGTCTCCCCGTCAGCCGCCGCTC
CAGCG------CCAGCCTCGGCAGGGTCAGCAATGGCGGAAGGATCAGGTGCATGCAGGTGTGGC--CGATTGAGGGTAT
----CAAGAAGTTCGAGACCCTGTCTTACTTGCCACCCCTCACCACGGAGGCCCTCCTGAAGCAGGTTGACTACCTGATC
CGCTCCAAGTGGGTGCCCTGCCTCGAGTTCAGCAAGGTTGGCTTCGTCTTCCGTGAGCACAACAGCTCCCCCGGGTACTA
CGACGGCCGATACTGGACAATGTGGAAGCTGCCTATGTTCGGATGCACCGACGCCACACAGGTGCTTAACGAGGTGGAGG
AGGTCAAGAAGGAGTACCCTGACGCTTACGTCCGTATCATCGGCTTCGACAACCTGCGGCAGGTGCAGTGCGTCAGCTTC
ATCGCCTTCAGGCCACCGGGTTGCGAGGAGTCCGGC
>151421558 
GTGATGGCTTCGTCGGCTACCACCGTCGCACCCTTCCAGGGGCTCAAGTCCACAGCCGGTCTCCCCGTCAGCCGCCGCTC
CAGCG------CCAGCCTCGGCAGGGTCAGCAATGGCGGAAGGATCAGGTGCATGCAGGTGTGGC--CGATTGAGGGTAT
----CAAGAAGTTCGAGACCCTGTCTTACTTGCCACCCCTCACCACGGAGGCCCTCCTGAAGCAGGTTGACTACCTGATC
CGCTCCAAGTGGGTGCCCTGCCTCGAGTTCAGCAAGGTTGGCTTCGTCTTCCGTGAGCACAACAGCTCCCCCGGGTACTA
CGACGGCCGATACTGGACAATGTGGAAGCTGCCTATGTTCGGATGCACCGACGCCACACAGGTGCTTAACGAGGTGGAGG
AGGTCAAGAAGGAGTACCCTGACGCTTACGTCCGTATCATCGGCTTCGACAACCTGCGGCAGGTGCAGTGCGTCAGCTTC
ATCGCCTTCAGGCCACCGGGTTGCGAGGAGTCCGGC
>151419511 
GTGATGGCTTCGTCGGCTACCACCGTCGCACCCTTCCAGGGGCTCAAGTCCACAGCCGGTCTCCCCGTCAGCCGCCGCTC
CAGCG------CCAGCCTCGGCAGGGTCAGCAATGGCGGAAGGATCAGGTGCATGCAGGTGTGGC--CGATTGAGGGTAT
----CAAGAAGTTCGAGACCCTGTCTTACTTGCCACCCCTCACCACGGAGGCCCTCCTGAAGCAGGTTGACTACCTGATC
CGCTCCAAGTGGGTGCCCTGCCTCGAGTTCAGCAAGGTTGGCTTCGTCTTCCGTGAGCACAACAGCTCCCCCGGGTACTA
CGACGGCCGATACTGGACAATGTGGAAGCTGCCTATGTTCGGATGCACCGACGCCACACAGGTGCTTAACGAGGTGGAGG
AGGTCAAGAAGGAGTACCCTGACGCTTACGTCCGTATCATCGGCTTCGACAACCTGCGGCAGGTGCAGTGCGTCAGCTTC
ATCGCCTTCAGGCCACCGGGTTGCGAGGAGTCCGGC
>151421555
GTGATGGCTTCGTCGGCTACCACCGTGGCACCCTTCCAGGGGCTCAAGTCCACAGCCGGTCTCCCCGTCAGCCGCCGCTC
CAGCG------CCAGCCTCGGCAGCGTCAGCAATGGCGGAAGGATCAAGTGCATGCAGGTGTGGC--CGATTGAGGGTAT
----CAAGAAGTTCGAGACTCTGTCTTACTTGCCACCCCTCTCCACGGAGGCCCTCCTGAAGCAGGTGGACTACCTGACC
CGCTCCAAGTGGGTGCCCTGCCTCGAGTTCAGCAAGGTTGGCTTCGTCTTCCGTGAGCACAACAGCTCCCCCGGGTACTA
CGATGGCCGATACTGGACAATGTGGAAGCTGCCTATGTTTGGGTGCACCGACGCTACACAGGTGCTTAACGAGGTGGAGG
AGGTCAAGAAGGAGTACCCTGACGCTTACGTCCGTATCATCGGCTTCGACAACCTGCGGCAGGTGCAGTGCGTCAGCTTC
ATCGCCTTCAGGCCACCGGGTTGCGAGGAGTCCGGC
>4090292
GTGATGGCCTCGTCGGCCACCTCCGTCGCTCCTTTCCAGGGGCTCAAGTCCACCGCCGGCCTCCCCGTCAGCCGCCGCTC
CAACG---GCGCTAGCCTCGGCAGCGTCAGCAACGGTGGAAGGATCAGGTGCATGCAGGTGTGGC--CCATCGAGGGCAT
----CAAGAAGTTCGAGACCCTGTCTTACTTGCCACCGCTCACCACGGAGGCCCTCCTCAAGCAGGTCGACTACCTGATC
CGCTCCAAGTGGGTGCCTTGCCTCGAGTTCAGCAAGGTTGGGTTCATCTTCCGTGAGCACAACGCGTCTCCCGGGTACTA
CGATGGCCGGTACTGGACAATGTGGAAGCTGCCTATGTTCGGGTGCACCGACGCCACACAGGTGATCAACGAGGTGGAGG
AGGTCAAGAAGGAGTACCCTGACGCGTACGTCCGCATCATCGGATTCGACAACATGCGCCAGGTGCAGTGCGTCAGCTTC
ATCGCCTTCAAGCCACCGGGCTGCGAGGAGTCCGGC
>6409334
GTGATGGCTTCTTCGGCCACCTCGGTCGCGCCCTTCCAGGAGCTCAAGTCCACTGCTGGCCTTCCCGTCAGCCGCCGCAG
CAACG------CCGGCCTTGGCAGCGTCAGCAACGGTGGAAGAATCCGATGCATGCAGGTGTGGC--CGATTGAGGGCAT
----CAAGAAGTTCGAGACCCTGTCTTACCTGCCACCACTCTCAGAGGAGGCCCTCCTGAAGCAGATCGACTTCTTGATC
CGCTCCAAGTGGGTTCCCTGCCTGGAGTTCAGCAAGGTTGGCTTCATCTTCCGCGAGCACGGCAGCACTCCCGGATACTA
CGACGGCAGGTACTGGACAATGTGGAAGCTGCCCATGTTCGGCTGCACCGACGCCTCACAGGTGATCAAGGAGGTGGAGG
AGGTCAAGAAGGAGTACCCTGACGCCTATGTCCGCATCATCGGCTTCGACAACATCCGTCAGGTGCAGTGCGTCAGCTTC
ATCGCCTTCAAGCCACCGGGCTGCGAGGAATCTGGT
>6409332
GTGATGGCTTCTTCGGCCACCTCCGTTGCGCCCTTCCAGGGCCTCAAGTCCACCGCTGGCCTCCCCGTCAGCCGCCGCAG
CAATG------CCGGCCTCGGCAGCGTCAGCAACGGCGGAAGGATCAGGTGCATGCAGGTGTGGC--CGATTGAGGGCAT
----CAAGAAGTTCGAGACCCTTTCTTACTTGCCACCACTCTCGGAGGAGGCCCTCCTGAAGCAGATCGACTTCTTGATC
CGCTCCAAGTGGGTTCCCTGCCTGGAGTTCAGCAAGGTTGGCTTCATCTTCCGCGAGCACGGCAGCACTCCCGGATACTA
CGACGGCAGGTACTGGACAATGTGGAAGCTGCCCATGTTCGGCTGCACCGACGCCTCACAGGTCATCAAGGAGGTGGAGG
AGGTCAAGAAGAAGTACCCTGACGCCTATGTTCGCATCATCGGCTTCGTCAACATCCGTCAGGTGCAGTGCGTCAGCTTC
ATCGCCTTCAAGCCACCGGGCTGCGAGGAATCTGGT
>6409342
GTGATGGCTTCTTCCGCCACCTCCGTCGCGCCCTTCCAGGGCCTCAAGTCCACCGCTGGCCTCCCCGTCAGCCGCCGCAG
CAATG------CCGGCCTCGGCAGCGTCAGCAACGGCGGAAGGATCAGGTGCATGCAGGTGTGGC--CAATTGAGGGCAT
----CAAGAAGTTCGAGACCCTGTCTTACCTGCCACCACTGTCAGAGGAGGCCCTCCTGAAGCAGATCGACTTCTTGATC
CGCTCCAAGTGGGTTCCCTGCCTCGAGTTCAGCAAGGTTGGCTTCATCTTCCGCGAGCACGGCAGCACTCCCGGATACTA
CGACGGCAGGTACTGGACAATGTGGAAGCTGCCCATGTTCGGCTGCACTGACGCCTCACAGGTGATCAGGGAGGTGGAGG
AGGTCAAGAAGGAGTACCCTGACGCCTATGTTCGCATCATCGGCTTCGACAACATCCGTCAAGTGCAGTGCGTCAGCTTC
ATCGCATTCAAGCCACCAGGCTGCGAGGAATCTGGT
>6409340
GTGATGGCTTCTTCGGCCACCTCGGTCGCGCCCTTCCAGGAGCTCAAGTCCACTGCTGGCCTTCCCGTCAGCCGCCGCAG
CAACG------CCGGCCTTGGCAGCGTCAGCAACGGTGGAAGAATCCGATGCATGCAGGTGTGGC--CGATTGAGGGCAT
----CAAGAAGTTCGAGACCCTGTCTTACCTGCCACCACTCTCAGAGGAGGCCCTCCTGAAGCAGATCGACTTCTTGATC
CGCTCCAAGTGGGTTCCCTGCCTGGAGTTCAGCAAGGTTGGCTTCATCTTCCGCGAGCACGGCAGCACTCCCGGATACTA
CGACGGCAGGTACTGGACAATGTGGAAGCTGCCCATGTTCGGCTGCACCGACGCCTCACAGGTGATCAAGGAGGTGGAGG
AGGTCAAGAAGGAGTACCCTGACGCCTATGTCCGCATCATCGGCTTCGACAACATCCGTCAGGTGCAGTGCGTCAGCTTC
ATCGCCTTCAAGCCACCGGGCTGCGAAGAATCTGGT
>6409330
GTGATGGCTTCTTCCGCCACCTCCGTTGCGCCCTTCCAGGGCCTCAAGTCCACCGCTGGCCTCCCCGTCAGCCGCCGCAG
CAATG------CCGGCCTCGGCAGCGTCAGCAACGGCGGAAGGATCAGGTGCATGCAGGTGTGGC--CGATTGAGGGCAT
----CAAGAAGTTCGAGACCCTTTCTTACTTGCCACCACTCTCGGAGGAGGCCCTCCTGAAGCAGATCGACTTCTTGATC
CGCTCCAAGTGGGTTCCCTGCCTGGAGTTCAGCAAGGTTGGCTTCATCTTCCGCGAGCACGGCAGCACTCCCGGATACTA
CGACGGCAGGTACTGGACAATGTGGAAGCTGCCCATGTTCGGCTGCACCGACGCCTCACAGGTCATCAAGGAGGTGGAGG
AGGTCAAGAAGAAGTACCCTGACGCCTATGTTCGCATCATCGGCTTCGTCAACATCCGTCAGGTGCAGTGCGTCAGCTTC
ATCGCCTTCAAGCCACCGGGCTGCGAGGAATCTGGT
>3978514
GTGATGGCTTCGTCCGCCACCACCGTCGCACCATTCCAGGGCCTCAAGTCCACCGCTGGCCTCCCCGTCAGCCGCCGCAG
CTCCG------CCAGCCTCGGCAGCGTCAGCAACGGTGGAAGAATCAGATGCATGCAGGTGTGGC--CGATTGAGGGCAT
----CAAGAAGTTCGAGACCCTTTCTTACCTGCCACCACTCTCAGAGGAGGCCCTCCTGAAGCAGATCGACTTCTTGATC
CGCTCCAAGTGGGTTCCCTGCCTTGAGTTCAGCAAGGTTGGCTTCATCTTCCGCGAGCACGGCAGCACCCCCGGATACTA
CGACGGCAGGTACTGGACAATGTGGAAGCTGCCCATGTTCGGGTGCACCGACGCCTCACAGGTCATCAAGGAGGTGGAGG
AGGTCAAGAAGGAGTACCCTGACGCCTATGTCCGCATCATCGGCTTCGACAACATCCGTCAAGTGCAGTGTGTCAGCTTC
ATCGCCTTCAAGCCACCGGGCTGCGAGGAATCTGGT
>3978512
GTGATGGCTTCTTCGGCCACCTCCGTTGCGCCCTTCCAGGGCCTCAAGTCCACCGCTGGCCTCCCCGTCAGCCGCCGCAG
CAATG------CCGGCCTCGGCAGCGTCAGCAACGGCGGAAGGATCAGGTGCATGCAGGTGTGGC--CGATTGAGGGCAT
----CAAGAAGTTCGAGACCCTTTCTTACTTGCCACCACTCTCGGAGGAGGCCCTCCTGAAGCAGATCGACTTCTTGATC
CGCTCCAAGTGGGTTCCCTGCCTGGAGTTCAGCAAGGTTGGCTTCATCTTCCGCGAGCACGGCAGCACTCCCGGATACTA
CGACGGCAGGTACTGGACAATGTGGAAGCTGCCCATGTTCGGCTGCACCGACGCCTCACAGGTCATCAAGGAGGTGGAGG
ACGTCAAGAAGAAGTACCCTGACGCCTATGTTCGCATCATCGGCTTCGTCAACATCCGTCAGGTGCAGTGCGTCAGCTTC
ATCGCCTTCAAGCCACCGGGCTGCGAGGAATCTGGT
>6409328
GTGATGGCTTCTTCGGCCACCTCGGTCGCGCCCTTCCAGGGGCTCAAGTCCACTGCTGGCCTTCCCGTCAGCCGCCGCAG
CAACG------CCGGCCTTGGCAGCGTCAGCAACGGTGGAAGAATCCGATGCATGCAGGTGTGGC--CGATTGAGGGCAT
----CAAGAAGTTCGAGACCCTGTCTTACCTGCCACCACTCTCAGAGGAGGCCCTCCTGAAGCAGATCGACTTCTTGATC
CGCTCCAAGTGGGTTCCCTGCCTGGAGTTCAGCAAGGTTGGCTTCATCTTCCGCGAGTACGGCAGCACTCCCGGATACTA
CGACGGCAGGTACTGGACAATGTGGAAGCTGCCCATGTTCGGCTGCACCGACGCCTCACAGGTGATCAAGGAGGTGGAGG
AGGTCAAGAAGGAGTACCCTGACGCCTATGTCCGCATCATCGGCTTCGACAACATCCGTCAGGTGCAGTGTGTCAGCTTC
ATCGCCTTCAAGCCACCAGGCTGCGAGGAATCTGGT
>3901431
GTGATGGCTTCTTCGGCCACCACGGTCGCGCCCTTCCAGGGGCTCAAGTCCACTGCTGGCCTTCCCGTCAGCCGCCGCAG
CAACG------CCGGCCTTGGCAGCGTCAGCAACGGTGGAAGAATCCGATGCATGCAGGTGTGGC--CTATTGAGGGCAT
----CAAGAAGTTCGAGACCCTGTCTTACCTGCCGCCACTCTCAGAGGAGGCCCTCCTGAAGCAGATCGACTTCTTGATC
CGCTCCAAGTGGGTTCCTTGCCTCGAGTTCAGCAAGGTTGGCTTCATCTTCCGCGAGCACGGCAGCACTCCCGGATACTA
CGACGGCAGGTACTGGACAATGTGGAAGCTGCCCATGTTCGGCTGCACCGACGCCTCACAGGTGATCAAGGAGGTTGAGG
AGGTCAAGAAGGAGTACCCTGACGCCTATGTTCGCATCATCGGCTTCGACAACATCCGTCAAGTGCAGTGCGTCAGCTTC
ATCGCCTTCAAGCCACCGGGCTGCGAGGAATCTGGT
>3790103
GTGATGGCTTCGTCGGCCACCTCGGTCGCGCCCTTCCAGGGGCTCAAGTCCACTGCTGGCCTTCCCGTCAGCCGCCGCAG
CAACG------CCGGCCTTGGCAGCGTCAGCAACGGTGGAAGAATCCGATGCATGCAGGTGTGGC--CTATTGAGGGCAT
----CAAGAAGTTCGAGACCCTGTCTTACCTGCCACCACTCACAGAGGAGGCCCTCCTGAAGCAGATCGACTTCTTGATC
CGCTCCAAGTGGGTTCCTTGCCTCGAGTTCAGCCAAGGTGGCTTCATCTTCCGCGAGCACGGCAGCACTCCTGGATACTA
TGACGGCAGGTACTGGACAATGTGGAAGCTCCCCATGTTCGGATGCACCGACGCCTCCCAGGTGATCAAGGAGGTGGAGG
AGGTCAAGAAGGAGTACCCTGACGCCTATGTCCGCATCATCGGCTTCGACAACATCCGTCAGGTGCAGTGCGTCAGCTTC
ATCGCCTTCAAGCCACCGGGCTGCGAGGAATCTGGT
>1167947
GTGATGGCCTCATCGGCAACCTCCGTCGCTCCTTTCCAGGGGCTCAAGTCCACCGCCGGCCTTCCCGTCAGCCGCCGCTC
CAACG------CTAGCTCGGCCAGCGTCAGCAACGGTGGAAGGATCAGGTGCATGCAGGTGTGGC--CCATCGAGGGCAT
----CAAGAAGTTCGAGACCCTGTCTTACCTTCCACCACTCAGCACGGAGGCCCTCCTTAAGCAGGTCGACTACCTGATC
CGCTCCAAGTGGGTGCCTTGCCTCGAGTTCAGCAAGGTTGGGTTCATCTTCCGTGAGCACAACGCATCTCCTGGGTACTA
CGATGGCCGGTACTGGACAATGTGGAAGCTGCCTATGTTCGGATGCACCGACGCCACACAGGTGCTCAACGAGGTGGAGG
AGGTCAAGAAGGAGTACCCTGACGCGTATGTCCGCATCATCGGATTCGACAACATGCGTCAGGTGCAGTGCGTCAGCTTC
ATCGCTTTCAAGCCACCAGGCTGCCAGGAGTCGGGC
>150171309
GTGATGGCGTCGTCGGCCACCACCGTCGCTCCCTTCCAGGGGCTCAAGTCCACCGCCGGCATGCCCGTCGCCCGCCGCTC
CGGCA---ACTCCAGCTTCGGCAACGTCAGCAATGGCGGCAGGATCAGGTGCATGCAGGTGTGGC--CGATTGAGGGCAT
----CAAGAAGTTCGAGACCCTCTCCTACCTGCCACCGCTCACCGTGGAGGACCTCCTGAAGCAGATCGAGTACCTGCTC
CGTTCCAAGTGGGTGCCCTGCCTCGAGTTCAGCAAGGTCGGATTCGTCTACCGTGAGAACCACAGATCCCCCGGATACTA
CGATGGCAGGTACTGGACCATGTGGAAGCTGCCCATGTTCGGGTGCACTGACGCCACCCAGGTGCTCAAGGAGCTCGAGG
AGGCCAAGAAGGCGTACCCTGATGCATTCGTCCGTATCATCGGCTTCGACAACGTCAGGCAGGTGCAGCTCATCAGCTTC
ATCGCCTACAAGCCCCCGGGCTGCGAGGAGTCTGGT
>149392065
GTGATGGCGTCGTCGGCCACCACCGTCGCTCCCTTCCAGGGGCTCAAGTCCACCGCCGGCATGCCCGTCGCCCGCCGCTC
CGGCA---ACTCCAGCTTCGGCAACGTCAGCAATGGCGGCAGGATCAGGTGCATGCAGGTGTGGC--CGATTGAGGGCAT
----CAAGAAGTTCGAGACCCTCTCCTACCTGCCACCGCTCACCGTGGAGGACCTCCTGAAGCAGATCGAGTACCTGCTC
CGTTCCAAGTGGGTGCCCTGCCTCGAGTTCAGCAAGGTCGGATTCGTCTACCGTGAGAACCACAGATCCCCCGGATACTA
CGATGGCAGGTACTGGACCATGTGGAAGCTGCCCATGTTCGGGTGCACTGACGCCACCCAGGTGCTCAAGGAGCTCGAGG
AGGCCAAGAAGGCGTACCCTGATGCATTCGTCCGTATCATCGGCTTCGACAACGTCAGGCAGGTGCAGCTCATCAGCTTC
ATCGCCTACAAGCCCCCGGGCTGCGAGGAGTCTGGT
>116642143
GTGATGGCGTCGTCGGCCACCACCGTCGCTCCCTTCCAGGGGCTCAAGTCCACCGCCGGCATGCCCGTCGCCCGCCGCTC
CGGCA---ACTCCAGCTTCGGCAACGTCAGCAATGGCGGCAGGATCAGGTGCATGCAGGTGTGGC--CGATTGAGGGCAT
----CAAGAAGTTCGAGACCCTCTCTTACCTGCCACCGCTCACCGTGGAGGACCTCCTGAAGCAGATCGAGTACCTCCTC
CGTTCCAAGTGGGTGCCCTGCCTCGAGTTCAGCAAGGTCGGATTTGTCTACCGTGAGAACCACAGGTCCCCCGGATACTA
CGACGGCAGGTACTGGACCATGTGGAAGCTGCCCATGTTCGGATGCACCGACGCCACCCAGGTGCTCAAGGAGCTCGAGG
AGGCCAAGAAGGCGTACCCTGATGCATTCGTCCGTATCATCGGCTTCGACAACGTCAGGCAGGTGCAGCTCATCAGCTTC
ATCGCCTACAAGCCTCCGGGCTGCGAGGAGTCTGGT
>37988842
GTGATGGCGTCGTCGGCCACCACCGTCGCTCCCTTCCAGGGGCTCAAGTCCACCGCCGGCATGCCCGTCGCCCGCCGCTC
CGGCA---ACTCCAGCTTCGGCAACGTCAGCAATGGCGGCAGGATCAGGTGCATGCAGGTGTGGC--CGATTGAGGGCAT
----CAAGAAGTTCGAGACCCTCTCCTACCTGCCACCGCTCACCGTGGAGGACCTCCTGAAGCAGATCGAGTACCTGCTC
CGTTCCAAGTGGGTGCCCTGCCTCGAGTTCAGCAAGGTCGGATTCGTCTACCGTGAGAACCACAGATCCCCCGGATACTA
CGATGGCAGGTACTGGACCATGTGGAAGCTGCCCATGTTCGGGTGCACTGACGCCACCCAGGTGCTCAAGGAGCTCGAGG
AGGCCAAGAAGGCGTACCCTGATGCATTCGTCCGTATCATCGGCTTCGACAACGTCAGGCAGGTGCAGCTCATCAGCTTC
ATCGCCTACAAGCCCCCGGGCTGCGAGGAGTCTGGT
>32980580
GTGATGGCGTCGTCGGCCACCACCGTCGCTCCCTTCCAGGGGCTCAAGTCCACCGCCGGCATGCCCGTCGCCCGCCGCTC
CGGCA---ACTCCAGCTTCGGCAACGTCAGCAATGGCGGCAGGATCAGGTGCATGCAGGTGTGGC--CGATTGAGGGCAT
----CAAGAAGTTCGAGACCCTCTCCTACCTGCCACCGCTCACCGTGGAGGACCTCCTGAAGCAGATCGAGTACCTGCTC
CGTTCCAAGTGGGTGCCCTGCCTCGAGTTCAGCAAGGTCGGATTCGTCTACCGTGAGAACCACAGATCCCCCGGATACTA
CGATGGCAGGTACTGGACCATGTGGAAGCTGCCCATGTTCGGGTGCACTGACGCCACCCAGGTGCTCAAGGAGCTCGAGG
AGGCCAAGAAGGCGTACCCTGATGCATTCGTCCGTATCATCGGCTTCGACAACGTCAGGCAGGTGCAGCTCATCAGCTTC
ATCGCCTACAAGCCCCCGGGCTGCGAGGAGTCTGGT
>32971629
GTGATGGCGTCGTCGGCCACCACCGTCGCTCCCTTCCAGGGGCTCAAGTCCACCGCCGGCATGCCCGTCGCCCGCCGCTC
CGGCA---ACTCCAGCTTCGGCAACGTCAGCAATGGCGGCAGGATCAGGTGCATGCAGGTGTGGC--CGATTGAGGGCAT
----CAAGAAGTTCGAGACCCTCTCCTACCTGCCACCGCTCACCGTGGAGGACCTCCTGAAGCAGATCGAGTACCTGCTC
CGTTCCAAGTGGGTGCCCTGCCTCGAGTTCAGCAAGGTCGGATTCGTCTACCGTGAGAACCACAGATCCCCCGGATACTA
CGATGGCAGGTACTGGACCATGTGGAAGCTGCCCATGTTCGGGTGCACTGACGCCACCCAGGTGCTCAAGGAGCTCGAGG
AGGCCAAGAAGGCGTACCCTGATGCATTCGTCCGTATCATCGGCTTCGACAACGTCAGGCAGGTGCAGCTCATCAGCTTC
ATCGCCTACAAGCCCCCGGGCTGCGAGGAGTCTGGT
>218207
GTGATGGCGTCGTCGGCCACCACCGTCGCTCCCTTCCAGGGGCTCAAGTCCACCGCCGGCATGCCCGTCGCCCGCCGCTC
CGGCA---ACTCCAGCTTCGGCAACGTCAGCAATGGCGGCAGGATCAGGTGCATGCAGGTGTGGC--CGATTGAGGGCAT
----CAAGAAGTTCGAGACCCTCTCCTACCTGCCACCGCTCACCGTGGAGGACCTCCTGAAGCAGATCGAGTACCTGCTC
CGTTCCAAGTGGGTGCCCTGCCTCGAGTTCAGCAAGGTCGGATTCGTCTACCGTGAGAACCACAGATCCCCCGGATACTA
CGATGGCAGGTACTGGACCATGTGGAAGCTGCCCATGTTCGGGTGCACTGACGCCACCCAGGTGCTCAAGGAGCTCGAGG
AGGCCAAGAAGGCGTACCCTGATGCATTCGTCCGTATCATCGGCTTCGACAACGTCAGGCAGGTGCAGCTCATCAGCTTC
ATCGCCTACAAGCCCCCGGGCTGCGAGGAGTCTGGT
>157888480
GTGATGGCGTCGTCGGCCACCACCGTCGCTCCCTTCCAGGGGCTCAAGTCCACCGCCGGCATGCCCGTCGCCCGCCGCTC
CGGCA---ACTCCAGCTTCGGCAACGTCAGCAATGGCGGCAGGATCAGGTGCATGCAGGTGTGGC--CGATTGAGGGCAT
----CAAGAAGTTCGAGACCCTCTCCTACCTGCCACCGCTCACCGTGGAGGACCTCCTGAAGCAGATCGAGTACCTGCTC
CGTTCCAAGTGGGTGCCCTGCCTCGAGTTCAGCAAGGTCGGATTCGTCTACCGTGAGAACCACAGATCCCCCGGATACTA
CGATGGCAGGTACTGGACCATGTGGAAGCTGCCCATGTTCGGGTGCACTGACGCCACCCAGGTGCTCAAGGAGCTCGAGT
AGGCCAAGAAGGCGTACCCTGATGCATTCGTCCGTATCATCGGCTTCGACAACGTCAGGCAGGTGCAGCTCATCAGCTTC
ATCGCCTACAAGCCCCCGGGCTGCGAGGAGTCTGGT
>116642141
GTGATGGCGTCGTCGGCCACCACCGTCGCTCCCTTCCAGGGGCTCAAGTCCACCGCCGGCATGCCCGTCGCCCGCCGCTC
CGGCA---ACTCCAGCTTCGGCAACGTCAGCAATGGCGGCAGGATCAGGTGCATGCAGGCGTGGC--CGATTGAGGGCAT
----CAAGAAGTTCGAGACCCTCTCTTACCTGCCACCGCTCACCGTGGAGGACCTCCTGAAGCAGATCGAGTACCTCCTC
CGTTCCAAGTGGGTGCCCTGCCTCGAGTTCAGCAAGGTCGGATTTGTCTACCGTGAGAACCACAGGTCCCCCGGATACTA
CGACGGCAGGTACTGGACCATGTGGAAGCTGCCCATGTTCGGATGCACCGACGCCACCCAGGTGCTCAAGGAGCTCGAGG
AGGCCAAGAAGGCGTACCCTGATGCATTCGTCCGTATCATCGGCTTCGACAACGTCAGGCAGGTGCAGCTCATCAGCTTC
ATCGCCTACAAGCCTCCGGGCTGCGAGGAGTCTGGT
>242380812
GTGATGGCGTCGTCGGCGACCTCCGTCGCTCCCTTCCAGGGGCTCAAGTCCACCGCCGGCCTCCCCGTCAGCCGCCGCTC
CAGCA---GCGCCGGCCTCGGCAGCGTCAGCAACGGTGGAAGGATCAGGTGCATGCAGGTATGGC--CTATCGTGGGCAT
----CAAGAAGTTCGAGACTCTGTCCTACCTGCCGCCACTCTCCCAGGAAGACCTCTTGAAGCAGATCGAGTACCTCATC
CGCAACAACTGGATTCCTTGCCTCGAGTTCAGCAAGGTCGGGTTCGTGTACCGTGAGAACAACCGGTCCCCCGGGTACTA
CGACGGCAGGTACTGGACCATGTGGAAGCTGCCCATGTTCGGATGCACCGACGCCAGCCAGGTGCTCAAGGAGGTGTCGG
AGGTCAACAAGGAGTACCCGGACGCCTTCGTGCGCATCATCGGCTTCGACAACGTCAGGCAGGTGCAGCTGATCAGCTTC
ATCGCCTACAAGCCACCAGGCTGCCAGGAGTCCGGC
>241990867
GTGATGGCCTCGTCGGCCACCTCCGTCGCTCCTTTCCAGGGGCTCAAGTCCACCGCCGGCCTCCCCGTCAGCCGCCGCTC
CAACG---GCGCTAGCCTCGGCAGCGTCAGCAACGGTGGAAGGATCAGGTGCATGCAGGTGTGGC--CCATCGAGGGCAT
----CAAGAAGTTCGAGACCCTGTCTTACCTGCCACCGCTCAGCACGGAGGCCCTCCTCAAGCAGGTGGACTACCTGATC
CGCTCCAAGTGGGTGCCTTGCCTTGAGTTCAGCAAGGTCGGGTTCATCTTCCGTGAGCACAATGCGTCTCCCGGGTACTA
CGACGGCCGCTACTGGACAATGTGGAAGCTGCCTATGTTCGGGTGCACCGACGCCACACAGGTGATCAACGAGGTGGAGG
AGGTCAAGAAGGAGTACCCTGACGCGTACGTCCGCATCATCGGATTCGACAACATGCGCCAGGTGCAGTGCGTCAGCTTC
ATTGCCTTCAAGCCACCGGGCTGCGAGGAGTCCGGC
>151418789
GTGATGGCCTCATCGGCCACCTCCGTCGCTCCTTTCCAGGGGCTCAAGTCCACCGCCGGCCTTCCCGTCAGCCGCCGCTC
CAACG---GCGCTAGCCTCGGCAGCGTCAGCAACGGTGGAAGGATCAGGTGCATGCAGGTGTGGC--CCATCGAGGGCAT
----CAAGAAGTTCGAGACCCTGTCTTACTTGCCACCACTCAGCACGGAGGCCCTCCTTAAGCAGGTCGACTACCTGATC
CGCTCCAAGTGGGTGCCTTGCCTCGAGTTCAGCAAGGTTGGGTTCATCTTCCGTGAGCACAACGCATCTCCTGGGTACTA
CGATGGCCGGTACTGGACAATGTGGAAGCTGCCTATGTTCGGATGCACCGACGCCACACAGGTGCTCAACGAGGTGGAGG
AGGTCAAGAAGGAGTACCCTGACGCGTATGTCCGCATCATCGGATTCGACAACATGCGTCAGGTGCAGTGCGTCAGCTTC
ATCGCCTTCAAGCCACCAGGCTGCGAGGAGTCCGGC
>241990116
GTGATGGCCTCGTCGGCCACCTCCGTCGCTCCTTTCCAGGGGCTCAAGTCCACCGCCGGCCTCCCCGTCAGCCGCCGCTC
CAACG---GCGCTAGCCTCGGCAGCGTCAGCAACGGTGGAAGGATCAGGTGCATGCAGGTGTGGC--CCATCGAGGGCAT
----CAAGAAGTTCGAGACCCTGTCCTACCTGCCACCGCTCAGCACGGAGGCCCTCCTCAAGCAGGTCGACTACCTGATC
CGCTCCAAATGGGTGCCTTGCCTCGAGTTCAGCAAGGTTGGGTTCATCTTCCGTGAGCACAACGCATCCCCTGGGTACTA
CGATGGCCGGTACTGGACAATGTGGAAGCTGCCTATGTTCGGGTGCACCGACGCCACACAGGTGATCAACGAGGTGGAAG
AGGTCAAGAAGGAGTACCCTGACGCGTACGTCCGCATCATCGGATTCGACAACATGCGCCAGGTGCAGTGCGTCAGCTTC
ATCGCCTTCAAGCCACCGGGCTGCGAGGAGTCCGGC
>599619
GTGATGGCCTCGTCGGCCACCTCCGTCGCTCCTTTCCAGGGGCTCAAGTCCACCGCCGGCCTCCCCGTCAGCCGCCGCTC
CAACG---GCGCTAGCCTCGGCAGCGTCAGCAACGGTGGAAGGATCAGGTGCATGCAGGTGTGGC--CCATCGAGGGTAT
----CAAGAAGTTCGAGACCCTGTCCTACTTGCCACCGCTCAGCACGGAGGGCCTCCTTAAGCAGGTCGACTACCTGATC
CGCTCCAAGTGGGTGCCCTGCCTCGAGTTTAGAAAGGTTGGGTTCATCTTCCGTGAACACAACGTATCCCCTGGGTACTA
CGATGGCCGGTACTGGACAATGTGGAAACTCCCTATGTTCGGATGCCCCGCCCCCACCCAGGTGATCCCCGAGGTGGAGG
AGGTCAGGAAGGAGTACCCTGACCCCTATTGCCGCATCATCGGATTCGACAACATGCGTCAGGTGCAGTCCGTCAGCTTC
ATCGCCTCCAAGCCACCGGGCTGCGAGGAGTCCGGC
>2407282
GTGATGGCGTCGTCGGCCACCACCGTCGCTCCCTTCCAGGGGCTCAAGTCCACCGCCGGCATGCCCGTCGCCCGCCGCTC
CGGCA---ACTCCAGCTTCGGCAACGTCAGCAATGGCGGCAGGATCAGGTGCATGCAGGTGTGGC--CGATTGAGGGCAT
----CAAGAAGTTCGAGACCCTCTCTTACCTGCCACCGCTCACCGTGGAGGACCTCCTGAAGCAGATCGAGTACCTCCTC
CGTTCCAAGTGGGTGCCCTGCCTCGAGTTCAGCAAGGTCGGATTTGTCTACCGTGAGAACCACAGATCCCCCGGATACTA
CGATGGCAGGTACTGGACCATGTGGAAGCTGCCCATGTTCGGGTGCACTGACGCCACCCAGGTGCTCAAGGAGCTCGAGG
AGGCCAAGAAGGCGTACCCTGATGCATTCGTCCGTATCATCGGCTTCGACAACGTCAGGCAGGTGCAGCTCATCAGCTTC
ATCGCCTACAAGCCCCCGGGCTGCGAAGAGTCTGGT
>116639024
GTGATGGCCTCCTCGGCCACCTCCGTGGCTCCATTCCAAGGGCTCAAGTCCACCGCCGGCCTCCCCGTCAGCCGCCGCTC
CACCA---ACTCGGGCTTCGGCAACGTCAGCAATGGCGGAAGGATCAAGTGCATGCAGGTGTGGC--CAATTGAGGGCAT
----CAAGAAGTTCGAGACCCTATCGTACCTGCCACCACTCACCGTGGAGGATCTTTTGAAGCAGATCGAGTACCTGCTT
CGATCCAAGTGGGTGCCTTGTCTCGAGTTCAGCAAGGTTGGGTTCGTCTACCGTGAGAACCACAGGTCTCCCGGATACTA
CGATGGCAGGTATTGGACCATGTGGAAGCTGCCCATGTTCGGCTGCACCGATGCCACCCAGGTGCTCAAGGAGCTCGAGG
AGGCCAAGAAGGCCTACCCCGATGCCTTTGTCCGTATCATCGGCTTCGACAACGTCAGGCAGGTGCAGTTGATTAGCTTC
ATCGCCTACAAGCCCCCAGGTTGCGAGGAGTCTGGT
>6409336
GTGATGGCTTCGTCCGCCACCACCGTGGCACCATTCCAGGGCCTCAAGTCCACCGCAGGACTCCCCGTCAGCCGCCGCAG
CGCCT------CCAGCCTCGGCAACGTCAGCAACGGTGGAAGGATCAGGTGCATGCAGGTGTGGC--CGATTGAGGGCAT
----CAAGAAGTTCGAGACCCTGTCTTACCTGCCACCACTCTCAGAGGAGGCCCTCCTGAAGCAGATCGACTTCTTGATC
CGCTCCAAGTGGGTTCCCTGCCTTGAGTTCAGCAAGGTGGGCTTCATCTTCCGCGAGCACGGCAGCACCCCCGGATACTA
CGACGGCAGGTACTGGACAATGTGGAAGCTGCCCATGTTCGGCTGCACCGATGCCTCGCAGGTCATCAAGGAGGTAGAGG
AGGTCAAGAAGGAGTACCCTGACGCCTATGTCCGCATCATCGGCTTCGACAACATCCGTCAAGTGCAGTGCGTCAGCTTC
ATCGCCTTCAAGCCACCGGGCTGCGAGGAATCTGGT
>3978510
GTGATGGCTTCGTCCGCCACCACCGTCGCACCCTTCCAGGGCCTCAAGTCCACCGCTGGCCTCCCCGTCAGCCGTCGCAG
CTCCG------GAAGCCTCGGCAGCGTCAGCAACGGTGGAAGAATCCGATGCATGCAGGTGTGGC--CGATTGAGGGCAT
----CAAGAAGTTCGAGACCCTGTCTTACCTGCCACCACTCTCAGAGGAGGCCCTCCTGAAGCAGATCGAATTCTTGATC
CGCTCCAAGTGGGTTCCCTGCCTGGAGTTCAGCAAGGTTGGCTTCATCTTCCGCGAGCACGGCAGCACTCCCGGATACTA
CGACGGCAGGTACTGGACAATGTGGAAGCTGCCCATGTTCGGCTGCACCGACGCCTCACAGGTGATCAAGGAGGTGGAGG
AGGTCAAGAAGGAGTACCCTGACGCCTATGTCCGCATCATCGGCTTAGACAACATCCGTCAAGTGCAGTGTGTCAGCTTC
ATCGCCTTCAAGCCACCAGGCTGCGAGGAATCTGGT
>116639025
GTGATGGCCTCCTCGGCCACCTCCGTGGCTCCATTCCAAGGGCTCAAGTCCACCGCCGGCCTCCCCGTCAGCCGCCGCTC
CACCA---ACTCGGGCTTCGGCAACGTCAGCAATGGCGGAAGGATCAAGTGCATGCAGGTGTGGC--CAATTGAGGGCAT
----CAAGAAGTTCGAGACCCTATCGTACCTGCCACCACTCACCGTGGAGGATCTTTTGAAGCAGATCGAGTACCTGCTT
CGATCCAAGTGGGTGCCTTGTCTCGAGTTCAGCAAGGTTGGGTTCGTCTACCGTGAGAACCACAGGTCTCCCGGATACTA
CGATGGCAGGTATTGGACCATGTGGAAGCTGCCCATGTTCGGCTGCACCGATGCCACCCAGGTGCTCAAGGAGCTCGAGG
AGGCCAAGAAGGCCTACCCCGATGCCTTTGTCCGTATCATCGGCTTCGACAACGTCAGGCAGGTGCAGTTGATTAGCTTC
ATCGCCTACAAGCCCCCAGGTTGCGAGGAGTCTGGT
>149391336
GTGATGGCCTCCTCGGCCACCTCCGTGGCTCCATTCCAAGGGCTCAAGTCCACCGCCGGCCTCCCCGTCAGCCGCCGCTC
CACCA---ACTCGGGCTTCGGCAACGTCAGCAATGGCGGAAGGATCAAGTGCATGCAGGTGTGGC--CAATTGAGGGCAT
----CAAGAAGTTCGAGACCCTATCGTACCTGCCACCACTCACCGTGGAGGATCTTTTGAAGCAGATCGAGTACCTGCTT
CGATCCAAGTGGGTGCCTTGTCTCGAGTTCAGCAAGGTTGGGTTCGTCTACCGTGAGAACCACAGGTCTCCCGGATACTA
CGATGGCAGGTATTGGACCATGTGGAAGCTGCCCATGTTCGGCTGCACCGATGCCACCCAGGTGCTCAAGGAGCTCGAGG
AGGCCAAGAAGGCCTACCCCGATGCCTTTGTCCGTATCATCGGCTTCGACAACGTCAGGCAGGTGCAGTTGATTAGCTTC
ATCGCCTACAAGCCCCCAGGTTGCGAGGAGTCTGGT
>3063523
GTGATGGCGTCGTCGGCCACCACCGTCGCTCCCTTCCAGGGGCTCAAGTCCACCGCCGGCATGCCCGTCGCCCGCCGCTC
CGGCA---ACTCCAGCTTCGGCAACGTCAGCAATGGCGGCAGGATCAGGTGCATGCAGGTGTGGC--CGATTGAGGGCAT
----CAAGAAGTTCGAGACCCTCTCCTACCTGCCACCGCTCACCGTGGAGGACCTCCTGAAGCAGATCGAGTACCTGCTC
CGTTCCAAGTGGGTGCCCTGCCTCGAGTTCAGCAAGGTCGGATTCGTCTACCGTGAGAACCACAGATCCCCCGGATATTA
CGATGGCAGGTACTGGACCATGTGGAAGCTGCCCATGTTCGGGTGCACTGACGCCACCCAGGTGCTCAAGGAGCTCGAGG
AGGCCAAGAAGGCGAACCCTGATGCATTCGTCCGTATCATCGGCTTCGACAACGTCAGGCAGGTGCAGCTCATCAGTTTC
ATCGCCTACAAGCCCCCGGGCTGCGAGGAGTCTGGT
>37991067 
GTGATGGCGTCGTCGGCCACCACCGTCGCTCCCTTCCAGGGGCTCAAGTCCACCGCCGGCATGCCCGTCGCCCGCCGCTC
CGGCA---ACTCCAGCTTCGGCAACGTCAGCAATGGCGGCAGGATCAGGTGCATGCAGGTGTGGC--CGATTGAGGGCAT
----CAAGAAGTTCGAGACCCTCTCCTACCTGCCACCGCTCACCGTGGAGGACCTCCTGAAGCAGATCGAGTACCTGCTC
CGTTCCAAGTGGGTGCCCTGCCTCGAGTTCAGCAAGGTCGGATTCGTCTACCGTGAGAACCACAGATCCCCCGGATACTA
CGATGGCAGGTACTGGACCATGTGGAAGCTGCCCATGTTCGGGTGCACTGACGCCACCCAGGTGCTCAAGGAGCTCGAGG
AGGCCAAGAAGGCGTACCCTGATGCATTCGTCCGTATCATCGGCTTCGACAACGTCAGGCAGGTGCAGCTCATCAGCTTC
ATCGCCTACAAGCCCCCGGGCTGCGAGGAGTCTGGT
>151427539 
GTGATGGCCTCGTCGGCCACCTCCGTCGCTCCTTTCCAGGGGCTCAAGTCCACCGCCGGCCTCCCCGTCAGCCGCCGCTC
GAACG---GTGCTAGCCTCGGCAGCGTCAGCAACGGTGGAAGGATCAGGTGCATGCAGGTGTGGC--CCATCGAGGGCAT
----CAAGAAGTTCGAGACCCTGTCTTACTTGCCACCACTCAGCACGGAGGCCCTCCTTAAGCAGGTCGACTACCTGATC
CGCTCCAAGTGGGTGCCTTGCCTCGAGTTCAGCAAGGTTGGGTTCATCTTCCGTGAGCACAACGCATCTCCTGGGTACTA
CGATGGCCGGTACTGGACAATGTGGAAGCTGCCTATGTTCGGATGCACCGACGCCACACAGGTGCTCAACGAGGTGGAGG
AGGTCAAGAAGGAGTACCCTGACGCGTATGTCCGCATCATCGGATTCGACAACATGCGTCAGGTGCAGTGCGTCAGCTTC
ATCGCCTTCAAGCCACCAGGCTGCGAGGAGTCCGGC
>151419240 
GTGATGGCCTCGTCGGCCACCTCCGTCGCTCCTTTCCAGGGGCTCAAGTCCACCGCCGGCCTCCCCGTCAGCCGCCGCTC
GAACG---GTGCTAGCCTCGGCAGCGTCAGCAACGGTGGAAGGATCAGGTGCATGCAGGTGTGGC--CCATCGAGGGCAT
----CAAGAAGTTCGAGACCCTGTCTTACTTGCCACCACTCAGCACGGAGGCCCTCCTTAAGCAGGTCGACTACCTGATC
CGCTCCAAGTGGGTGCCTTGCCTCGAGTTCAGCAAGGTTGGGTTCATCTTCCGTGAGCACAACGCATCTCCTGGGTACTA
CGATGGCCGGTACTGGACAATGTGGAAGCTGCCTATGTTCGGATGCACCGACGCCACACAGGTGCTCAACGAGGTGGAGG
AGGTCAAGAAGGAGTACCCTGACGCGTATGTCCGCATCATCGGATTCGACAACATGCGTCAGGTGCAGTGCGTCAGCTTC
ATCGCCTTCAAGCCACCAGGCTGCGAGGAGTCCGGC
>115488143 
GTGATGGCGTCGTCGGCCACCACCGTCGCTCCCTTCCAGGGGCTCAAGTCCACCGCCGGCATGCCCGTCGCCCGCCGCTC
CGGCA---ACTCCAGCTTCGGCAACGTCAGCAATGGCGGCAGGATCAGGTGCATGCAGGTGTGGC--CGATTGAGGGCAT
----CAAGAAGTTCGAGACCCTCTCCTACCTGCCACCGCTCACCGTGGAGGACCTCCTGAAGCAGATCGAGTACCTGCTC
CGTTCCAAGTGGGTGCCCTGCCTCGAGTTCAGCAAGGTCGGATTCGTCTACCGTGAGAACCACAGATCCCCCGGATACTA
CGATGGCAGGTACTGGACCATGTGGAAGCTGCCCATGTTCGGGTGCACTGACGCCACCCAGGTGCTCAAGGAGCTCGAGG
AGGCCAAGAAGGCGTACCCTGATGCATTCGTCCGTATCATCGGCTTCGACAACGTCAGGCAGGTGCAGCTCATCAGCTTC
ATCGCCTACAAGCCCCCGGGCTGCGAGGAGTCTGGT
>347450
GTGATGGCGTCGTCGGCCACCACCGTCGCTCCCTTCCAGGGGCTCAAGTCCACCGCCGGCATGCCCGTCGCCCGCCGCTC
CAACT------CCAGCTTCGGCAACGTCAGCAATGGCGGCAGGATCAGGTGCATGCAGGTGTGGC--CGATTGAGGGCAT
----CAAGAAGTTCGAGACCCTCTCCTACCTGCCACCGCTCACCGTGGAGGACCTCCTGAAGCAGATCGAGTACCTGCTC
CGTTCCAAGTGGGTGCCCTGCCTCGAGTTCAGCAAGGTCGGATTTGTCTACCGTGAGAACCACAAGTCCCCTGGATACTA
CGACGGCAGGTACTGGACCATGTGGAAGCTGCCCATGTTCGGGTGCACCGACGCCACCCAGGTGCTCAAGGAGCTCGAGG
AGGCCAAGAAGGCGTACCCTGATGCATTCGTCCGTATCATCGGCTTCGACAACGTTAGGCAGGTGCAGCTCATCAGCTTC
ATCGCCTACAAGCCCCCGGGCTGCGAGGAGTCTGGT
>3901433
GTGATGGCTTCTTCGGCCACCTCCGTCGCGCCCTTCCAGGGCCTCAAGTCCACCGCTGGCCTCCCCGTCAGCCGCCGCAG
CAATG------CCGGCCTCGGCAGCGTCAGCAACGGCGGAAGGATCAGGTGCATGCAGGTGTGGC--CAATTGAGGGCAT
----CAAGAAGTTCGAGACCCTGTCTTACCTGCCACCACTGTCAGAGGAGGCCCTCCTGAAGCAGATCGACTTCTTGATC
CGCTCCAAGTGGGTTCCCTGCCTCGAGTTCAGCAAGGTTGGCTTCATCTTCCGCGAGCACGGCAGCACTCCCGGATACTA
CGACGGCAGGTACTGGACAATGTGGAAGCTGCCCATGTTCGGCTGCACTGACGCCTCACAGGTGATCAAGGAGGTGGAGG
AGGTCAAGAAGGAGTACCCTGACGCCTATGTTCGCATCATCGGCTTCGACAACATCCGTCAAGTGCAGTGCGTCAGCTTC
ATCGCATTCAAGCCACCAGGCTGCGAGGAATCTGGA
>116639023
GTGATGGCCTCCTCGGCCACCTCCGTGGCTCCATTCCAAGGGCTCAAGTCCACCGCCGGCCTCCCCGTCAGCCGCCGCTC
CACCA---ACTCGGGCTTCGGCAACGTCAGCAATGGCGGAAGGATCAAGTGCATGCAGGTGTGGC--CAATTGAGGGCAT
----CAAGAAGTTCGAGACCCTATCGTACCTGCCACCACTCACCGTGGAGGATCTTTTGAAGCAGATCGAGTACCTGCTT
CGATCCAAGTGGGTGCCTTGTCTCGAGTTCAGCAAGGTTGGGTTCGTCTACCGTGAGAACCACAGGTCTCCCGGATACTA
CGATGGCAGGTATTGGACCATGTGGAAGCTGCCCATGTTCGGCTGCACCGATGCCACCCAGGTGCTCAAGGAGCTCGAGG
AGGCCAAGAAGGCCTACCCCGATGCCTTTGTCCGTATCATCGGCTTCGACAACGTCAGGCAGGTGCAGTTGATTAGCTTC
ATCGCCTACAAGCCCCCAGGTTGCGAGGAGTCTGGT
>151421481 
GTCATGTCGTCGGCAGCCACCGCCGTAGCACCCTTCCAGGGACTCAAGTCCACAGCTGGTCTCCCAGTCAGCCGCCTCTC
CGGCAACGCGGCTGGCCTCGGCAGCGTCAGCAACGGCGGAAGAATCCGGTGCATGCAGGTCTGGC--CGATTGAAGGCAT
----CAAGAAGTTCGAGACTTTGTCTTACTTGCCACCGCTCTCCACGGAGGCACTCCTGAAGCAGGTCGACTACCTGATC
CGCTCCAAGTGGGTGCCTTGTCTCGAGTTCAGCAAGGTTGGATTCATCTTCCGTGAGCACAATGCCTCTCCAGGGTATTA
CGATGGCCGATACTGGACAATGTGGAAGCTACCTATGTTTGGGTGCACCGACGCCACACAGGTGTTAAACGAAGTGGAGG
AGGTCAAGAAGGAGTACCCTGACGCCTATGTCCGCATCATCGGATTCGACAACATGCGTCAGGTGCAGTGCGTCAGCTTC
ATCGCCTTCAAGCCACCAGGCTGCGAGGAGTCTGGC
>151426825
GTCATGTCGTCGGCAGCCACCGCCGTAGCACCCTTCCAGGGACTCAAGTCCACAGCTGGTCTCCCAGTCAGCCGCCTCTC
CGGCAACGCGGCTGGCCTCGGCAGCGTCAGCAACGGCGGAAGAATCCGGTGCATGCAGGTCTGGC--CGATTGAAGGCAT
----CAAGAAGTTCGAGACTTTGTCTTACTTGCCACCGCTCTCCACGGAGGCACTCCTGAAGCAGGTCGACTACCTGATC
CGCTCCAAGTGGGTGCCTTGTCTCGAGTTCAGCAAGGTTGGATTCATCTTCCGTGAGCACAATGCCTCTCCAGGGTATTA
CGATGGCCGATACTGGACAATGTGGAAGCTACCTATGTTTGGGTGCACCGACGCCACACAGGTGTTAAACGAAGTGGAGG
AGGTCAAGAAGGAGTACCCTGACGCCTATGTCCGCATCATCGGATTCGACAACATGCGTCAGGTGCAGTGCGTCAGCTTC
ATCGCCTTCAAGCCACCAGGCTGCGAGGAGTCTGGC
>62176929 
GTGATGGCTTCCTCGGCCACCTCCGTCGCACCCTTCCAGGGTCTCAAGTCGACCGACGGCCTGCCCATCAGCCGCCGCTC
CAGCA---GCGCCGGCCTCAGCAGCGTCAGCAACGGCGGAAGGATCAGGTGCATGCAGGTGTGGC--CGATTGAGGGCAT
----CAAGAAGTTCGAGACCCTGTCTTACCTGCCACCCCTCTCCACGGAGGCCCTCCTGAAGCAGGTCGACTACTTGATC
CGCTCCAAGTGGGTGCCCTGCCTCGAGTTCAGCAAGGTTGGTTTCGTCTTCCGTGAGCACAATAGCTCCCCCGGATACTA
TGACGGTCGATACTGGACAATGTGGAAGCTGCCTATGTTCGGGTGCACCGACGCCACACAGGTGCTCAACGAGGTGGAGG
AGGTCAAGAAGGAGTACCCTGACGCCTATGTCCGCGTCATCGGCTTCGACAACCTGCGCCAGGTGCAGTGCGTCAGCTTC
ATCGCCTTCAGGCCACCGGGTTGCGAGGAGTCCGGC
