# Supplementary material for: Assessing constancy of substitution rates in viruses over evolutionary time
Source: BMC Bioinformatics. 2010 Oct 7;11(Suppl 6):S3. doi: 10.1186/1471-2105-11-S6-S3 (PMC3026377; doi:10.1186/1471-2105-11-S6-S3)
Supplement: Additional file 2 — File, when unzipped, consists of a folder with aligned fasta files for each of the six datasets employed in this study. [file 1471-2105-11-S6-S3-S2.zip › retros3NoCon.fasta]

>35945052 
A--AAGAGTACAATTTCAGAAGAATTCTTAAAGCTCACATCCTCANAATTGCTTAGATACAAGAAGGATTACTGGAAGAA
GAGGTATACTGTGAGGTGGACTAAATTGGGTGATGAAGGAACAAAATTCTTCCACGCTGCTGCCACTGAAAGACACAGAA
TCAATACCATCACAAGTCTGATTGCTGAAGATGGCAGATCTGTAACTGAGCACAATGAAAAGGCTGGACTGCTATTGGAT
GATTTCAAAAAGAGAATGGGCTTCTCTTCCAATCCTGTTATGCTGTACTCCCTTGATCAGATTGTGCAGACCAGAGATGA
CCTTGATCCCCTCTCTGCACCTTTCACCACCACTGATATTGATGAAGTCATCAGGCATATGCCTTTAGATAAAGCTCCTG
GCCCCG---ATGGTTTCAATGGGCTCTTCTTGAAAAAATGTTGGCATATTATAAAGGAAGATATCTACACCCTATGTTTT
GACTTCTTCAATGGAACCCTAAATCTTGAAGCCATAAACAGCTCCTTCATCACATTGATTCCCAAAGTCCAAAATCCTAC
AAGTGTAAACGATTTCAGG---CCCATTTCTCTTGTAAATGGTGTCATCAAGATCATCACAAAACTTCTTGCCAACCGCC
TTCAGTCCAAAATCATCTCTATGATCC-----------------------------------------------------
--------------------------------------------------------------------------------
--------------------------------------------------------------------------------
--------------------------------------------------------------------------------
--------------------------------------------------------------------------------
--------------------------------------------------------------------------------
--------------------------------------------------------------------------------
--------------------------------------------------------------------------------
--------------------------------------------------------------------------------
--------------------------------------------------------------------------------
--------------------------------------------------------------------------------
--------------------------------------------------------------------------------
--------------------------------------------------------------------------------
--------------------------------------------------------------------------------
-----------------------------------
>197967704 
--------------------------------------------------GCTCAAATATCAGAAGGAATATTGGAAAAA
GAGATATACAGTGAGATGGACAAAGTTTGGGGATGAAAGTACAAAATTTTTTCATGCAGCAGCAACTGAGAGATACAGGC
ACAATACAATAACTAGTTTAGAGACTGAGGATGGAAGACAAATTACTGAACACTTTGAAAAAGCTGCACTGCTATTGGAG
GCCTACAAAAAGAGAATGGGAATGACCACTAATCCTATTATGCAAATTGATCTAGAGAACCTGATACACAGACACAACAA
TCTTGATCACTTATCTGAACCAGTTACAAGGGAGGAAATTGACAAAACAATAGCTCAAATGCCTACAGATAAATCTCCAG
GACCGG---ATGGCTTCAATGGCCTTTTCTTCAAGAAGTGTTGGCACATAATTAAAGAGGACATATATGATCTTTGCAAT
GAATTCTTTGCTGGAAATCTTGATCTGAAGGCCATCAACAGCTCATTCATCACCCTAATTCCTAAATGTAATAATCCAAG
CTCTGTCAATGATTTCAGG---CCCATCTCCCTCCTAAACTCAGTTTTGAAGCTATTGACCAAGATCATGTCTGATCGGC
TACAAAGAGTTATTATTCCTCTAGTCCATCAAAATCAATATGGATTCATAAAAAATAGGACAATACAGGATTGTCTTGCC
TGGTCATTTGAGTACATTCACCAATGC---------------CAATACTCCAAACAAGAAATTATCATTCTTAAGCTGGA
TTTTGAGAAGGCTTTTGACACTATTGAGCACAGCACCATCTTGTGCATGCT-----------------------------
--------------------------------------------------------------------------------
--------------------------------------------------------------------------------
--------------------------------------------------------------------------------
--------------------------------------------------------------------------------
--------------------------------------------------------------------------------
--------------------------------------------------------------------------------
--------------------------------------------------------------------------------
--------------------------------------------------------------------------------
--------------------------------------------------------------------------------
--------------------------------------------------------------------------------
--------------------------------------------------------------------------------
-----------------------------------
>30302484 
--------------------------------------------------------------------------------
--------------------------------------------------TCCACAAAATGGCCAACGCACATAAGAGGA
GGAACAATGTGGACAGAATTAAGATTAACGGAGAGTGGCTTACGGAGGAGAATGATATTAGGGAAGGGATCGCCAATGCT
TTTAAGACGTTGTTGTCTAACCCGGGGGAATGGAGGCCTTCTGTATCTGGGCTGCAGTTTGAGATGTTAGAGCCTTTGGA
CACTAGTGCATTGGAGTCTCCTTTTATGGAAGAGGAGGTATTTGACGCCCTAGTGGGCTGTAATGGGGATAAAGCCCCGG
GGCCAG---ATGGATTCTCTATGGCCTTTTGGCTTTTTGCTTGGGATTTCGTGAAGGCTGATGTGATGAGCTTCTTTAAG
GAGTTTTACGAAAATGGCAAATTTGTTAAAAGCCTAAATGCAACATTTATGGTCTTAATTCCAAAAAAAGCAGGGGCTGA
AGCTTTA---AGGGATTATAGGCCTATAAGCTTGGTGGGAAGCTTGTACAAGTGGCTGGCCAAGATATTAGCCAATAGGC
TAAAAAAAGTGGTCGGAAAGGTGGTCTCCAAAGCTCAAGGGGCGTTTGTGGAAGGTAGACAAATACTAGATGCAGTGTTG
ATAGCCAATGAAGCCATTGATTGGACC---------------CTTAAGAATAATGAGAGCGGCATTTTGTGCAAACTGGA
TATAGAGAAGGCGTATGATAAAGTGGACTGGAATTTT---ATTCTCACAATCATGAAGAAAATGGGCTTTGGGGAGAAAT
GGATTAGGTGAATTCGGTGGTGCATATCCACTGCA---AGTTTCTCAGTGATGATCAATGGAACCCCT---ACGGGCTTC
TTTCAAAGCTCCAGGGGTTTGAGG---CAGGGCGATCCCCTTTCCCCCTACCTCTTTGTCATTGCTATGGAGGTCTTTAG
TGTTTTCATTAAA---------AGGGCAGTAGAGGGAG------------------------------------------
--------------------------------------------------------------------------------
--------------------------------------------------------------------------------
--------------------------------------------------------------------------------
--------------------------------------------------------------------------------
--------------------------------------------------------------------------------
--------------------------------------------------------------------------------
--------------------------------------------------------------------------------
--------------------------------------------------------------------------------
-----------------------------------
>166922164 
--------------------------------------------------------------------------------
--------------------------------------------------------------------------------
----------------------------------------------------------------------------GTTT
TATGCAGGTTTATACATAGCAGAATCGGGTCCTAGACACTCTATAGAAGGCATGCCAATAGTCTCTCTCAATCCGAACAA
AGCTGCGTGGTTACAAGCTCACTTCTCCTGGGAGGAAATAGAAGTTGCGAT-GAAGACCTTTCCAATGGACAAGGCCCCG
GGCCAG---ACGGCTTCAATGGAGAATTCTTCCGGGCCTCTTGGGAGTTTATGAAAACGGACGTCGTTGACATGCTCAAT
GGCTTCTACTACGGGGGGATAGTGTATAGAAGTCTTGGGGCTTCATTGATTGCCTTACTACCAAAAAAGGAAGGGGTGGA
GAACATT---TGGGACTTCAGACCAATCAGTTTGATTTCTGGCCCATGCAAGATCGTAGCAAGGATATTAGCAGGCCGAT
TGAAGACAGTCCTCCCAGACCTCATCAGCAAGGAGCAGAATGGTTTCATATCATCCCGTCAAATGCTAGACGCTGCCATG
TTCACTCACGAAGTTGCAGACCACTTC---------------GCCAAGGCTGAGCAACCTCGAATCATTTTGAAATTGGA
CATGGAAAAGGCAATTGATAGGGTGGATTGGGACTTT---CTAGAGGTCATGATGAGACAGGTGGGCTTTGGGGAGAGAT
GGATTGGTTGGATCCGATCATGTGTAGAGAATGCT---TCGTTCTCACTGTTGGTGAATGGGGGGGTG---TTTGGGCGC
TTCGGCTGTTCGCGAGGGCTGTGG---CAAGGGTTTCCCCCTACGC----------------------------------
--------------------------------------------------------------------------------
--------------------------------------------------------------------------------
--------------------------------------------------------------------------------
--------------------------------------------------------------------------------
--------------------------------------------------------------------------------
--------------------------------------------------------------------------------
--------------------------------------------------------------------------------
--------------------------------------------------------------------------------
--------------------------------------------------------------------------------
-----------------------------------
>90247236
--------------------------------------------------------------------------------
--------------------------------------------------------------------------------
--------------------------------------------------------------------------------
--CTCTGCTAATCTTTCCTGAAGCCCGGCCGTAGTGGCCAACTTGATCTTACCAACCCAAAGCCGCGTTATAAAAGAACA
CAAAGCTCATATGGAGGGACCATTCACAGAAGAGGAGATCAAAAACGCAGTTTGGGATTGTGGTCGAGAAAAATCCCCAG
GACCGG---ATGGCTTCAACGTTGAATTCTTAAAAAGTTGTTGGAACACAGTCAAAAAAGACATTATTGAAGCAGTCCAG
GAATTTGGAATCACAGAAAGGATCCCGAGAGGATGCAATTCCGCTTTCATCTCTCTCATCCCGAAAAAACTTGATGCTTT
GGAAGTC---CAGGATTTTAGACCCATTAGCCTTGTGGGATTAGTTTTCAAAATTATCTCCAAAACTCTGGCTAGTCGAT
TGAAAAGAGTTTTACATTATGTTATTAACCCTATTCAATCAGCTTTTGTGCAGGAAAGGCAAATCCTCGACGGTCCTTTG
ATTATTAATGAGATTATTGACTGGGCC---------------AGGAAAAAGAAAAAAAAGGTCTTTATGTTCAAAACTGA
CATAGCAAAGGCATATGACTCCGTTTCATGGGACTAT---CTAGATGAAGTAATGGAAGCGATGAATTTTGGACCTAAAT
GGAGAAACTGGATTAAAGCATGCCTGAAATCTAGT---GCGATGTCAGTCCTTGTGAACGGCTCCCCC---ACTACTGAA
TTCGTGATGGAACGAGGCCTAAGA---CAAGGAGATCCCATGTCTCCTTTCCTCTTTACCCTTGTCATGGAAGGGCTGAG
CATGGCAGTCAAC---------AAAGCAGTGGAAAACGGCCTATTCAAAGATC---------------------------
--------------------------------------------------------------------------------
--------------------------------------------------------------------------------
--------------------------------------------------------------------------------
--------------------------------------------------------------------------------
--------------------------------------------------------------------------------
--------------------------------------------------------------------------------
--------------------------------------------------------------------------------
--------------------------------------------------------------------------------
-----------------------------------
>189450036
--------------------------------------------------------------------------------
--------------------------------------------------------------------------------
--------------------------------------------------------------------------------
-----TTCGCTGTTTTCAGAAGAATTTCCACAAAGACCGCCCATTGGAGACATTCATTTCCCACACATCTCTGAAGATGA
GGCTGATGCAATGGACTCATGCATTACTGAGGATGAAGTCTTGACAGCCATGCAAGGCCTAGCTAAGGATAAAGCTCCCG
GTCCTG---ATGGATACCCAATTTTCTTCTTCCAAAAGTGTTGGTCATTTCTCAAACAGGATTTCATGGCAATGGTTCAA
GAATTCTCAAGCACAAGTTACATGGATACACGACACAATTCAACTTTCATTACTTTAATCCCAAAGAAGCATCATGCGGA
AACGGTT---AAGGATTATCGTCCAATTAGCCTCCTCACAAGCGCATACAAGATCATATCGAAAGTTTTATCTTCTCGTC
TCCAACCTCTAATGACTAAACTGGTTGATCCAAGCCAATCTGGGTTTATTTCTGAACGACAAATCATTGATGGAATACTA
ATTGCCAATGAAATTGTTGACTCAAGG---------------CTCAAGGAAAAAACTCCAGGACTGATATGCAAAGTGGA
CCTGGAAAAGGCATTCGATCGCGTAAGTTGGTCATTT---CTTGAGTCTGTATTAAGGAAAATGGGTTTCAAAGCTAAAT
GGATGAGTTGGCTGCGATATTGCTATGGTTCCCCA---ACTCTCTCAATTCTTTTAAATGGATCACCC---TTTGGTAAT
TTCTCTAACTCTAGGGGTCTCCGG---CAAGGAGATCCTCTTTCTCCACTACTTTTTGTTCTCGCCATGGAGGGTCTATC
TCGCATTATTGAC---------AGGGCTGTG-------------------------------------------------
--------------------------------------------------------------------------------
--------------------------------------------------------------------------------
--------------------------------------------------------------------------------
--------------------------------------------------------------------------------
--------------------------------------------------------------------------------
--------------------------------------------------------------------------------
--------------------------------------------------------------------------------
--------------------------------------------------------------------------------
-----------------------------------
>189445250
--------------------------------------------------------------------------------
--------------------------------------------------------------------------------
--------------------------------------------------------------------------------
--------------------------------------------------------------------------------
-----------------------------TAGACGAGATTAAGGCTGCTGTGTTCGATTTGGGTGCTGATTCTGCGCCAG
GCCCTG---ATGGCTTCTCTGGGAATTTCTACAGACTTTGCTGGGATACGATCTCTGCAGATCTTTGCAAGGCTATTGTC
AATTGTTGGGAAATGCGGAAAATTCCAAATGGTATTAACTCAAGTTTCATTGTGCTCATCCCTAAAAATAACAAGTCTGA
TGCTGTT---AAAGACTACAGGCCAATTGGTTTGAGCAATTTCTTTTTCAAAATCATCACAAAGATAATGGCGACAAGGC
TGAGCTCTGTGCTTAACAATTTGATTTCAGAGGAGCAAGTGGCTTTTATGAAGGGTAGAAACATTCATGAAAACATTGCT
TTGGCTTCCGAGCTGGTCAATGAGATT------------AGTAGTAGCAGAAGGTATGGTAATATTGGCCTCAAACTTGA
TATTGCTCAAGCTTTTGATACGGTGAGTTGGGAGTTT---ATTGCTGAGGTTTTCCGTCAATATGGGTTTTCTGACAACT
GGTGTGCTTGGATTCTTAACATTCTCAACTCAGCC---AAAATCTCGATCATGGTGAATGGTAGCCCA---GAAGGTTTC
TTTAGCATTTCTAGAGGTTTAAGG---CAAGGAGACCCTCTTTCTCCTCTAATTTTTGTCCTCATTGAAGATGTTCTGAG
CTGTAATCTG------------TCCAAGCTCTTTGCTCGTCGTAGTATGCATCATATGGTTAAAAAGAAAGGTATTGCTC
CCTCTCATCTGCTGTTTGCGGATGACATTCTTATTTTCTGCAG-------------------------------------
--------------------------------------------------------------------------------
--------------------------------------------------------------------------------
--------------------------------------------------------------------------------
--------------------------------------------------------------------------------
--------------------------------------------------------------------------------
--------------------------------------------------------------------------------
--------------------------------------------------------------------------------
-----------------------------------
>74154122
--------------------------------------------------------------------------------
--------------------------------------------------------------------------------
--------------------------------------------------------------------------------
--------------------------------------------------------------------------------
--GGCGGGAATTACAGAAGGAGTTCAAGGCAGAGGAGGTAGAGAGAGTAATTCATGTGATGGCAGGAGACAAAGCTCCGG
GGCCGG---ATGGATTTCCAGTGGGATTTTTTAAAGAGTATTGGGAAGTGGTAAAAAAAGATGTAACAGAGGCAATCATG
GAGTTTCACCAGGGAGGGAGGATCTTAAAGGAATGGCAGGCTACTTTCCTGGCTCTGATCCCCAAGAAAAAAGATGCAAG
CATGATG---GAAGAGTTCAGGCCAATCAGCCTGTGTAATGTCCTATACAAGATCCTGTCTAAACTCCTTGCTAAAAGGT
TAGAAAGGGTGCTGCCAAAAATAATTTCACAAAATCAAGGAGGATTTGTGAAAGGAAGATAGATTTTAGATGGGATTGTT
ATTATCCATGAAACACTCCACTCGGTC---------------AACCACAGGGGAGACCCAGGGATGGTGATCAAGCTGGA
TATGAGCAAGGCCTATGACCGGGTCTCCTGGGAATTC---CTGGACAAGGTTCTAGGAAAGTTCGGTTTTGATGGAAAAT
GGAGGGGTTGGATGCAAGAATGTGTCTCAAGCCCA---ACATTCTCAGTACTTGTGAATGGGGTATCC---ACAAATCTC
TTTCATACAAGTAGAGGGCTAA----------------------------------------------------------
--------------------------------------------------------------------------------
--------------------------------------------------------------------------------
--------------------------------------------------------------------------------
--------------------------------------------------------------------------------
--------------------------------------------------------------------------------
--------------------------------------------------------------------------------
--------------------------------------------------------------------------------
--------------------------------------------------------------------------------
--------------------------------------------------------------------------------
-----------------------------------
>159584623
--------------------------------------------------------------------------------
--------------------------------------------------------------------------------
--------------------------------------------------------------------------------
---------------GGGAAATCCTTATGCGGGTTTAACATTCCTCATAAACGAGTTTGATTTTTCTAAGTTTCTTTCAA
AACATATAAATCAATAATTTTAATTTTATGATTATAAGTACCTATAAATGTCTGGGATTGTGGCGAAAACAAGTCCCGGG
GTCCAG---ATGGATTTACTTTTGAGTTTTTTAGACATTTTTGGAATCTTATTGGTTCAGATTTATGTGCAGCGGTCCAA
CATTTTTTTGAGAAAGGTTCGTTTTCGAGGGGATGTAATTCTTCGTTCATAGCTTTGATTCCTAAAGTGGCAGATGCCAA
ATTTGTT---TCGGATTTCAGGCCTATAAGCTTAATAGAGAGTGTTTATAAAGTCATCACCAAGGTTCTGGCTAATCGTC
TTGGGCTCGTTATTTCGGACTTAGTTTCTAATACCCAATCAGCGTTTCTTAAGAATCGTCAAATTCTTGACGGTCCGTTT
ATTTTGAATGAGATAATTGCTTGGTGT---------------AAACGGAAGAAGAAACAATCCTTAATTTTTAAAGTTGA
TTTTGCTAAGGCCTACGACTCAGTTAGATGGGACTTC---TTGTTGGAAGTTCTTGAAGCTTTTGGTTTTGGTCCTAGAT
GGTGCTCTTGGATTCGTGGCATATTTTCTTCTAGC---ATGTCTTCGATCCTTGTCAACGGTAGTCCT---ACTAAAGAA
TTCCCTATATCCTATGGTCTTAAA---CAAGGAG----------------------------------------------
--------------------------------------------------------------------------------
--------------------------------------------------------------------------------
--------------------------------------------------------------------------------
--------------------------------------------------------------------------------
--------------------------------------------------------------------------------
--------------------------------------------------------------------------------
--------------------------------------------------------------------------------
--------------------------------------------------------------------------------
--------------------------------------------------------------------------------
-----------------------------------
>24990419
--------------------------------------------------------------------------------
--------------------------------------------------------------------------------
--------------------------------------------------------------------------------
------------------------------------------------------------------CCACGCGTCCGGAT
GAATGATATACTGCGTGCTGAGTATACAGAGGAGGAGGTGAAACGGGCCTTAGACAACATAGGTGACCTGAAAGCACCAG
GACCTG---ATGGTATGCCAGCCATATTCTTTAAAAGATTTTGGCAAATTGTTGGGAACCAGGTCACAAAGGAGGTTCTT
CAAATATTGAGAGGAGGAGAAATGCCTGAAGGGTGGAATGATACGCTAATAGTATTAATTCCGAAGAATGCCAACCCAGC
AAGCATA---AAGGATTTGAGACCAATCAGTTTGTGTAATGTGGTGTATAAGCTGGTCTCCAAGGTAATCACAAACAGGC
TTAAGGTAATTATTCCCGACATCATCTCCCCTAACCAGAGCGCCTTCGTGCCAGGGAGGCTAATTTCGGATAATATTCTT
TTGGCATATGAGCTAACTCATTTCCTG------CAGAGGAGAAGAAGCGGCTTGATGGGCTATGCAGCTGTCAAATTGGA
TATGAGCAAAGCCTATGATCGTGTTGAATGGACATTT---TTAAAAGATATGATGCAACGGCTAGGCTTTAAGCGGTGTT
GGATTGAACTGATAATGCGTTGTGTCTCAACTGTT---AAGTACCAGATCAAGGTGAATCACGACACA---ACTGAAATA
ATTACACCTCAAAGAGGCTTGCGC---CAAGGAGATCCACTCTCTCCATACTTGTTCCTCATATGCGCAGAGGGGTTATC
TGCCATGTTACAT---------GAAGCTG---------------------------------------------------
--------------------------------------------------------------------------------
--------------------------------------------------------------------------------
--------------------------------------------------------------------------------
--------------------------------------------------------------------------------
--------------------------------------------------------------------------------
--------------------------------------------------------------------------------
--------------------------------------------------------------------------------
--------------------------------------------------------------------------------
-----------------------------------
>51581180
--------------------------------------------------------------------------------
--------------------------------------------------------------------------------
--------------------------------------------------------------------------------
-----------------------------------------------------------------------------GAG
TGCGCTTAGGTTGGAATCCCCCTTTACTGAAGAAGAGATTTTTAAGGCTATTTTTCAGATGGACAGGGATAAGGCTCCGG
GGCCGG---ATGGATTTACCATTGCAGTGTTTCAAGATTGTTGGGAAGTGATAAAGGAGGATCTAGTGAAAGTGTTTGCA
GAATTTCATAGGAGTGGAATTATTAATCAAAACACCAATGCTTCCTTTATAGTTCTGTTACCCAAAAAAAGCATGTCAAG
GAGAATT---TCAGACTTTAGACCTATTAGCTTGATCACTAGTCTATACAAGATAATAGCCAAGGTGTTAGCAGGGCGCA
TAAGAGGGGTACTTCACGAGACCATCCATTCTACTCAAGGAGCCTTCGTTCAAAGGAGACAAATATTGGATGCAGTTCTC
ATAGCCAATGAGATAGTGGATGAGAAA---------------AGAAGATCAGGGAAGGAAGGAGTTGTATTCAAAATTGA
CTTTGAAAAGGCCTATGATCATGTGAGTTGGGATTTT---TTGGATCATGTGTTGGAGATGAAAGGGTTTGGTCTTAAAT
GGAGGAAATGGATGAGAGGTTGCTTGTCCTCGGTT---TCTTTTGTAGTCTTGGTGAACGGTAATGCG---AAAGGATGG
GTTAAGGCATCTAGAGGTTTAAGA---CAAGGGTCTCCTTTATCACCGTTCTTGTTCACCATAGTGGCAGATGTATTGAG
TAGGA---------------------------------------------------------------------------
--------------------------------------------------------------------------------
--------------------------------------------------------------------------------
--------------------------------------------------------------------------------
--------------------------------------------------------------------------------
--------------------------------------------------------------------------------
--------------------------------------------------------------------------------
--------------------------------------------------------------------------------
--------------------------------------------------------------------------------
-----------------------------------
>112392144
--------------------------------------------------------------------------------
--------------------------------------------------------------------------------
--------------------------------------------------------------------------------
-------------------------------------------AT---------------------------GAACAGCA
AAGAAATAGTCTTGAATCCCCCTTATCACACCTAGAAATTTCTAATGCTCTTAAACTCATGCCTAATAATAAATCACCAG
GACCTG---ATGGGTTCCCTGCTGAGTTCTACAAACACTTTTGGTCAATTTTATCACCACTTTTCATCCGGTTGATTAAC
GAATCAAAACAAAATTCAAAGCTTCCAGATACCATGAACACAGCCACAATTACACTTCTCCTCAAACCCAATAAAGACCC
AACATTACCGTCAAGCTATCGTCCAATCTCACTAATTAATGTAGACACTAAAATAATTGCTAAAGCACTTTCACATAGAA
TAGAAAAAATCATGCCATCCATAATCCATCCAGATCAAACCGGTTTTATTAAAGGTAGAAAATCATCAAACAATACACGC
AGACTCATAAACCTAATACACCACTCA---------------TCAATAAACAAAAACAAATCTATCATAGTCACCCTCGA
CGCTGAAAAGGCTTTCGATAAAGTAAACTGGAAATTC---CTGTTTTCCACATTAGAGAGGTTTGGTTTTGGGGAGTCAT
TTATTAATTGGATCAAAATTCTCTACACATCACCC---TCAGCTACTGTCATTACTAACGGACTAACA---TCACGCAGC
TTCACTCTACACCGGGGAACTAGA---CAAGGATGTCCACTCTCTCCCTCTTTATTCACCATATTCATTGAACCACTT--
----------------------GCAGCAGCCATCCGTCAAAACATTTATATTAAAGGAATTCAAACATTAAACATACACC
ATAAAATAAGTCTTTACGCGGATGACATATTATTATACTTACAA---AATCCCAAACAT---------------------
--------------------------------------------------------------------------------
--------------------------------------------------------------------------------
--------------------------------------------------------------------------------
--------------------------------------------------------------------------------
--------------------------------------------------------------------------------
--------------------------------------------------------------------------------
--------------------------------------------------------------------------------
-----------------------------------
>38554096
--------------------------------------------------------------------------------
--------------------------------------------------------------------------------
--------------------------------------------------------------------------------
--------------------------------------------------------------------------------
AATAAATAGTCTTGAATCCCCCTTATCACACCTAGAAATTTCTAATGCTCTTAAACTCATGCCTAATAATAAATCACCAG
GACCTG---ATGGGTTCCCTGCTGAGTTCTACAAACACTTTTGGTCAATTTTATCACCACTTTTCATCCGGTTGATTAAC
GAATCAAAACAAAATTCAAAGCTTCCAGATACCATGAACACAGCCACAATTACACTTCTCCTCAAACCCAATAAAGACCC
AACATTACCGTCAAGCTATCGTCCAATCTCACTAATTAATGTAGACACTAAAATAATTGCTAAAGCACTTTCACATAGAA
TAGAAAAAATCATGCCATCCATAATCCATCCAGATCAAACCGGTTTTATTAAAGGTAGACAATCATCAAACAATACACGC
AGACTCATAAACCTAATACACCACTCA---------------TCAATAAACAAAAACAAATCTATCATAGTCACCCTCGA
CGCTGAAAAGGCTTTCGATAAAGTAAACTGGAAATTC---CTGTTTTCCACATTAGAGAGGTTTGGTTTTGGGGAGTCAT
TTATTAATTGGATCAAAATTCTCTACACATCACCC---TCAGCTACTGTCATTACTAACGGACTAACA---TCACGCAGC
TTCACTCTACACCGGGGAACTAGA---CAAGGATGTCCACTCTCTCCCTCTTTATTCACCATATTCATTGAACCACTTGC
AGCA------------------------------GCCATCCGTCAAACATTTATATTAAAGAATTCAACATTAA--CATA
CACATAAAATAGTCTTACGCGATGACTA----------------------------------------------------
--------------------------------------------------------------------------------
--------------------------------------------------------------------------------
--------------------------------------------------------------------------------
--------------------------------------------------------------------------------
--------------------------------------------------------------------------------
--------------------------------------------------------------------------------
--------------------------------------------------------------------------------
-----------------------------------
>48500310 
--------------------------------------------------------------------------------
--------------------------------------------------------------------------------
--------------------------------------------------------------------------------
--------------------------------------------------------------------------------
--------------------------------CCGAAATAAAACTAGCCATTCAAGATATGAAGGGGGATAGTTCACCCG
GTAGTG---ATGGCTTTACCACAAAATTTTATAAATCGATGTGGCCATTCATAAAATTGGAATTAGTGGAGCTATACAAT
AATATATACCTACAGCAGATAATGCCTAATACAATGCGGACAGCAATTATTAAACTTATGCATAAAAAGGGCCCAAAAAC
GGACCTT---AAAAACTGGCGACCGATCTCATTGCTCAATACGGACTACAAGATTCTAAGCAAAATCATAAGCAGACGCC
TAGACCAAATTATTGAACACTTGATCAGTCCCTCACAAAAATGCGCAATCAAAGGGCGTACAATCGACCACTGTTTATAT
AATATTTCTGGCGCAATTAACGCTGCC---------------AAACATTTCAAAAAAGATATAACGATCATGGCTGTAGA
CTTTGAAAAGGCGTTTGACAGAGTCAGTCACGAATTT---ATCTATAAAGTACTAGAAAAACTAGACCTTCCAAAAGGCT
TTATTAGGTGGATAAAAATTTTGTACAACAATATC---CACAGTAAAGTTGAGGTAAATGGCGCATTT---ACGAAGGCA
ATCTATATGCGTAGAGGAATAAGA---CAGGGGTGCCCCTGCTCTATGATATTGTTTCTCTTAGGGGCGGAAATGCTGAC
AAGG------------------------AAAATAGCCGCAAATACTAATATTAGAGGCTTTAGAATAAATCAGACCGTAT
GCAAAATAGAACAATACGCAGATGATTTAACAA-----------------------------------------------
--------------------------------------------------------------------------------
--------------------------------------------------------------------------------
--------------------------------------------------------------------------------
--------------------------------------------------------------------------------
--------------------------------------------------------------------------------
--------------------------------------------------------------------------------
--------------------------------------------------------------------------------
-----------------------------------
>188469913
--------------------------------------------------------------------------------
--------------------------------------------------------------------------------
--------------------------------------------------------------------------------
------------------------------------------------CCACGCGTCCGCTCAAAGGTCACAGTGGAAAT
GAAAAACTCTATGGACCAACCTTTCACAGAGGAGGAATTAGCGGAGGCTCTAGCTCAGATGGGTCCGACGAAAGCCCCCG
GTCCGG---ATGGTTTCCCAGCAGCCTTCTTCCAAAAACACTGGAGCTCAGTGAAAGAAGGAGTAATCAGAACATGTCTG
CACATCTTGAATGAGGGAGGTAACCTAGCCCCCCTTAATCATACTTACATTGCTCTAATCCCAAAGGTGAATAAGCCTAA
GAAAGTG---TTTGAATTTAGGCCCATTAGTTTATGCAATGTCATCTATAAACTTATTGCAAAAACATTGGCCAATAGAC
TTAAACATGTGTTAAATGACATCATATCACCCACCCAGAGTGCTTTTGTCCCCAATAGGCTCATTACCGATAATGTTATC
ATAGGATATGAGTGTTTGAACAAGATT------AGACAAAGCAAGGGTAAAAAGAAAGGGCTTGTAGCTCTGAAATTAGA
CATAAGTAAAGCTTATGATAGGGTGGAGTGGGACTTT---GTCAAATGCACAATGCACAAACTAGGTTTCTCAGAAAAAT
GGGTGAGTTTGATCATGTCATGTATCTCTACAGTA---AGGTTCTTTGTGCTAATGAACGGAGCGGCA---AAAGGTCTC
ATCCTTCCCGAAAGAGGATTGAGA---CAAGGATGCCCCCTTTCGCCTTACCTTTTCATTATGTGCGCAGAAGTCTTTTC
TAATTCATTATGT---------GCGCAGAAGTCTTTTCTAACATGTTGAAGCAAGCAGAAAACCAGAGCCTCATCCATGG
GTTTGAATTCAGCAGAGACATTTCAGGTTCTCATCTCCTGNTCG---CTGATGACAGTTTGGTATTTTCAGGGGCCTCAA
CACTGATTGTAAAACTTTAAGATATCTTTGATG-----------------------------------------------
--------------------------------------------------------------------------------
--------------------------------------------------------------------------------
--------------------------------------------------------------------------------
--------------------------------------------------------------------------------
--------------------------------------------------------------------------------
--------------------------------------------------------------------------------
-----------------------------------
>56586762
--------------------------------------------------------------------------------
--------------------------------------------------------------------------------
--------------------------------------------------------------------------------
-----------------------------------------------------------------AGTATCGAAAGATAT
GAATGAGATGTTGGAGAAGCCTTTTTCAGTTGAGGAAGTGATGGATGCTCTGAGCCTAATGTGCCCAACCAAGGCTCCGG
GTCCGG---ATGGATTGCCAGCAATTTTTTACCAAAAGCATTGGCAAATGGTCAAAGATGGAGTCCTTGCTACTTGCCTG
CACATCTTTAATTCACAAGGTTCTATAACTCCTATCAACCATACCTATATTGCATTGATTCCAAAAATTAGGAAGCCTAG
AAAAGTC---ACATAGTTTAGGCCTATAAGCTTGTGTAATGTTATCTATAGGATTGTTGCTAAATCAATTGCGAATAGGT
TTAAACAAATTTTGCACAAGATCATCTCCCCAACGCAAAGTGCGTTTATTCCTCATAGGCTGATAACTGACAACATTATA
GTTGGTTATGAATGTCTTCACAAGATA------AGACATTGTAAGAGCATAAGAAATGGCTTGGTAGCTTTAAAGCTTGA
TGTGAGCAAAGCATATGACAGATTGGAGTGGAGTTTT---CTTGAGCAAATTATGAAACGCTTAGGCTTTTCCCATCAAT
GGATCAGTTTAATAATGAGGTGTATTAGTTCGGTG---TCTTTTTCGGTTATCATTAATGGATCGGTT---AAGGGCTTT
ATCAAACCTCAAAGAGGGTTAAGG---CAAGGTTGTCCCATTTCCCCGTATTTGTTTATTACTTGTGCAGAGGCCTTTTC
CTCCCTGTTGCAA---------CAAGCTGAACAGCAAAGACTTATACATGGGTTGTCTTTTGGAAAAGAG---TTGAAGA
TCTCGCATCTATTATTTGCGGATGACAGTCTGATTTTTTGCAGA---GCTTCAGTTGCCGATTGCCAA------------
--------------------------------------------------------------------------------
--------------------------------------------------------------------------------
--------------------------------------------------------------------------------
--------------------------------------------------------------------------------
--------------------------------------------------------------------------------
--------------------------------------------------------------------------------
--------------------------------------------------------------------------------
-----------------------------------
>51369996 
--------------------------------------------------------------------------------
--------------------------------------------------------------------------------
--------------------------------------------------------------------------------
------------------------------------TTCATCAAAATCAGAATGAAATATTGAGAAGACCAATTATAGAA
GAGAAAGTAGAGAAATCTATCTTTTCTCGTAAAAGGGATAAAGCTCCAGGCCCAAA---TGGTTTCCCAAATATGTTCTT
TC-------AGGAATGTTGGGAAACAATAAGGAGAGATATTACAAGGGCAGTGCAAATGTTTCATTATGCATCCAAAATA
GAGAAAGAGGTAAATGACACTTTTTTGGTTCTGATACAAAAAAAAAAAGAAATTAGAGACTTTGGGGACTATAGA-----
----------------------CCAATTAGTCTATGTAATTCAGTGCTAAAAATTATTACAAAAGTATTAGTCACAAGAC
TGCAGGAAGTGCTACCACTAACAATGAGTAAAACTTAGGGAGGCTTTGTAAAGGTCAGAAGTATTTTCAATGGAATTATA
GTCATGTATGAAGTAATGGAGACTTGT---------------AAAGAGAGGAAGGAAGAAGGAATGTTTCTTAAGCTAGA
CATAACAAAAGCATATAATAGAGTTGCCTAGGACTTC---ATGTTCAAAATATTAGGGAAATTAGGCTTTGATAGAGAAT
GGATAAGGGCAATAAAGATCTGTGTGAAGATAGCA---ACTTATTCAGTATTGGTAAATGGGGAGACA---ATATAAAAC
TTTAAAGCAACAAGAGGACTTCCC---GCC--------------------------------------------------
--------------------------------------------------------------------------------
--------------------------------------------------------------------------------
--------------------------------------------------------------------------------
--------------------------------------------------------------------------------
--------------------------------------------------------------------------------
--------------------------------------------------------------------------------
--------------------------------------------------------------------------------
--------------------------------------------------------------------------------
--------------------------------------------------------------------------------
-----------------------------------
>158925415
--------------------------------------------------------------------------------
--------------------------------------------------------------------------------
--------------------------------------------------------------------------------
--------------------------------------------------------------------------------
----------------------------------------------GCACTCTTTGCTATGCACCCTGAAAAAGCCCCGG
GGCCAG---ATGGAATGACTGCTCTGTTCTACCAGAAGTTTTGGGATATAGTAAAGGATGACTTAACTCTTATGGTTAAT
AAGTTCCTTACTGACGGAATAATGCCAGATGGGCTGAATGAAACTAATATTTGTCTCATCCCAAAGACGACAAAACCAAA
TGAAATG---GCTCAGTTTCGGCCTATTAGTTTGTGTAACGTAAGCTACAAGATCATCTCTAAGGTCCTATGCCAGAGAC
TTAAGAAAGTGTTACCAGGATTGATATCGGAAACCCAGTCAGCCTTTGTTGCGGGAAGACAGATATCTGACAATATCATG
ATTGCTCAAGAGATGTTCCATGCGCTC------AGGACCAAGCCAAGCGGACGCAACAAAAGAATGGCTATTAAAACAGA
TATGAGTAAAGCCTATGATAGGATGGAATGGTCATTT---ATTGAAGCTGTGATGAGGAAGATGGGTTTCTCAGAGACAT
GGATCACATGGGTAATGAGATGTATTACGTCGGTA---CAATACAAAGTTCTCATGAATGGGCAACCA---AGGGGAAAT
ATTATCCCAGGAAGGGGCCTACGT---CAAGGAGATCCTTTATCTCCTTTCATTTTTATTCTATGCACGGAAGCGCTCGT
TAGCCTTCTTAAT---------CACGCAGAGAACCAGGGAA---------------------------------------
--------------------------------------------------------------------------------
--------------------------------------------------------------------------------
--------------------------------------------------------------------------------
--------------------------------------------------------------------------------
--------------------------------------------------------------------------------
--------------------------------------------------------------------------------
--------------------------------------------------------------------------------
--------------------------------------------------------------------------------
-----------------------------------
>211477510 
--------------------------------------------------------------------------------
--------------------------------------------------------------------------------
--------------------------------------------------------------------------------
--------------------------------------------------------------------------------
------------------------------------------------CATCAGGAACTTACCTGCTAACAAGTCGCCAG
GCCCTG---ATGGTTTTAACACGGATTTTGTGCGTAAATGCTGGCCGGTGATTACTTCAGACTTTTATGAGCTTTGTGAT
AAGTTTTACGATGGATCAATCTGCATGGAAAGTATTAATGGATCTTATGTGACTCTCATCCCTAAGCACAGCTCTCCTGC
CTCGGTG---GGCGATTATAGACCGATATCTCTCCTCAACACAAGTATGAAAATCCTGACTAAACTTCTCGCTAATCGAC
TGCAGCTGGTTATTACTAAATTAGTCCACCAGAATCAATACGGCTTCCTCAAGGCAAGGACAATTCAGGACTGTCTAGCG
TGGGCCTTTGAATACATCTCTATCTGT---------------CACAAGTCGGGTAAAGAAATGGTCATCTTAAAATTAGA
CTTTGAAAAAGCTTTTGAAAAATTAGAGCATGCGGCT---ATCATTGATATTTTGAGACATAAGGGTTTTGGGGACAAAT
GGATACACTGGATCTCTTTT------------------------------------------------------------
--------------------------------------------------------------------------------
--------------------------------------------------------------------------------
--------------------------------------------------------------------------------
--------------------------------------------------------------------------------
--------------------------------------------------------------------------------
--------------------------------------------------------------------------------
--------------------------------------------------------------------------------
--------------------------------------------------------------------------------
--------------------------------------------------------------------------------
--------------------------------------------------------------------------------
-----------------------------------
>125419044 
--------------------------------------------------------------------------------
--------------------------------------------------------------------------------
---------------------------------------------------------------TTTTTTTTAAGCTAGAA
TTTGGTAAAAAGTTTATTGAACCAGTAAAGAAAAGACCAAAACTCGACGGGGCGGGCTTCCCAAGAATCTCAAAATCTCA
AGCGGAGGAGTTGACTCGGGCGTTTACAAATGAAGAAGTAAAAAAAGCAGTTTGGGCTTGTAGCGGGGACAAAGCGCCGG
GTCCGG---ACGGGTTCACCTTCAAGTTCGTAAAAAGATTTTGGGCTGAATTGGAACCATTTTTCATAAAGATGATGCAA
CAATTTCATTCCCTGCCGAGCATCACAAGCGGATGCAATTCGTCCTTCATTACCCTTATTCCGAAGGTACGTGACCCCAA
CGGTATTAATGACTTTCGA---CCCATTTCGCTAATAAATGTTCTCTACAAAGTGGTAGCAAAAACACTTGCTTCAAGAA
TAACATTGGTTATGAATACTGTAACATCTTCGATTCAGTCCGGATTTGTGGAGGGGAGATCTATTTTTGATGGCCCCTTG
ATTGTAAATGAAGTCATCTCATGGGCA---------------AAGGCGTATAAAAAAGAGGTCTTTATTTTCAAAATAGA
TTTTGAGAAGGCGTACGACTCTATTAATTGGAAATTC---CTTCTATCCAATTTAAAGCACATGGGATTTCCAATTTTAT
GGAGAAAGTGGGTGGGAGCGTGCCTAAAATCAAGT---AGAACATCGGTTTTGGTTAATGGGTCACCA---ACAACGGAA
TTCCAATTGTCACGTGGATTGCGT---CAAGGTGACCCATTATCACCATTTCTTTTG-----------------------
--------------------------------------------------------------------------------
--------------------------------------------------------------------------------
--------------------------------------------------------------------------------
--------------------------------------------------------------------------------
--------------------------------------------------------------------------------
--------------------------------------------------------------------------------
--------------------------------------------------------------------------------
--------------------------------------------------------------------------------
--------------------------------------------------------------------------------
-----------------------------------
>93170971 
--------------------------------------------------------------------------------
--------------------------------------------------------------------------------
--------------------------------------------------------------------------------
------------------------------------------------CCTGGATGCTCTTGATCTTCCCGACGCGGGAT
NTAGGGTGGANTAGAGCGGACATTCACGGAGGAGGAAATTCTGCAAACTATCAAGTTCGTGCCACTAGATAAGGCTCCGG
GTCCGGA-TGGATTCACAACCAGGTTCTATGTTTCATGCTGGCCTATTATCAAAGATGATCTGTTCGCAGCTTTCTCGAT
GTTCCACCATGGTGATATGAGGGGTTTGGCTTCCATCAACAAGGCGCTGGTTACTCTTTTGCGAAAAGGGATGGTGCAGA
GGAATTGAGGGATTTCAGG---CATGTGAGCTTCATGCATGGTGTGATCAAAATCTTTGACAAAATACTAGCGTGCCGGC
TTGCTCATGAGCTGCCAAATTTGATCGGCCCCCATCAGAGTGTGTTTGTCAAAGGGAGATCACTCCATCATAACTTCATG
CTTGAACAGAGCATGGCAAGGCGCCTA---------------CATGCACTCAAGCACCCTACAATCATGCTAAAGTTAGA
TATTTCAAAGGCTTTCGGCACTATCCAATGGGCGTTC---TTGCTTGAGGTGCTTCAAAGGATGGGTTTTGGTAGGATGT
GGACGAACTGGATGGCAGGGATCTTGGCCACTTCC---TCAACCCATGTCATGGTGAATGGAACTCCG---GGTGCCCCA
ATTCACAGCTGCAAGGGCCTTCGA---CAGGGTAGCCCCCTTTCTCCAATGCTTTTCATTATTATAATGGAGCCACTTCA
GAAACTTTTTTAG---------CTGTCCGTGGATAGACAGGTGCTTGCCCCCCTTGGGCGGGAGGGA------ATCAAAC
AAAGATTATTTGTCTTTGTTGATGATGTGATTATATTCCTGAGG---CCGGG----------------------------
--------------------------------------------------------------------------------
--------------------------------------------------------------------------------
--------------------------------------------------------------------------------
--------------------------------------------------------------------------------
--------------------------------------------------------------------------------
--------------------------------------------------------------------------------
--------------------------------------------------------------------------------
-----------------------------------
>151247799 
--------------------------------------------------------------------------------
--------------------------------------------------------------------------------
--------------------------------------------------------------------------------
--------------------------------------------------CCTTATGCCTTTCAGATGCTCGGCTCCTGA
GGCAGCTGAACTAGGAAAGCAGTTCTCAGCCCAAGATATTAAAGACGCTTTTTTCAGCCTCCCTCGTAATAAGACTAGCG
GCCCTG---ATGGGTTCTCCGCAGAGTTCTTCACTGCTTGCTGGACTATTGTCGGGCCGGAAGTAACAGAAGCAGTTGCT
GAATTTTTCAGAACCGGAAACCTCCTCAATCAATGGAATGCAACAACTCTGGTTCTTATCCCAAAAGTGCCCAACGCGGA
ATCAATGACAGACTTTAGG---CCTATATCCTGTTTAAATACTCTGTACAAGGTTATTGCTAAGCTCCTAGCGAACAGAC
TCAAGAAGGTCCTATCGTCGGTCATCTCTTACTCTCAATCTGTTTTCATCCCGGGCAGACTCTTGGGTGAAAATGTCCTG
CTAGCAACGGAGATCATCCATGGCTAC------------AACCGAAATAACGTGGAGAGGAAAGCAATGCTAAAAGTTGA
CTTAAAGAAAGCTTTTGACTCTGTCAGGTGGGATTTT---GTGCTTGCTACGCTGAAGGCAATTGGATGCCCTCAGATCT
TTGTAGCCTGGATCAAACAATGCATCACCACCCCG---TCCTTCTCGGTCGCGCTAAATGGATCTTCT---GATGGTTAC
TTCCGAAGTAGTAAAGGTCTGAGA---CAAGGGGACCCGCTGTCCCCTTATCTCTTCGTTTTGGCTATGGAGGTCTATCT
AGGATGTAGACTC---------GAGGGGGGCCCGTACCCATTG-------------------------------------
--------------------------------------------------------------------------------
--------------------------------------------------------------------------------
--------------------------------------------------------------------------------
--------------------------------------------------------------------------------
--------------------------------------------------------------------------------
--------------------------------------------------------------------------------
--------------------------------------------------------------------------------
--------------------------------------------------------------------------------
-----------------------------------
>90476201 
--------------------------------------------------------------------------------
--------------------------------------------------------------------------------
--------------------------------------------------------------------------------
------------------------------------------------CGGCGGGGGCTACCATTTCTTCGC--ACCATG
GTACCATGTTATGCGAACAATTCT--CGGAGAAAAAAGTTCTTGCAGCCATTAAATGTTGTGACGGTGGTAAAGCCCCGG
GCCCGG---ACGGTTTTACGCTAAAGTTCTATAAAGAGTTCTGGCCAAAAATCAAAAATTTCGTTATGGAGGTCGTTAAT
GATTTTCATCAAAATGATTCCTTCAGTGGAGGTTGTAATTCTTCCTTCATTGCGCTAATCCCAAAATTGAAAGACCCTCA
AGTTCTTGAAAATTTTCAG---CCGATTTCTCTTGTTTGCTCGTTATATAAGATTATAGCTAAGGTCCTGGCAAATAGAT
TAAGGCTGGTCATTGACGAAGTGTCCTCCCGTATGCAATCGGCTTTTGTGGGGGGGCGTAATATTTTACATAGCCCTCTC
ATTTTGAGCGAGATTGTTGCCTGGGCC---------------CGTAAATCTAATTCTAAGTTACTTGTGTTCAAAGTTGA
CTTTGAAAAGGCGTATGATACCATTAATTGGAAATTT---CTTTTCCGTATGATGGAAAAGATGTCTTTTCCGCCTAAAT
GGGTGAGTTGGATGAAAGGATGCCTTGTCTCGGGA---ATGGGTTCTATTTTAGTTAATGGTTCTCCG---TCAAAAGAA
TTCAAATTTAAAAGAGGTCTTAGG---CAAGGAGACCCTCTTTCCCCTTTTCTTTCCGTTATCGCAATGGAGATTATTAA
TGTTCTTATGAAA---------AGGGCTTGTGATACGGGTGATTTCCAGGGATGTCAACTTCCTAATAATGGGCCGTCCA
TATCCCATCTTTGCTACGCAGATGACGTCCTTTTCATTGGAGCT---TGGTCGGATCAAACGCC----------------
--------------------------------------------------------------------------------
--------------------------------------------------------------------------------
--------------------------------------------------------------------------------
--------------------------------------------------------------------------------
--------------------------------------------------------------------------------
--------------------------------------------------------------------------------
--------------------------------------------------------------------------------
-----------------------------------
>189449188 
--------------------------------------------------------------------------------
--------------------------------------------------------------------------------
--------------------------------------------------------------------------------
---------------------------------------------AT---------------------------------
------------------------------TAAAGAGATTAGAACTGCTATAAAACAATTAGGTTCCCATAAAGCCCCGG
GACCAA---ATGGGTTACAAGGTTTCTTTTTCTCTAAATATTGGGAACATGTTGGTGCCAGTGTGGTTCAGCTAGTTCAT
GATTTTTTCATAATGGACATCTTGACTCTAGATTAAACAAGACATTCATTGCCCTGATTCCGAAAAAGTCTTGTCCCAAC
TCCATTAAGG-ATTACAGG---CCAATCAGTTTATGTAATTTTGCTATGAAAATCCTAACTAAAATAATTGCTAACAGAT
TAAGGCCTTTGTTGGATAAGATCATCTCGTCTAATCAGCATGTGTTTGTCTCTGGAAGATCTATTTTCGATTCTACTGTG
ATATGTAATGAAATTGTGCATTCTTTT---------AAGCAAAAGAAAGGGAAAAATGGTTGGATGGCCTTGAAATTAGA
TTTTGACAAAGCTTATGATAGGGTAAATTGGCAGTTT---CTGATTATTATTTTGCAATGTCTTGGTTTTGCTGATACTT
TTGTAAAATGGATATGGAGTTGTATTAACACTGTC---TCTTTTCAGGTTCTAATCAATGGTTCTCCTAGTAAGAGTTTC
AAAAATCCTTCTAATGGTTTAAGA---TAGGGGGATCCTTTGTCCCCATTCCTGTTTATCATTTTCCTGGAAGCTCTATC
TAGACTCATAAAT----------GAGGGAATGAGAAAGAGAGAATTACTGGTATTTCTGTGGCTAGGGGTGCTCTTGTGA
TATCTCATTCGTTGTATGCGGATGATTGTATTA-----------------------------------------------
--------------------------------------------------------------------------------
--------------------------------------------------------------------------------
--------------------------------------------------------------------------------
--------------------------------------------------------------------------------
--------------------------------------------------------------------------------
--------------------------------------------------------------------------------
--------------------------------------------------------------------------------
-----------------------------------
>198080247 
--------------------------------------------------------------------------------
--------------------------------------------------------------------------------
--------------------------------------------------------------------------------
---------------------------------------TGAGTTCTACTATGAATAATGAAGTTACGGTCAATCTGGAT
GAGCTTGATATTGCTTCCCATATCTGACCACCTGGAAGTCCCC----ATAACAGATGAGGTCTGGAAAACAATCTCGGGA
TTACCCT-CGGATAAAGCTCCCAGTCCAGATGGTTTCACAGGCCGTTTCTACCAAGTGTGTTGGCCTCTGATTAAGGAAG
ATATCATGGCTGCAATATCAGCGGTTCGGAGCAGAAAATTCAGAAATTTTGAAGTCCTCGACTCTGCGTATATCACACTC
TTGTCGAAGAAGGATGGGGCTGAAAAAGTTCAGGATTTCCGACCAATTTACCTTGTACGCAGCTTTGCAAAACTCATCAC
AAAAATCCTTGCAAACAGATTGGCGGGTTGGCTTCCTAATCGGGTGTCTCACAACCAGAGTGCTTTCATTAAAGGAAGGT
TTATCCAAGACAATTTATGCTAGTGCAACAAACTGCAAGATTTTTACACAAAAGTTGCCAGGTTTGCTTTTAAAATTGGA
CATCTCTAAAGCATTTGATTCAGTGACTT-GAGCTTT---CTGTTAGAGGTGCTGCAAAGATTGGGCTTTGATCTATTAT
GGCACAACATCCTCAGTGGTCTTCTTGCGTCCTCT---TCTACACAAGTCCTCCTAAATGGCAGTCCT---GGTGATACC
ATTTCCCACCGGAGAGGGCTGCGG---CAAGGTGATCCGCTATCACCAATGCTTTTTATTCTGGCAATGGATGTTTTGAG
CCACATGGTTACC---------AAGGCTTCGGTTGATGGTCTTTTTCAACCTCTTTCAGCAGTTCAGCT-----------
--------------------------------------------------------------------------------
--------------------------------------------------------------------------------
--------------------------------------------------------------------------------
--------------------------------------------------------------------------------
--------------------------------------------------------------------------------
--------------------------------------------------------------------------------
--------------------------------------------------------------------------------
--------------------------------------------------------------------------------
-----------------------------------
>93173989 
--------------------------------------------------------------------------------
--------------------------------------------------------------------------------
--------------------------------------------------------------------------------
--------------------------------------------------------------------------------
----------------GTCTAAATTCTCTTGGGGCCGAGATTGTCAATGCCATTGATAGGTCTCCCAATAACAAGAGCCC
AGTAGCG-GATGGCTTTACTAATGAGTTCTACAAGGCGTTCAAGCATGTTCTCAGGCATGATATTCTCCGGTTCTTTGCT
GATTTTCATTGCAATAGAGTATCCTTAGATGGCATCAACACAACATACATCACTCTGCTTCCCAAGAAGGACACTCCGCT
TGAGATACGTGACTTCATG---CCTATTTCTTTGGTTCACAGCATGCCAAAGCTTGCTTCCAAGGTGCTGACAAACAGGT
TGCAAAATAGAGCCCCAGAGTTGGTGCATTCCTTGCAATCTGGTTTTTGTGAGTT-AGATCAATCATGGAAAACTTTGCT
CTGGCAACTGAGTTGGTACAGTGTGCT---------------CACAAAAGGAGATTGCCAGTTATTGCTCTAAAGCTGGA
CTTCCAAAAGGCTTTTGATAGCATCAGCTGGGATTGC---TTATACTAGGTCCTTGAAGCACGGGGTTTCCCACCTAAGT
ACATGCAGTGGATTAAATCCTTGTCGTCCTCAGGA---CGATCAAGGGTGTTGGTTAAGGGTCAGTTG---GGTGACCCT
TTTCTTGCTAAGAGAGGGTTTCGG---CAGGGAGATCCTCTCTCTTCGTATCTTTTTATCTTGGTGGCCGATGTCCTGCA
GAAGCTCTGTTGT---------CTTCGCTTTCCGGCTGGTGACCTGGCACACCCTTTCGGTGCGGAT------AGCATGT
T-CCCGGTTCCTGGTACGTGGACGATACTTTGCTTATTTTTTGG---GGTGATGTGCAGCAGGCTGAGATTTTCAAGAAC
ATTCTGAATGACTTCTCTGTTTTCTTGGGTCTG---------CGCATGAACTACAGCAAGAGTACTT-------------
--------------------------------------------------------------------------------
--------------------------------------------------------------------------------
--------------------------------------------------------------------------------
--------------------------------------------------------------------------------
--------------------------------------------------------------------------------
--------------------------------------------------------------------------------
-----------------------------------
>90478351
--------------------------------------------------------------------------------
--------------------------------------------------------------------------------
--------------------------------------------------------------------------------
--------------------------------------------------------------------------------
--------------------------------------------------------------------------------
-------------GGTTTTCCCTTAAGTTTTTCAAGTTTTTTGGAAGGATTTAAAACCTCTCTTGATGGCGATTTTGAGC
GACTTCCACAACTCCGGTGAAATTAGTAAATGTTGCAATGCTTCGTTTGTGGCTTTGATCCCCAAAATTAAAGATCCGCA
ATGCATT---TCCAAATTTAGGCCTATTTCTCTTGTCGGGTCGATATATAAGATTATTTCGAAGGTTTTGGCGAACCGAT
TGAAGATGGTTATTAACGAGGTGGTCTCTCCTACTCAAGCGGCTTTCTTAGGCGGAAGAAATATTCTTGATTGTCCGCTT
ATTATTAGTGAGACGGTGGCTTGGGCA---------------AAAAGAAATAAAGAGAAGATCCTAATTTTTAAAGTCGA
TTTCGAGAAGGCCTACGATTCGATAAATTGGAAATTC---CTGTTCCGCTTGTTGGAGTTCATGGCGTTCCCAGCAAAGT
GGATTAGTTGGATTAAAGGTTGCCTTCAATCGGGT---TGGGGCTCAGTGCTTGTTAACGGTTCTCCT---ACGGACGAA
TTTAAATTCAAAAGGGGGTTAAGA---CAAGGAGATCCGATGTCCCCTTTTCTTTTTATTATTGCTATGGAGATCATAAA
TTATTTTATGAAC---------AGGGCAATGGCAGCGGATTTATTTGAGGGTCTTCAACTCCCGAATGGTGGCCCTCTAA
TTTCTCATCTAAGTTATGCTGATGATGTGCTTTTTATAGGGAAG---TGGTCGGATAAAAACGTCGCAACCATTAACCGC
ATTCTTAGATGGCTG-----------------------------------------------------------------
--------------------------------------------------------------------------------
--------------------------------------------------------------------------------
--------------------------------------------------------------------------------
--------------------------------------------------------------------------------
--------------------------------------------------------------------------------
--------------------------------------------------------------------------------
-----------------------------------
>125465470
--------------------------------------------------------------------------------
--------------------------------------------------------------------------------
--------------------------------------------------------------------------------
--------------------------------------------------------------------------------
--------------------------------------------------------------------------------
----------------TCTGACTTAGATTTATAAAGCTTTCTGGCACTTATTCGAGGAAGATTTCATGAAATTTTTTGAT
CATTTTTTCGAGCATGGGAACTTTAGCATGGGCTGTAACTCGTCTTTCATCACTCTCATTCCCAAGATTAAGGATCCGAT
TGAATTA---AATAACTACAGACCCATCAATCTCATCGGGGTTGTGTGTAAATTGTTATCAACGGTGCTCGCTAATAGAT
TGAAAATCGTTATTGGATCGGTTATATCAGAATCTCAATCGGCGTTTTTAAAAGGTAATTTTATCTTGGATGGCCCTTTG
ATTTTAAATGAGTTATACAATTGGGGA---------------AAGAAGTTTAGGAAAAAGTTCTTTTTCCTAAAGATTGA
CTTCGAAAAAGCTTACGGTAATGTAAACTGGAATTTC---CTTTTGTCTATTTTATATCAAATGGATTTCCCGTCTAGAT
GGTGCGGATGGATTAGAGGAGTGATTGAGTCGGCA---AGATCGTCCGTGTTGGTTAACGGTTCGCCT---ACGTTTGAA
TTCAAGTGCTCAAAAGGTATAAGG---CAAGGGGATCCGATTTCTCCGTTTTTATTCATAATAGTGATGGAGGCTCTTTC
GTATTTGATTGGT---------AGGGCTAAGAGTGCCGGGGATGTGGTTGGTATTCAAACTCCTTTGAACGGTCCGGTTA
TTACCCATTTGTTGTACGCTGACGACGCAATAATTTTGGGAGAG---TGGTCTAAAGATAACATAGAGAATGTGGTGAGA
ATT-----------------------------------------------------------------------------
--------------------------------------------------------------------------------
--------------------------------------------------------------------------------
--------------------------------------------------------------------------------
--------------------------------------------------------------------------------
--------------------------------------------------------------------------------
--------------------------------------------------------------------------------
-----------------------------------
>125403155
--------------------------------------------------------------------------------
--------------------------------------------------------------------------------
--------------------------------------------------------------------------------
--------------------------------------------------------------------------------
----------------------------------------------------GGTATGGGATGCGATGTAACAAGTCTCC
GGGGCCA-GATGGTATAACCTTCAAATTAATCAGAACGTACTGGGATGTTCTGAAGGAGGCCGTTATGGAAGTAATGACC
CAGTTTTACACACACGGATCGGTTCATCATACTTGTAGTGCATCCTTTATAGCCCTCATACCAAAGGTAACCGATCCTAT
GTCTTTT---TCCGATTTTAGACCGATTTCGTTAATTGGCGTGGTGAATAAAATTATATCCAAAGTATTAGCTATTAGAA
TAAAGGGTGTAATAAATAGTGTGGTATCAAATGTCCAATCGGCTTTTGTATCGGAAAGGAATATTATTGACGGGCCCCTA
GTAATAAACGAAGTAGTGGGGTGGGCG---------------AAGAAAACGAAAATGAGTATTTTCGTGTTTAAAGCCGA
TATAGAAAAGGCATACGATACACTGAACTGGAAATTT---TTGATCTCTGTTTTAACACATATGGGTTTCCCACCAAGGT
GGAGGAATTGGGTTATGGGGATTCTGTTCACAGGA---AGAGGTTCGGTACTGATAAATGGTTCACCA---ACGGGAGAG
TTTCATTATAGAAGGGGACTTAGA---CAAGGCGACCCCTTGTCCCCTTTCCTGTTCATTATTGCAATGGAGGCACTCCA
CATCATGATGGAA---------AGGGCAAAGAACTCGAATGTATTTTCTGGTGTAAAATTACCAGACGGTCCT---TATC
TAACCCATATGTTATTTGCTGATGACTCAATTTTCGTGGGAGAA---TGGGAGGATAATAATGTAATGAATCTCAAAAGA
TTATTAAG------------------------------------------------------------------------
--------------------------------------------------------------------------------
--------------------------------------------------------------------------------
--------------------------------------------------------------------------------
--------------------------------------------------------------------------------
--------------------------------------------------------------------------------
--------------------------------------------------------------------------------
-----------------------------------
>198349777
--------------------------------------------------------------------------------
--------------------------------------------------------------------------------
--------------------------------------------------------------------------------
--------------------------------------------------------------------------------
--------------------------------------------------------------------------------
---------------GGACTGTTTTTGAAAAGATGCTGGCAGATTGTAAATGAGGATTCTACAACCTCTGTAATGATTTC
TACTCTGAAAGTATCAACCAAGAGGGTATAAATACTT--CTTTCATTACACTAATCCCAAAGGTCACAAATCCAGAGACT
GTCAATGATTATAGACCAAT-------TTCTCTGATGAATATTAGCCCCAAATTGGTGACCAAGCTACTGGCAGACAGAC
TGCAGATGGTAATAAAAGAGCTGATTCACATGAATCAATATGGATTCATCAAGTCAAAAACCATACAAGATTGTCTAGCA
TGGAGTTTTGAATACATCCATCAATGC---------------CACTACTCCAAAAGAGAAATAATCATATTGAAGCTTGA
CTTTGAGAAGGCCTTTGACAGTGGAGCAT--CAGGCA---ATTCTTCAGATAATGGAGCACATGAGATTTCCTCGCAGAT
GGCTCATGTGGACTTAGCATATTCTCAAGTCTGGA---TCCTCAACTGTCCTTCTCAATGGAGTGCCT---GGAAAATTT
TTTAAATGCAAAAGGGGGGTCAGA-GACAAGGGGATCCACTTTCACCACTTCTCTTTGTTC------TGGCTGCAGAACT
TCTTCAGATTATG---------GTTAATAGAGTTGCTTCACTAAATCTCTTGACAGCACCCATCCCACAAGTGAAGACTT
TCCAATAG-TTCAATATGCAGATGATGCATTACTTATAATGCAA---GCTGATGCTAGACAGCTCCTCTTTCTCAAATCC
TTGCTAAACTCGTTTGCTGATTCCACTGGACTG---------AGTGA---------------------------------
--------------------------------------------------------------------------------
--------------------------------------------------------------------------------
--------------------------------------------------------------------------------
--------------------------------------------------------------------------------
--------------------------------------------------------------------------------
--------------------------------------------------------------------------------
-----------------------------------
>190157707
--------------------------------------------------------------------------------
--------------------------------------------------------------------------------
--------------------------------------------------------------------------------
--------------------------------------------------------------------------------
------------------AAGCAGTGGTATCAACGCAGAGTGGC-CATTAAGCAGTGGGATACAACGCAGAGTGGCCATT
AAGCAGT-GGTATCAACGCAGAGTGGCCATTACGGCCGGGAGAAATAATAATTCCAGAATTGAAGATTCTATTTAATAAC
ATAACGAAGGGAGGGAAAATCCCTGACACATGGAGAGAATCAGAGATAATAACAGTAAGAAAAAGTGGGAAAGATCCAGA
AGATCCC---AATTCATACAGACCCATTAGCCTCCTAAATCAGGATTATAAAATATTCATGAAAATATTAGTAAATAGAA
TAGAAGAGATTATATCCAAAATAGTAAAGGAAGATCAATATGGTTTTATAAAAGGCAGGAATATTGCACACCCTATAAGA
AATGTATTAAACATCCTTAATCATAAC---------------------AAAAAAAGAAAGTTTGCACTATTAAAGTTAGA
CATTTATAAAGCCTTTGATTCACTAAACCACAAATAT---CTGTTACAACTAATGGGTAATTACGGATTTGACATTTCAT
TTATTAAAATAGTAAAAGAGTTATATAGTAATTCA---AGAGCAAGAATAAGAGTAAATGAAGGCTTA---ACAAAATAT
TTCAAAACAGAAAGAGGTGTAAAA---CAAGGTTGTCCTCTGTCTCCGCTCCTATTTGCATTAGCAATGGAACCTCTAGC
AGATAGAATAAGA---------------------AACAACGGCAGGATAAAGGGATATCAAATTAGGAACGAA---GAGG
TGAAGATAAATCTTTATGCGGACGATATTTTACTAATAATGGAA---AACCCAGCAGAAGCTATTCATGAAATACAAATA
ATATTAAAAGATTTTGAAAGGTATTCAGGGATT---------GAAAGTGAATATGAGCAAATCAGAAATGATGA------
--------------------------------------------------------------------------------
--------------------------------------------------------------------------------
--------------------------------------------------------------------------------
--------------------------------------------------------------------------------
--------------------------------------------------------------------------------
--------------------------------------------------------------------------------
-----------------------------------
>113221067
--------------------------------------------------------------------------------
--------------------------------------------------------------------------------
--------------------------------------------------------------------------------
--------------------------------------------------------------------------------
--------------------------------------------------------------------------------
--------------------------------------------------------------------------------
----------------------CGGGGATACCGGGTTGGGTTCCTCTTTATCACCTTGATCCCCAAGATAAAACTCTTTT
AGGTTTA---AAAGATTATAGACCAATAACTTTGGTTGGGATGATTAGTAAGGTCATTTCTAAATGCCTTGCGAATCGCC
TAAAACAAGTTATGGGTCTCATTATTTCTGAGTCTCAATCGGCATTCTTGTCGGGGCGCTTCCTTTTGGATGGGCCTTTA
GTTGTTAATGAAGTAGTCGATTGGTTG---------------AAGAGAAGAAATAGAAAGGCGTTTTTACTGAAGATCGA
TTTTGAGAAGGCTTACGATAACGTCAACTGGAATTTC---CTTTTGTTGATCATGGCTCAAATGGGCTTTCACGGTAGGT
GGTGTGAATGGATCAAGGGTATATGTCATTCTTCT---AGAGCCGCGGTTTTGGTGAACGGGTCTCCA---ACCTTTGAA
TTTAATTGTGAAAAGGAGCTTCGC---CAAGGAGATCCCTTATCGCCTTTTCTCTTTTTGATTGTTATGGAAGCACTGTC
GTGGCTTTTGGAT---------AAGGCGAAAAATCATGGGATTTTCAATGGTATTTGTTTCTCGAACGGGGAGGTGGACA
TTACTCATCTATTCTATGCGGATGACGCACTTATCATAGGTGAA---TGGTCGAAGGATAATATTCGTAGTATTGCAAGG
ATTCTTCGCATTTTTTATATATGCTCGGGGCTT---------CGTATTAATCTTCATAAGTTGAATATTTATGGGATTGG
CAC-----------------------------------------------------------------------------
--------------------------------------------------------------------------------
--------------------------------------------------------------------------------
--------------------------------------------------------------------------------
--------------------------------------------------------------------------------
--------------------------------------------------------------------------------
-----------------------------------
>151296544
--------------------------------------------------------------------------------
--------------------------------------------------------------------------------
--------------------------------------------------------------------------------
--------------------------------------------------------------------------------
--------------------------------------------------------------------------------
--------------------------------------------------------------------------------
----------------------------GTGGACGCCTGCGGACCGGTCCGGAATTTCGGGTCGACCCACGCGTCCGCGC
GGAATCAATGACAGACTTTAGGCCTATATCCTGTTTAAATACTCTGTACAAGGTTATTGCTAAGCTCCTAGCGAACAGAC
TCAAGAAGGTCCTATCGTCGGTCATCTCTTACTCTCAATCTGTTTTCATCCCGGGCAGACTCTTGGGTGAAAATGTCCTG
CTAGCAACGGAGATCATCCATGGCTAC------------AACCGAAATAACGTGGAGAGGAAAGCAATGCTAAAAGTTGA
CTTAAAGAAAGCTTTTGACTCTGTCAGGTGGGATTTT---GTGCTTGCTACGCTGAAGGCAATTGGATGCCCTCAGATCT
TTGTAGCCTGGATCAAACAATGCATCACCACCCCG---TCCTTCTCGGTCGCGCTAAATGGATCTTCT---GATGGTTAC
TTCCGAAGTAGTAAAGGTCTGAGA---CAAGGGGACCCGCTGTCCCCTTATCTCTTCGTTTTGGCTATGGAGGTCTTATC
TAGGCTGTTA------------GACTCGAGATTCCAGGCGGGATACATAGCTTACCACCCCAAAACGGAGGAGCTAGGTA
TCTCCCACTTGATGTTTGCAGATGACATTATGATATTTTTTGAC---GGTGGGGAATCTTCACTCCATGGAATCACAGAA
GCACTCCATGATTTTGCATCTTGGTCGGGCTTG---------AAAATGAATCAATCCAAGACTCAGCTGTTTCATGCGGG
ATTAAACGAGGCAGAATCACATCTATTATG--------------------------------------------------
--------------------------------------------------------------------------------
--------------------------------------------------------------------------------
--------------------------------------------------------------------------------
--------------------------------------------------------------------------------
--------------------------------------------------------------------------------
-----------------------------------
>58691501 
--------------------------------------------------------------------------------
--------------------------------------------------------------------------------
--------------------------------------------------------------------------------
--------------------------------------------------------------------------------
--------------------------------------------------------------------------------
--------------------------------------------------------------------------------
-------------------------------------ATCATTCATATATTACCCTCTTACCGAAGATAGCAACAGCAGT
TCAGATT---AAAGACTTCAGACCTATTTCACTATTGCACAGTGTACCAAAACTTATCAGCAAAACTATCACAATCAGGT
TGCAGAAGGAAATACCAAAGCTGATTGACCCTATGCAGTCAGGCTTCATTAAAGGCAGATCAATCACGGAAAATTTAATC
TTCGCCTCAGAGCTAGTACAATCAGCC---------------CTAAAGAACAAAAAACTAATGTTAGTTCTCAAATTGGA
CTTTTACAAGGCTTTTGACACTGTCAGCTGGGATGCT---TTGTTTAGAGTTCTTGAAACGAGAGGTTTCCCGGAGAAAT
GGATTGGTTGGACCAAGACACTCTTATGTTCAGGC---AAGGCTCAGATTATCATCAATGGACAAAAA---GGAGAACAT
ATATAATACAAAAGAGGAGTTCGA---CAAGGAGACCCTCTATCACCCTATCTTTTCATTCTGGTTGCCGATGTGCTTCA
AAAGATGATT---------------CAGCAAGCCTACAACACAGGGGTCTTAAAACACCCTCTAGATATCGACGGGGCAC
CACCAACGTTACAATACGCAGA----------------------------------------------------------
--------------------------------------------------------------------------------
--------------------------------------------------------------------------------
--------------------------------------------------------------------------------
--------------------------------------------------------------------------------
--------------------------------------------------------------------------------
--------------------------------------------------------------------------------
--------------------------------------------------------------------------------
-----------------------------------
>70960128
--------------------------------------------------------------------------------
--------------------------------------------------------------------------------
--------------------------------------------------------------------------------
--------------------------------------------------------------------------------
--------------------------------------------------------------------------------
--------------------------------------------------------------------------------
--AAGCTATGACCTTAGGCCTATTTAGGTGACTTTCTAGAACAAGTTTGTACAAAAAAGCAGGCTGGTACCGGTCCGGAA
TTCCCGGGATATCGTCGACCCACGCGTCCGG---CAAAATTGTCTCATCAAGATTAGCTCTAAATGCCTAGCCTTTAGAG
CCCGGCCATTCATCCCATCTATCATTCACCAGGACCAATCCGGCTTTATTAAAGGCCGTGGCATTGCTGAAAATTTCACC
TACGCTGCGGATATCGTCCAAACTTGC---------------TTCAAGCGTAAAAAATCAGCTATAGTTCTCAAACTAGA
CTTTCGAAAGGCTTTTGACTGCGTGTCTTGGACGGCC---TTGTCTTCCATTTTGAGAGCTAAGGGTTTCCCTTCGACCT
GGTGTGATTGGATCAATAATCTCAATGTGACCAGT---CAGTCCGTTGTGCTTCTTAATGGTAAACCG---GGGCCATGG
ATCCACTGCAAACAGGGGCTTCGC---CAAAGGGATTCGATATCCCTATACCTTTTTATTATTGTTGCTGACGTCCTTCA
ACGTTTA---------------ATCATACAAGCTTCCTCCAATGGCCAACTCTCTCACCCGATCGACCCCTCCATTGCTT
GCCTTGTGCTCCAATATGCGGACGACACCCTCATCATCTTTCAA---GCAGAACATGACCAACTACAAACACTCGAATCT
ATCCTTCTTGAATTCTTGGCAGCCACTGGCTTA---------CACATTAATTTTCACAAAAGCACTTTCGCTCCTATTCA
TGTCGAACCTGGACTTGATGTCCAGCTTGCCGATATTTTGGGGTGCAAAGGGGCATCCTTGCCGTCATCT---TACCTGG
GTCT----------------------------------------------------------------------------
--------------------------------------------------------------------------------
--------------------------------------------------------------------------------
--------------------------------------------------------------------------------
--------------------------------------------------------------------------------
-----------------------------------
>34950251
--------------------------------------------------------------------------------
--------------------------------------------------------------------------------
--------------------------------------------------------------------------------
--------------------------------------------------------------------------------
--------------------------------------------------------------------------------
--------------------------------------------------------------------------------
------------------------------------------------------------------------------TT
CATCGCCTGTGGCACCGGTCCGGAATTCCCGGNGCAGAATACTACTATCAAAGGCATTTCTAAAGTTCTCACTAATAGGC
TCCAGCCATTCATCCCTTCCCTGGTGGGCGGGGACCAATCTGGTTTTGTCCTTGGTCGTTGCCTCGCTGAGTGTTTTGCC
TATGCCGCCGACTTGCTTCACTGTTGC---------------TATAGCAGAAATGCACCTAGTATTATTCTTAAGCTTCA
TTTCCACAAAGCTTTTGATACTGTCCAGTGGGACAGC---CTGGTGCATATTCTTCACTACAGGGGATTCTCTGACAAAT
GGTGCTCCTGGATCCTCAACCTCCTAAATACTGCC---AAAACCTCTGTGCTCCTTAATGGCGTCCCT---GGTCGTTGG
ATTAACTGCCGTAAAGGCTTGAGG---CAAGGAGACCCCCTCTCCCCTTACCTTTTTATCATTGTTGCTGATGTCTTGCG
TCGCTTG---------------CTCTAGCACCCAACTTTTGCTACTGCTCTTAAGCACCCTCTCATTCCAAATGACCCCT
GCCCTGTCCTTCAGTACGCGGACGATACTNTAATCTTCCTCCAT---TGCTCCCATGAAGCCGTCGTTGGTACGAAGCGC
ATTCTTATGCAGTTCGAGGAAGCTACAGGTCTC---------TCGATCAACTATCACAAGACTACCTTCCTCCCTGTTGG
AGTCCCTGATTCGACCCGCCAAGATTTGGCTGCTGTTTTTGATGTACGGTCTTCTCCTTC--------------------
--------------------------------------------------------------------------------
--------------------------------------------------------------------------------
--------------------------------------------------------------------------------
--------------------------------------------------------------------------------
--------------------------------------------------------------------------------
-----------------------------------
>211708156
--------------------------------------------------------------------------------
--------------------------------------------------------------------------------
--------------------------------------------------------------------------------
--------------------------------------------------------------------------------
--------------------------------------------------------------------------------
--------------------------------------------------------------------------------
--------------------------------------------------------------------------------
---------------------------------------------AAGTAAAGTCCTATCGAAAGTGCTCACAAATAGAC
TTAAACCGGTGATTGGGTCGACTATTTCTGGTTTTCAATCGGCTTTTTTAAGCAAAAGATTCATTTTGGATGGGCCTTTT
ATAGTCAATGAGATTATGGCGTGGGGA---------------AAAAAGGCTAAGAAAAAAATTGTTTTTTTCAAAATTGA
TTTTGAGAAGGCCTATGACAACGTAAATTGGAGATTC---CTTATTTCCATTTTAAAACAAATGGACTATCCCGATAGAT
GGTGCAATTGGATTAAAGGGATTTTGGAATCGGCG---AGAGCTTCGGTGCTTGTCAACGGATCTCCT---ACCTTCGAA
TTTCAATATAGGAAAGGGCTTCGC---CAAGGTGATCCGATATCCCCCTTTCTTTTTCTTATCGTTATGGAAACTCTGTC
GGTATTTTTCAAG---------AAGGCGGAGGATACCGGAATTTTCAAAGGTATTAATTTACCGAATAAAGGTCCGAGTA
TCAATCACCTTTTATACGCGGATGATGCGCTGGTTATAGGAGAA---TGGTCGAAGGAAAACATTTTAGTTATTGCTAGA
ATCCTCCGGTGTTTTTACCTTTGCTCAGGATTG---------AAGATTAATTTTTTTAAATCCAATTTGTGCNGGGTCGG
GGTGAGTGAGAATGAAGTGCTGANCAATGGCAACATGATTAATTGTAACCNGGGATCTATTCCGTCACA----TACTTGG
GTATAAAGGTGGGAGCCACATGAATAAACCTC------------------------------------------------
--------------------------------------------------------------------------------
--------------------------------------------------------------------------------
--------------------------------------------------------------------------------
--------------------------------------------------------------------------------
-----------------------------------
>125408100
--------------------------------------------------------------------------------
--------------------------------------------------------------------------------
--------------------------------------------------------------------------------
--------------------------------------------------------------------------------
--------------------------------------------------------------------------------
--------------------------------------------------------------------------------
--------------------------------------------------------TCTTATTCAAAACAGGGACCCGTT
GGGCCTG---AATGATTATCGCCCGATTAGTCTGGTGGGGGTTGTTAACAAAGTGGTATCTAAAGTTCTCGCTAATAGGG
TTAAACCGATTCTTGGTGAGGTGATATCCAATTCTCAATCAGCTTTCCTTAGGGGAAGATTTATCCTAGACGGACCGCTT
ATCATCAACGAGATTTTGTCATGGTCC---------------AGAATTAAAAAGAAACAGGTCCTTTTCCTCAAGATCGA
CTTCGAGAAAGCTTATGGCAACGTGAATTGGGTCTTC---ATCCTGGACATCCTTCAACATATGGGTTTTGGATCAAAGT
GGTGTGGCCGGGTCAAAGGTATTCTGGCTTCGGCC---AGGGCTTCCGTTCTGGTTAACGGCTCTCCA---ACTTTTGAG
TTCGAGTGTAGTAAAGGTATGAGG---CAAGGGGATCCTTTGTCGCCTTTCCTCTTTGTTGTGGTGATGGAGGCGCTTTC
CTGTTTGATTAAT---------AAGGCATGCGAGTTAAACGAAATTCAGGGTATTAAATTCTTTGATGAGGATCTATGCG
TTTCCCATTTATTTTTCGCTGACGACGCTATGATTATGGGGGAA---TGGAATAAAGAAAATATCGTGAATGTCATTAGG
ATTTTGCGGTGTTTTCATGCGTGTTTGGGTCTT---------AAAATAAATCTTGGCAAATCAAGCATTTATGGCGTTGG
GGTAAACAACGATGAGGTAGAAGATATGGCTAATTGGATAGGGTGTAAAGCTGATTCTGTCTCGTTTAA----TATCTAG
GTTTGACGGTTGGTGCCCATATGAATCGC---------------------------------------------------
--------------------------------------------------------------------------------
--------------------------------------------------------------------------------
--------------------------------------------------------------------------------
--------------------------------------------------------------------------------
-----------------------------------
>124579869
--------------------------------------------------------------------------------
--------------------------------------------------------------------------------
--------------------------------------------------------------------------------
--------------------------------------------------------------------------------
--------------------------------------------------------------------------------
----------------------------------------------------------------ATTTTGAGTTTGTGAG
TATTTTGAAGACTCGGGGCGTATTACCAAAGGATGTAACGCATCCTTCATTTCCTTAATCCCGAAATGTTCGGATCCGTT
ATTTATA---AAGGATTATAGGCCTATAAATCTTATTGGTTGTTTGTATAAAATTATTTCCAAGCTCCTTGCTTCAAGAC
TCAAGAAAGTGTTGGGAAATCTTATAAGTTTGGAGCAATCAGCGTATATTGAGGGTAGGAGCATCCTTGATGGGCCTCTA
ATCTTAAATGGGATCATTTCGTGGGCT---------------AAAAAGAATAAGAAGCACTTCCTGTTGTTTAAAGTCGA
TTTTGACAAAGCCTTCGATTCTCTTAATTGGAGCTTT---TTGGATTCTATGTTGGAGCAAATGGGGTTTGGTCTAAAAT
GGAGAAGTTGGATAAATGGGTGTCTTACGTCGGCT---AGAGCTTCGATATTGGTCAATGGATCTCCT---ACCAAAGAG
TTTGAGATTAAAAGAGGGGTGCGC---CAAGGCGATCCTCTTTCTTCCTTTCTCTTTATTATTGCGATGGAAGGCTTTAG
TATCACTTTGAAA---------GAGGCGTGCAATAGACACGTTTTCCACGGTATATCGCTTCCTAATAATGGCCCTTGTA
TTACTCATCTTATATATGCGGACGATGTAACTATATTTGGAGAA---TGGTCCGAGGTTAATCTTATTAATTTAAATCGC
ATTCTTAGATGCTTCTTTCTTGCTTCGGGGCTA---------AAGGTGAATCTCTCTAAAAGTAAAGTTTTTGGGATTGG
GGTGGAAAATGANGAGGTGGACCGGTTTGCTAGTTTGTTGCATTGTACGTTTCCTGGTCT--------------------
--------------------------------------------------------------------------------
--------------------------------------------------------------------------------
--------------------------------------------------------------------------------
--------------------------------------------------------------------------------
--------------------------------------------------------------------------------
-----------------------------------
>51871174 
--------------------------------------------------------------------------------
--------------------------------------------------------------------------------
--------------------------------------------------------------------------------
--------------------------------------------------------------------------------
--------------------------------------------------------------------------------
--------------------------------------------------------------------------------
--------------------------------------------------------------------------------
--------------------------------------------------------------------------------
----------------------------------TATATATTTTTATTTCTTTGCTTTATTATTTTATGATACATATTTA
ATTATTTTTCTCCTA---------------------------------------------CCAATTTTTTGGTCTTACAA
CTTTGAGAAAGCTTTTGATAAACTTGAACATGAGGTC---ATCTATAGTATCCTTTAACA-CGAAGCTTCGACCCCATAT
GGATAAAGTGGGTCAAAATGTTTATGAATTCCGGT---ACATTTGCAGTGCTTTTGAATGG-TGTCCT---AGGTAACCA
TTTCATTGCAAGAGAAAGGTCACA---CAAGGTCACCCCCTCTCCCCGCTCCTTTTTGTGTTGGCTGCTGACCTACTCCA
AACAATACTCAAC---------ATGTCGAAAGAGCTAGGTATTCTAAGGCTTCTTCTCCAACAAAGATGTGGGCAAGACT
TCCCTATCATCCAATATACAGATGACACTATACTGGCCTTGGAA---GCATGCCAGAAGAAACTATTCTTCCTAAAGGCA
ATCTTAAACTCTTTTGCTAAATCTACTGGTCTT---------CACGTCAATTATCACAAGTCCAACATATATTCCGTAAA
CGTGTTAGCACAAAATATGGAAGTTTTGGCC------ATTCAGTGTCAAATTAGGACCTTTCACTTCGCG---TACTTGA
GATTACCAATGGGTTTAACTAGGCCTACCCTAGAACCTTTCCTACCTCTTGTCCGA------------------------
--------------------------------------------------------------------------------
--------------------------------------------------------------------------------
--------------------------------------------------------------------------------
--------------------------------------------------------------------------------
-----------------------------------
>124576993
--------------------------------------------------------------------------------
--------------------------------------------------------------------------------
--------------------------------------------------------------------------------
--------------------------------------------------------------------------------
--------------------------------------------------------------------------------
--------------------------------------------------------------------------------
--------------------------------------------------------------------------------
-------------------------------------------------------CGGGTTCAAGATCCTGGCGGAAGAC
TTAAATCGGTAATCTCACACGTGATTAGCCCGGTCCAGACAGCCTTTATAAGAGGGAGATCAATCCTAGATGGACCGTTA
ATTGTGAATGAAGTACTATCGTGGCTG---------------AAAAAACACAAGAAGAAGGCGTTTATCCTCAAAGTCGA
CTTCGAAAAGGCTTTTGACAGCCTTAACTGGAGTTAC---TTAGACAGTGTACTTGAGCAAATGAACTTTGGGCAGATTT
GGCGGTCATGGTA-CAAGGATGTTTGAAATCAGCC---ATGATATCAGTTCTGGTCAATGGTTCTCCC---ACAACACAG
TTCCGTATGTAGAGGGGGGTACGG---CAGGGTGACCCGCTTGCCCCATTCCTATTCATCATTGCAGCAGAAGGGCTGCA
CCGGGCGATTGAA---------ACGGCGAAGGAACAAAATTTATTTTCGGGTATACAACTCTCTAATGGCGGTCCAGTTA
TATCCCACCTCCAATACGCGGATGATGCAATCTTCTGTGGCGAT---TGGTCCATCCAAAATGCCCGAAACCTCATCCGT
ATCCTCAAATGTTTTGAGCTTGCAACTGGCCTA---------AAAGTTAACCTCAATAAAAGCAAGCTCTTTGGCATCTC
GACCGTACCGGCGGAAAACGAGACGATTGCTAGAATCATCAACTGTCCAGTTGGTTCATTCCCATTTTTG---TACCTTG
GTCTCCCTATCGGTGTACCCATGGGTAGG-GCTGCTTTTTG---------------------------------------
--------------------------------------------------------------------------------
--------------------------------------------------------------------------------
--------------------------------------------------------------------------------
--------------------------------------------------------------------------------
-----------------------------------
>198055382
--------------------------------------------------------------------------------
--------------------------------------------------------------------------------
--------------------------------------------------------------------------------
--------------------------------------------------------------------------------
--------------------------------------------------------------------------------
--------------------------------------------------------------------------------
--------------------------------------------------------------------------------
-----------------------------------------GCATATATAAGCTAATAACCAAAGTACTCACCCTGAGAC
TCGAGAAGGTGGCCAATAAGCTGATCCTTAACACTCAATCAGCGTTCATGAAGGGGCGAAATATTATGAATGGAATTATG
CCCTTACATGAAGTTCTACATGAGACT---------------AAAAGAAGAAATGAAGTTGGTCTTATTTTAAAGTTCGA
TTTTGAAAAGGCCTACGATAAAGTCAATTGGGACTTC---TTGTTTTGTGCCCTCAAACTCTGGGGTTTCTCTGAAACCT
GGTGTGGGTGGATAAAGAAGGTTGTCTCCAATGGG---ACTGTCAGTGTGAAACTTAATGATAAAATT---GGGCCCTAC
TTTGTCAGCCACAAGAGGGTGAGG---CAGGGGAATCCTCTATCTCCCATTCTCTTTAATTTTGTGGCAGATTGCATGGC
TAGGATGGTGAGG---------AAAGCACAATATGCTGGGATTATAACAGGTCTGGCAAGCAATCTGATTCCCAATGGAG
TGGTTCTATTACAGTATGCTGATGATACG-ATTGTGTGCTTAAA---AATGATATGGAAA-GTGCTAGGAATATGAACCG
CTCCTCTACCTATATGAAATGATGTCGGGTCTA---------AAGATTAATTTCTCTAAGAGTGAAATTGTTACCATTCA
TGGTGATGATGCTCTTGACATACAGTTTGCTGAACTATTCAACTGTCAGATTGGGAAACTCCCTATCAGA---TATCTCG
GGGTTCCAATCATCCCCAGCAAACTACACAACTGTGACTGGACTCATTTGGTGG--------------------------
--------------------------------------------------------------------------------
--------------------------------------------------------------------------------
--------------------------------------------------------------------------------
--------------------------------------------------------------------------------
-----------------------------------
>33404319 
--------------------------------------------------------------------------------
--------------------------------------------------------------------------------
--------------------------------------------------------------------------------
--------------------------------------------------------------------------------
--------------------------------------------------------------------------------
--------------------------------------------------------------------------------
--------------------------------------------------------------------------------
-----------------------CCATCAGCTTGGTGGGAGGCCTGTCCAAGCTTCTCGCCAAGGTCCTAGCTACCAGGT
TGAAGAAGGTAGTGAGTAAGGTGGTGTCTCCTCCCCAAAATCCCTTTGTTGAAGGAAGACAAATCTTTGATGTTGCGTTA
ATTGCTAATGAGGCCATAGACTCGCTG---------------CTGAAAGGGGATGAAGCTGGTGTGTTATGCAAATTGGC
CCTAGAGAAGGCTTATGATCATATTAATTGGGATTTC---CAGTTGCCAGTGATGCAAAAAATGGGTTTTGGGGAGAAAT
GGGCTGGTTGGATCAGGTGGTGCATCTCCACTGCT---TCTTTCTCGGTTTTGATTAACAGATCCCCT---CCGGGTTTT
TTCCAGACCACTCAAGGGTTAAGG---CAAGGGGAACCCATTTCCCCTTACTTGTTTGTTTTAGGAATGGAGCCCTTAAG
CTCCCTCATTACCAGAGTAGTTAGGGGGGGCTTCCTGACTGGTTCCAGGTTAAGGGGTAAGGGTGGCAGTGGGATTCAAG
TATCCCCCCTGTTGTTCGCGGATGCCCCGTTGGTTTTTTGTGAG---GACTCCCAAGACCAAATGGCTATTTTAAGCTGG
CTTTTAATGTGGTTTGAACCCATTTTTGGTCTG---------ACCATCAATTTGACCAAGAGTGAAATTCTGCTGGTGGG
AAGAGTAGAGAACGCTGAGGTTTTGGCTTCTGAACTGGGATCCAAAGTGGGTTCTCTCCCCTCCACT------TATTTGG
GGCTCCCTCTAGGTGCTCCTCATAAGTCGGTGGCTGTGTGGGATGGTGCA------------------------------
--------------------------------------------------------------------------------
--------------------------------------------------------------------------------
--------------------------------------------------------------------------------
--------------------------------------------------------------------------------
-----------------------------------
>161719996
--------------------------------------------------------------------------------
--------------------------------------------------------------------------------
--------------------------------------------------------------------------------
--------------------------------------------------------------------------------
--------------------------------------------------------------------------------
--------------------------------------------------------------------------------
--------------------------------------------------------------------------------
----------------------------------------------------------GCCAAGGTCTTGGCTAATAGGC
TTAAGAAAGTGTTAGGAAAAGTGGTATCGTCAGATCAGAATGCCTTTGTAATGGGTAGGCAGATTCTTGATGCCTCTCTA
ATTGCGAACGAGGTGATAGATGCTTGG---------------CAGAAAAGGAAAGAGAAAGGTCTCATCTGCAAACTGGA
TGTGGAGAAAGCGTATGACAGTATTAATTGGCAGTTT---CTGATGAAGGTCATGCAAAAAATGGGATTTGGTTCAAAAT
GGTTGGGGTGGATATGGAGCTGTATTTCCACATCC---AAACATTCGATCCTGGTAAATGGTGTGCCA---GCTGGATTT
TTTCCAAGTTCTAAGGGGCTGCGC---CAAGGAGACCCTCTTTCTCCCTATCTTTTTGTCATGGGGATGGAAGTCCTGAG
TGCTCTGATTAGGAGGGCTGTTGTAGGGGGCTTTCTCTGTGGGTGTAGTATAGGGGGAGGTAGAAGACCGACGGTGAATA
TCTCTCATCTATTGTTTGCTGATGATACAGTCGTGTTCTGTGAG---GCAAAGAAAGAACACTTATTGCACTTGAGTTGG
ATTTTGTTCTGGTTTGAAGCCGCGTCAGGGTTA---------AGGATCAACTTGGCCAAAAGTGAAGTTATCCCAGTCGG
AGAGGTGGAAGAGGTTGAGATGATGGCAGCGGAGCTAGGGTGTCGA----------------------------------
--------------------------------------------------------------------------------
--------------------------------------------------------------------------------
--------------------------------------------------------------------------------
--------------------------------------------------------------------------------
--------------------------------------------------------------------------------
-----------------------------------
>36005812 
--------------------------------------------------------------------------------
--------------------------------------------------------------------------------
--------------------------------------------------------------------------------
--------------------------------------------------------------------------------
--------------------------------------------------------------------------------
---------------------------------------------ATCTTATTCTTCCTAGCTTCAGGAGGTTGTGTGTT
GATTTTTGTCAAGGTTCTGCCAACTTGGTCCCCATTAACAGCTCCTACATCACTCTTATTCCTAAGAAGCCAGACCCTGA
AGTGGTAAATGATTATCGG---CCTATTTCGTTGTTGAACTGCTTAGTAAAGCTTCTCACGAAAATTTTGGCTAAAAGGC
TCCAGTCCGTTATAACAGAAGTAGTACATTTGCATCAGTTTGGTTTTATTCGGGGGAGGTCTATTCAAGACTGCTTG---
-GCATGGGTCAGTTTTTTCACTTTTGT---------------CATCAGTCCAAAAAAGAGGTGCTTATTCTCAAATTGGA
TTTTGAGAAAGCGTTTGATAAGGTCGAGCACTCAGTT---ATTTTGCAAATATTGCAGCACAAAGGATTTTCACCGAGAT
GGGTACAATGGATTCACCAGATTCTTTCTTTGGGG---ACCTCTGCAGTCTTATTAAATGGTTCTCCT---GGCAAAAAT
TTCTATTGCAAGAGGGGTGTCTGT---CAAGGAGACCCTCTTTCACCCCTGCTCTTTGG-TTAGCTGCGGATCTATTGCA
AGTATTATCAATC---------AAGCAG----------------------------------------------------
--------------------------------------------------------------------------------
--------------------------------------------------------------------------------
--------------------------------------------------------------------------------
--------------------------------------------------------------------------------
--------------------------------------------------------------------------------
--------------------------------------------------------------------------------
--------------------------------------------------------------------------------
--------------------------------------------------------------------------------
-----------------------------------
>161568691 
--------------------------------------------------------------------------------
--------------------------------------------------------------------------------
--------------------------------------------------------------------------------
--------------------------------------------------------------------------------
------------------------------------------------------------------TCAAACAAGTCTCC
AGGGCCA-GACGGGTTCCCCTGTGAGTTCTTCAAAGCAACCTGGCCAGTGATAGCACACGATCTCACCGTCGCTGTCCAA
TCTGTTTTTCAGTTGGGTTTTCTTCCGAAAGGCATAAACTCCACGATTCTGGCGCTTATCCCGAAGAAGACTAATGTATC
AGAGATGAGAGACTATAGG---CCCATTGCTTGCTGCAATGTGATCTATAAAATTGTCTCGAAACTTCTGGCAAATCGGC
TCAAGGTGGTGCTTCCGAGGATGATTGCAGAAAATCAATCTGCTTTCGTAAAGGGAAGGCTCTTAATGGAGAATGTCTTG
CTGGCTTCGGAAATAGTGAAGGATTAT------------CACAAGGATTCGATCTCTCCTCGCTGTACTATGAAACTGGA
TATCTCAAAGGCATTCGACTCTGTACAATGGTCTTTC---CTGCTGAATAGTTTAGAAGCTATGAAGTTCCCGGGAAAAT
TCATTCACTGGATAAAGCTCTGTGTCACTTCCCCA---ACCTTCTCAGTTCAAGTGAATGGTGATCTA---GCGGGGTAC
TTCCAGAGTTCTAGAGGTCTGAGA---CAGGGGTGCTCTCTTTCTCCATACCTCTTTGTCCTCTGTATGAATGTGCTTTC
ATATAAGATTGAA---------AAA-------------------------------------------------------
--------------------------------------------------------------------------------
--------------------------------------------------------------------------------
--------------------------------------------------------------------------------
--------------------------------------------------------------------------------
--------------------------------------------------------------------------------
--------------------------------------------------------------------------------
--------------------------------------------------------------------------------
--------------------------------------------------------------------------------
-----------------------------------
>166944352 
--------------------------------------------------------------------------------
--------------------------------------------------------------------------------
--------------------------------------------------------------------------------
--------------------------------------------------------------------------------
----------------AA--------------------------------------------------------------
-----------------------------------------------------AGAAGGACGTGGTTGAAGCTATTAAAG
AATTCCAAAGTAGCGGGGAGCTGCTAAAAGAATGGCAAGGGACTTTCCTCGTTCTCATCTCCCAAACAAACTGGGTCTCA
AGGTATGGCAGATTTCAGG---CCCATAAGTCTCTGCAATGTAGTTTATAAGTTTATTGCCAAGTTGCTGGCAAACAGGC
TCAAAGCTTTTCTCCCCAAGTTGATATCCAAATCTCAAGAGGGTTTCGTGAAAGGTAAACACATTCAAGACGGGATCGTG
GTGGTCCATGAGGCCTTGCATTCGGTG---------------AAAAACAGAGGTTCAGCTGGTATGATGATAAAATTAGA
TCTTAGCAAGGCATATGACAGAGTTTCTTGGGGGGTG---CTGGATAACACCTTGGAAGCCTTTGGCTTTAATGAAGAAT
GGAGGGGATGGATGAGGAAGTGTGTAGGCCTCCCT---ACCTTTTCTGTATTGATCAATGGAGCTTCT---ACGCCATTT
TTTCATGCTGAGAGAGGGTTAAGA---CAGGGGGACCCTCTCTCGCCGTACTTGTTTTTACTGGTGGCAGAATTATTAGG
GAGGCTGTTGGAG---------AAGGCCAACAGAGAAGGAAAAATTAAAGGCATTGCTCCAGCCTCCACCGGTCCTAGGA
TTACCCATCAGCAATTTGTGGATGACACTATCCTAATGGGAGAGGCAAGAATTAGGGAAGCAAAACAAATTAAGGAATGT
TTGAGGGTTTATGAGAAGGGTACC--------------------------------------------------------
--------------------------------------------------------------------------------
--------------------------------------------------------------------------------
--------------------------------------------------------------------------------
--------------------------------------------------------------------------------
--------------------------------------------------------------------------------
--------------------------------------------------------------------------------
-----------------------------------
>34947885 
--------------------------------------------------------------------------------
--------------------------------------------------------------------------------
--------------------------------------------------------------------------------
--------------------------------------------------------------------------------
--------------------------------------------------------------------------------
--------------------------------------------------------------------------------
--------------------------------------------------------------------------------
--------GCACCAGATTTAGGCCAATATGCCTGCAGAACTGTTGTGTGAAGATCCTATCCAAGATTCTAACAACAAGAC
TACAACTACAGATAGGAAAGCTGGTGGACCTAGACCAGACAGGTTTTATCAAGGGCCGGTCAATCACTGAAAACTTCGTT
TATGCAATGGAGTTAGTTCAGTGCTGC---------------CACAAACGCAGGATCCCAACGCTGGTGGTAAAGTTAGA
CTTTGCCAAGGCATTTGACACAGTAAACTGGGAAGCT---TTGGAGGTAGTAATGCAGGCAAGAGGCTTCAACGAGATAT
GGAGAAGATGGATGAAGCACACTCTGCAATCATCT---CGATCAGCGGGATTGGTGAATGGCTGCCCT---GGACCATGG
ATCAGTTGTTGTCGTGGCCTCCGG---CAGGGCAACCCCATCTCACCATACTTGTTCATCCTAATTGCAGATGTGCTACA
AGTGCTCATC------------------------AAAAGGACTGCAGACATCAGACATTCGATTGTGAACGATGCTGGAT
GCCCAATGCTACAGTATGCCGATGACACGCTGCTGCTTGTCAAA---GGAGAGCTATCAGACATCCCGGCACTTAGAAGG
GTGCTCGATCACGTTGCTGACGCCACCGGGCTT---------CCAATCAACTACATTTAGAGCACTGGTGGTCTCCTTCA
CAATGGAGGAAGAGGACCTTCACAGAATGGATTTGACGCTCCTCGGTTGTTACAACAAGAAGGCTTCCCCCGTACATTAC
CT------------------------------------------------------------------------------
--------------------------------------------------------------------------------
--------------------------------------------------------------------------------
--------------------------------------------------------------------------------
--------------------------------------------------------------------------------
-----------------------------------
>89546740 
--------------------------------------------------------------------------------
--------------------------------------------------------------------------------
--------------------------------------------------------------------------------
--------------------------------------------------------------------------------
--------------------------------------------------------------------------------
--------------------------------------------------------------------------------
--------------------------------------------------TGCTTTGATTCCTAAAAAAGATAATCCTGA
AACTGCGGCTGATTTTAGA---CCTACTAGCTTGTGTAATGTTTGTTACAAGATCATTACCAAAATTTTAGTTAAGAGAC
TTAGACCTCTTCTGGAAAAGTGTATTTCTAAAAACCAAGGTGCCTTTGCACCAGGAAGATCCATTCAGGATAACATTTAA
ATTGCTCATGAGTTGTTCTCAGACTTT---------CAGCGAAAAAAAGGGAACTTAGGTGCAATGGCAGTCAAACTTGA
CCTTGAGAAAGCTTATGATTTCTTAAATTGGAATTAT---ATCGAGGCTTGTCTCCATAAATTTGGGTTCAATACACATT
GGATTTCTCTGATAACGAAATGTATCACTACTGCT---TCTTTTTCTATATTGGTTAATGGCAAGTCT---GAAGATTGG
TTTAAACCTTCAAGAGGAATCAGA---CAAGGTGATCCCTTATCCCCTTGTATCTTTATCTTAGCTATGGAACCCCTCAT
TCGACACCTAAAT------AGTTTATCAACCAGAAGTAAAACCCATGTTGGTATGCTTTCTTCCTGGCTAGGTTTTAGGA
TTTCAAACCTAATGTTTGCTGATGACTGCCTTATTTTTGGGAAA---GCTTCTCCCAAAGCCGCTAGAAATATTCTTACT
GTTTTGAATAATTTCTCTGCTGCCTCTGGTCAG---------AAAATAAACTTTGACAAGTCTTCTTTGTATTTCTCTCC
AAAGGTCAGTAATGTGACCAAAGTTAATATAGTTAGTATATTAGCTATACAACAGAAAGCTACCGTAGGCAAGTATCTTG
GCATTCACAATGTGATTTTCTGGAAAGACCCTTCAAATGCAAAGGAACTTATGCTCAGAATTTC----------------
--------------------------------------------------------------------------------
--------------------------------------------------------------------------------
--------------------------------------------------------------------------------
--------------------------------------------------------------------------------
-----------------------------------
>9296668
--------------------------------------------------------------------------------
--------------------------------------------------------------------------------
--------------------------------------------------------------------------------
--------------------------------------------------------------------------------
--------------------------------------------------------------------------------
--------------------------------------------------------------------------------
--------------------------------------------------------------------------------
-----------------------------------------------------------------------------GCA
CGAGGCATAGGAGTATGGAATTTCAGATTCCAGAAGAACAGACGTTTGTGGTCTGTTGTTCAATCAACATGATGGGCCAG
CTCGTCATCTCGT-----------------------------CAGTCACAATTCACATGACGCTCGTCTGTGTCTATGCA
ATTTCGTTGTGTGTATATCAAAATAGAACATGAAGCA---ATGATAATCCTAATGCAGGCCAAGGGGTTTGGCCAGTTAT
GGATAAAATGGATGAGAAAAATCTTTGAGTCCGAT---ACTTCTGCAGTTTTACTGAATGGGGTGCCA---GGGAAGACT
TTTAATTGCAAAAGGGGAGTCAGA---CAAGGGGATCCCTTATCCCCCTTATTATTTGTCCTGGCAGCAGATTTCCTTCA
GTCTTTGGTCAAT---------AAAGGGAAGGATTTAGGTCTGCTAAGATTGCCCTTTCCCTTAAATTCTAATCTGGACT
TCCCCATAGTGCAATACGCTGATGATACCTTGATAATCATGGAG---ACAGACTCAAGACAGTTAATGTTTCTTAAATCT
CTGCTTAACACCTTTGCCAATTGTACTGGCCTG---------AA------------------------------------
--------------------------------------------------------------------------------
--------------------------------------------------------------------------------
--------------------------------------------------------------------------------
--------------------------------------------------------------------------------
--------------------------------------------------------------------------------
--------------------------------------------------------------------------------
-----------------------------------
>159722176 
--------------------------------------------------------------------------------
--------------------------------------------------------------------------------
--------------------------------------------------------------------------------
--------------------------------------------------------------------------------
--------------------------------------------------------------------------------
--------------------------------------------------------------------------------
--------------------------------------------------------------------------------
--------------------------------------------------------------------------------
-------CATCCTGTCAAAAATCATTGAAGAAAACCAAAGTGGCTTTATCAGAAATAGAAACATCCATGAGGCCATTGCC
TTGGTTCAAGAAATGGTACATCAAATT------------GATAAGAATGTGTTTGGTGGGAATGTGATTATGAAGATAGA
TATGTCCAAGGCTTATGATAGACTTGAATGGAGATTT---TTGCTCAGAGCAATGAAAGAGATGGGATTTTCTAATTAGT
TCATTGACATTGTGTACAGAAGTATCAACAGTATT---GAATATACTTTCAATTTTAATGGCAGATGT---CATGGATTG
TTCAAATCCAGCAGAGGAGTTAGA---CAAGGGGATCCCCTATCTCCCCTACTCTTTGTTATTGCTCAACAGATTTTTAG
CTGCAACCTCAAT---------AAGCTCATGCACAAAGGAAAGATCAAGGCTTTTAACATGGGACAGAAAGTGGACCCCA
TCTCCCACCTCCTATATGCTGATGACATGATCTTATTTTTTAAT---GGGGATAAAAGAACCATCACCTGCCTCAACACC
CTGCTCAAGAAATATGAGATGTCCTTTGGACAA---------CTCGTAAAATTTGACAAAAGTGAGTTGTATATGTCAAA
ACACATCAGCAAAAACAGAATAAAAAGCATAAAAGACCAACTGGGATGCAGAATTGGGCAACTCCCCTTTACTTATCTAG
GGGCTCCTATTTACAAAGGTAAAGCCAAAGCTAGCTACTTTGATGACCTTGTGC--------------------------
--------------------------------------------------------------------------------
--------------------------------------------------------------------------------
--------------------------------------------------------------------------------
--------------------------------------------------------------------------------
-----------------------------------
>198287253
--------------------------------------------------------------------------------
--------------------------------------------------------------------------------
--------------------------------------------------------------------------------
--------------------------------------------------------------------------------
--------------------------------------------------------------------------------
--------------------------------------------------------------------------------
--------------------------------------------------------------------------------
----------------------------------------------------------------------------CATC
TCCGTCCTGCAATTCCATCGATCGTTGATGCCGATCAGACTGGTTTCATTCATGGGCGTAGCATTGCCGAAAATTTTGTT
TACGCTGCTGATCTCCTTAGTTGCTGC---------------CACAAACGGGGAGCAGCGACAGCCGTCCTGAAACTAGA
TTTCAAAAAAGCTTTCGACTCGATCGAATGGAGTAGC---TTGGATGCTATCCTTATGGCTCGTGGTTTTGATGATCGGT
GGCGCGGTTGGATTGGGAAGGTTCTGTCCACCGGG---AAAACAGCTGTCATGCTCAATGGTGTCCCA---GGTCGATGG
ATTACGTGCCGTCGAGGCCTTCGA---CAAGGAGATCCTATCTCTCCATACCTCTTCATTATTGTCGCTGATGTCCTGCA
GCGCCTG---------------ATCAAACAAGCTTCACACCGAGGTGAACTGTGCCACCCCGTCGATCCTACACTCCCAT
GCCCTGTGTTGCAATACGCGGACGACACCTTAATCATCACAAAA---GGGGATGCCGCCTCGATGCGTGCACTCAAATCC
ATTCTGGATGATTTTTCTGCTGCAACTGGTCTC---------ACTATTAACTTCCACAAATCCACCTTTGTTCCAATGCA
TGTCGCTACTGCTGAATCTGATGACATGGCATCCATCCTGGGTTGTGCTGTCTCTAGCTTTCCTCAGACT---TACCTCG
GCCTACCGCTCTCTCCCCACAAACTCCGGGTGGCAGACTACAAACCTCTGATTGACAGTTTCGATCGCTATCTCTC-AGT
TGGAAAGCTAAGCTCTGAG-------------------------------------------------------------
--------------------------------------------------------------------------------
--------------------------------------------------------------------------------
--------------------------------------------------------------------------------
-----------------------------------
>26057269
--------------------------------------------------------------------------------
--------------------------------------------------------------------------------
--------------------------------------------------------------------------------
--------------------------------------------------------------------------------
--------------------------------------------------------------------------------
--------------------------------------------------------------------------------
--------------------------------------------------------------------------------
--------------------------------------------------------------------------------
-----------------------------------------------------------------CTTCATAGTGCACTC
ATAGCAAATGAGGTGATAGATGAGGCC---------------AAGAGGAGCAACAAATCATGCCTCGTTTTCAAAGTGGA
TTATGAAAAGGCATACGATTCGGTTTCATGGAATTTT---CTGATGTATATGATGTGGAGAATGGATTTCAGTCCGAAAT
GGATAAAATGGATTGAAGAGTGTGTCAAATCTGCA---TCTATTTCTGTTTTAGTGAATGGTAGCCCG---ACAGCTGAG
TTCCTACCGCAGAGGGGTCTTAGG---CAAGGAGACCCATTGACACCTTTTTTATTCAATATTGTGGCTGAAGGTCTAAA
TGGTTTGATGAGGA--------GAGCAGTGGAGGAAAATCTGTACAAGCCCTACCTAGTTGGTGCAAATGGTGTGCCCAT
CAG-CATCTTACAGTATGCTGATGACACAATTTTTTTTGGGGAA---GCAGCCAAGGAGAATGTAGAAGCTATTAAGGTG
ATCCTTAGGTCATTTGAGTTGGTTTCTAATTTA---------AGGATCAACTTCGCTAAGAGCTGTTTTGGTGTGTTTGG
AGTGACAGATCAATGGAAGCAAGAGGCGGCCAATTATTTGCATTGTAGTTTGCTGGCTTTTCCATTTATA---TATCTGG
GTATACCCATAGGGGCCAACTCGAGGCGATGTCACATGTGGGACTCAATTATCCGTAAATGTGAGAGAAAGTTATCGAAA
TGGAAGTAAAGGCACATTTCGTTTGG------------------------------------------------------
--------------------------------------------------------------------------------
--------------------------------------------------------------------------------
--------------------------------------------------------------------------------
-----------------------------------
>33467072
--------------------------------------------------------------------------------
--------------------------------------------------------------------------------
--------------------------------------------------------------------------------
--------------------------------------------------------------------------------
--------------------------------------------------------------------------------
--------------------------------------------------------------------------------
--------------------------------------------------------------------------------
--------------------------------------------------------------------------------
-----------------------------------------------------------------TCTTAGACAATTTCA
TGCTTGTGCAGCACACTGCAAGGTTTC-------------TTCATCGTCAAAGGCAAGCCCGCATTCTTTTCAAGCTCGA
CATTTCTAAGGCTTTTGATTTGGTATCTTGGGCTTTC---TTGCTAGAAGTCTTGCAGAAGTTGGGTTTTGGGCAGATCT
GGCATGACATCATTTGTGGGCTGTTAGCCTCTTCT---TTGACGAGAATTTTATTAAATGGTGTTCCC---GGGGACTAC
ATTGCTCACCAGCGGGGTCTTCGG---CAGGGGGACCCTTTATCTCCAATGTTGTTCATCTTAGTCATGGACACTCTCAA
CTTGCTA---------------ATCCAGAGGGCCTCTGATGAAGGGATGCTTCACTCTCTTTCCACGAACAGTTTGCAGC
ACCGATTCTCTTTATACGCGGATGATGCGGTGGTTTTCCTCAAG---CCGGTGCCTTCAGACATAACTCTGATTCTGGAA
ATCCTTCGGATCTTTGGGGATGCGTCCGGTCTA---------AAGACCAACGTTCAGAAGAGTAATGTTTTTCCTATTCG
ATATTCTGAGGCGGATCTTGCTTGTGTTCAGGAGCTCCTTCCATGTTCCATTTCGGAGTTTCCCTGTCAG---TACCTTG
GCCTCCCGCTTTCTCTTGGAAAGCTTANGAGAAGTCAAATTCAAGCAATTGTCGATAAAACTGCAGCACAGTTACCTGGG
TGGAAAGCTGATTTGATGACA-----------------------------------------------------------
--------------------------------------------------------------------------------
--------------------------------------------------------------------------------
--------------------------------------------------------------------------------
-----------------------------------
>12507272 
--------------------------------------------------------------------------------
--------------------------------------------------------------------------------
--------------------------------------------------------------------------------
--------------------------------------------------------------------------------
--------------------------------------------------------------------------------
--------------------------------------------------------------------------------
--------------------------------------------------------------------------------
--------------------------------------------------------------------------------
------------------------------------------------------------------CTGGTCATAGATAC
ATAAGGAGATGCCCTCTATCATTCCAA------------AAACCATATGGGTTCATTAGAGCTAGATTCATTCATGACTG
CTTAGCTTGGGCTCTTGAATATCTGCACCTCTGCCAC---CAGTCTAGATAAGAAATAGTCATCCTAAAGCTTGACTTCG
AAAAAGCCTTTGACAAGGTGGAACACGAGTTGATG---TTGCAAATCATGCAACATAAGGGCTTCCCT---GGGAAAGTA
TTTCACTGTCGAAGAGGAGTCAGA---CAAGGTGATCCTTTATCCCCTCTTCTTTTTGTTCTGGCTGCTGACTTTCTCCA
AACTATCCTTAAT---------GCAGCCAAACAATAGGGTCTCTCATCCCTCCCTCTTGGCCTTCCTGCTAATCAAGACT
TTCCAATTCTTCAATATGCTGATGATACTTTAATTTTACTCCAA---GGCAACATTGATCAGCTTCTATTCCTTAAAGGT
ATTCTTAACACCTTTGCAGAGTCAACAGGCCTC---------AAAGTTAATTATGAAAAATCTATGATGGTCCCAATCAA
TATTGATGCTAATCATCTCAACATTCTGGCAAGCACTTTTGG--------------------------------------
--------------------------------------------------------------------------------
--------------------------------------------------------------------------------
--------------------------------------------------------------------------------
--------------------------------------------------------------------------------
--------------------------------------------------------------------------------
-----------------------------------
>35305587
--------------------------------------------------------------------------------
--------------------------------------------------------------------------------
--------------------------------------------------------------------------------
--------------------------------------------------------------------------------
--------------------------------------------------------------------------------
--------------------------------------------------------------------------------
--------------------------------------------------------------------------------
--------------------------------------------------------------------------------
----------------------------------------------------------GGGGGAGGTCTATTCAAGACTG
CTTGGCTTGGGTCAGTTTTTGCACTTT------------TGTCATCAGTCCAAAAAAGAGGTGCTTATTCTCAAATTGGA
TTTTGAGAAAGCGTTTGATAAGGTCGAGCACTCAGTT---ATTTTGCAAATATTGCAGCACAAAGGATTTTCACCGAGAT
GGGTACAATGGATTCACCAGATTCTTTCTTTGGGG---ACCTCTGCAGTCTTATTAAATGGTTCTCCT---GGCAAAAAT
TTCTATTGCAAGAGGGGTGTCTGT---CAAGGAGACCCTCTTTCACCCCTGCTCTTTGTGTTAGCTGCGGATCTATTGCA
AAGTATTATCAAT---------CAAGCAGCAAATAGAGGTCTTCTCCTTCATCCTCTAAGTAATAATTTTGGGGG-GATT
TCCTGATAGTGCAATACGCGGATGACACGCTGCTTCTTCTTAGA---TCGTTCGCTGATTCTACTGGT---TTGCAGGGT
TTGCAGATTAATTTTGCTAAGTCGCTCATGGTC---------CCGATTAATGTTAGTGAAGAGAGGATTTCTCATCTTGC
CAAAACTTTTGGCTGCACTGTGGGTACTCTACCCTTTATTATTTAGGCCTGCCTTGGGGACCACTTTGCT---TACAGTG
ACAGA---------------------------------------------------------------------------
--------------------------------------------------------------------------------
--------------------------------------------------------------------------------
--------------------------------------------------------------------------------
--------------------------------------------------------------------------------
-----------------------------------
>35965933 
--------------------------------------------------------------------------------
--------------------------------------------------------------------------------
--------------------------------------------------------------------------------
--------------------------------------------------------------------------------
--------------------------------------------------------------------------------
--------------------------------------------------------------------------------
--------------------------------------------------------------------------------
--------------------------------------------------------------------------------
--------------------------------------------------------------------------------
----------------------CACCA---------------GAGGTGACAGATTGACAAGTCAACCNTAACAAACCTGG
TTAACCAAAGCCC------------AAAGCTAAAGCT---AAATGGTTACACAATTACATATATGTACCTTTCTGCCATT
AAATGATGTATTAGACGATTACATTATGAGGCAAA---TCTTCCTCCGTGCTTCTAAATGGAACCCCA---GGAAAATCC
TTCCCTTGCAAGAGGGGAGTGAGA---CAAGGTGACCCTCTCTCCCCCCTTCTGTTTGTTCTTGCAGCTGATCTATTGCA
AACTATAGTGAAC---------AAAGCTTGGAATGCTGGTATTCTCACTCATCCTCTCAATGATAGTTTTGGGGGTGACT
TCCCCATCATCCAATATGGGGATGACACCCTCTTAATCCTGCCT---GGTGACAGCAGATCACTCTTCAACCTCAAAGGT
CTGTTGAGAACATTCTCTGATTCTACAGGATTG---------CATGTTAATTTTGCAAAATCCTTCCTAGTACCTATCAA
CATCACCCCTGAAAGAACCATTCATTTAGCAAGAACTTTTGGTTGTGAGGTTGGTGCTGTGCCATTTACA---TACCTTG
GGCTCCCCCTTGGAACAACAAAGCCTGCATTACAGGAATTCTCTCCACTGCTCACCAGAATAGAAAAAAAGGTTGTCAGG
TATCAGCAAGCATTT--A--------------------------------------------------------------
--------------------------------------------------------------------------------
--------------------------------------------------------------------------------
--------------------------------------------------------------------------------
-----------------------------------
>90253565
--------------------------------------------------------------------------------
--------------------------------------------------------------------------------
--------------------------------------------------------------------------------
--------------------------------------------------------------------------------
--------------------------------------------------------------------------------
--------------------------------------------------------------------------------
--------------------------------------------------------------------------------
-----------------------------------------------------------------GAGTATACACTATGG
CAACGAATGATGCAAAAGCTAAATAAATGTTGTGGTAGCAACATCGCTCCGATGGTCCTGG-TATAGAGAAAATCAACCC
TACGGTGGGGACACACTCCCGGCC------------------CATCTCTTTCCTCCGTTGTAAACGTTACATGCATCTGA
TTTTGAAAAAGCATTCGATACCCTCAACTGGAATTAC---CTCGATAACTGTATGGCTCAAATGGGGTTTGGCGATGTCT
GGAGATCCTGGATCAGCGCGATAATCTCCTCAGCA---AGAGTGTCTGTCCTCGTTAATGGCGCCCCA---ACCGATGAG
TTTAAGATGGAAAGGGGTATTCGT---CAGGGAGACCCCTTGTCCCCGTTCCTTTTTATCATTGCTACTGAAGGGCTTCG
GATCATGATGACA---------GAGGCGATAGAAAAAAACATCTTCAAAGGCGTCCAAACTCCGAATCAGGGACCTCTTC
TCTCCTCTTTTCACTATGCAGATGACGCCATATTTATGGGCGAT---TGGTCGACTGAAAACTGTAAAAACTTACTGCGT
ATTCTGTCTTGTTTCCATCTTGTTTCAGGTTTA---------AAAATCAACATCAGGAAGTGCAGAATTTTTGGAGTTGA
AATTCAGCAAAGAGAGGTCAACGAGATCGCTGCGAGACTTGGATGCGAAGGAGGAAGTTTCCCTTTTACT---TTCCTTG
GAATGCCTATCGGTGGTGGTATGTCTCGGACTAGCAGATGGCAACAAATTCTGGATTCTTGCTCGCGGAAGCTTTCCAAC
TGGAAAGCAAACCTGATGTCTATGGGAGGAAGGGCTGTCTTGTGCAAAACAGTTCTGGGCGCCGTGGGGTCTTATCTTTT
CTCGTTCTATAAAGCCCCCTACC---------------------------------------------------------
--------------------------------------------------------------------------------
--------------------------------------------------------------------------------
-----------------------------------
>113184602 
--------------------------------------------------------------------------------
--------------------------------------------------------------------------------
--------------------------------------------------------------------------------
--------------------------------------------------------------------------------
--------------------------------------------------------------------------------
--------------------------------------------------------------------------------
--------------------------------------------------------------------------------
--------------------------------------------------------------------------------
------------------------------------------------------------GTTAACATAAAAATGATGTA
GTTATCTAAGACTATAAATTTTAGAATC--------------ATAATTGATTCTAGACTACAAATTATCAATTAAAAATA
TTCTGAGAAGGCTTATGAT---------AAGAAGTTC---CTAGTGGAGGTTATGAGGCAAATGGGTTTCCCTAGTTTAT
GGTGTAAATGGGTTAAAGGTGTTTTAGTTTCGGCT---AGATCCTCGGTTTTAGTTAACGGATCTCCT---ATTTTTGAG
TTTAGTTGTTTCAAATGTGTTAGA---CAAGAAGACCCGTTATCTCCGTTTCTGTTCCTTGTGATTATGGAAGCCCTTTC
CAGCATTTTTAGT---------AAAGCGGGGATCGAAGGCCTTTTCAATGGAATTCAAACTCCTAATAATGGTCCGAAGA
TCACTCATCTTTTTTATGTTGATGATGCTCTCTTGATGGGGGAATGAGACAAGGGTAATGTGAAGAATGTGGCTAGATGT
CTGAGGATTTTTTTTTATCTTTGTTCAGGTTTA---------AAAATTAATTTGCATAAGTCTAACTTTTACGGGTTGGG
TGTGGAACATGGTGAAATAAATGATAGGGCTAAGGTATTGGGGTGTAATACAGATAATATCCCGCTTATG---TATCTAG
GTATTACGGTGGGGGCTAACATGAATAGAGTTAATAATCGGACCCCGATCATAGAAGTTTTTGACAAAAGATTGTCGAAC
TGGAAAGCTAAAACTATTTCGATATGGGGGAGGCTTACTCTAATTAATTCAGTATTAGAAAGCCTTCCTATCTATTACTT
CTCA----------------------------------------------------------------------------
--------------------------------------------------------------------------------
--------------------------------------------------------------------------------
-----------------------------------
>211125225 
--------------------------------------------------------------------------------
--------------------------------------------------------------------------------
--------------------------------------------------------------------------------
-------------------------TCAAGCACAGATCTAT---------------------------------------
--------------------------------------------------------------------------------
--------------------------------------------------------------------------------
--------------------------------------------------------------------------------
--------------------------------------------------------------------------------
------------------------------------------------------------------------TCAAGATT
GTTTGGCATGACCCTATGAGTACATTCA--------------CCAATGCCAACAGTCAAAAAAGAAGCAGTTGTCTTAAA
GCTGGACTTTGCTAAAGCCTTTGATACAATAGAGCACAATGCCATCCTGGCGATGCACAGACAGCTTGGTTTCCCTGACA
AGTGGATCAGTTGGGTCCAGACCATTCTCAATTCAGGTTCCTCTGCGATTCTATTGAACGGTGTCCTC---GGGAGATTT
TTTCGGTGTATGAGAGGGGTCAGG---CAAGGTGATCCTCTTTCACCACTCCTTTCTGTCATTGCAGCGGACCTTCTCTA
ATATATCATCAAC---------AAAGCCGTAAATATGGGCATCCTCTGGGCTCCTCTAGATGGCGCCACCCCTTCTGACT
TTCCTGTCATTCAATATGCAGATGACACCCTCATCATCATGAAT---GCCTCGTAGAGGGAGTTGTTCTGCTTAAAAGGT
ATTATGCATTCATTCTCCATGTTGACAGGACTC---------AAGATTAATTTTCACAGATCCTGCCTCTTGCCGATCAA
CCTGGATGCCACCAAAACCAATC---------------------------------------------------------
--------------------------------------------------------------------------------
--------------------------------------------------------------------------------
--------------------------------------------------------------------------------
--------------------------------------------------------------------------------
--------------------------------------------------------------------------------
-----------------------------------
>74429123 
--------------------------------------------------------------------------------
--------------------------------------------------------------------------------
--------------------------------------------------------------------------------
--------------------------------------------------------------------------------
--------------------------------------------------------------------------------
--------------------------------------------------------------------------------
--------------------------------------------------------------------------------
--------------------------------------------------------------------------------
--------------------------------------------------------------------------------
--------------------------------------------------------------------------------
--------------------------------------------TCGAGGTGTTGCGCCGGTACGGCTTCCCCGACAGGT
TTCTGGACTGGCTCGCCCTTCTCCTCAGTTCGGCG---AGCACCAGAGTGCTGATCAACGGCGAGCCA---GGCCCTCCC
ATCTGGCACCGCCGCGGGCTGCGA---CAGGGAGACCCGCTCTCCCCGCAGCTGTTCGTGCTGGCCGTCGACGTGCTGGG
ACGGCTGTTCAGG---------TGCACCACCGAAGTGGGCATCCTCAGGGAGCTGCACCCCCAGCGC------CACATCC
CTGGGATTTCCCTCTATGCCGATGACGTCGTCCTCTTCTGCCGC---CCCTCATGCGATGACACGGCCGCCGTCAAAGAG
ATCCTACTGCTGTTCGGGCGCGCCTCTGGCCTC---------CAGGTCAATTACAGCAAGAGTTCGGCTGCCCTCATCAA
CGGCACGGACGAGGACGCCGCGGTGGTCACCGCCGGTCTGGGCTGCCCCATTGTGTCAATGCCAATGACC---TACCTGG
GCATCCCACTGACGATCAGGCCACCGACATGCGCGCAGCTGCAGCCCCTGGTGGATCGCATCGCTGCCCAGCTCCCGGCG
TGGAAAGCTCACCTCGTGCC------------------------------------------------------------
--------------------------------------------------------------------------------
--------------------------------------------------------------------------------
--------------------------------------------------------------------------------
-----------------------------------
>35965948
--------------------------------------------------------------------------------
--------------------------------------------------------------------------------
--------------------------------------------------------------------------------
--------------------------------------------------------------------------------
--------------------------------------------------------------------------------
--------------------------------------------------------------------------------
--------------------------------------------------------------------------------
--------------------------------------------------------------------------------
--------------------------------------------------------------------------------
-----------------------------------------------------------------------------TGA
TTTTGAAAAAGCATATGATAAGCTTAATTGGGAGTTC---TTGGATGAATGTCTCAAACAAAGAGGTTTTGGTGATAAAT
GGTGTGGTTGGATCAAACTTGTGATGAGCTCGGGT---ACTGTTAGTGTCAAGTTGAACAACTACACG---GGTAGCTAC
TTTAAATCTGGCAGGGGGGTCAGA---CAGGGTGATCCTTTGTCCCCTTTCCTGTTTAATATAGCTGCTGATACTTTGGC
CAAAATGATTTCC---------CTAGCCCAAAGAAACAAACTATTCAAAGGCTTGGTACCAGAGTATATTGAAAATGGTG
TTGCTGTATTACAATATGCGGATGACACAATTTTGTGCATCCAG---GATGATATAATCCAGGCTGCTAATCTCAAGCTG
TTGCTATACTTATATGAAGATATGTCTGGCCTT---------AAAATCAATTTTTCCAAGAGCGAGGTTATAATGGTAAG
CCAAGATGAAGCAAAAAGCCTTGAGTTCTCAAATATGTTCAATTGTACAACTTGAAAGTGGCCTATTAAA---TATTTAN
GGATACCAGTGGCTGGATCTAGACTTCATGTTGCTGACTGGTTACCTATCTGTGAAAAAGTAATGAAAAGGCTTGATGGT
TGGAAAGGGTACTTCCT---------------------------------------------------------------
--------------------------------------------------------------------------------
--------------------------------------------------------------------------------
--------------------------------------------------------------------------------
-----------------------------------
>222367092
--------------------------------------------------------------------------------
--------------------------------------------------------------------------------
--------------------------------------------------------------------------------
--------------------------------------------------------------------------------
--------------------------------------------------------------------------------
--------------------------------------------------------------------------------
--------------------------------------------------------------------------------
--------------------------------------------------------------------------------
--------------------------------------------------------------------------------
--------------------------------------------------------------------------------
-----CCACGCGTCCGGACAAAGTCAAGTGGTCTTTT---CTTCAACAGACTCTCAGAATGAAAGGATTTTCTGCAGAGT
GGCGCGCAATGATCCATAGTTTTGTGGCTGGAGGT---AGTGTTGCCATTAAAGTCAATGATGACGTT---GGCAACTAT
TTCCAACCAAAGAAAGGATTGCGA---CAAGGTGACTCAATATCGCCCATGCTATTCAATATAGTGGCGGATATGTTAGC
GGTCATGATTGAG---------CGTGCCAAGGTTGATGGCCAAATTGATGGGGTAGTGAATCATCTAGTGGATGGTGGTC
TTTCTATCCTTCAATATGCCGATGATACGATTCTCTTTATGGAT---CATGACCTCGAGAAAGCAAGAAATCTGAAATTA
ATTTTATCAGCATTCGAGCAACTCTCAGGGCTT---------AAGATAAATTTCCATAAAAGTGAATTGTATGGTTTTGG
CGAGGCTCAAGACGAGGCCCATCTGTATGCCGACCTGTTCGGATGCGGGTTGGGCCAGTTTCCGATCACT---TATTTGG
GTATACCGATACATTATCGAAGACTCACAAATGCTGAATGGAAACACGTCGAGGAGAGACTACAAAAAAGGCTTAGCAGT
TGGAAAGGT-----------------------------------------------------------------------
--------------------------------------------------------------------------------
--------------------------------------------------------------------------------
--------------------------------------------------------------------------------
-----------------------------------
>34951696
--------------------------------------------------------------------------------
--------------------------------------------------------------------------------
--------------------------------------------------------------------------------
--------------------------------------------------------------------------------
--------------------------------------------------------------------------------
--------------------------------------------------------------------------------
--------------------------------------------------------------------------------
--------------------------------------------------------------------------------
--------------------------------------------------------------------------------
--------------------------------------------------------------------------------
-------------------------------A--GCA---ATGTTAAAACTGATGGAAGTGAAAGGTTTTGGGCACAAGT
GGATTTCTTGGATAACGGATATCTTCTCAACTGGA---ACATCAGCTGTTCTACTTAATGGAGTCCCA---GGGAAAACT
TTTCACTGTAGAAGGGGGGTTAGG---CAAGGTGATCCTCTATCACCTCTCCTTTTTGTGCTTGCAGCTGACTTCCTCCA
GTCTCTAGTAAAC---------AAAGCCAAGAACATGGGTCTTCTGAATTTGCCAATACCCTCTAACCACTCCCAGGACT
TCCCTGTCATTCAATATGCTGATGACACCCTGATAATAGCTGAG---GGGGATCCAAGACAACTTTTTTTCCTAAAGACG
GTGCTTAACAATTTCTCCATGTCAACTGGTCTG---------AAAATAAATTTCAATAAGTCTATGATGGTCCCCATTAA
TGTTTCTGAGGCAAAGCTGGACCTGTTGGCAAGGACCTTTGGCTGCTCTAAAGGAGCATTGCCTTTCACT---TACCTTG
GGCTGCCCTTGGGCACAACTAAACCAGTGATTCAAGACTTCTTACCTTTGGTAGGCAGATGTGAAAGAAGGCTTGCTGGG
GTA---TCTATGTTCCTCTCCCAAGCTGGAAGGCTCCAGATCACCAATGCAGTGCTTACCTCTCTTCCAACAATCTACAT
GTGTACTCTGGCCATTCCA---AAAAC-----------------------------------------------------
--------------------------------------------------------------------------------
--------------------------------------------------------------------------------
-----------------------------------
>189449193 
--------------------------------------------------------------------------------
--------------------------------------------------------------------------------
--------------------------------------------------------------------------------
--------------------------------------------------------------------------------
--------------------------------------------------------------------------------
--------------------------------------------------------------------------------
--------------------------------------------------------------------------------
--------------------------------------------------------------------------------
--------------------------------------------------------------------------------
--------------------------------------------------------TAGGCCCATTAGTCTTATTGGTGG
AATTTATAAAGCTTTTGATAATGTGAATTGGGGTTGT---CTAGACTATATTATGTCCAGGTTTGGTTTTGGAAATGTGT
GGAGGAATTGGATTAAACGGTGTCTCTCTAATACA---AGATTTTCTATGGATATTAATGGTACTGAT---TCTAGTTTG
TTCAGAAGTACTAAAGGCATAAAG---CAGGGAGATCCAATGTATCCTTTTCTTTTTATTCTCATTGTGGAAATCTTGTC
TGTGATGATAAAG---------AAAGCTGCATCTGTGAATTTAATCTCTGGGTTCAAGCCAGCTAGTGATTCCTTTGAGA
TTAATCATTTGCAGTTTGCAGATGATTTAATTGTCTTCTTGGAT---GATAGTTGTGAGCAGGTGAATAACTTGAAGAAT
ATTCTGCTGGGATTTGAGTTAGTCTCTGGCTTG---------AAGGTAAACTTCCAAAAAAGTGCACTTGTTCTAGTGAG
TGATGTAGAACATGCAGTGGATGCT---GCAGTTATTTTTGGATGTCAGGTAACTTCATTTCCAATGAAA---TACTTGG
GTATTCCATTAGGCAGTAAGTCAAAGGAAGTGGGTGTTTGGGATGTCATTCTTCAAAACTTTGAGAAGAAGCTCAGTATG
TGGCAGAGGAAATATTTTTCAAAGGGTGGGAGGCTTATGTTAATTCAAAATGTTCTTTCCAACTTGCCTGTTTATTATTT
ATCTTTGTTTCAAATACCT---ATTTCAGTTGAGAAACAAATGGAGAAAATAATGAG-----------------------
--------------------------------------------------------------------------------
--------------------------------------------------------------------------------
-----------------------------------
>74241007
--------------------------------------------------------------------------------
--------------------------------------------------------------------------------
--------------------------------------------------------------------------------
--------------------------------------------------------------------------------
--------------------------------------------------------------------------------
--------------------------------------------------------------------------------
--------------------------------------------------------------------------------
--------------------------------------------------------------------------------
--------------------------------------------------------------------------------
------------------------------------------CATCAACAAAGACAGGCTCGTATCCTCTTCAAGTTAGA
CATTTCTAAGGCTTTTGATTCGGTGTCATGGCCGTTT---CTCATTGAGGTTTTGAGGAAAATGGGGTTTGGGCAGATTT
GGTGTGATGTTGTGTGTGGACTGTTGGCTTCTTCC---TCCACAAGAATTTTGCTAAATGGCGTTCCT---GGGGAGATC
ATTTCACACCAGAGGGGCCTTAGG---CAAGGAGACCCACTATCCCCTTTGTTGTTCATTTTGGTTATGGATGTTCTGAA
CTTGCTC---------------ATTCAAAAGGCTTCCGATGAAGGGTTACTTCAGCAGCTATCTTCTGGGACTTTACATC
ACAGGCTTTCTCTCTACGCGGATGACGCGGTGGTTTTTCTTAGG---CCGGTGGCTTCAGACATCAGCTTGGTCCTGGAG
ATCCTTCGGCTTTTTGGGGAAGCCTCGGGGCTC---------AAGACCAATGTCCTGAAAAGTAGTGTGTTCCCCATTCG
TTGTACCGAAGATGATTTGATGCGGGTCCAAGCTTCTCTCCCCTGCCCCATTTCTGATTTTCCGTGTCAA---TATCTTG
GACTGCCCCTGTCCTTGGGAAAGCTTTCAAAGGCCCAGTTACAGGCATTGGTGGACAAGGCAGCTAGTGTTCTCCCAGGT
TGGAAGGCCGACCTGATGACAAAGGCGGGTCGTGCTGTTTATGTTCAGTTTGTTCTCACGGCAAAAATGATTTATGCTGC
GATGGCTTTGGACCTCCCT---ATTTGGACCATCAAAGCTATTGACAAGATAAGAAGAGGTTTCCTTTGG---AA-----
--------------------------------------------------------------------------------
--------------------------------------------------------------------------------
-----------------------------------
>22548172
--------------------------------------------------------------------------------
--------------------------------------------------------------------------------
--------------------------------------------------------------------------------
--------------------------------------------------------------------------------
--------------------------------------------------------------------------------
--------------------------------------------------------------------------------
--------------------------------------------------------------------------------
--------------------------------------------------------------------------------
--------------------------------------------------------------------------------
------------------------------------------------------CGGCACGAGATGGTCATCAAGCTGGA
CTTCAGAAAAGCTTTTGACTCCATTTCTTGGTCCTCT---CTAACATCGATCCTACAAGCGAGAGGTTTCCCTCCTATCT
TCTGTGCATGGGTCCAAAACATTCTCCACACTGGC---AAAACGGCTATTCTCCTCAACGGCACTCCG---GGATCCTGG
ATCCAATGTAGAGCTGGCCTTTGA---CAAGGTGATCCCTTTTCGCCGTATTTATTCATCATCGTCGCAAATGTCCTTCA
AAGACTG---------------ATCGCACAGGCTTTCAGGCAAAACGAACTATGCCACCCCCTCCGTTCGAATGAACCAC
CCGTAACCCTACAGTACGCCGATGACACACTTATTATTGCTGCT---GCCAGCGTCGCAGCAACCACTATTCTCAAAAAC
ACTCTGCATGATTTCGCCCTAGCAACTGGCCTA---------GTCATCAACTTCCAAAAAACCTCGCTTCTCACCATTGC
CACAGATGACCTCACCCAAAACAACATCGCTGCAACTATTGGATGCAATCTCTCCTTCCCGTTAATC------TACCTGG
GCCTCCCTCCCTCCCCTCTCAAACTACCACTCTCAGCTTTCGACCCTATACTAGATAGCTTTCGAAAACTCCTTTTCGGA
TGGGTTGCGCGTCTACTCTCTCGTGGAGCAAGACTAACCTTGCTCACTGCTGTCCTCGATTCCTTAACTATTTACTTCAT
GTCCGTTTTTCGCCTACCG---AAGTCTATCCTAGTTAAGCTAGATGCCATCCGGAGAGCTTTTTTCTGG---T------
--------------------------------------------------------------------------------
--------------------------------------------------------------------------------
-----------------------------------
>211719436
--------------------------------------------------------------------------------
--------------------------------------------------------------------------------
--------------------------------------------------------------------------------
--------------------------------------------------------------------------------
--------------------------------------------------------------------------------
--------------------------------------------------------------------------------
--------------------------------------------------------------------------------
--------------------------------------------------------------------------------
--------------------------------------------------------------------------------
--------------------------------------------------------------------------------
-----------CATATGACAACGTTAATTGGGATTTT---TTGTTATATTCTATGTCTAGAATGGGTTTCCCCGATCGTT
GGATCAAGTGGGTGAAAGGTATTATATCCTTGGCT---AGGGCGTCGGTGTTGGTTAATGGCTCCCCT---ACGTTTGAG
TTCGCTTGTAGGAAAGGATTGAGA---CAAGGTGACCCGTTATCGCCTTTCCTTTTCTTAATCGTCATGGAGGTTCTCTC
GGGTATGATCAAA---------GCGGCGGTTAACGGTGGCGTCTTTCAAGCTCTCAATCTCCCCCACAATGGCCCGGTTA
TTTCTCATCTCTTCTATGCCGATGACGCAATCGTTATCGGAGAT---TGGACGGACACAAACGTGATGAATATTGCTCGA
ATACTTCGTTGCTTTTTTGTTACCTCTGGCCTT---------CGGATGAACTGTTCGAAATCTAGAATTTTTGGAGTGGG
AGTTGAGGCTACAGAGGTGAAATATATGGCTGGAAAAATAGGGTGCAGTTCATGTGAGTTTCCGTTTACT---TATTTGG
GGGTTCCGGTGGGAGTGAACATGGGATAACAGGTGCATTGGGAGAAAGTTATTAGTACGGTGGAGGAAAGATTATCCGGG
TGGAAAGCTAAATGTATATCACTTGGGGGTAGGGTGACCCTTATAAGATCAGTTTTGCAAAGTATACCCACATATTATTT
ATCTCTC-------------------------------------------------------------------------
--------------------------------------------------------------------------------
--------------------------------------------------------------------------------
-----------------------------------
>211722454
--------------------------------------------------------------------------------
--------------------------------------------------------------------------------
--------------------------------------------------------------------------------
--------------------------------------------------------------------------------
--------------------------------------------------------------------------------
--------------------------------------------------------------------------------
--------------------------------------------------------------------------------
--------------------------------------------------------------------------------
--------------------------------------------------------------------------------
--------------------------------------------------------------------------------
--------------------------------------------------------------------------------
-------------GGTTAGAGGCGTTGTTTCTTCGGCAAGGGCAGCCGTTCTTGTCAATGGGGTGCCT---ACTTTCGAG
TTCTCATGTTCGAAAGGTCTAAGG---CAAGGAGACCCGATGTCCCCATTTTTGTTCACTTTGGTGATGGAGGTGCTTTC
CAAGATGTTGGAC---------ACGGCGAGCAGCAAAGGAGTTATCCGTGGCCTAGGCCTACCAAATAACGGGCCTGTTC
TAACCCATTTATTTTTTGCAGATGATGCCATTGTGGTCGGGGAG---TGGTCGGAAAATAACGTACTCAACGGAGCTAGG
ATTCTTAGAATATTCAACGTTTGCTCGGGGTTG---------AGGATTAACATCCTCAAGTCAAGTTTATATGGCTTTGG
AGCTGAAAGTGTAGAAGTTCAGATGACCGCTTCGCTTATCGGGTGCAATCCAGGCAACTTTCCCTTCACA---TACTTGG
GAGTGCCAGTAGGCACGAATATGAAAAAAGCGGCGAATTGGGACAACGTTATTAATATCGTTGAAGGACGACTCTCCAAA
TGGAAAGCTAGTTGTTTGTCTATAGGAGGAAGAATTACTTTAATTAAGTCGGGTCTTCAAAGTATCCCAACTTATTTTCT
TTCATTGTACCGTGCTCCA---ACGGCGGTCATTGAGAAATTGGAAGGCTTATA--------------------------
--------------------------------------------------------------------------------
--------------------------------------------------------------------------------
-----------------------------------
>84908931 
--------------------------------------------------------------------------------
--------------------------------------------------------------------------------
--------------------------------------------------------------------------------
--------------------------------------------------------------------------------
--------------------------------------------------------------------------------
--------------------------------------------------------------------------------
--------------------------------------------------------------------------------
--------------------------------------------------------------------------------
--------------------------------------------------------------------------------
--------------------------------------------------------------------------------
--------------------------------------------------------------------------------
------------------------------------------TGGCCATTAAAGTAAATGATGAGTTG---GGTCCATAT
TTTAACACTCATAAGGGATTGAGG---CAAGGGGATCCACTTTCTCCCCTGCTGTTTAATTTAGCAGCAGAAGCACTCAC
TCTATTGGTGCAG---------AGGGCTGAGAACAATTCCTTGGTAGAA---GGCCTCCCCATTAATGAGAATAACAAAG
TGACAATTCTCCAATATGCTGATGATACAATTTTTATGATCAAGGATGACCCTGAACAAGCCAGAAATTTGAAATTCATT
TTATGTCTCTTTGAACAACTTTCTGGG---CTG---------AAAATCAACTTTAACAAAAGTGAAGTGTTTTGTATTGG
CAAGGCTGTTGAAAGACAATCAATGTATAGTGAGATTTTCACTTGTAAAATAGGTACTTTGCCTATGAAA---TATTTAG
GTGTTCCAATTCACAAAAAAAGATTGCTCAACAAAGACTGGACTCCAACTGAAAACAAGATGGAGCATAAATTGGGATGT
TAGCAAGCCAGATTTTAGTCCATTGGGGGGAGATTGATTCTTATCAATGCCAGCCTCAGCAATGTGCCCTTATACATGTA
TCTTTCTACAAGCTCCCTC---AAGGAGTCAGAGAAAAATAGACTACTATAGAAGAAGATTTCTGTGGCA---GGAGGTA
CC------------------------------------------------------------------------------
--------------------------------------------------------------------------------
-----------------------------------
>34935808
--------------------------------------------------------------------------------
--------------------------------------------------------------------------------
--------------------------------------------------------------------------------
--------------------------------------------------------------------------------
--------------------------------------------------------------------------------
--------------------------------------------------------------------------------
--------------------------------------------------------------------------------
--------------------------------------------------------------------------------
--------------------------------------------------------------------------------
--------------------------------------------------------------------------------
------------------------------------------------------AANGCGTCCGGGATTTTCACCGAGAT
GGGTACAATGGATTCACCAGATTCTTTCTTCGGGG---ACCTCTGCAGTCTTATTAAATGGTTCTCCT---GGCAAAAAT
TTCTATTGCAAGAGGGGTGTCTGT---CAAGGAGACCCTCTTTCACCCCTGCTCTTTGTGTTAGCTGCGGATCTATTGCA
AAGTATTATCAAT---------CAAGCAGCAAATAGAGGTCTTCTCCTTCATCCTTAAGTAATAATTTTGGGGGG-GATT
TCCTGATAGTGCAATACGCGGATGACATGCTGCTTTTTCTTCAG---GCTGATGCTAGACAGTTATTTCTCCTGAAGGGT
CTTCTTAGATCGTTCGCTGATTCTACTGGTTTGCAGGGTTTGCAAATTAATTNTGCTAAGTCGCTCATGGTCCCGATTAA
TGTTAGTGAAAAGAGGATTTCTTATTTTGCCAGAACTTTTGGCTGCACTGTGGGTACTCTACCCTTTACT---TATTTAG
GCCTGCCGTTGGGAACCACTTGGCTGACAGTGACAGAGTTCATGCCCCTTATCTGCAGAATTGAAAGAAGGCTACCTGGC
CTTACCAATTTCTCTCCTACTATGGGCGGATAACTTTTGGAGAATTCCTGCCGACATCCTTGGCTTATGAATTGGTTGAA
CCACTTTCAATGTCCCAAACTTCAGGCAATCAGGCAACTTGACCCGTTATCCCAAAACATTTTTCTGTGG---GGGGAAA
TGCATCCTCAAC--------------------------------------------------------------------
--------------------------------------------------------------------------------
-----------------------------------
>48827452 
--------------------------------------------------------------------------------
--------------------------------------------------------------------------------
--------------------------------------------------------------------------------
--------------------------------------------------------------------------------
--------------------------------------------------------------------------------
--------------------------------------------------------------------------------
--------------------------------------------------------------------------------
--------------------------------------------------------------------------------
--------------------------------------------------------------------------------
---------------------------------------------------------GGATATATGGCGGTTAAACTAGA
CATGAGTAAAGCTTATGATAGGGTGAGATGGAGATTT---ATCAGCGAGACAATGTTGCGGATGGGTTTTGCCCAAAAAT
GGGTTGCTTCTATTATCAACTACATGTCTATCGTT---TCTTATCAAGTAGTGCTTAACGGAAGTGCT---GGAGGAACT
TTCCGTCCAACAAGGGGGCTTCGA---CAAGGTGGTCCATTGAGTCCGTTTCTTTTCTTAATATGCGGAGAGGGATTATC
TAGCCTCATGAGA---------TTAACTACATAAGAAGGTTTATTAAAAGGAGTCAAGTCAAGCAAAAGCGGTCCACAGG
TAACACATTTACTATTCGCAGACGATTACATTTTATTTGGAGAA---GCGTCAAGTAAAGGAGCTCTAGCATTCAAGGAG
ATTCTTAGTGAGTATAAAAGATGTTTAGGTCAG---------CGTGTGAATTTTGTTAAATCGTCTGTTTTCTTTAGTAA
AAACACGCTAGAGGAGGAAAGACAATTAGTCGTTAATTTGCTGGGAGTTCGAGGTTCAGATGAGCTAGAGCGATACTTGG
GTTTGTCAAACATGGTTGGTAGAAGAAAGAAACAATCTTTTCAAGCCTTAAAAGATAGACTGAACCAGCGGATTGACATT
TGGAGTATTCGTTTCTTATCGCAAGGTGGAAAAGAGATACTCATAAAGGCTGTGCTGCAAGCCATACCGACATATTCAAT
AGCTTGTTTTTTACTCCCG---AAGTCCCTACGTAAAGAAATGGAGGGTATTGTTGCGAAATATTGGTGG---AAAAAGG
GTTGGGGAAAAGGGGGAATTCATTG-------------------------------------------------------
--------------------------------------------------------------------------------
-----------------------------------
>124618878
--------------------------------------------------------------------------------
--------------------------------------------------------------------------------
--------------------------------------------------------------------------------
--------------------------------------------------------------------------------
--------------------------------------------------------------------------------
--------------------------------------------------------------------------------
--------------------------------------------------------------------------------
--------------------------------------------------------------------------------
--------------------------------------------------------------------------------
--------------------------------------------------------------------------------
--GGCCGGGGCAGAATAAATTTAGTAAGTGGTGG--------TCCTGTGACTTGTTAAAAACTTTATACATTAATTAGTT
GGCGGGGCTGGATCAGGGGCTGCCTTAGTTCAGCT---ACTTCTTCGGTTCTGTTAAACGGGTCTCCT---ACATCAGAA
TTTGTTCTGAAAAAAGGGGTTCGC---CAAGGAGACCCGCTCGCGCCATTTCTTTTCATAATCGCTGCAGAATCCATTAA
TGTTGCTTTGCAC---------GAAGCTCGCGAGAAGGGCATCTTCCACGGATTCAAGTTACCAAACTCGGGACCGACCA
TTTCCCACCTTCAGTATGCTGATGACACAATCTTCACGGGTGAG---TGGTCGTTGTCTAATGTTCTTAATCTGATCAGA
ATTCTGCGATGTTTTCAGCTCTCGTCTGGCCTA---------AAAATCAACTTAAATAAAAGCAGCCTTCTGGGAGTCGG
AGTGGACAGCAGAGAGGTGGAGCTTTTTGCCAGAAAAGCACATTGCAAAGCCGGCTCCTTCCCGTTCTTC---TACCTCG
GGCTTCCTATCGGGAGATCGATGAACAAATGCGAGTCTTGGGCGAAACTGATAGACAGATTCAATTCGAAATTGTCTAAT
TGGAAATCTCATGCTCTTTCTTTCGGGGGCAGATTGGTGCTTATTAAAGCCGTCCTGGGAAGCCTTGGTCTGTACTACTT
CTCGATCTTCAAGGCTCCG---ATGAAGGTTATTGACGCTCTTGAAAGCATCAGATCTAGATTTTTTTGG---GGTTCTA
AGGACGGGGAAAGAAAAATCTCTT--------------------------------------------------------
--------------------------------------------------------------------------------
-----------------------------------
>34546714 
--------------------------------------------------------------------------------
--------------------------------------------------------------------------------
--------------------------------------------------------------------------------
--------------------------------------------------------------------------------
--------------------------------------------------------------------------------
--------------------------------------------------------------------------------
--------------------------------------------------------------------------------
--------------------------------------------------------------------------------
--------------------------------------------------------------------------------
--------------------------------------------------------------------------------
----------------------------------------TTCGATCATGTGTTGGAGATGAAAGGGTTTAGTCTTAGAT
GGAGGAAATGGATGAGAGGTTGCTTGTCCTCGGTT---TCTTATGCAATCCTAGTGAACGGTAATGCG---AAAGGGTGG
GTTAAGGCATCTAGAGGTTTAAGA---CAAGGCGACCCTTTATCACCTTTTTTGTTCACTATAGTGGCAGATGTATTGAG
TAGGATGTTATTG---------AAAGCTGAGGAGAGAAACGTCTTGGAGGGCTTCAGGGTGGGTAGGAACAGAACAAGGG
TATCCCATTTACAATTTGCAGATGATACCATTTTCTTTTCCAGT---ACTCGAGAAGAGGATATGATGACGCTTAAAAAT
GTTCTGCTAGTGTTTGGGCATATTTCCGGTTTG---------AAAGTTAATCTTGACAAAAGCAACATCTATGGCATTAA
TCTTGAACAGAATCACCTTTCTAGGCTGGCCGAGATGCTTGACTACAAAGCTTCTGGGTGGCCTATACTT---TACCTAG
GCCTTCCTCTGGGAGGGAATCCTAAGGCGAGTGGCTTTTGGGATCCTGTGATTGAGAGGATATCAAGAAGATTAGATGGG
TGGCAGAAGGCGTATTTATCTTTTGGAGGTAGGATAACCCTCATTCAATCTTGTCTCACCCATATGCCATGTTACTTTCT
CTCCCTATTTAAGATTCCC---GCCTCAGTGGCAGCAAAAATTGAGAGAATGCAAAGAGAATTTTTATGG---TCAGGCG
TAAGGGAAGGCAAAAGAGACCATTTGGTTAAT---TGGGACGTTGTGTGCAAGCCGAA----------------------
--------------------------------------------------------------------------------
-----------------------------------
>225602683
--------------------------------------------------------------------------------
--------------------------------------------------------------------------------
--------------------------------------------------------------------------------
--------------------------------------------------------------------------------
--------------------------------------------------------------------------------
--------------------------------------------------------------------------------
--------------------------------------------------------------------------------
--------------------------------------------------------------------------------
--------------------------------------------------------------------------------
------------------------------------------------CGCCCTTGGTGGAATGTAGCGGTCAAGGTCGA
CATTACGAAGGCCTTTGATACCCTATCCTGGGATTTT---TTGCTCCATGTACTGCAAGCTTTTGGTTTCAATCATACTT
TTGTTCGTTGGGTGTGTGCCTTACTTCAGTCAGCA---AAACTTTCTATTCTCTTTAATGGAAGGCAG---GTGGGTTAT
TTCTCTTGTGGTAGAGGTGTTCGT---CAAGGTGACCCTCTCTCTCCCTTGTTATTTTGCTTGGCTGAAGAAGTTCTAAG
TCGTGGTATTTCT---------ATGATGGTTTCTAATGGGCAGCTACATCGTATTTCTTCTCCTAGAGGCGCTATTGCTC
CCTCACATGTATTATTCGCAGATGATGTCATTATTTTTTGTCGG---GGTGATAAACGCAATCTGCAAAGAACTATGAAT
TTTTTGGAGGACTACGGAAGTGTATCTGGCCAG---------GTAGTTAATAAGAGCAAGTCGCAAGTGTTCATTGGGAA
ACATATTTATCGGCGACGACATTCTATTTCAAGCCTCTTGGGAATTCCATTGGGTTCAGCCCCTTTCACT---TACTTGG
GGGCTCCTATTTTTAAAGGTAAGCCACGAGTCTTACATTTTCAACCGATTGTGGATAAAATCAGACTTAAATTGTCAAGT
TGGATGGGCTCATTTTTGTCTATGGCTGGAAGACTTCAACTTATTAAAGCAGTGATTTACAGTATGTTCGTTTATACATT
CCAAGTGTATGAGTGGCCG---GTTTCTTTGCTACGCCGTATTGAGGTATGGTGCCGTAATTTTCTCTGG---TCTGGTT
CAATTGATAAACGTGGGATTCCTTTAGTAGCG---TGGAAATCTTGTTGTGTTCCTGTGGATGA----------------
--------------------------------------------------------------------------------
-----------------------------------
>125444875
--------------------------------------------------------------------------------
--------------------------------------------------------------------------------
--------------------------------------------------------------------------------
--------------------------------------------------------------------------------
--------------------------------------------------------------------------------
--------------------------------------------------------------------------------
--------------------------------------------------------------------------------
--------------------------------------------------------------------------------
--------------------------------------------------------------------------------
--------------------------------------------------------------------GCTTCGGCGGGG
CTTTGATAAGGCTTTTGACTCGGTGGATTGGAAGTAC---CTAGACTCGGTTATGGACCTTATGGGTTTCGGTGATAAAT
GGAGGATGTGGGTGTCGAGTATTTTATATTCCGGT---AAAGCTTCGGTTCTTGTTAATGGGTCTCCG---ACCAAGGAG
TTCAGGTTTGAGCGTGGTGTGAAA---CAAGGCGACCCCCTCTCGCCGTATCTTTTTCTAATCGCCATTGAAGGCCTTAA
TGCCATGTTTAAA---------AAGGCGATTGACAATAATGTGTTCAAAGGTATTGAGCTCCCCAATCAAGGACCTACTG
TTTCTCATGTGTTGTATGCCGATGATGTTTTATTTATAGGCGAG---TGGGAGGCGGGTAACGTGCTGAATCTAGCCAGA
ATTCTAAGGTGTTTTCATCTAGCGTCCGGTTTG---------AAAGTTAATTTCTTCAAGAGCAAGGTGTACGGGGTAGG
GGTGGGGCCCCTGGAAGTAAGTTTTATGGCGAAGATTCTCAAGTGCGAGTCTGCTTCTCTGCCTTTCAGT---TTTCTCG
GGTTACCTATTGTGTCTAATATGGGTAAATCGGTTAGCTGGAGACCCGCTTTGGAGAGACTCAAAGGGAGGCTTAATTCA
TGGAAAGCGTCTTGCCTTTCCTTTGGTGGAAGACTCACGCTAGTCAAGGCGGTTCTCGGTTCATTACCTTTGTATTTTCT
TTCTATGTTCAGAGCGCCT---AAGAAGGTGATAGAAGATATGGAGACAATCAGAAGACACTTCCTTTGG---GGAGGTC
TAGGCGACTCGCATAAGATTAATTGGGTGGCT---TGGAGGAAGATTGTCATGCCTAAAGTGTTCGGGGGGTTTGGGGGT
TGGGTTGCTTTGAGGATTC-------------------------------------------------------------
-----------------------------------
>211612451
--------------------------------------------------------------------------------
--------------------------------------------------------------------------------
--------------------------------------------------------------------------------
--------------------------------------------------------------------------------
--------------------------------------------------------------------------------
--------------------------------------------------------------------------------
--------------------------------------------------------------------------------
--------------------------------------------------------------------------------
--------------------------------------------------------------------------------
--------------------------------------------------------------------------------
----------------------------------------------------------------------GGCCGACAAT
GGATAC-GTGGATTCT-GGCATTCTAGTTTCGTCT---CGGTCCTCGGTTCTTGTTAACGGCTCTCCA---ACCGAGGAA
TTTCAATGCTTCAGAGGCGTCAGA---CAGGGTGATCCACTCTCACCCTTCATTTTCATTTTAGCAATGGAGGCTCTCTC
AAGTTTCATGATA---------AGTGCAACTTCCGCGGGAATTATAAAAGGGATCTCTCTTCCGAACAATGGACCCAAGG
TGTCACATCTTATCTTCGCGGACGATGTCATGCTTTTGGGCGCA---TGGGAGGAAGACAATTTTGTTAACATCAGGAGA
TTCATGAGATGCTTCTTCCTAGTATCCGGGCTG---------AAAATCAACTTCCACAAGTCTTGTCTCTATGGAGTGGG
TACTGCATCTAGTGAATGCGACTACATGACAAGTCGGCTAGGATGTAATTCGGGATCCATTCCTTTCATG---TACCTTG
GCCTCAAGGTTGGAGGTAATATGAATAAATTCAATAACTGGTCACCGGTTATCGAAACCTTTGAAGCACGACTCTCACTT
TGGAAAGCAAGTACTCTATCAATCGGGGGTAGAACTACACTTATTAAGTCGGTCCTGGATTCGTTGCCTTTATATTATTT
CTCTCTTTACCAAGCTCCC---ATGGCGGTGCTGAATAGATTAGAGAAAATAAGAAGGGATTTTTTGTGG---GGCGATA
CGCTGGCAAGAAAAAGGATGCACTGGGTACGT---TGGGATCGGGTTACACAACCGATAAAAAGTGGGGGGCTCGGCTTG
GATTCNTATATATATGAACTGTGGCTATTGTCTAATGGGCTTGGAGTATAAACGGATCCACAGGCTTGGGATCGGTATAT
GATCTCATTCATCGAAGCAAGAAATT---------
>125369009
--------------------------------------------------------------------------------
--------------------------------------------------------------------------------
--------------------------------------------------------------------------------
--------------------------------------------------------------------------------
--------------------------------------------------------------------------------
--------------------------------------------------------------------------------
--------------------------------------------------------------------------------
--------------------------------------------------------------------------------
--------------------------------------------------------------------------------
--------------------------------------------------------------------------------
--------------------------------------------------------------------------------
------------------------------CAGCT---ACCTCTTCGGTTATCTTAAACGGGTCTCCT---ACACCGGAA
TTTTCTCTACGGAAAGGGGTCCGT---CAAGGGGACCCTCTCGCTCCGTTCCTGTTTATAATTGCAGCGGAATCGATAAA
CATTGCGATGCAT---------GAAGCTCGCGAGAAGGGCATCTTTCACGGGTTCAAACTACCGAGATCAGGACCGATTA
TCTCTCATCTTCAGTTTGCTGATGACACAATTTTCGCTGGTGAG---TGGTCGTTGTCTAATGTTCTTAATTTGATCAGA
ATTCTTCGCTGCCTCCAACTCTCATCCGGTCTA---------AAAATTAACCTGAATAAAAGCAACTTATTTGGCGTGGG
AGTTGACAATAGTGAGGCGAAGCTCTTTGCCACGAAAGCCCATTGTAAAACTGGCTCTCTTCCGTTCGTA---TACCTCG
GGCTACCCATCGGGAAATCAATGAACAAAAGCGAATCTTGGGGTCCGCTGATAGATAAATTTAACTCTAAACTTTCCAAA
TGGAAATCTCATTCGCTTTCCTTTGGGGGCAGATTGGTGCTCATTAAATCTGTGCTAGGCAGCCTTGGACTCTACTATTT
CTCGATATTTAAGGCCCCT---TTAAAGGTTATCGACACTCTTGAAAGCATCAGGTCGAAGTTTTTTTGG---GGTCTAA
AGGACGGGGGAAGAAAGGTTGCTTGGATTGCT---TGGAAAAAAGTCATGGCATCTATTGACAAAGGCGGGTTAAGTGTA
GGCAGCCTCAGAGCTCATAATCTCGCTCTTCTGATGCGGTGGTGGTGGAGATTTAAAACTGAAGAANGATCCCTTTGGAG
AGAAGTTATTAGATCTCT-----------------
>224931798 
--------------------------------------------------------------------------------
--------------------------------------------------------------------------------
--------------------------------------------------------------------------------
--------------------------------------------------------------------------------
--------------------------------------------------------------------------------
--------------------------------------------------------------------------------
--------------------------------------------------------------------------------
--------------------------------------------------------------------------------
-------------------------------------------------CCTTGGCAGGCAGAGTGCAGATAATATTATC
ATAGCNTAAGAGGCCATCTATTCCATG---------AGGATCAAGAAAGGTGCTTGCGGTTATATGGCTATTAAGATATA
TTTGGAGAAAGCTTATGATCTTTTGAACTGGGAGTTT---ATCAGGGATACTTTAATTGAAGCTAGACTGCCAGAGAATC
TAGTTGACCTGATCCCTCATTGCTATTCGTCTGCG---GATATGAAAGTCCTGTGGAATGGTATCCCG---TCCAATTCT
TTTACTCCTTCCAGAGGTATTCAA---CAGGGTGATCCTATGTCACTGTATCTCTTTGTTTTATGTATAGAAAGATTGTC
TCAGATTATCTCC---------TTTGCTGTTAATCATAATTTTTGGGAGCCGATGGTTTTGAATAGAGGTGGGCCGAAAC
TCTCCCATATTTGCTTTGCTGACGATATTGTTCTATTCGGGAAA---GTTTCCATGGAGCAGATTGAAGTTGTACGGGAC
ATTCTGGAATTGTTTTGTAAATGTTCGGGGCAA---------AAGGTAAATTATGTTAAATCCTGTGTCTACTTCTCTGA
TAATATGTGCTTCGCTAGGAAAAAAGAACTGAGTGATGCTTTGGGAATGAGGCTAACAAACAATATGGGTAAGTACCTTG
GAGTCCCTCTCTTTCATGGTCGTTCCAAGAAGGAGGACTTTCAATTCATATTAGATAGAATGGCTAATAGACTTAGTTCG
TGGAAGGCTAAAAATCTTTCTCTTGCGGGCAGAGTTACTCCCACTCAATCAGCATTGGCGTCTATTCCTTCCTACGTCAT
GCAGACCATAAAACTTCCT---CTAAGCATTTGTGATAGCATTGATAAAATCTGCAGGAATTTTTTGTGG---GAAAGTG
TTAGCTCGGGGAGGAAACCTCATCTCATGAGT---TGGGAGAAAGTTTG-------------------------------
--------------------------------------------------------------------------------
-----------------------------------
>35979168
--------------------------------------------------------------------------------
--------------------------------------------------------------------------------
--------------------------------------------------------------------------------
--------------------------------------------------------------------------------
--------------------------------------------------------------------------------
--------------------------------------------------------------------------------
--------------------------------------------------------------------------------
--------------------------------------------------------------------------------
-----------------------------------GTGCGAGGTCTATCATATACCAGAACAATACAGGATCGCTTAGCT
TGGAATTATGAGTGCGTACATCAGTGT--------------CATCAGTCAAAAAGACAGATTATAATTCTGAAGCTGGAC
TTTGAAAAAAGCATATGACAATGCGGAGCATGCAGCC---ATAATACAAATGATGACCCATCTGGGGATGCCTGACACTT
GGATTATGTGGGTCCAGCAACTCCTTTCATCAGTA---TCATCTGCAGTGTCACTCACTGGCACACCT---GAGAAATTC
TTCAGATGTCAAAGGGGAGTGAGG---CAACGTGACCCACTATCCCCTTTGCTCTTTGTGCATGCATCACAGCTACTCCA
CATAGTTGTG------------AATAGGGCAGCAAGCCTAAATCATCTGAAAAAGCCCCTACCTTTAGAGCATGAAGACT
TCCCAATAGTGCAATACGCAGATGATACTCTGCTTCTTCTACAG---GTTGACACCACCCAGGTAGCATACCTCATACAC
ATGCTGGAAAATTATGGTACCTCCACTGGACTG---------CATGGTAACTTGGTCTCCCAGTGGGGACAACA-GAGAC
CAGGATTGAGGACTTAACTCCCATGATGGACAGAGTGAAAAGAAGGTATGATCATGCGCAACATGGC------TATCATT
CGGTGGCAAATGGAAATGATCAACCCCCCATTCAGGCCTTCACAACT--TAATTATGTTGTCGTCAAGTCTCCTAGGGAA
TTCTTTGAAGACTTGAATAAATTGGAAAACATGCCCTGGGATGGGGTAACCACAAAAAAAAAGGGGGGCAACTAAGGGGT
GTGCCACAGTCTGTGTTCCCAAAAGGGGGGGGATGCGAGACCAAACCCTGGTGGGCAAAGAGACGCTGGTGGGGACCCAG
GGCGCACTTTCAACAAAAGAAGAAACCCGGGTACGGGTGTGGGAAAAATTTTGCGCCGAGTCGCACAAACCGAAAAAAGG
GTGTTTTTGTGGAA------------------------------------------------------------------
-----------------------------------
>189452528
--------------------------------------------------------------------------------
--------------------------------------------------------------------------------
--------------------------------------------------------------------------------
--------------------------------------------------------------------------------
--------------------------------------------------------------------------------
--------------------------------------------------------------------------------
--------------------------------------------------------------------------------
-------------------------CGCTCCCTGTGTAATACCACCTACAAAATCATATCTAAACTTCTTTCCCAAAGAC
TCAAACCCCTTCAACCCAAAATTATATCTCCATTACAATCTTCCTTTATTCATGGAAGAAAAATCTCTGACAACATTGCC
ATAGCTCATGAAATAATCCACCAAATGAATACTAGAAGAGGGAAAAAAGGGAGCAATGGAACAATGGGCATAAAAATAGA
TATGTCCAAAGACTTTGACAGAGTCAACTGGGACTTC---TTTCTTCAAGTTCTATCTCAAATGGGATTCAGTCCTCAGT
GGTGCAATCTAATCCACCAATGCATATCAACTACC---AACATGGCTGTCCTAGTTAATGGATCTCC----GGAAAGTTT
TTCAAACCCTCCAGGGGATTAAGA---CAAGGGGATCCCTTATCCCCTTACCTTTTCCTCCTCTGTATGGAAGCTTTATC
CAGATATCTGACT---------CATGCTGAAACTCAACACCAAATTCAAGGAATCAGGATTTGCAGGGATGCCCCAACCA
TCAACCACCTTCGGTTTGCTGATGACTGCATGATATTCTGCAAA---GCCAATATGCAAGAATACAATAACCTTATCCAG
ATCTTTCAAGAATTTGGGCAATCTTCAGGTCAG---------CTAATAAACTTCTCAAAATCTGGCATCTTCTTCAGCAA
GAACACTGCTCGTGATGTAGCTGACAACATCAGTAATACTATGAAAGTTCAAAGGATCAATACATCTGAAAAATATCTGA
GATCTCCATTGTTCACAACTAAGAGTAAGATACAATCCTTTAAACCTTGTGTTGACAAGCTAAAGTTCAGATTTGCCGGA
TGGAAGACAAACCTC---TCAACTGCTGAGAAAATAACAATGATCCAATCAATTACTTCAACCTCTAGCATCTACCAAAT
GAATTGCTTCAAAATTCCG---AAAACTACTTGCAATGAGATCAATGTCATTCAAAGAGATTTCTTCTGG---AACAAAG
ACAGACAATCCAAAGGTCTCTACTATTTTGCT---TGGGATGCTGTCACAATCTAAAGAGCTGGGGTCTGGGATCAAAAC
ATGGACTCTTCACTTGGCTATGCTCACCAGATCTCCTGGAGACTATTTATGG----------------------------
-----------------------------------
>198349778 
--------------------------------------------------------------------------------
--------------------------------------------------------------------------------
--------------------------------------------------------------------------------
--------------------------------------------------------------------------------
--------------------------------------------------------------------------------
--------------------------------------------------------------------------------
--------------------------------------------------------------------------------
--------------------------------------------------------------------------------
--------------------------------------------------------------------------------
--------------------------------------------------------------------------------
----------------TTGACAGTGGAGCATCAGGCA---ATTCTTCAGATAATGGAGCACATGAGATTTCCTCGCAGAT
GGCTCATGTGGACTTAGCATATTCTCAAGTCTGGAT--CCTCAACTGTCCTTTCTCAATGGAGTGCCT---GGAAAATTT
TTTAAATGCAAAAGGGGGGTCAGAGA-CAAGGGGATCCACTTTCACCACTTCTCTTTGTTCTGGCTGCAGAACTTCTTCA
GATTATGGTTAAT---------AGAGTTGCTTCACTAAATCTCTTGACAGCACCCATCCCACAAGT-------GAAGACT
TTCCAATAGTTCAATATGCAGATGATGCATTACTTATAATGCAA---GCTGATGCTAGACAGCTCCTCTTTCTCAAATCC
TTGCTAAACTCGTTTGCTGATTCCACTGGACTG---------AAGGTGAACTACAGAAAATCACAAATACTACCAATAAA
TGTGGACACAGAAAGAATGAATCACCTGGCAAACACCTTTGGATGTGCCATTGGCAGTTTTCTCGTTACT---TACCTTG
GTCTACCTATGGGCACTACAAAACGAAAGATGGAAGACCTCACACCAATGATGGACATAGTTGAAAGACGCCTGTCAGGC
TGT---GCTACATGGTTGTCTTATACAGAAAGACTAGAAATGGTAAACACAGCTATCACCCCAATTGTGATTTATGCACT
TGGCACTATCAAGTTGCCT---AAGGGTGTTATTGACAATATTGATAGAATTAGAAAACAATGCCTATGG---AGGGGCA
ACACAG--------------------------------------------------------------------------
--------------------------------------------------------------------------------
-----------------------------------
>33461749
--------------------------------------------------------------------------------
--------------------------------------------------------------------------------
--------------------------------------------------------------------------------
--------------------------------------------------------------------------------
--------------------------------------------------------------------------------
--------------------------------------------------------------------------------
--------------------------------------------------------------------------------
--------------------------------------------------------------------------------
--------------------------------------------------------------------------------
--------------------------------------------------------------------------------
--------------------------------------------------------------------------------
--------------------------------------------------------------------------------
-----------------------------------------------------------------------CACGAGGCA
AAGCATAGTGAAC---------AAAGCATACCAGCAAGGTCTTTTCAATCTCCCAATACCAAATAGAGAAGTTGAACATT
TTCCAATTATTCAATATGCAGATGACACCCTTCTAATCATGCAA---GCAGATGCTAAACAACTTTTTTGCTTGAAGGCC
CTGCTACAAAGTTTTACCACTTCCACTGGATTG---------AAGGTAAACTATCACAAGTCTTGCCTGATCCCAATAAA
TGTCCCTGCCCACAAGGTCCCTCTCCTCACTGGTGTTTTTGGTTGCTTGGAGGGACAACTACCTTTCACA---TATTTGG
GTATTCCATTGGGTACAACTAAACCACTAGTGCAAGATTATGCCCCTTTAATTTGTAGAGTTGAAAGGAAACTGTCAGCT
AGC---TCTGTATTCCTGGGATATGCTGGAAGATTGCAACTCATTAATTCAGTCATATCATCACTCCCCACTTACTATAT
GTGCACCCTTAAAATGCCT---AAGACAGTGATAGAAAAGATTGACAAATTTAGAAAAGACTGCTTGTGG---AGAGGAT
CAGATATCA-----------------------------------------------------------------------
--------------------------------------------------------------------------------
-----------------------------------
>125400964
--------------------------------------------------------------------------------
--------------------------------------------------------------------------------
--------------------------------------------------------------------------------
--------------------------------------------------------------------------------
--------------------------------------------------------------------------------
--------------------------------------------------------------------------------
--------------------------------------------------------------------------------
--------------------------------------------------------------------------------
--------------------------------------------------------------------------------
--------------------------------------------------------------------------------
--------------------------------------------------------------------------------
---AAT-CACATAATA-ATAAGTTAGCAATCGGGG---ATGGGTTCTATCTTAGTGAACGGGGCACCT---ACAAAGGAA
TTCAAATCCAGAAGGGGTTTAAGG---CAAGGTGACCCACTTTCTCCTTTTCTTTTCTTAATTGCTATGGAGATCGTTAG
CTTGCTGATGAAT---------AGGGCGTGCAATCTGGGGCTCTTTCATGGATGTCAGCTCTCTAATGGAGGTCCTTTAG
TCTCCCATCTCTGTTATGCGGATGACGTGATCTTTATTGGTGAA---TGGTCGGAACATAATGTGTTGGCTTTAAATCGC
TTATTGAGATGGCTAAGTCTCATCACCGGTCTC---------AAAGTTAACAGGAAAAAAAGTAAATTGTATGGTATCGG
CGTCCCTGATCCTGATATTGTCTCTTTGGCTAAGTTGGCTAATTGTGAAACGGGTTCCCTTCCATTTATG---TATTTAG
GCATTCCTATTGGGGTTAATATGAAAAGGGCCAAGTTTTGGAAACCGGTGCTTGACAGGTTCTCTTCCAAGCTCTCTAAG
TGGAAAGCTAAGCACCTTTCTTTTGCCGGTCGGTTGACGCTCGCTAAATCCGTGCTTGGTAGTCTTCCCTCTTATTTTCT
CTCCTTATTTGCGGCTCCT---AAATGCATTATTCATAAGTCGGAAAAGATAAGAAGAGATTTTGTTTGG---GGAAAAA
ATGCTACGAGAAACAAAATGAGATGGATTCAT---TGGGATTTCATTATGAAAGCAAAGGGTCGAGGAGGAATGGGGCTT
GGAGACATTCAAAACTCAACCTTGCCATGCTAGCTAAATGGTGGTGAAGGTTTAAAATGTATCCGAATCAGCTTTGGA--
-----------------------------------
>124578075
--------------------------------------------------------------------------------
--------------------------------------------------------------------------------
--------------------------------------------------------------------------------
--------------------------------------------------------------------------------
--------------------------------------------------------------------------------
--------------------------------------------------------------------------------
--------------------------------------------------------------------------------
--------------------------------------------------------------------------------
--------------------------------------------------------------------------------
--------------------------------------------------------------------------------
-------------------------------------------------------GGACATTGGGGTTTGGGGGGAAAAT
GGAGACGGTGGATTCGGGGTTGTTTGGAATCTGCC---ACGGCTTCTGTCGTTATAAACGGGAGCCCT---TCAAAGGAG
TTTTCTATGTCTAAAGGTGTGCGC---CAAGGAGATCCCCTATCCCCTTTTCTTTTTATAATAGCTATGGAGGGTTTGAA
TGTTACTATCAAG---------GCGGCTGTGGAAAAAGGTCTCTTTGACGGGGTCCCGATTCCTAACTCTAGCTTGCGCC
TATCCCACCTATTTTATGCCGATGATGCATTGTTTGTAGGTGAA---TGGTCAAGAAGAAATATTGTGAACCTTGCTAGA
ATCCTCCGCTGCTTTCACGTTGCTTCCGGTCTC---------AAAGTGAATTTTTCTAAATCTAAAGTTTATGGTATCGG
TGCTTCTCAGCATGAAGTTTCCCTGTGGTCGACCCCCCTTGGATGCGAGCCTTCTAGCCTTCCATTTACG---TACCTTG
CATTCCGGTTGGCAAAAATATGAAATTAAAAAAAGCGTGGAAGCCCATTATTGATA---------AGTTTAAGGCTAAAC
TCTCGACTTGGAAGGCTTAGTTTCGGGGGCAGAATCACGCTTGCCAAGTCTGTCCTCGGTAGTATTCCATCCTACTACCT
TTCTCTTTTCCCGGCTCCC---GTGGGTATTCTTGACACTTTGGAGAAAATTAGAAAAAACTTTGTGTGG---TGTTGCG
TAAATGATAGTAAAAAGATACATTGGGTCGCG---TGGAGTAAAATTACCTCGCCTAAAGATTGTGGTGGTATTGGACTT
GGGTCTATCCGAG-------------------------------------------------------------------
-----------------------------------
>125356705
--------------------------------------------------------------------------------
--------------------------------------------------------------------------------
--------------------------------------------------------------------------------
--------------------------------------------------------------------------------
--------------------------------------------------------------------------------
--------------------------------------------------------------------------------
--------------------------------------------------------------------------------
--------------------------------------------------------------------------------
--------------------------------------------------------------------------------
--------------------------------------------------------------------------------
-------------------------------------------GGGGGGAGGTGATGGAGCAATAAACTTTGGAGAAAAT
GGTGTTCATGGATTTTTGGTTGTCTCTCATCATCT---AGAGCCTCGGTTCTCATCAATGGATCCCCC---ACGCCGGAG
TTCGATATCAAAAAGGGTGTAAGG---CAAGGCGGCCCCCTCTCTTCGCTTCTTTTTGCTATTACTATGGAGGGCTTAAG
TGTGTCTATCAAA---------GAAGCATCATCACAAAATTTATACGATGGTATCTCTCTTCCGAATAATGGCCCGAATA
TATCGCATTTAATGTATGCAGATGATGTCTCTTTTATTGGTGAA---TGGTCCGAATCGAATCTTATTAATCTTAATAGG
ATTCTTCGTTGTTTCTACATGGCGTCGGGGCTT---------AAGGTTAATCTTCACAAGAGCAAAGTCTTTGGTGTTGG
CGCTGACAATGTTGAGCTTACTAGACTTGCTAGCATCTTATCTTGTGAGCCGGCTTCATTCCCTTGCATC---TACTTAG
GTCTTCCTATTGGGTGCAATATGAAGCATGCAAACGCTTGGCTGCCGGTCATAAACAAGTTCAAGGAGAAGCTTTCAACA
TGGAAAGCTAAGGCGTTATCCTTTGGTGGAAGACTCACTCTCGTGAAGTCTGTTCTTAGCAGCCTCCCACTTTATTACTT
CTCCTTATTTAAAGCCCCG---ATGAAAGTGATTGATAAGCTTGATTCAATAAGGAGAAATTTCCTTTGG---GGCGGTA
TCGATAACTGGAGGAAAATCCACTGGATTGCT---TGGGATGTTCTTATTAAGCCTAAAGGAATGGGAGGGCTTGGAATT
GGTTGTCTTCTTATGATGAAAATCGCACTTCTTGCT--------------------------------------------
-----------------------------------
>34543055 
--------------------------------------------------------------------------------
--------------------------------------------------------------------------------
--------------------------------------------------------------------------------
--------------------------------------------------------------------------------
--------------------------------------------------------------------------------
--------------------------------------------------------------------------------
--------------------------------------------------------------------------------
--------------------------------------------------------------------------------
--------------------------------------------------------------------------------
--------------------------------------------------------------------------------
-------------------------------------------------------------------GGGGGGTCGCGGT
GGTTGGATTGGATTTGGTGGTGCATCTCTACCGCC---AAATTTTCAGTCATGATCAATGGGGTGCCG---ACTGGTTTC
TTCTCGAATTTTAAGGGGCTAAGA---CAAGGAGATCCCCTCTCCCCGTATCTTTTAGTGTTGGGGATGGAAGTTCTTAG
TATTCTAATTAGAAGGGCGGTTGATGGGGGCTTCTTATCAGGCTGCAAAATTAAAGGGAGAGGGGAAGAGGAGATGATAG
TTTCCCACATGCTTTTTGCGGATGACACAATCATCTTTTGTGAA---GCTAACAAAGAGCAAGTGTCCGCTCTAAGCTGG
ATATTGGCTTGGTTTGAGGCGGCTTCCGGCCTT---------AGAATCAATCTTGATAAAAGTGTCCTAATTCCAGTGGG
TGAGGTGGAAGATATTGAGGAG---CTGGCTGTGGAACTTGGCTGTAAAGTGGGAGTGCTGCCCACTGTT---TACTTAG
GGCTGCCCCTTGGAGCTCACCACAAAGCTGTTTCCATTTGGGATGGGGTGGAAGAGAGAATGAGGAAGAGATTAGCCCAG
TGGAAAAGACATTATATTTCAAAGGGAGGGCGTATCATCTTAATCAAGTGTGCTATGGCCAGCCTTCCTATATACATTAT
GTCCCTTTTTCGAATGCCG---AAGAGTGTTGTAAGGAGACTCGAAAAATTACAAAGAGACTTTCTTTGG---GGAGGGG
GCAGCTTGGAGAGGAAGGCCCATTTAATTAAT---TGGGAGGTGGTGTGTACTCGCAGGGAGAAGGGTGGCTTTGGCTTG
AGGAAGATTGACTCCTTGAACAAAGCTTTGTTGGG---------------------------------------------
-----------------------------------
>34542970
--------------------------------------------------------------------------------
--------------------------------------------------------------------------------
--------------------------------------------------------------------------------
--------------------------------------------------------------------------------
--------------------------------------------------------------------------------
--------------------------------------------------------------------------------
--------------------------------------------------------------------------------
--------------------------------------------------------------------------------
--------------------------------------------------------------------------------
--------------------------------------------------------------------------------
-------------------------------------------------------------------------TCGCGGT
GGTTGGATTGGATTTGGTGGTGCATCTCTACCGCC---AAATTTTCAGTCATGATCAATGGGGTGCCG---ACTGGTTTC
TTCTCGAATTTTAAGGGGCTAAGA---CAAGGAGATCCCCTCTCCCCGTATCTTTTAGTGTTGGGGATGGAAGTTCTTAG
TATTCTAATTAGAAGGGCGGTTGATGGGGGCTTCTTATCAGGCTGCAAAATTAAAGGGAGAGGGGAAGAGGAGATGATAG
TTTCCCACATGCTTTTTGCGGATGACACAATCATCTTTTGTGAA---GCTAACAAAGAGCAAGTGTCCGCTCTAAGCTGG
ATATTGGCTTGGTTTGAGGCGGCTTCCGGCCTT---------AGAATCAATCTTGATAAAAGTGTCCTAATTCCAGTGGG
TGAGGTGGAAGATATTGAGGAG---CTGGCTGTGGAACTTGGCTGTAAAGTGGGAGTGCTGCCCACTGTT---TACTTAG
GGCTGCCCCTTGGAGCTCACCACAAAGCTGTTTCCATTTGGGATGGGGTGGAAGAGAGAATGAGGAAGAGATTAGCCCAG
TGGAAAAGACATTATATTTCAAAGGGAGGGCGTATCATCTTAATCAAGTGTGCTATGGCCAGCCTTCCTATATACATTAT
GTCCCTTTTTCGAATGCCG---AAGAGTGTTGTAAGGAGACTCGAAAAATTACAAAGAGACTTTCTTTGG---GGAGGGG
GCAGCTTGGAGAGGAAGGCCCATTTAATTAAT---TGGGAGGTGGTGTGTACTCGCAGGGAGAAGGGTGGCTTTGGCTTG
AGGAAGATTGACTCCTTGAACAAAGCTTTGTTGGG---------------------------------------------
-----------------------------------
>34951211
--------------------------------------------------------------------------------
--------------------------------------------------------------------------------
--------------------------------------------------------------------------------
--------------------------------------------------------------------------------
--------------------------------------------------------------------------------
--------------------------------------------------------------------------------
--------------------------------------------------------------------------------
--------------------------------------------------------------------------------
--------------------------------------------------------------------------------
--------------------------------------------------------------------------------
--------------------------------------------------------------------------------
--------------------------------------------------------------------------------
--------------------------------------------------------------------------------
-------------------------------------------CTGAATTTGCCAATACCCTCTAACCACTCCCTGGACT
TCCCTGTCATTCAATATGCTGATGACACCCTGATAATAGCTGAG---GGGGATCCAAGACAACTTTTTTTCCTAAAGACG
GTGCTTAACAATTTCTCCATGTCAACTGGTCTG---------AAAATAAATTTCAATAAGTCTATGATGGTCCCCATTAA
TGTTTCTGAGGCAAAGCTGGACCTGTTGGCAAGGACCTTTGGCTGCTCTAAAGGAGCATTGCCTTTCACT---TACCTTG
GGCTGCCCTTGGGCACAACTAAACCAGTGATTCAAGACTTCTTACCTTTGGTAGGCAGATGTGAAAGAAGGCTTGCTGGG
GTA---TCTATGTTCCTCTCCCAAGCTGGAAGGCTCCAGATCACCAATGCAGTGCTTACCTCTCTCCCAACATTCTACAT
GTGTACTCTGGCCATTCCA---AAAACTGTCATTAAACAAATAGACAAGTTCAGAAAACACTGCCTCTGG---AGAGGCT
CTGACATCAATGCCAAAAACCATCCCAAGGCTGCATGGAAAATGGTGCGTGCACCAAAGGAGGAGGGAGGTTTGGGCATC
ATCGATATAGGAAAGCAGAACGAGGCTTTGCTTTTAAAA-ACCTGCACAAGTTCTTAATAAGC-TGGACATTCCCTTGGT
TCACCCTGTCTGGGAGAAACATTACA---------
>32814473
--------------------------------------------------------------------------------
--------------------------------------------------------------------------------
--------------------------------------------------------------------------------
--------------------------------------------------------------------------------
--------------------------------------------------------------------------------
--------------------------------------------------------------------------------
--------------------------------------------------------------------------------
--------------------------------------------------------------------------------
--------------------------------------------------------------------------------
--------------------------------------------------------------------------------
--------------------------------------------------------------------------------
--------------------------------------------------------------------------------
--------------------------------------------------------------------------------
-------------------------------------------CTGAATTTGCCAATACCCTCTAACCACTCCCTGGACT
TCCCTGTCATTCAATATGCTGATGACACCCTGATAATAGCTGAG---GGGGATCCAAGACAACTTTTTTTCCTAAAGACG
GTGCTTAACAATTTCTCCATGTCAACTGGTCTG---------AAAATAAATTTCAATAAGTCTATGATGGTCCCCATTAA
TGTTTCTGAGGCAAAGCTGGACCTGTTGGCAAGGACCTTTGGCTGCTCTAAAGGAGCATTGCCTTTCACT---TACCTTG
GGCTGCCCTTGGGCACAACTAAACCAGTGATTCAAGACTTCTTACCTTTGGTAGGCAGATGTGAAAGAAGGCTTGCTGGG
GTA---TCTATGTTCCTCTCCCAAGCTGGAAGGCTCCAGATCACCAATGCAGTGCTTACCTCTCTCCCAACATTCTACAT
GTGTACTCTGGCCATTCCA---AAAACTGTCATTAAACAAATAGACAAGTTCAGAAAACACTGCCTCTGG---AGAGGCT
CTGACATCAATGCCAAAAACCATCCCAAGGCTGCATGGAAAATGGTGCGTGCACCAAAGGAGGAGGGAGGTTTGGGCATC
ATCGATATAGGAAAGCAGAACGAGGCTTTGCTTTTAAAA-ACCTGCACAAGTTCTTAATAAGC-TGGACATTCCCTTGGT
TCACCCTGTCTGGGAGAAACATTACA---------
>198301085
--------------------------------------------------------------------------------
--------------------------------------------------------------------------------
--------------------------------------------------------------------------------
--------------------------------------------------------------------------------
--------------------------------------------------------------------------------
--------------------------------------------------------------------------------
--------------------------------------------------------------------------------
--------------------------------------------------------------------------------
--------------------------------------------------------------------------------
--------------------------------------------------------------------------------
--------------------------------------------------------------------------------
--------------------------------------------------------------------------------
--------------------------------------------------------------------------------
--------------------------------------------------------------------------------
----------------------------------------GCAG---GCAGATGCAAAGCAACTTTTCTTTCTCAAATCT
GTCCTCAATTCCTTTGCAGACTCTACGGGCCTA---------AAAGTCAACTACAGAAAATCACAAATGTTGCCAATCAA
CACCTCAGCTGAAAAGATGAACCATCTTGCCCAAACTTTTGGATGTTCAGTAGGCACATTACCCTTCACA---TACCTTG
GTTTACCAATGGGCACCACAAAACCCAAAATGGAAAACCTCACACCCATCATGGACAGAGTGGAGTGTAGGCTGTCTGGC
TGC---CCAACCTGGCTTTCCTACTCGGGGAGACTACAAATGATCAACACAGCCCTTACTCCAATAGTCACGTACCCAAT
GTGTACAATCAAACTACCA---TGAGGCGCCCTTGAAAACATTGACAGGATCCGAAAGCAGTGTCTCTGG---AGAGGGA
ATTCAAAAAAGAAGAAAGGTGGGAACCTTGTCGCCTGGGAAACAATGCAAATGCCAAAGGATAAAGGAGGCCTTGGGGTG
ATCAATCTCCGTCTGCAAAATGATACGCTTCTCATGAAACAGCTACACAAATTCTACAACCGAATGGAAATTCCCTGGGT
GCAGCTCATCTGGGTCAAATACTTTCAAAAATAAG
>209857238 
--------------------------------------------------------------------------------
--------------------------------------------------------------------------------
--------------------------------------------------------------------------------
--------------------------------------------------------------------------------
--------------------------------------------------------------------------------
--------------------------------------------------------------------------------
--------------------------------------------------------------------------------
--------------------------------------------------------------------------------
--------------------------------------------------------------------------------
--------------------------------------------------------------------------------
----------------------------------------------CGAATGAAGACGCAGCTTGGAGTGGGAGAGCAAA
TGGTCAACTGGACAAAACGGATTTTGGACTCTGGC---TCCTCTTTCATCCTCCTCAATGGGATCACC---GGAAAAAAA
TTCATGTGTCGGAGAGGAGTGCGT---CAGGGTGACCCCCTCTCCCCCCTGCTCTTTGTGCTGGCAGCAGACTTGCTTCA
GAGTATAATCAAT---------CAAGCCCATCAGCGAGGAATATTCCAACTTCCAATTCAAGCACAAGATGGAGCTGGTT
TTCCCATAGTACAGTACGCGGATGATACCTTACTAATCATGGAA---GCCTCACAGAGGGAGCTTTTCAGCCTCAAAGCG
CTCCTTGAGTCCTTCTCACAGTCCACAGGTCTC---------AGAGTCAACTACGCCAAATCATGCTTAGTCCCGCTAAA
CATGACGCAGGAAAAGGCGGAACAATTAGCTCGGACTTTTGGCTGCAAGTTAGAGAGCCTTCCCTTCACT---TATCTTG
GACTTCCTCTTGGAACCACCAAGCCCAGAGTGGAGCACTACGACCCCATTATGAACAGAACCGAGAGAAAGCTTACGTCT
GTTTCCTCAATGGTA---ACCCATGCTGGAAGGCTTCAGCTGGTGAACTCGGTCATTTCCTCCATTGCAACCTTTGCGAT
GTGCCCGCTCGATGTTCCG---GTCACAGTACTTGATTACATAGAGAGAGCCATGAGACATTGCCTCTGG---AG---GA
GCACGGATCAGACCGACAAGATAAAGCCTCTGGTAGCCCCGGC-------------------------------------
--------------------------------------------------------------------------------
-----------------------------------
>49604017 
--------------------------------------------------------------------------------
--------------------------------------------------------------------------------
--------------------------------------------------------------------------------
--------------------------------------------------------------------------------
--------------------------------------------------------------------------------
--------------------------------------------------------------------------------
--------------------------------------------------------------------------------
--------------------------------------------------------------------------------
--------------------------------------------------------------------------------
--------------------------------------------------------------------------------
--------------------------------------------------------------------------------
--------------------------------------------------------------------------------
----------------------GA---CAGGGTGATCCTTTGTCCCCNCTGATCTTTGNTCTCGCAGCGGACCTTCTACA
GTCAGCTATC------------AATGATGCCACACGGAATGGACTGCTACAGCTACCTCTCCCCACTTCTGACAGCAATT
ACCCCGTTATTCAGTATGCGGACGACACGATCACTGTGCTCCCG---GCCTCTGTCTTGCAAGCGCAAGTTCTGAAGTCC
ATCCTAGTTGACTATGCAAAGTCGGTGTGCCTA---------AAAATAAACTTCCACAAGTCGACTTTAGTGCCCATCAA
CTTTGATCCGGTGTTGGCAGGTGAAATTGCTGCAATCTTTGGTTGCTCTATTGGCAACATGCCGTTCACA---TATTTGG
GCCTGCCCATGGGCACCACGCCCCCGAGTATGAATGATTTGATGCCAATGGTCTCCTCTGTTCAGCGTAAGATGCCTGCT
GCA---GCCTCACTTCTGGACTATGGATCCAAGCTCATGCTGCTCAACTCTGTGGTCACTTCCTTGGTTGTATATGCCAT
TTGTTCCATCAAGATAAAC---CCTAAAATCATTGAGCACCTTGATAAACTGCGAAGGTCGTGTCTTTGGGTGATAAAGT
CCGATGATGGGATCGAGGGCGGCTCGTTGGCAGCCTGGGATATGGTATGCAATCCCAAAAGTAAAGGAGGTCTGGGGATC
TTTGACCTTAAGCCTCGTGCCGAATTC-----------------------------------------------------
-----------------------------------
>198290364
--------------------------------------------------------------------------------
--------------------------------------------------------------------------------
--------------------------------------------------------------------------------
--------------------------------------------------------------------------------
--------------------------------------------------------------------------------
--------------------------------------------------------------------------------
--------------------------------------------------------------------------------
--------------------------------------------------------------------------------
--------------------------------------------------------------------------------
--------------------------------------CCTCCATTCCCAAAAGCAGCCCAGAATCCTGCTCAAATTAGA
TATTACAAAAGCTTTCGATTCAATTTCTTGG---CCTTTCCTCCTGCAGGTTCTGGAAAAATTGGGTTTTGGGTTAAGGT
GGCGAGATCTTATT---TGTGGTCTTCTGGCATCT---TCGTCAACTCAGGTTCTCCTTAATTGTAATCCTGGAGATGTC
ATCCAGCATAGAAGAGGCCTTCGC---CAAGGGGACCCTCTCTCCCCGATGCTCTTCATTCTTGTCATCGATGTCCTAAA
TTGGATG---------------GTTACAAGGGCGTCCGAGGAGGGGCTGTTACAACCCCTCTCTAGAAGACCCATTCAGC
GTAGGATTTCCCTATACGCAGATGATGTGGCCCTCTTTCTCAGA---CCTGCTGCTGAGGACATCTCTTTGACTCTTAGT
TTACTCCAATTGTTTGGAGATGCGTCGGGGCTG---------AGGACTAATGATCAGAAAAGTAGTGTGATGCCCATCCA
GTGCTCTGATGATGACTTGGCTGTGATTCAGAATTTACTGCCTTGTGAAATCATGAATTTCCCTTGCAAA---TATTTGG
GTCTTCCCCTATCTCCCAGAAACTTACAAGGGATCAATTTCAGCCCA-TAATTGATAGGATTGCGGATCAATTACCTGGA
TGGAAAGCTGATCTAATGGCACGGGCTGGCAGGGTAGTGCAAGTGCAGCACGTCCTAACAGCCATGCTGATCTATCTAGC
CATGGCTATGACTTACCCC---CTTGGGCAAT------------------------------------------------
--------------------------------------------------------------------------------
--------------------------------------------------------------------------------
-----------------------------------
>58600359 
--------------------------------------------------------------------------------
--------------------------------------------------------------------------------
--------------------------------------------------------------------------------
--------------------------------------------------------------------------------
--------------------------------------------------------------------------------
--------------------------------------------------------------------------------
--------------------------------------------------------------------------------
--------------------------------------------------------------------------------
--------------------------------------------------------------------------------
--------------------------------------------------------------------------------
--------------------------------------------------------------------------------
-----------------------------------------------------------GGTACCTGG---AAATTCTTT
TAAATGCATGAGAGGGGTT--AGG---CAAGGAGATACACTTTCACCCTTGCTCTTTGTTCTTG-TGCTGAATTACTACA
GAGAATAGTTAAC---------AAAGCTTGATCCCTAGGTTTGTTGTTCAAGCCAATTAATGAACTTGATGAAAGGGGTT
TCCAAGTAATCTAGTATGCAGATGACACTTTAATTCTCCTCAAA---GCATCACAGAGAGAGGTTTTTTGTTTTAAGGCT
TTGTTGAACTCTTTTGCACATTCTACTGGCCTC---------AAAATTAATTACCATAAGTCCTGTTTCTACCCAATCAA
TCTGTCTCATGAGAATGCTGAGCTTTTCCTCGTGCCGAATTCCTGCAGCCCGGGGA------------------------
--------------------------------------------------------------------------------
--------------------------------------------------------------------------------
--------------------------------------------------------------------------------
--------------------------------------------------------------------------------
--------------------------------------------------------------------------------
-----------------------------------
