# Supplementary material for: Assessing constancy of substitution rates in viruses over evolutionary time
Source: BMC Bioinformatics. 2010 Oct 7;11(Suppl 6):S3. doi: 10.1186/1471-2105-11-S6-S3 (PMC3026377; doi:10.1186/1471-2105-11-S6-S3)
Supplement: Additional file 2 — File, when unzipped, consists of a folder with aligned fasta files for each of the six datasets employed in this study. [file 1471-2105-11-S6-S3-S2.zip › TYLCVdelR.fasta]

>consensus
ACCGGATGGCCGCGCCTTTTCCTTTTATGCCTGGTCCCCAGCGAGGGTTCCACAGACGTCACTGTCAACCAATCAAATTG
CATCCTCAAACGTTAGATAAGTGTTCATTTGTCTTTATATACTTGGTCCCCAAGTTATTTTGTCTTGCAATATGTGGGAT
CCACTTCTAAATGAATTTCCTGAATCTGTTCACGGATTTCGTTGTATGTTAGCTATTAAATATTTGCAGTCCGTTGAGGA
AACTTACGAGCCCAATACATTGGGCCACGATTTAATTAGGGATCTTATATCTGTTGTAAGGGCCCGTGACTATGTCGAAG
CGACCAGGCGATATAATCATTTCCACGCCCGTCTCGAAGGTTCGCCGAAGGCTGAACTTCGACAGCCCATACAGCAGCCG
TGCTGCTGTCCCCATTGTCCAAGGCACAAACAAGCGACGATCATGGACGTACAGGCCCATGTACCGAAAGCCCAGAATAT
ACAGAATGTATCGAAGCCCTGATGTTCCCCGTGGATGTGAAGGCCCATGTAAAGTCCAGTCTTATGAGCAACGGGATGAT
ATTAAGCATACTGGTATTGTTCGTTGTGTTAGTGATGTTACTCGTGGATCTGGAATTACTCACAGAGTGGGTAAGAGGTT
CTGTGTTAAATCGATATATTTTTTAGGTAAAGTCTGGATGGATGAAAATATCAAGAAGCAGAATCACACTAATCAGGTCA
TGTTCTTCTTGGTCCGTGATAGAAGGCCCTATGGAAACAGCCCAATGGATTTTGGACAGGTTTTTAATATGTTCGATAAT
GAGCCCAGTACCGCAACCGTGAAGAATGATTTGCGGGATAGGTTTCAAGTGATGAGGAAATTTCATGCTACAGTTATTGG
TGGGCCCTCTGGAATGAAGGAACAGGCATTAGTTAAGAGATTTTTTAGAATTAACAGTCATGTAACTTATAATCAATTCA
TTCAGGAGGCAGCCAAGTACGAGAACCATACTGAAAACGCCTTGTTATTGTATATGGCATGTACGCATGCCTCTAATCCA
GTGTATGCAACTATGAAAATACGCATCTATTTCTATGATTCAATATCAAATTAATAAAATTTATATTTTATATCATGAGT
TTCTGTTACATTTATTGTGTTTT-CAAGTACATCATACAATACATGATCAACTGCTCTGATTACATTGTTAATTGAAATT
ACACCAAGACTATCTAAATACTTAAGAACTTGATATCTAAATACTCTTAAGAAACGACCAGTCTGAGGCTGTAATGTCGT
CCAAATTCGGAAGTTGAGAAAACATTTGTGAATCCCCAATACCTTCCTGATGTTGTGGTTGAATCTTATCTGAATGGAAA
TGATGTCGTGGTTCATTAGAAATGGCCTCTGGCTGTGTTCTGTTATCTTGAAATAGAGGGGATTGTTTATCTCCCAGATA
AAAACGCCATTCTCTGCTTGAGGAGCAGTGATGAGTTCCCCTGTGCGTGAATCCATGATTGTTGCAGTTGAGGTGGAGGT
AGTATGAGCAGCCACAGTCTAGGTCTACACGCTTACGCCTTATTGGTTTCTTCTTGGCTATCTTGTGTTGGACCTTGATT
GATACTTGCGAACAGTGGCTCGTAGAGGGTGACGAAGGTTGCATTCTTGAGAGCCCAATTTTTCAAGGATATGTTTTTTT
CTTCGTCTAGATATTCCCTATATGAGGAGGTAGGTCCTGGATTGCAGAGGAAGATAGTGGGAATTCCCCCTTTAATTTGA
ATGGGCTTCCCGTACTTTGTGTTGCTTTGCCAGTCCCTCTGGGCCCCCATGAATTCCTTGAAGTGCTTTAAATAATGCGG
GTCTACGTCATCAATGACGTTGTACCACGCATCATTACTGTACACCTTTGGGCTTAGGTCTAGATGTCCACATAAATAAT
TATGTGGGCCTAGAGACCTGGCCCACATTGTTTTGCCTGTTCTGCTATCACCCTCAATGACAATACTTATGGGTCTCCAT
GGCCGCGCAGCGGAAGACACGACGTTCTCGGCGACCCACTCTTCAAGTTCATCTGGAACTTGATTAAAAGAAGAAGAAAG
AAATGGAGAAACATAAACTTCTAAAGGAGGACTAAAAATCCTATCTAAATTTGAACTTAAATTATGAAATTGTAAAATAT
AGTCCTTTGGGGCCTTCTCTTTTAATATATTGAGGGCCTCGGATTTACTGCCTGAATTGAGTGCTTCGGCATATGCGTCG
TTGGCAGATTGCTGACCTCCTCTAGCTGATCTGCCATCGATTTGGAAAACTCCAAAATCAATGAAGTCTCCGTCTTTCTC
CACGTAGGTCTTGACATCTGTTGAGCTCTTAGCTGCCTGAATGTTCGGATGGAAATGTGCTGACCTGTTTGGGGATACCA
GGTCGAAGAACCGTTGGTTCTTACATTGGTATTTGCCTTCGAATTGGATAAGCACATGGAGATGTGGTTCCCCATTCTCG
TGGAGTTCTCTGCAAACTTTGATG-------------TATTTTTTATTTGTTGGGGTTTCTAGGTTTTTTAATTGGGAAA
GTGCTTCCTCTTTAGAGAGAGAACAATTGGGATATGTTAGGAAATAATTTTTGGCATATATTTTAAATAAACGAGGCAT-
GTTGAAATGAATAGGTGTCCCTCATTGACCAAGATTTCAAAGCTCTATGGCAACTCGGTGTATCGGTGTCTTACTTATAC
CTTGGACACCTCAATGGCTATTTGGTAATTTTGTAAAAGTACATTGCAATTCAAAATTCAAAATTCAAAAATCAAATCAT
TAAAGCGGCCATCCGTATAATATTTATTTTT
>gi|43300688|gb|AY530931.1| Tomato yellow leaf curl virus
ACCGGATGGCCGCGCCTTTTCCTTTTATG--TGGTCCCCA-CGAGGGTTACACAGACGTCACTGTCAACCAATCAAATTG
CATCCTCAAACGTTAGATAAGTGTTCATTTGTCTTTATATACTTGGTCCCCAAG-TATTTTGTCTTGCAATATGTGGGAC
CCACTTCTAAATGAATTTCCTGAATCTGTTCACGGATTTCGTTGTATGTTAGCTATTAAATATTTGCAGTCCGTTGAGGA
AACTTACGAGCCCAATACATTGGGCCACGATTTAATTAGGGATCTTATATCTGTTGTAAGGGCCCGTGACTATGTCGAAG
CGACCAGGCGATATAATCATTTCCACGCCCGTCTCGAAGGTTCGCCGAAGGCTGAACTTCGACAGCCCATACAGCAACCG
TGCTGCTGTCCCCATTGTCCAAGGCACAAACAAGCGACGATCATGGACGTACAGGCCCATGTACCGAAAGCCCAGAATAT
ACAGAATGTATCGAAGCCCTGATGTTCCCCGTGGATGTGAAGGCCCATGTAAAGTCCAGTCTTATGAGCAGCGGGATGAT
ATTAAGCACACTGGTGTTGTTCGTTGTGTTAGTGATGTTACTCGTGGATCTGGAATTACTCACAGAGTCGGTAAGAGGTT
CTGTGTTAAATCGATATATTTTTTAGGTAAAGTCTGGATGGATGAAAATATCAAGAAGCAGAATCACACTAATCAGGTCA
TGTTCTTTTTGGTCCGTGATAGAAGGCCCTATGGAAGCAGTCCAATGGATTTTGGACAGGTTTTTAATATGTTCGATAAT
GAGCCCAGTACCGCAACTGTGAAGAATGATTTGCGTGATAGGTTTCAAGTGATGAGGAAATTTCATGCTACAGTTATTGG
TGGGCCCTCTGGAATGAAGGAACAGGCATTAGTTAAGAGATTTTTTAAAATTAACAGTCATGTAACTTATAATCA-----
-TCAGGAGGCAGCCAAGTACGAGAACCATACTGAAAACGCCTTGTTATTGTATATGGCATGTACGCATGCCTCTAATCCA
GTGTATGCAACTATGAAAATACGCATCTATTTCTATGATTCAATATCAAATTAATAAAATTTATATTTTATATCATGAGT
TTCTGTTACATTTATTGTGTTTT-CAAGTACATCATACAATACATGATCCACTGCTCTGATTACATTGTTAATGGAAATT
ACACCAAGACTATCTAAATACTTAAGAACTTCATATCTAAATACTCTTAAGAAACGACCAGTCTGAGGCTGTAATGTCGT
CCAAATTCGGAAGTTGAGAAAACATTTGTGAATCCCCATTACCTTCCTGATGTTGTGGTTGAATCTTATCTGAATGGAAA
TGATGTCGTGGTTCATTAGAAATGGCCTCTGGCTGTGGTCTGTTATCTTGAAATAGAGGGGATTGTTTATCTCCCAAATA
AAAACGCCATTCTCTGCCTGAGGAGCAGTGATGAGTTCCCCTGTGCGTGAATCCATGATTATTGCAGTTGAGGTGGAGGT
AGTATGAGCAGCCACAGTCTAGGTCTACACGCTTACGCCTTATTGGTTTCTTCTTGGCTATCTTGTGTTGGACCTTGATT
GATACTTGCGAACAGTGGCTCGTAGAGGGTGACGAAGGTTGCATTCTTGAGAGCCCAATTTTTCAAGGATATGTTTTTTT
CTTCGTCTAGATATTCCCTATATGAGGAGGTAGGTCCTGGATTGCAGAGGAAGATAGTGGGAATTCCCCCTTTAATTTGA
ATGGGCTTCCCGTACTTTGTGTTGCTTTGCCAGTCCCTCTGGGCCCCCATGAATTCCTTGAAGTGCTTTAAATAATGCGG
GTCTACGTCATCAATGACGTTGTACCACGCATCATTACTGTACACCTTTGGGCTTAGGTCTAGATGTCCACATAAATAAT
TATGTGGGCCTAGAGACCTGGCCCACATTGTTTTGCCTGTTCTGCTATCACCCTCAATGACAATACTTATGGGTCTCCAT
GGCCGCGCAGCGGAAGACACGACGTTCTCGGCGACCCACTCTTCAAGTTCATCTGGAACTTGATTAAAAGAAGAAGAAAG
AAATGGAGAAACATAAACTTCTAAAGGAGGACTAAAAATCCTATCTAAATTTGAATTTAAATTATGAAATTGTAAAATAT
AGTCCTTTGGGGCCTTTTCTTTTAATATATTGAGGGCCTCGGATTTACTGCCTGAATTGAGTGCTCCGGCGTATGCGTCG
TTGGCAGATTGCTGACCTCCTCTAGCTGATCTGCCATCGATTTGGAAAACTCCAAAATCAATGAAGTCTCCGTCTTTCTC
CACGTAGGTCTTGACATCTGTTGAGCTCTTAGCTGCCTGAATGTTTGGATGGAAATGTGCTGACCTGTTTGGGGATACCA
GGTCGAAGAACCGTTGGTTCTTACATTGGTATTTGCCTTCGAATTGGATAAGCACATGGAGATGTGGTTCCCCATTCTCG
TGGAATTCTCTGCAAACTTTGATG-------------TATTTTTTATTTGTTGGGGTTTCTATGTTTTTTAATTGGGAAA
GTGCTTCCTCTTTAGAGAGAGAACAATTGGGATATGTTAGGAAATAATTCTTGGCATATATTTTAAATAAACGAGGCAT-
GTTGAAATGAATCGGTGTCCCTC---------------AAAGCTCTATGGCAA-TCGGTGTATCGGTGTCTTACTAATAC
CT-CGACACCT-AATGGCAATTTGGTAATTTCATAAATGTTCATTGCAATTCAAAATTCAAAATTCAAAAATCAAATCAT
TAAAGCGGTCATCCGTATAATATT-------
>gi|224993901|emb|FN256259.1| Tomato yellow leaf curl virus JSNJ1 complete genome
ACCGGATGGCCGCGCCTTTTCTTTTTACG--TGGTCCCCA-CGAGGGTTCCACAGACGTTACTGTCAACCAATCAAATTG
CATCCTCAAACGTTAGATAAGTGTTCATTTGTCTTTATATACTTGGTCCCCAAG-TAGTTTGTCTTGCAATATGTGGGAT
CCACTTCTAAATGAATTTCCTGAATCTGTTCACGGATTTCGTTGTATGTTAGCTATTAAATATTTGCAGTCCGTTGAGGA
AACTTACGAGCCCAATACATTGGGCCACGATTTAATTAGGGATCTTATATCTGTTGTAAGGGCCCGTGACTATGTCGAAG
CGACCAGGCGATATAATCATTTCCACGCCCGTCTCGAAGGTTCGCCGAAGGCTGAACTTCGACAGCCCATACAGCAGCCG
TGCTGCTGTCCCCATTGTCCAAGGCACAAACAAGCGACGATCATGGACGTACAGGCCCATGTACCGGAAGCCCAGAATAT
ACAGAATGTATCGAAGCCCTGATGTTCCTCGTGGATGTGAAGGCCCATGTAAAGTCCAGTCTTATGAGCAACGGGTTGAT
ATTAAGCATACTGGTGTTGTTCGTTGTGTTAGTGATGTTACTCGGGGATCTGGAATTACTCACAGAGTGGGTAAGAGGTT
CTGTGTTAAATCGATATATTTTTTAGGTAAAGTCTGGATGGATGAAAATATTAAGAAGCAGAATCACACTAATGAGGTCG
TGTGCTTCTTGGTTCGTGATGAAAGGCCTTATGGAAACAGCCCAATGGTTTTTGGACAGGTTTTTAGTATGTTCGATAAT
GAGCCCAGTACCGCAACCGTGAAGAATGATTTGCGGGATAGGTTTCAAGTGATGAGAAGATTTCATGCTACAGTTATTGG
TGGGCCCTCTGGAATGAAGGAACAGGCATTAGTTAAGAGATTTTTTAGAATTAACAGTCATGTAACTTATAATCA-----
-TCAGGAGGCAGCCAAGTATGAGAACCATACTGAAAACGCCTTGTTATTGTATATGGCATGTACGCATGCCTCTAATCCA
GTGTATGCAACTATGAAAATACGCATCTATTTCTATGATTCAATATCAAATTAATAAAATTTATATTTTATATCATGAGT
TTCTGTTACATTTATTGTGTTTT-CAAGTACATCATACAATACATGATCAACTGCTCTGATTACATTGTTAATTGAAATT
ACACCAAGACTATCTAAATACTTAAGAACTTGATATCTAAATACTCTTAAGAAACGACCAGTCTGAGGCTGTAATGTCGT
CCAAATTCGGAAGTTGAGAAAACATTTGTGAATCCCCAATACCTTCCTGATGTTGTGGTTGAATCTTATCTGAATGGAAA
TGATGTCGTTGTTCATTAGAAATGGCCTCTGGCTGTGTTCTGTTATCTTGAAATAGAGGGGATTGTTTATCTCCCAGATA
AAAACGCCATTCTCTGCTTGAGGAGCAGAGATGAGTTCCCCTGTGCGTGAATCCATGATTGTTGCAGTTGATGTGGAGGT
AGTATGAGCAGCCACAGTCTAGGTCTACACGCTTACGCCTTATTGGTTTCTTCTTGGCTATCTTGTGTTGGACCTTGATT
GATACTTGCGAACAGTGGCTCGTAGAGGGTGACGAAGGTTGCATTCTTGAGAGCCCAATTTTTCAAGGATATGTTTTTTT
CTTCGTCTAGATATTCCCTATATGAGGAGGTAGGTCCTGGATTGCAGAGGAAGATAGTGGGAATTCCCCCTTTAATTTGA
ATGGGCTTCCCGTACTTTGTGTTGCTTTGCCAGTCCCTCTGGGCCCCCATTAATTCCTTGAAGTGCTTTAAATAATGCGG
GTCTACGTCATCAATGACGTTGTACCACGCATCATTACTGTACACCTTTGGGCTTAGGTCTAGATGTCCACATAAATAAT
TATGTGGGCCTAGAGACCTGGCCCACATTGTTTTGCCTGTTCTGCTATCACCCTCAATGACAATACTTATGGGTCTCCAT
GGCCGCGCAGCGGAAGATACGACGTTCTCGGCGACCCACTCTTCAAGTTCATCTGGAACTTGATTAAAAGAAGAAGAAAG
AAATGGAGAAACATAAACTTCTAAAGGAGGACTAAAAATCCTATCTAAATTTGAACTTAAATTATGAAATTGTAAAATAT
AGTCCTTTGGGGCCTTCTCTTTTAATATATTGAGGGCCTCGGATTTACTGCCTGAATTGAGTGCCTCGGCATATGCGTCG
TTGGCAGATTGTTGACCTCCTCTAGTTGATCTGCCATCGATTTGGAAAACTCCAAAATCAATGAAGTCTCCGTCTTTCTC
CACGTAGGTCTTGACATCTGTTGAGCTCTTAGCTGCCTGAATGTTCGGATGGAAATGTGCTGACCTGTTTGGGGATACCA
GGTCGAAGAACCGTTGGTTCTTACATTGGTATTTGCCTTCGAATTGGATAAGCACATGGAGATGTGGTTCCCCATTCTCG
TGGAGTTCTCTGCAAACTTTGATG-------------TATTTTTTATTTGTTGGGGTTTCTAGGTTTTTTAATTGGGAAA
GTGCTTCCTCTTTAGAGAGAGAACAATTGGGATATGTTAGGAAATAATTTTTGGCATATATTTTAAATAAACGAGGCAT-
GTTGAAATGAATTGGTGTCCCTC---------------AAAGCTCTATGGCAA-TCGGTGTATCGGTGTCTTACTTATAC
CT-GGACACCT-AATGGCTATTTGGTAATTTTGTAAAAGTACATTGCAATTCAAAATTCAAAATTCAAAAATCAAATCAT
TAAAGCGGCCATCCGTATAATATT-------
>gi|224993894|emb|FN256258.1| Tomato yellow leaf curl virus SH3 complete genome
ACCGGATGGCCGCGCCTTTTCTTTTTATG--TGGTCCCCA-CAAGGGTTCCACAGACGTCACTGTCAACCAATCAAATTG
CATCCTCAAACGTTAGATAAGTGTTCATTTGTCTTTATATACTTGGTCCCCAAG-TAGTCTGTCTTGCAATATGTGGGAT
CCACTTCTAAATGAATTTCCTGAATCTGTTCACGGATTTCGTTGTATGTTAGCTATTAAATATTTGCAGTCCGTTGAGGA
AACTTACGAGCCCAATACATTGGGCCACGATTTAATTAGGGATCTTATATCTGTTGTAAGGGCCCGTGACTATGCCGAAG
CGACCAGGCGATATAATCATTTCCACGCCCGCCTCGAAGGTTCGCCGAAGGCTGAACTTCGACAGCCCATACAGCAGCCG
TGCTGCTGTCCCCATTGTCCAAGGCACAAACAAGCGACGATCATGGACGTACAGGCCCATGTACCGGAAGCCCAGAATAT
ACAGAATGTATCGAAGCCCTGATGTTCCTCGTGGATGTGAAGGCCCATGTAAAGTCCAGTCTTATGAGCAACGGGATGAT
ATTAAGCATACTGGTATTGTTCGTTGTGTTAGTGATGTTACTCGTGGATCTGGAATTACTCACAGAGTGGGTAAGAGGTT
CTGTGTTAAATCGATATATTTTTTAGGTAAAGTCTGGATGGATGAAAATATCAAGAAGCAGAATCACACTAATCAGGTCA
TGTTCTTCTTGGTTCGTGATAGAAGGCCCTATGGAAACAGCCCAATGGATTTTGGACAGGTTTTTAATATGTTCGATAAT
GAGCCCAGTACCGCAACTGTGAAGAATGATTTGCGGGATAGGTTTCAAGTGATGAGGAAATTTCATGCTACAGTTATTGG
TGGGCCCTCTGGAATGAAGGAACAGGCATTAGTTAAGAGATTTTTTAGAATTAACAGTCATGTAACTTATAATCA-----
-TCAGGAGGCAGCCAAGTACGAGAACCATACTGAAAACGCCTTGTTATTGTATATGGCATGTACGCATGCCTCTAATCCA
GTGTATGCAACTATGAAAATACGCATCTATTTCTATGATTCAATATCAAATTAATAAAATTTATATTTTATATCATGAGT
TGCTGTTACATTTATTGTGTTTT-CAAGTACATCATACAATACATGATCAACTGCTCTGATTACATTGTTAATTGAAATT
ACACCAAGACTATCTAAATACTTAAGAACTTGATATCTAAATACTCTTAAGAAACGACCAGTCTGAGGCTGTAATGTCGT
CCAAATTCGGAAGTTGAGAAAACATTTGTGAATCCCCAATGCCTTCCTGATGTTGTGGTTGAATCTTATCTGAATGGAAA
TGATGTCGTTGTTTATTAGAAATGGCCTCTGGCTGTGTTCTGTTATCTTGAAATAGAGGGGATTGTTTATCTCCCAGATA
AAAACGCCATTCTCTGCTTGAGGAGCAGTGATGAGTTCCCCTGTGCGTGAATCCATGATTGTTGCAGTTGATGTGGAGGT
AGTATGAGCAGCCACAGTCTAGGTCTACACGCTTACGCCTTATTGGTTTCTTCTTGGCTATCTTGTGTTGGACCTTGATT
GATACTTGCGAACAGTGGCTCGTAGAGGGTGACGAAGATTGCATTCTTGAGAGCCCAATTTTTCAAGGATATGTTTTTTT
CTTCGTCTAGATATTCCCTATATGAGGAGGTAGGTCCTGGATTGCAGAGGAAGATAGTGGGAATTCCCCCTTTAATTTGA
ATGGGCTTCCCGTACTTTGTGTTGCTTTGCCAGTCCCTCTGGGCCCCCATGAATTCCTTGAAGTGCTTTAAATAATGCGG
GTCTACGTCATCAATGACGTTGTACCACACATCATTACTGTACACCTTTGGGCTTAGGTCTAGATGTCCACATAAATAAT
TATGTGGGCCTAGAGACCTGGCCCACATTGTTTTGCCTGTTCTGCTATCACCCTCAATGACAATACTTATGGGTCTCCAT
GGCCGCGCAGCGGAAGATACGACGTTCTCGGCGACCCACTCGTCAAGTTCATCTGGAACTTGATTAAAAGAAGAAGAAAG
AAATGGAGAAACATAAACTTCTAAAGGAGGACTAAAAATCCTATCTAAATTTGAACTTAAATTATGAAATTGTAAAATAT
AGTCCTTTGGGGCCTTCTCTTTTAATATATTGAGGGCCTCGGATTTACTGCCTGAATTGAGTGCCTCGGCATATGCGTCG
TTGGCAGATTGCTGACCTCCTCTAGCTGATCTGCTATCGATTTGGAAAACTCCAAAATCAATGAAGTCTCCGTCTTTCTC
CACGTAGGTCTTGACATCTGTTGAGCTCTTAGCTGCCTGAATGTTCGGATGGAAATGTGCTGACCTGTTTGGGGATACCA
GGTCGAAGAACCGTTGGTTCTTACATTGGTATTTGCCTTCGAATTGGATAAGCACATGGAGATGTGGTTCCCCATTCTCG
TGGAGTTCTCTGCAAACTTTGATG-------------TATTTTTTATTTGTTGGGGTTTCTAGGTTTTTTAATTGGGAAA
GTGCTTCCTCTTTAGAGAGAGAACAATTGGGATATGTTAGGAAATAATTTTTGGCATATATTTTAAATAAACGAGGCAT-
GTTGAAATGAATTGGTGTCCCTC---------------AAAGCTCTATGGCAA-TCGGTGTATCGGTGTCTTACTTATAC
CT-GGACACCT-AATGGCTATTTGGTAATTTTGTAAAAGTACATTGCAATTCAAAATTCAAAATTCAAAAATCAAATCAA
TAAAGCGGCCATCCGTATAATATT-------
>gi|224993887|emb|FN256257.1| Tomato yellow leaf curl virus SDJN2 complete genome
ACCGGATGGCCGCGCCTTCTCTTTTTATG--TGGTCCCCA-CGAGGGTTCCACATACGTCACTGTCAACCAATCAAATTG
CATCCTCAAACGTTAGATAAGTGTTCATTTGTCTTTATATACTTGGTCCCCAAG-TAGTCTGTCTTGCAATATGTGGGAT
CCACTTCTAAATGAATTTCCTGAATCTGTTCACGGATTTCGTTGTATGTTAGCTATTAAATATTTGCAGTCCGTTGAGGA
AACTTACGAGCCCAATACATTGGGCCACGATTTAATTAGGGATCTTATATCTGTTGTAAGGGCCCGTGACTATGTCGAAG
CGACCAGGCGATATAATCATTTCCACGCCCGCCTCGAAGGTTCGCCGAAGGCTGAACTTCGACAGCCCATACAGCAACCG
TGCTGCTGTCCCCATTGTCCAAGGCACAAACAAGCGACGATCATGGACGTACAGGCCCATGTACCGGAAGCCCAGAATAT
ACAGAATGTATCGAAGCCCTGATGTTCCTCGTGGATGTGAAGGCCCATGTAAAGTCCAGTCTTATGAGCAACGGGATGAT
ATTAAGCATACTGGTATTGTTCGTTGTGTTAGTGATGTTACTCGTGGATCTGGAATTACTCACAGAGTGGGTAAGAGGTT
CTGTGTTAAATCGATATATTTTTTAGGTAAAGTCTGGATGGATGAAAATATCAAGAAGCAGAATCACACTAATCAGGTCA
TGTTCTTCTTGGTTCGTGATAGAAGGCCCTATGGAAACAGCCCAATGGATTTTGGACAGGTTTTTAATATGTTCGATAAT
GAGCCCAGTACCGCAACTGTGAAGAATGATTTGCGGGATAGGTTTCAAGTGATGAGGAAATTTCATGCTACAGTTATTGG
TGGGCCCTCTGGAATGAAGGAACAGGCATTAGTTAAGAGATTTTTTAGAATTAACAGTCATGTAACTTATAATCA-----
-TCAGGAGGCAGCCAAGTATGAGAACCATACTGAAAACGCCTTGTTATTGTATATGGCATGTACGCATGCCTCTAATCCA
GTGTATGCAACTATGAAAATACGCATCTATTTCTATGATTCAATATCAAATTAATAAAATTTATATTTTATATCATGAGT
TGCTGTTACATTTATTGTGTTTT-CAAGTACATCATACAATACATGATCAACTGCTCTGATTACATTGTTAATTGAAATT
ACACCAAGACTATATAAATACTTAAGAACTTGATATCTAAATACTCTTAAGAAACGACCAGTCTGAGGCTGTAATGTCGT
CCAAATTCGGAAGTTGAGAAAACATTTGTGAATCCCCAATGCCTTCCTGATGTTGTGGTTGAATCTTATCTGAATGGAAA
TGATGTCGTTGTTCATTAGAAATGGCCTCTGGCTGTGTTCTGTTATCTTGAAATAGAGGGGATTGTTTATCTCCCAGATA
AAAACGCCATTCTCTGCTTGAGGAGCAGTGATGAGTTCCCCTGTGCGTGAATCCATGATTGTTGTAGTTGATGTGGAGGT
AGTATGAGCAGCCACAGTCTAGGTCTACACGCTTACGCCTTATTGGTTTCTTCTTGGCTATCTTGTGTTGGACCTTGATT
GATACTTGCGAACAGTGGCTCGTAGAGGGTGACGAAGATTGCATTCTTGAGAGCCCAATTTTTCAAGGATATGTTTTTTT
CTTCGTCTAGATATTCCCTATATGAGGAGGTAGGTCCTGGATTGCAGAGGAAGATAGTGGGAATTCCCCCTTTAATTTGA
ATGGGCTTCCCGTACTTTGTGTTGCTTTGCCAGTCCCTCTGGGCCCCCATGAATTCCTTGAAGTGCTTTAAATAATGCGG
GTCTACGTCATCAATGACGTTGTACCACACATCATTACTGTACACCTTTGGGCTTAGGTCTAGATGTCCACATAAATAAT
TATGTGGGCCTAGAGACCTGGCCCACATTGTTTTGCCTGTTCTGCTATCACCCTCAATGACAATACTTATGGGTCTCCAT
GGCCGCGCAGCGGAAGATACGACGTTCTCGGCGACCCACTCGTCAAGTTCATCTGGAACTTGATTAAAAGAAGAAGAAAG
AAATGGAGAAATATAAACTTCTAAAGGAGGACTAAAAATCCTATCTAAATTTGAACTTAAATTATGAAATTGTAAAATAT
AGTCCTTTGGGGCCTTCTCTTTTAATATATTGAGGGCCTCGGATTTACTGCTTGAATTGAGTGCCTCGGCATATGCGTCG
TTGGCAGATTGCTGACCTCCTCTAGCTGATCTGCTATCGATTTGGAAAACTCCAAAATCAATGAAGTCTCCGTCTTTCTC
CACGTAGGTCTTGACATCTGTTGAGCTCTTAGCTGCCTGAATGTTCGGATGGAAATGTGCTGACCTGTTTGGGGATACCA
GGTCGAAGAACCGTTGGTTCTTACATTGGTATTTGCCTTCGAATTGGATAAGCACATGGAGATGTGGTTCCCCATTCTCG
TGGAGTTCTCTGCAAACTTTGATG-------------TATTTTTTATTTGTTGGGGTTTCTAGGTTTTTTAATTGGGAAA
GTGCTTCCTCTTTAGAGAGAGAACAATTGGGATATGTTAGGAAATAATTTTTGGCATATATTTTAAATAAACGAGGCAT-
GTTGAAATGAATTGGTGTCCCTC---------------AAAGCTCTATGGCAA-TCGGTGTATCGGTGTCTTACTTATAC
CT-GGACACCT-AATGGCTATTTGGTAATTTTGTAAAAGTACATTGCAATTCAACATTCAAAATTCAAAAATCAAATCAA
TAAAGCGGCCATCCGTATAATATT-------
>gi|224993880|emb|FN256256.1| Tomato yellow leaf curl virus ZJHZ12 complete genome
ACCGGATGGCCGCGCCTTTTCTTTTTATG--TGGTCCCCA-TGAGGGTTCCACAGACGTCACTGTCAACCAATCAAATTG
CATCCTCAAACGTTAGATAAGTGTTTATTTGTCTTTATATACTTGGTCCCCAAG-TAGTTTGTCTTGCAATATGTGGGAT
CCACTTCTAAATGAATTTCCTGAATCTGTTCACGGATTTCGTTGTATGTTAGCTATTAAATATTTGCAGGCCGTTGAGGA
AACTTACGAGCCCAATACATTGGGCCACGATTTAATTAGGGATCTTATATCTGTTGTAAGGGCCCGTGACTATGTCGAAG
CGACCAGGCGATATAATCATTTCCACGCCCGTCTCGAAGGTTCGCCGAAGGCTGAACTTCGACAGCCCATACAGCAGCCG
TGCTGCTGTCCCCATTGTCCAAGGCACAAACAAGCGACGATCATGGACGTACAGGCCCATGTACCGGAAGCCCAGAATAT
ACAGAATGTATCGAAGCCCTGATGTTCCTCGTGGATGTGAAGGCCCATGTAAAGTCCAGTCTTATGAGCAACGGGATGAT
ATTAAGCATACTGGTATTGTTCGTTGTGTTAGTGATGTTACTCGTGGATCTGAAATTACCCACAGAGTGGGTAAGAGGTT
CTGTGTTAAATCGATATATTTTTTAGGTAAAGTCTGGATGGATGAAAATATTAAGAAGCAGAATCACACTAATCAGGTCA
TGTTCTTCTTGGTTCGTGATAGAAGGCCCTATGGAAACAGCCCAATGGATTTTGGACAGGTTTTTAATATGTTCGATAAT
GAGCCCAGTACCGCAACCGTGAAGAATGATTTGCGRGATAGGTTTCAAGTGATGAGGAAATTTCATGCTACAGTTATTGG
TGGGCCCTCTGGAATGAAGGAACAGGCATTAGTTAAGAGATTTTTTAGAATTAACAGTCACGTAACTTATAATCA-----
-TCAGGAGGCAGCCAAGTATGAGAACCATACTGAAAACGCCTTGTTATTGTATATGGCATGTACGCATGCCTCTAATCCA
GTGTATGCAACTATGAAAATACGCATCTATTTCTATGATTCAATATCAAATTAATAAAATTTATATTTTATATCATGAGT
TTCTGTTACATTTATTGTGTTTT-CAAGTACATCATACAATACATGATCAACTGCTCTGATTACATTATTAATTGAAATT
ACACCAAGACTATCTAAATACTTAAGAACTTGATATCTAAATACTCTTAAGAAACGACCAGTCTGAGGCTGTAATGTCGT
CCAAATTCGGAAGTTGAGAAAACATTTGTGAATCCCCAATACCTTCCTGATGTTGTGGTTGAATCTTATCTGAATGGAAA
TGATGTCGTGGTTCATTAGAAATGGCCTCTGGCTGTGTTCTGTTATCTTGAAATAGAGGGGATTGTTTATCTCCCAGATA
AAAACGCCATTCTCTGCTTGAGGAGCAGTGATGAGTTCCCCTGTGTGTGAATCCATGATTGTTGCAGTTGATGTGGAGGT
AGTATGAGCAGCCACAGTCTAGGTCTACACGCTTACGCCTTATGGGTTTCTTCTTGGCTATCTTGTGTTGGACCTTGATT
GATACTTGTGAACAGTGGCTCGTAGAGGGTGACGAAGGTTGCATTCTTGAGAGCCCAATTTTTCAAGGATATGTTTTTTT
CTTCGTCTAGATATTCCCTATATGAGGAGGTAGGTCCTGGATTGCAGAGGAAGATAGTGGGAATTCCCCCTTTAATTTGA
ATGGGCTTCCCGTACTTTGTGTTGCTTTGCCAGTCCCTCTGGGCCCCCATGAATTCCTTGAAGTGCTTTAAATAATGCGG
GTCTACGTCATCAATGACGTTGTACCACGCATCATTACTGTACACCTTTAGGCTTAGGTCTAGATGTCCACATAAATAAT
TATGTGGGCCTAGAGACCTGGCCCACATTGTTTTGCCTGTTCTGCTATCACCCTCAATGACAATACTTATGGGTCTCCAT
GGCCGCGCAGCGGAAGATACGACGTTCTCGGCGACCCACTCTTCAAGTTCATCTGGAACTTGATTAAAAGAAGAAGAAAG
AAATGGAGAAACATAAACTTCTAAAGGAGGACTAAAAATCCTATCTAAATTTGAACTTAAATTATGAAATTGTAAAATAT
AGTCCTTTGGGGCCTTCTCTTTTAATATATTGAGGGCCTCGGATTTACTGCCTGAATTGAGTGCCTCGGCATATGCGTCG
TTGGCAGATTGCTGACCTCCTCTAGCTGATCTGCCATCGATTTGGAAAACTCCAAAATCAATGAAGTCTCCGTCTTTTTC
CACGTAGGTCTTGACATCTGTTGAGCTCTTAGCTGCCTGAATGTTCGGATGGAAATGTGCTGACCTGTTTGGGGATACCA
GGTCAAAGAACCGTTGGTTCTTACATTGGTATTTGCCTTCGAATTGGATAAGCACATGGAGATGTGGTTCCCCATTCTCG
TGGAGTTCTCTGCAAACTTTGATG-------------TATTTTTTATTTGTTGGGGTTTCTAGGTTTTTTAATTGGGAAA
GGGCTTCCTCTTTAGAGAGAGAACAATTGGGATATGTTAGGAAATAATTTTTGGCATATATTTTAAATAAACGAGGCAT-
GTTGAAATGAATTGGTGTCCCTC---------------AAAGCTCTATGGCAA-TCGGTGTATCGGTGTCTTACTTATAC
CT-GGACACCT-AATGGCTATTTGGTAATTTTGTAAAAGTACAATTCAATTCAAAATTCAAAATTCAAAAATCAAATCAT
TAAAGCGGCCATCCGTATAATATT-------
>gi|224962068|emb|FN252890.1| Tomato yellow leaf curl virus ZJHZ1 complete genome
ACCGGATGGCCGCGCCTTTTCTTTTTATG--TGGTCCCCA-CAAGGGTTCCACAGACGTCACTGTCAACCAATCAAATTG
CATCCTCAAACGTTAGATAAGTGTTCATTTGTCTTTATATACTTGGTCCCCAAG-TAGTCTGTCTTGCAATATGTGGGAT
CCACTTCTAAATGAATTTCCTGAATCTGTTCACGGATTTCGTTGTATGTTAGCTATTAAATATTTGCAGTCCGTTGAGGA
AACTTACGAGCCCAATACATTGGGCCACGATTTAATTAGGGATCTTATATCTGCTGTAAGGGCCCGTGACTATGTCGAAG
CGACCAGGCGATATAATCATTTCCACGCCCGCCTCGAAGGTTCGCCGAAGGCTGAACTTCGACAGCCCATACAGCAGCCG
TGCTGCTGTCCCCATTGTCCAAGGCACAAACAAGCGACGATCATGGACGTACAGGCCCATGTACCGGAAGCCCAGAATAT
ACAGAATGTATCGAAGCCCTGATGTTCCTCGTGGATGTGAAGGCCCATGTAAAGTCCAGTCTTATGAGCAACGGGATGAT
ATTAAGCATACTGGTATTGTTCGTTGTGTTAGTGATGTTACTCGTGGATCTGGAATTACTCACAGAGTGGGTAAGAGGTT
CTGTGTTAAATCGATATATTTTTTAGGTAAAGTCTGGATGGGTGAAAATATCAAGAAGCAGAATCACACTAATCAGGTCA
TGTTCTTCTTGGTTCGTGATAGAAGGCCCTATGGAAACAGCCCAATGGATTTTGGACAGGTTTTTAATATGTTCGATAAT
GAGCCCAGTACCGCAACTGTGAAGAATGATTTGCGGGATAGGTTTCAAGTGATGAGGAAATTTCATGCTACAGTTATTGG
TGGGCCCTCTGGAATGAAGGAACAGGCATTAGTTAAGAGATTTTTTAGAATTAACAGTCATGTAACTTATAATCA-----
-TCAGGAGGCAGCCAAGTACGAGAACCATACTGAAAACGCCTTGTTATTGTATATGGCATGTACGCATGCCTCTAATCCA
GTGTATGCAACTATGAAAATACGCATCTATTTCTATGATTCAATATCAAATTAATAAAATTTATATTTTATATCATGAGT
TGCTGTTACATTTATTGTGTTTT-CAAGTACATCATACAATACATGATCAACTGCTCTGATTACATTGTTAATTGAAATT
ACACCAAGACTATCTAAATACTTAAGAACTTGATATCTAAATACTCTTAAGAAACGACCAGTCTGAGGCTGTAATGTCGT
CCAAATTCGGAAGTTGAGAAAACATTTGTGAATCCCCAATGCCTTCCTGATGTTGTGGTTGAATCTTATCTGAATGGAAA
TGATGTCGTTGTTTATTAGAAATGGCCTCTGGCTGTGTTCTGTTATCTTGAAATAGAGGGGATTGTTTATCTCCCAGATA
AAAACGCCATTCTCTGCTTGAGGAGCAGTGATGAGTTCCCCTGTGCGTGAATCCATGATTGTTGCAGTTGATGTGGAGGT
AGTATGAGCAGCCACAGTCTAGGTCTACACGCTTACGCCTTATTGGTTTCTTCTTGGCTATCTTGTGTTGGACCTTGATT
GATACTTGCGAACAGTGGCTCGTAGAGGGTGACGAAGATTGCATTCTTGAGAGCCCAATTTTTCAAGGATATGTTTTTTT
CTTCGTCTAGATATTCCCTATATGAGGAGGTAGGTCCTGGATTGCAGAGGAAGATAGTGGGAATTCCCCCTTTAATTTGA
ATGGGCTTCCCGTACTTTGTGTTGCTTTGCCAGTCCCTCTGGGCCCCCATGAATTCCTTGAAGTGCTTTAAATAATGCGG
GTCTACGTCATCAATGACGTTGTACCACACATCATTACTGTACACCTTTGGGCTTAGGTCTAGATGTCCACATAAATAAT
TATGTGGGCCTAGAGACCTGGCCCACATTGTTTTGCCTGTTCTGCTATCACCCTCAATGACAATACTTATGGGTCTCCAT
GGCCGCGCAGCGGAAGATACGACGTTCTCGGCGACCCACTCGTCAAGTTCATCTGGAACTTGATTAAAAGAAGAAGAAAG
AAATGGAGAAACATAAACTTCTAAAGGAGGACTAAAAATCCTATCTAAATTTGAACTTAAATTATGAAATTGTAAAATAT
AGTCCTTTGGGGCCTTCTCTTTTAATATATTGAGGGCCTCGGATTTACTGCCTGAATTGAGTGCCTCGGCATATGCGTCG
TTGGCAGATTGCTGACCTCCTCTAGCTGATCTGCTATCGATTTGGAAAACTCCAAAATCAATGAAGTCTCCGTCTTTCTC
CACGTAGGTCTTGACATCTGTTGAGCTCTTAGCTGCCTGAATGTTCGGATGGAAATGTGCTGACCTGTTTGGGGATACCA
GGTCGAAGAACCGTTGGTTCTTACATTGGTATTTGCCTTCGAATTGGATAAGCACATGGAGATGTGGTTCCCCATTCTCG
TGGAGTTCTCTGCAAACTTTGATG-------------TATTTTTTATTTGTTGGGGTTTCTAGGTTTTTTAATTGGGAAA
GTGCTTCCTCTTTAGAGAGAGAACAATTGGGATATGTTAGGAAATAATTTTTGGCATATATTTTAAATAAACGAGGCAT-
GTTGAAATGAATTGGTGTCCCTC---------------AAAGCTCTATGGCAA-TCGGTGTATCGGTGTCTTACTTATAC
CT-GGACACCT-AATGGCTATTTGGTAATTTTGTAAAAGTACATTGCAATTCAAAATTCAAAATTCAAAAATCAAATCAA
TAAAGCGGCCATCCGTATAATATT-------
>gi|209364487|dbj|AB363566.1| Tomato yellow leaf curl virus DNA
ACCGGATGGCCGCGCCTTTTCTTTTTATG--TGGTCCCCA-TGAGGGTTCCACAGACGTCACTGTCAACCAATCAAATTG
CATCCTCAAACGTTAGATAAGTGTTTATTTGTCTTTATATACTTGGTCCCCAAG-TAGTTTGTCTTGCACTATGTGGGAT
CCACTTCTAAATGAATTTCCTGAATCTGTTCACGGATTTCGTTGTATGTTAGCTATTAAATATTTGCAGGCCGTTGAGGA
AACTTACGAGCCCAATACATTGGGCCACGATTTAATTAGGGATCTTATATCTGTTGTAAGGGCCCGTGACTATGTCGAAG
CGACCAGGCGATATAATCATTTCTACGCCCGTCTCGAAGGTTCGCCGAAGGCTGAACTTCGACAGCCCATACAGCAGCCG
TGCTGCTGTCCCCATTGTCCAAGGCACAAACAAGCGACGATCATGGACGTACAGGCCCATGTACCGGAAGCCCAGAATAT
ACAGAATGTATCGAAGCCCTGATGTTCCTCGTGGATGTGAAGGCCCATGTAAAGTCCAGTCTTATGAGCAACGGGATGAT
ATTAAGCATACTGGTATTGTTCGTTGTGTTAGTGATGTTACTCGTGGATCTGGAATTACCCACAGAGTGGGTAAGAGGTT
CTGTGTTAAATCGATATATTTTTTAGGTAAAGTCTGGATGGATGAAAATATTAAGAAGCAGAATCACACTAATCAGGTCA
TGTTCTTCTTGGTTCGTGATAGAAGGCCCTATGGAAACAGCCCAATGGATTTTGGACAGGTTTTTAATATGTTCGATAAT
GAGCCCAGTACCGCAACCGTGAAGAATGATTTGCGGGATAGGTTTCAAGTGATGAGGAAATTTCATGCTACAGTTATTGG
TGGGCCCTCTGGAATGAAGGAACAGGCATTAGTTAAGAGATTTTTTAGAATTAACAGTCACGTAACTTATAATCA-----
-TCAGGAGGCAGCCAAGTATGAGAACCATACTGAAAACGCCTTGTTATTGTATATGGCATGTACGCATGCCTCTAATCCA
GTGTATGCAACTATGAAAATACGCATCTATTTCTATGATTCAATATCAAATTAATAAAATTTATATTTTATATCATGAGT
TTCTGTTACATTTATTGTGTTTT-CAAGTACATTATACAATACATGATCAACTGCTCTGATTACATTATTAATTGAAATT
ACACCAAGACTATCTAAATACTTAAGAACTTGATATCTAAATACTCTTAAGAAACGACCAGTCTGAGGCTGTAATGTCGT
CCAAATTCGGAAGTTGAGAAAACATTTGTGAATCCCCAATACCTTCCTGATGTTGTGGTTGAATCTTATCTGAATGGAAA
TGATGTCGTGGTTCATTAGAAATGGCCTCTGGCTGTGTTCTGTTATCTTGAAATGGAGGGGATTGTTTATCTCCCAGATA
AAAACGCCATTCTCTGCTTGAGGAGCAGTGATGAGTTCCCCTGTGCGTGAATCCATGATTGTTGCAGTTGATGTGGAGGT
AGTATGAGCAGCCACAGTCTAGGTCTACACGCTTACGCCTTATTGGTTTCTTCTTGGCTATCTTGTGTTGGACCTTGATT
GAAACTTGTGAACAGTGGTTCGTAGAGGGTGACGAAGGTTGCATTCTTGAGAGCCCAATTTTTCAAGGATATGTTTTTTT
CTTCGTCTAGATATTCCCTATATGAGGAGGTAGGTCCTGGATTGCAGAGGAAGATAGTGGGAATTCCCCCTTTAATTTGA
ATGGGCTTCCCGTACTTTGTGTTGCTTTGCCAGTCCCTCTGGGCCCCCATGAATTCCTTGAAGTGCTTTAAATAATGCGG
GTCTACGTCATCAATGACGTTGTACCACGCATCATTACTGTACACCTTTGGGCTTAGGTCTAGATGTCCACATAAATAAT
TATGTGGGCCTAGAGACCTGGCCCACATTGTTTTGCCTGTTCTGCTATCACCCTCAATGACAATACTTATGGGTCTCCAT
GGCCGCGCAGCGGAAGATACGACGTTCTCGGCGACCCACTCTTCAAGTTCATCTGGAACTTGATTAAAAGAAGAAGAAAG
AAATGGAGAAACATAAACTTCTAAAGGAGGACTAAAAATCCTATCTAAATTTGAACTTAAATTATGAAATTGTAAAATAT
AGTCCTTTGGGGCCTTCTCTTTTAATATATTGAGGGCCTCGGATTTACTGCCTGAATTGAGTGCCTCGGCATATGCGTCG
TTGGCAGATTGCTGACCTCCTCTAGCTGATCTGCCATCGATTTGGAAAACTCCAAAATCAATGAAGTCTCCGTCTTTTTC
CACGTAGGTCTTGACATCTGATGAGCTCTTAGCTGCCTGAATGTTCGGATGGAAATGTGCTGACCTGTTTGGGGATACCA
GGTCGAAGAACCGTTGGTTCTTACATTGGTATTTGCCTTCGAATTGGATAAGCACATGGAGATGTGGTTCCCCATTCTCG
TGGAGTTCTCTGCAAACTTTGATG-------------TATTTTTTATTTGTTGGGGTTTCTAGGTTTTTTAATTGGGAAA
GGGCTTCCTCTTTAGAGAGAGAACAATTGGGATATGTTAGGAAATAATTTTTGGCATATATTTTAAATAAACGAGGCAT-
GTTGAAATGAATTGGTGTCTCC----------------AAAGCTCTATGGCAA-TCGGTGTATCGGTGTCTTACTTATAC
CT-GGACACCT-AATGGTTATTTGGTAATTTTGTAAAAGTACAATTCAATTCAAAATTCAAAATTCAAAAATCAAATCAT
TAAAGCGGCCATCCGTATAATATT-------
>gi|195926979|dbj|AB439841.1| Tomato yellow leaf curl virus-[Tochigi] DNA
ACCGGATGGCCGCGCCTTTTCTTTTTATG--TGGTCCCCA-TGAGGGTTCCACAGACGACACTGTCAACCAATCAAATTG
CATCCTCAAACGTTAGATAAGTGTTTATTTGTCTTTATATACTTGGTCCCCAAG-TAGTTTGTCCTGCAATATGTGGGAT
CCACTTCTAAATGAATTTCCTGAATCTGTTCACGGATTTCGTTGTATGTTAGCTATTAAATATTTGCAGGCCGTTGAGGA
AACTTACGAGCCCAATACATTGGGCCACGATTTAATTAGGGATCTTATATCTGTTGTAAGGGCCCGTGACTATGTCGAAG
CGACCAGGCGATATAATCATTTCCACGCCCGTCTCGAAGGTTCGCCGAAGGCTGAACTTCGACAGCCCATACAGCAGCCG
TGCTGCTGTCCCCATTGTCCAAGGCACAAACAAGCGACGATCATGGACGTACAGGCCCATGTACCGGAAGCCCAGAATAT
ACAGAATGTATCGAAGCCCTGATGTTCCTCGTGGATGTGAAGGCCCATGTAAAGTCCAGTCTTATGAGCAACGGGATGAT
ATTAAGCATACTGGTATTGTTCGTTGTGTTAGTGATGTTACTCGTGGATCTGGAATTACCCACAGAGTGGGTAAGAGGTT
CTGTGTTAAATCGATATATTTTTTAGGTAAAGTCTGGATGGATGAAAATATTAAGAAGCAGAATCACACTAATCAGGTCA
TGTTCTTCTTGGTTCGTGATAGAAGGCCCTATGGAAACAGCCCAATGGATTTTGGACAGGTTTTTAATATGTTCGATAAT
GAGCCCAGTACCGCAACCGTGAAGAATGATTTGCGGGATAGGTTTCAAGTGATGAGGAAATTTCATGCTACAGTTATTGG
TGGGCCCTCTGGAATGAAGGAACAGGCATTAGTTAAGAGATTTTTTAGAATTAACAGTCACGTAACTTATAATCA-----
-TCAGGAGGCAGCCAAGTATGAGAACCATACTGAAAACGCCTTGTTATTGTATATGGCATGTACGCATGCCTCTAATCCA
GTGTATGCAACTATGAAAATACGCATCTATTTCTATGATTCAATATCAAATTAATAAAATTTATATTTTATATCATGAGT
TTCTGTTACATTTATTGTGTTTT-CAAGTACATCATACAATACATGATCAACCGCTCTGATTACATTATTAATTGAAATT
ACACCAAGACTATCTAAATACTTAAGAACTTGATATCTAAATACTCTTAAGAAACGACCAGTCTGAGGCTGTAATGTCGT
CCAAATTCGGAAGTTGAGAAAACATTTGTGAATCCCCAATACCTTCCTGATGTTGTGGTTGAATCTTATCTGAATGGAAA
TGATGTCGTGGTTCATTAGAAATGGCCTCTGGCTGTTTTCTGTTATCTTGAAATAGAGGGGATTGTTTATCTCCCAGATA
AAAACGCCATTCTCTGCTTGAGGAGCAGTGATGAGTTCCCCTATGCGTGAATCCATGATTGTTGCAGTTGATGTGGAGGT
AGTATGAGCAGCCACAGTCTAGGTCTACACGCTTACGCCTTATTGGTTTCTTCTTGGCTATCTTGTGTTGGACCTTGATT
GATACTTGTGAACAGTGGCTCGTAGAGGGTGACGAAGGTTGCATTCTTGAGAGCCCAATTTTTCAAGGATATGTTTTTTT
CTTCGTCTAGATATTCCCTATATGAGGAGGTAGGTCCTGGATTGCAGAGGAAGATAGTGGGAATTCCCCCTTTAATTTGA
ATGGGCTTCCCGTACTTTGTGTTGCTTTGCCAGTCCCTCTGGGCCCCCATGAATTCCTTGAAGTGCTTTAAATAATGCGG
GTCTACGTCATCAATGACGTTGTACCACGCATCATTACTGTACACCTTTGGGCTTAGGTCTAGATGTCCACATAAATAAT
TATGTGGGCCTAGAGACCTGGCCCACATTGTTTTGCCTGTTCTGCTATCACCCTCAATGACAATACTTATGGGTCTCCAT
GGCCGCGCAGCGGAAGATACGACGTTCTCGGCGACCCACTCTTCAAGTTCATCTGGAACTTGATTAAAAGAAGAAGAAAG
AAATGGAGAAACATAAACTTCTAAAGGAGGACTAAAAATCCTATCTAAATTTGAACTTAAATTATGAAATTGTAAAATAT
AGTCCTTTGGGGCCTTCTCTTTTAATATATTGAGGGCCTCGGATTTACTGCCTGAATTGAGTGCCTCGGCATATGCGTCG
TTGGCAGATTGCTGACCTCCTCTAGCTGATCTGCCATCGATTTGGAAAACTCCAAAATCAATGAAGTCTCCGTCTTTTTC
CACGTAGGTCTTGACATCTGTTGAGCTCTTAGCTGCCTGAATGTTCGGATGGAAATGTGCTGACCTGTTTGGGGATACCA
GGTCGAAGAACCGTTGGTTCTTACATTGGTATTTGCCTTCGAATTGGATAAGCACATGGAGATGTGGTTCCCCATTCTCG
TGGAGTTCTCTGCAAACTTTGATG-------------TATTTTTTATTTGTTGGGGTTTCTAGGTTTTTTAATTGGGAAA
GGGCTTCCTCTTTAGAGAGAGAACAATTGGGATATGTTAGGAAATAATTTTTGGCATATATTTTAAATAAACGAGGCAT-
GTTGAAATGAATTGGTGTCCCTCA---------------AAGCTCTATGGCAA-TCGGTGTATCGGTGTCTTACTTATAC
CT-GGACACCT-AATGGCTATTTGGTAATTTTGTAAAAGTACAATTCAATTCAAAATTCAAAATTCAAAAATCAAATCAT
TAAAGCGGCCATCCGTATAATATT-------
>gi|149193085|gb|EF433426.1| Tomato yellow leaf curl virus isolate cucumber
ACCGGATGGCCGCGCCTTTTCCTTTTATG--TGGTCCCCA-CGAGGGTTACACAGACGTCACTGTCAACCAATCAAATTG
CATCCTCAAACGTTAGATAAGTGTGCATTTGTCTTTATATACTTGGTCCCCAAG-TTTTTTGTCTTGCAATATGTGGGAC
CCACTTCTTAATGAATTTCCTGAATCTGTTCACGGATTTCGTTGTATGTTAGCTATTAAATATTTGCAGTCCGTTGAGGA
AACTTACGAGCCCAATACATTGGGCCACGATTTAATTAGGGATCTTATATCTGTTGTAAGGGCCCGTGACTATGTCGAAG
CGACCAGGCGATATAATCATTTCCACGCCCGTCTCGAAGGTTCGCCGAAGGCTGAACTTCGACAGCCCATACAGCAGCCG
TGCTGCTGTCCCCATTGTCCAAGGCACAAACAAGCGACGATCATGGACGTACAGGCCCATGTACCGAAAGCCCAGAATAT
ACAGAATGTATCGAAGCCCTGATGTTCCTCGTGGATGTGAAGGCCCATGTAAAGTCCAGTCTTATGAGCAACGGGATGAT
ATTAAGCATACTGGTATTGTTCGTTGTGTTAGTGATGTTACTCGTGGATCTGGAATTACTCACAGAGTGGGTAAGAGGTT
CTGTGTTAAATCGATATATTTTTTAGGTAAAGTCTGGATGGATGAAAATATCAAGAAGCAGAATCACACTAATCAGGTCA
TGTTCTTCTTGGTCCGTGATAGAAGGCCCTATGGAAGCAGCCCAATGGATTTTGGACAGGTTTTTAATATGTTCGATAAT
GAGCCCAGTACCGCAACCGTGAAGAATGATTTGCGGGATAGGTTTCAAGTGATGAGGAAATTTCATGCTTCAGTTATTGG
TGGGCCCTCTGGAATGAAGGAACAGGCATTAGTTAAGAGATTTTTTAAAATTAACAGTCATGTAACTTATAATCA-----
-TCAGGAGGCAGCCAAGTACGAGAACCATACTGAAAACGCCTTGTTATTGTATATGGCATGTACGCATGCCTCTAATCCA
GTGTATGCAACTATGAAAATACGCATCTATTTCTATGATTCAATATCAAATTAATAAAATTTATATTTTATATCATGAGT
TTCTGTTACATTTATTGTGTTTT-CAAGTACATCATACAATACATGATCCACTGCTCTGATTACATTGTTAATGGAAATT
ACACCAAGACTATCTAAATACTTAAGAACTCCATATCTAAATACTCTTAAGAAACGACCAGTCTGAGGCTGTAATGTCGT
CCAAATTCGGAAGTTGAGAAAACATTTGTGAATCCCCATTACCTTCCTGATGTTGTGGTTGAATCTTATCTGAATGGAAA
TGATGTCGTGGTTCATTAGAAATGGCCTCTGACTGTGTTCTGTTATCTTGAAATAGAGGGGATTGTTTATCTCCCAGATA
AAAACGCCATTCTCTGCCTGAGGAGCAGTGATGAGTTCCCCTGTGCGTGAATCCATGATTATTGCAGTTGAGGTCGAGGT
AGTATGAGCATCCACAGTCTAGGTCTACACGCTTACGCCTTATTGGTTTCTTCTTGGCTATCTTGTGTTGGACCTTGATT
GATACTTGCGAACAGTGGCTCGTAGAGGGTGACGAAGGTTGCATTCTTGAGAGCCCAATTTTTCAAGGATATGTTTTTTT
CTTCGTCTAGATATTCCCTATATGAGGAGGTAGGTCCTGGATTGCAGAGGAAGATAGTGGGAATTCCCCCTTTAATTTGA
ATGGGCTTCCCGTACTTTGTGTTGCTTTGCCAGTCCCTCTGGGCCCCCATGAATTCCTTTAAGTGTTTTAAATTATGCGG
GTCTACGTCATCAATGACGTTATACCACGCATCATTACTGTACACCTTTGGGCTTAGGTCTAGATGTCCACATAAATAAT
TATGTGGGCCTAGAGACCTGGCCCACATTGTTTTGCCTGTTCTGCTATCACCCTCAATGACAATACTTATGGGTCTCCAT
GGCCGCGCAGCGGATAACACGACGTTCTCGGCGACCCACTCTTCAAGTTCATCTGGAACTTGATTAAAAGAAGAAGAAAG
AAATGGAGAAACATAAACTTCTAAAGGAGGACTAAAAATCCTATCTAAATTTGAACTTAAATTATGAAATTGTAAAATAT
AGTCCTTTGGGGCCTTCTCTTTTAATATATTGAGGGCCTCGGATATACTGCCTGAATTGAGTGCTTCGGCATATGCGTCG
TTGGCAGATTGCTGACCTCCTCTAGCTGATCTGCCATCGATTTGGAAAACTCCAAAATCAATGAAGTCTCCGTCTTTCTC
CACGTAGGTCTTGACATCTGTTGAGCTCTTAGCTGCCTGAATGTTCGGATGGAAATGTGCTGACCTGTTAGGGGATACCA
GGTCGAAGAACCGTTGGTTCTTACATTGGTATTTTCCTTCGAATTGGATAAGCACATGGAGATGTGGTTCCCCATTCTCG
TGGAGTTCTCTGCAAACTTTGATG-------------TATTTTTTATTTGTTGGGGTTTCTATGTTTTTTAATTGGGAAA
GTGCTTCCTCTTTAGAGAGAGAACAATTGGGATATGTTAGGAAATAATTTTTGGCATATATTTTAAATAAACGAGGCAT-
GTTGATATGAATCGGTGTCCCTCA---------------AAGCTCTATGGCAA-TCGGTGTATCGGTGTCTTACTTATAC
CT-GGACACCT-AATGGCTATTTGGTAATTTCATAAATGTTCATTGCAATTCAAAATTCAAAATTCAAAAATCAAATCAT
TAAAGCGGCCATCCGTATAATATT-------
>gi|146224879|gb|EF210554.1| Tomato yellow leaf curl virus isolate Arizona segment DNA-A
ACCGGATGGCCGCGCCTTTTCCTTTTATG--TGGTCCCCA-CGAGGGTTACACAGACGTCACTGTCAACCAATCAAATTG
CATCCTCAAACGTTAGATAAGTGTTCATTTGTCTTTATATACTTGGTCCCCAAG-TATTTTGTCTTGCAATATGTGGGAC
CCACTTCTAAATGAATTTCCTGAATCTGTTCACGGATTTCGTTGTATGTTAGCTATTAAATATTTGCAGTCCGTTGAGGA
AACTTACGAGCCCAATACATTGGGCCACGATTTAATTAGGGATCTTATATCTGTTGTAAGGGCCCGTGACTATGTCGAAG
CGACCAGGCGATATAATCATTTCCACGCCCGTCTCGAAAGTTCGCCGAAGGCTGAACTTCGACAGCCCATACAGCAACCG
TGCTGCTGTCCCCATTGTCCAAGGCACAAACAAGCGACGATCATGGACGTACAGGCCCATGTACCGAAAGCCCAGAATAT
ACAGAATGTATCGAAGTCCTGATGTTCCCCGTGGATGTGAAGGCCCATGTAAAGTCCAGTCTTATGAGCAGCGGGATGAT
ATTAAGCACACTGGTGTTGTTCGTTGTGTTAGTGATGTTACTCGTGGATCTGGAATTACTCACAGAGTCGGTAAGAGGTT
CTGTGTTAAATCGATATATTTTTTAGGTAAAGTCTGGATGGATGAAAATATCAAGAAGCAGAATCACACTAATCAGGTCA
TGTTCTTTTTGGTCCGTGATAGAAGGCCCTATGGAAGCAGTCCAATGGATTTTGGACAGGTTTTTAATATGTTCGATAAT
GAGCCCAGTACCGCAACTGTGAAGAATGATTTGCGTGATAGGTTTCAAGTGATGAGGAAATTTCATGCAACAGTTATTGG
TGGGCCCTCTGGAATGAAGGAACAGGCATTAGTTAAGAGATTTTTTAAAATTAACAGTCATGTAACTTATAATCA-----
-TCAGGAGGCAGCCAAGTACGAGAACCATACTGAAAACGCCTTGTTATTGTATATGGCATGTACGCATGCCTCTAATCCA
GTGTATGCAACTATGAAAATACGCATCTATTTCTATGATTCAATATCAAATTAATAAAATTTATATTTTATATCATGAGT
TTCTGTTACATTTATTGTGTTTT-CAAGTACATCATACAATACATGATCCACTGCTCTGATTACATTGTTAATGGAAATT
ACGCCAAGACTATCTAAATACTTAAGAACTTCATATCTAAATACTCTTAAGAAACGACCAGTCTGAGGCTGTAATGTCGT
CCAAATTCGGAAGTTGAGAAAACATTTGTGAATCCCCATTACCTTCCTGATGTTGTGGTTGAATCTTATCTGAATGGAAA
TGATGTCGTGGTTCATTAGAAATGGCCTCGGGCTGTGGTCTGTTATCTTGAAATAGAGGGGATTGTTTATCTCCCAGATA
AAAACGCCATTCTTTGCCTGAGGAGCAGTGATGAGTTCCCCTGTGCGTGAATCCATGATTATTGCAGTTGAGGTGGAGGT
AGTATGAGCAGCCACAGTCTAGGTCTACACGCTTACGCCTTATTGGTTTCTTCTTGGCTATCTTGTGTTGGACCTTGATT
GATACTTGCGAACAGTGGCTCGTAGAGGGTGACGAAGGTTGCATTCTTGAGAGCCCAATTTTTCAAGGATATGTTTTTTT
CTTCGTCTAGATATTCCCTATATGAGGAGGTAGGTCCTGGATTGCATAGGAAGATAGTTGGAATTCCCCCTTTAATTTGA
ATGGGCTTCCCGTACTTTGTGTTGCTTTGCCAGTCCCTCTGGGCCCCCATGAATTCTTTGAAGTGCTTTAAATAATGCGG
GTCTACGTCATCAATGACGTTGTACCACGCATCATTACTGTACACCTTTGGGCTTAGGTCTAGATGTCCACATAAATAAT
TATGTGGGCCTAGAGACCTGGCCCACATTGTTTTGCCTGTTCTGCTATCACCCTCAATGACAATACTTATGGGTCTCCAT
GGCCGCGCAGCGGAAGACACGACGTTCTCGGCGACCCACTCTTCAAGTTCATCTGGAACTTGATTAAAAGAAGAAGAAAG
AAATGGAGAAACATAAACTTGTAAAGGAGGACTAAAAATCCTATCTAAATTTGAACTTAAATTATGAAATTGTAAAATAT
AGTCCTTTGGGGCCTTTTCTTTTAATATATTGAGGGCCTCGGATTTACTGCCTGAATTGAGTGCTTCGGCATATGCGTCG
TTGGCAGATTGCTGACCTCCTCTAGCTGATCTGCCATCGATTTGGAAAACTCCAAAATCAATGAAGTCTCCGTCTTTCTC
CACGTAGGTCTTGACATCTGTTGAGCTCTTAGCTGCCTGAATGTTTGGATGGAAATGTGCTGACCTGTTTGGGGATACCA
GGTCGAAGAACCGTTGGTTCTTACATTGGTATTTTCCTTCGAATTGGATAAGCACATGGAGATGTGGTTCCCCATTCTCG
TGGAATTCTCTGCAAACTTTGATG-------------TATTTTTTATTTGTTGGGGTTTCTATGTTTTTTAATTGGGAAA
GTGCTTCCTCTTTAGAGAGAGAACAATTGGGATATGTTAGGAAATAATTTTTGGCATATATTTTAAATAAACGAGGCAT-
GTTGAAATGAATCGGTGTCCCTCA---------------AAGCTCTATGGCAA-TCGGTGTATCGGTGTCTTATTTATAC
CT-CGAC------------------------------CCCTAATGGCAATTCAAAATTCAAAATTCAAAAATCAAATCAT
TAAAGCGGTCATCCGTATAATATT-------
>gi|118490482|gb|EF101929.1| Tomato yellow leaf curl virus - [Tunisia]
ACCGGATGGCCGCGCCTTTTCCTTTTATG--TGGTCCCCA-CGAGGGTTACACAGACGTCACTGTCAACCAATCAAATTG
CATCCTCAAACGTTAGATAAGTGTTCATTTGTCTTTATATACTTGGTCCCCAAG-TATTTTGTCTTGCAATATGTGGGAC
CCTCTTCTAAATGAATTTCCTGAATCTGTTCACGGATTTCGTTGTATGTTAGCTATTAAATATTTGCAGTCCGTTGAGGA
AACTTACGAGCCCAATACATTGGGCCACGATTTAATTAGGGATCTTATATCTGTTGTAAGGGCCCGTGACTATGTCGAAG
CGACCCGGCGATATAATCATTTCCACGCCCGTCTCGAAGGTTCGCCGAAGGCTGAACTTCGACAGCCCATACAGCAGCCG
TGCTGCTGTCCCCATTGTCCAAGGCACAAACAAGCGACGATCATGGACGTACAGGCCCATGTACCGAAAGCCCAGAATAT
ACAGAATGTATCGAAGCCCTGATGTTCCCCGTGGATGTGAAGGCCCATGTAAAGTGCAGTCTTATGAGCAACGGGATGAT
ATTAAGCATACCGGTATTGTTCGTTGTGTCAGTGATGTTACTCGTGGATCTGGAATTACTCACAGAGTGGGTAAGAGGTT
CTGTGTTAAATCGATATATTTTTTAGGTAAAGTCTGGATGGATGAAAACATCAAGAAGCAGAATCACACTAATCAGGTCA
TGTTCTTCTTGGTCCGTGATAGGAGGCCCTATGGAAACAGCCCAATGGATTTTGGACAGGTTTTTAATATGTTCGATAAT
GAGCCCAGTACCGCAACCGTGAAGAATGATTTGCGTGATAGGTTTCAAGTGATGAGGAAATTTCATGCTACAGTTATTGG
TGGGCCCTCTGGAATGAAGGAACAGGCATTAGTTAAGAGATTTTTTAAAATTAACAGTCATGTAACTTATAATCA-----
-TCAGGAGGCAGCCAAGTATGAGAACCATACTGAAAACGCCTTGTTATTGTATATGGCATGTACGCATGCCTCTAATCCT
GTGTATGCAACTATGAAAATACGCATCTATTTCTATGATTCAATATCAAATTAATAACATTTATATTTTATATCATGAGC
TTCTGTTACATTTATTGTGTTTT-CAAGTACATCATACAATACATGATCAACTGCTCTGATTACATTGTTAATGGAAATT
ACACCAAGACTATCTAAATACTTAAGAACTTCATATCTAAATACTCTTAAGAAACGACCAGTCTGAGGCTGTAATGTCGT
CCAAATTCGGAAGTTGAGAAAACATTTGTGAATCCCCAATACCTTCCTGATGTTGTGGTTGAATCTTATCTGAATGGAAA
TGATGTCGTGGTTCATTAGAAATGGCCGCTGGCTGTGTTCTGTTATCTTGAAATAGAGGGGATTGTTTATCTCCCAGATA
AAAACGCCATTCTCTGCCTGAGGAGCAGTGATGAGTTCCCCTGTGCGTGAATCCATGATTGTTGCAGTTGAGGTGGAGGT
AGTATGAGCAGCCACAGTCTAGGTCTACACGCTTACGCCTTATTGGTTTCTTCTTGGCTATCTTGTGTTGGACCTTGATT
GATACTTGCGAACAGTGGCTCGTAGAGGGTGACGAAGGTTGCATTCTTGAGAGACCAATTTTTCAAGGATATGTTTTTTT
CTTCATCTAGATATTCCCTATATGAGGAGGTAGGTCCTGGATTGCAGAGGAAGATAGTGGGAATTCCCCCTTTAATTTGA
ATGGGCTTCCCGTACTTTGTGTTGCTTTGCCAGTCCCTCTGGGCCCCCATGAATTCCTTGAAGTGCTTTAAATAATGCGG
GTCTACGTCATCAATGACGTTGTACCACACATCGTTATTGTACACCTTTGGGCTTAGGTCTAGATGTCCACATAAATAAT
TATGTGGGCCTAGAGACCTGGCCCACATTGTCTTGCCCGTTCTGCTATCACCCTCAATGACAATACTTATGGGTCTCCAT
GGCCGCGCAGCGGAAGATACGACGTTCTCGGCGACCCACTCTTCAAGTTCATCTGGAACTTGATTAAAAGAAGAAGAAAG
AAATGGAGAAACATAAACTTCTAAAGGAGGACTAAAAATCCTATCTAAATTTGAACTTAAATTATGAAATTGTAAAATAT
AGTCCTTTGGGGCCTTCTCTTTTAATATATTGAGGGCCTCGGATTTACTGCCTGAATTGAGTGCTTCGGCATATGCGTCG
TTGGCAGATTGCTGACCTCCTCTAGCTGATCTGCCATCGATTTGGAAAACTCCAAAATCAATGAATTCTCCGTCTTTCTC
CACGTAGGTCTTGACATCTGTTGAGCTCTTAGCTGCCTGAATGTTCGGATGGAAATGTGCTGACCTGTTTGGGGATACCA
GGTCGAAGAACCGTTGGTTTTTACATTGGTATTTGCCTTCGAATTGGATAAGCACATGGAGATGTGGTTCCCCATTCTCG
TGGAATTCTCTGCAAACTTTGATG-------------TATTTTTTATTTGTTGGGGTTTCTAGGTTTTTTAATTGGGAAA
GTGCTTCCTCTTTAGAGAGATAACAATTGGGATATGTCAGGAAATAATTTTTGGCATATATTTTAAATAAACGAGGCAT-
GTTGAAATGAATCGGTGTCCCTCA---------------AAGCTCTATGGCAA-TCGGTGTATTGGTGTCTTACTTATAC
CT-GGACACCT-AATGGCTATATGGTAATTTCATAAATGTTTATTGCAATTCAAAATTCAAACTTCAAAAATCAAATCAT
TAAAGCGGCCATCCGTATAATATT-------
>gi|149693170|emb|AM698119.1| Tomato yellow leaf curl virus complete genome
ACCGGATGGCCGCGCCTTTTCTTTTTATG--TGGTCCCCA-TGAGGGTTCCACAGACGTCACTGTCAACTAATCAAATTG
CATCCTCAAACGTTAGATAAGTGTTTATTTGTCTTTATATACTTGGTCCCCAAG-TAGTTTGTCTTGCACTATGTGGGAT
CCACTTCTAAATGAATTTCCTGAATCTGTTCACGGATTTCGTTGTATGTTAGCTATTAAATATTTGCAGTCCGTTGAGGA
AACTTACGAGCCCAATACATTGGGCCACGATTTAATTAGGGATCTTATATCTGTTGTAAGGGCCCGTGACTATGTCGAAG
CGACCAGGCGATATAATCATTTCCACGCCCGTCTCGAAGGTTCGCCGAAGGCTGAACTTCGACAGCCCATACAGCAGCCG
TGCTGCTGTCCCCATTGTCCAAGGCACAAACAAGCGACGATCATGGACGTACAGGCCCATGTACCGGAAGCCCAGAATAT
ACAGAATGTATCGAAGCCCTGATGTTCCTCGTGGATGTGAAGGCCCATGTAAAGTCCAGTCTTATGAGCAACGGGATGAT
ATTAAGCATACTGGTATTGTTCGTTGTGTTAGTGATGTTACTCGTGGATCTGGAATTACCCACAGAGTGGGTAAGAGGTT
CTGTGTTAAATCGATATATTTTTTAGGTAAAGTCCGGATGGATGAAAATATTAAGAAGCAGAATCACACTAATCAGGTCA
TGTTCTTCTTGGTTCGTGATAGAAGGCCCTATGGAAACAGCCCAATGGATTTTGGACAGGTTTTTAATATGTTCGATAAT
GAGCCCAGTACCGCAACCGTGAAGAATGATTTGCGGGATAGGTTTCAAGTGATGAGGAAATTTCATGCTACAGTTATTGG
TGGGCCCTCTGGAATGAAGGAACAGGCATTAGTTAAGAGATTTTTTAGAATTAACAGTCACGTAACTTATAATCA-----
-TCAGGAGGCAGCCAAGTATGAGAACCATACTCAAAACGCCTTGTTATTGTATATGGCATGTACGCATGCCTCTAATCCA
GTGTATGCAACTATGAAAATACGCATCTATTTCTATGATTCAATATCAAATTAATAAAATTTATATTTTATATCATGAGT
TTCTGTTACATGTATTGTGTTTT-CAAGTACATCATACAATACATGATCAACTGCTCTGATTACATTGTTAATTGAAATT
ACACCAAGACTATCTAAATACTTAAGAACTTGATATCTAAATACTCTTAAGAAACGACCAGTCTGAGGCTGTAATGTCGT
CCAAATTCGGAAGTTGAGAAAACATTTGTGAATCCCCAATACCTTCCTGATGTTGTGGTTGAATCTTATCTGAATGGAAA
TGATGTCGTGGTTCATTAGAAATGGCCTCTGGCTGTGTTCTGTTATCTTGAAATAGAGGGGATTGTTTATCTCCCAGATA
AAAACGCCATTCTCTGCGTGAGGAGCAGTGATGAGTTCCCCTGTGCGTGAATCCATGATTGTTGCAGTTGATGTGGAGGT
AGTATGAGCAGCCACAGTCTAGGTCTACACGCTTACGCCTTATGGGTTTCTTCTTGGCTATCTTGTGTTGGACCTTGATT
GATACTTGCGAACAGTGGCTCGTAGAGGGTGACGAAGGTTGCATTCTTGAGAGCCCAATTTTTCAAGGATATGTTTTTTT
CTTCGTCTAGATATTCCCTATATGAGGAGGTAGGTCCTGGATTGCAGAGGAAGATAGTGGGAATTCCCCCTTTAATTTGA
ATGGGCTTCCCGTACTTTGTGTTGCTTTGCCAGTCCCTCTGGGCCCCCATGAATTCCTTGAAGTGCTTTAAATAATGCGG
GTCTACGTCATCAATGACGTTGTACCACGCATCATTACTGTACACCTTTGGGCTTAGGTCTAGATGTCCACATAAATAAT
TATGTGGGCCTAGAGACCTGGCCCACATTGTTTTGCCTGTTCGGCTATCACCCTCAATGACAATACTTATGGGTCTCCAT
GGCCGCGCAGCGGAAGATACGACGTTCTCGGCGACCCACTCTTCAAGTTCATCTGGAACTTGATTAAAAGAAGAAGAAAG
AAATGGAGAAACATAAACTTCTAAAGGAGGACTAAAAATCCTATCTAAATTTGAACTTAAATTATGAAATTGTAAAATAT
AGTCCTTTGGGGCCTTCTCTTTTAATATATTGAGGGCCTCGGATTTACTGCCTGAATTGAGTGCCTCGGCATATGCGTCG
TTGGCAGATTGCTGACCTCCTCTAGCTGATCTGCCATCGATTTGGAAAACTCCAAAATCAATGAAGTCTCCGTCTTTCTC
CACGTAGGTCTTGACATCTGTTGAGCTCTTAGCTGCCTGAATGTTCGGATGGAAATGTGCTGACCTGTTTGGGGATACCA
GGTCGAAGAACCGTTGGTTCTTACATTGGTATTTGCCTTCGAATTGGATAAGCACATGGAGATGTGGTTCCCCATTCTCG
TGGAGTTCTCTGCAAACTTTGATG-------------TATTTTTTATTTGTTGGGGTTTCTAGGTTTTTTAATTGGGAAA
GGGCTTCCTCTTTAGAGAGAGAACAATTGGGATATGTTAGGAAATAATTTTTGGCATATATTTTAAATAAACGAGGCAT-
GTTGAAATGAATTGGTGTCCCTCA---------------AAGCTCTATGGCAA-TCGGTGTATCGGTGTCTTACTTATAC
CT-GGACACCT-AATGGCTATTTGGTAATTTTGTAAAAGTACAATTCAATTCAAAATTCAAAATTCAAAAATCAAATCAT
TAAAGCGGCCATCCGTATAATATT-------
>gi|149693158|emb|AM698118.1| Tomato yellow leaf curl virus complete genome
ACCGGATGGCCGCGCCTTTTCTTTTTATG--TGGTCCCCA-CAAGGGTTCCACAGACGTCACTGTCAACCAATCAAATTG
CATCCTCAAACGTTAGATAAGTGTTCATTTGTCTTTATATACTTGGTCCCCAAG-TAGTCTGTCTTGCAATATGTGGGAT
CCACTTCTAAATGAATTTCCTGAATCTGTTCACGGATTTCGTTGTATGTTAGCTATTAAATATTTGCAGTCCGTTGAGGA
AACTTACGAGCCCAATACATTGGGCCACGATTTAATTAGGGATCTTATATCTGTTGTAAGGGCCCGTGACTATGTCGAAG
CGACCAGGCGATATAATCATTTCCACGCCCGCCTCGAAGGTTCGCCGAAGGCTGAACTTCGACAGCCCATACAGCAGCCG
TGCTGCTGTCCCCATTGTCCAAGGCACAAACAAGCGACGATCATGGACGTACAGGCCCATGTACCGGAAGCCCAGAATAT
ACAGAATGTATCGAAGCCCTGATGTTCCTCGTGGATGTGAAGGCCCATGTAAAGTCCAGTCTTATGAGCAACGGGATGAT
ATTAAGCATACTGGTATTGTTCGTTGTGTTAGTGATGTTACTCGTGGATCTGGAATTACTCACAGAGTGGGTAAGAGGTT
CTGTGTTAAATCGATATATTTTTTAGGTAAAGTCTGGATGGATGAAAATATCAAGAAGCAGAATCACACTAATCAGGTCA
TGTTCTTCTTGGTTCGTGATAGAAGGCCCTATGGAAACAGCCCAATGGATTTTGGACAGGTTTTTAATATGTTCGATAAT
GAGCCCAGTACCGCAACTGTGAAGAATGATTTGCGGGATAGGTTTCAAGTGATGAGGAAATTTCATGCTACAGTTATTGG
TGGGCCCTCTGGAATGAAGGAACAGGCATTAGTTAAGAGATTTTTTAGAATTAACAGTCATGTAACTTATAATCA-----
-TCAGGAGGCAGCCAAGTACGAGAACCATACTGAAAACGCCTTGTTATTGTATATGGCATGTACGCATGCCTCTAATCCA
GTGTATGCAACTATGAAAATACGCATCTATTTCTATGATTCAATATCAAATTAATAAAATTTATATTTTATATCATGAGT
TGCTGTTACATTTATTGTGTTTT-CAAGTACATCATACAATACATGATCAACTGCTCTGATTACATTGTTAATTGAAATT
ACACCAAGACTATCTAAATACTTAAGAACTTGATATCTAAATACTCTTAAGAAACGACCAGTCTGAGGCTGTAATGTCGT
CCAAATTCGGAAGTTGAGAAAACATTTGTGAATCCCCAATGCCTTCCTGATGTTGTGGTTGAATCTTATCTGAATGGAAA
TGATGTCGTTGTTCATTAGAAATGGCCTCTGGCTGTGTTCTGTTATCTTGAAATAGAGGGGATTGTTTATCTCCCAGATA
AAAACGCCATTCTCTGCTTGAGGAGCAGTGATGAGTTCCCCTGTGCGTGAATCCATGATTGTTGCAGTTGATGTGTAGGT
AGTATGAGCAGCCACAGTCTAGGTCTACACGCTTACGCCTTATTGGTTTCTTCTTGGCTATCTTGTGTTGGACCTTGATT
GATACTTGCGAACAGTGGCTCGTAGAGGGTGACGAAGATTGCATTCTTGAGAGCCCAATTTTTCAAGGATATGTTTTTTT
CTTCGTCTAGATATTCCCTATATGAGGAGGTAGGTCCTGGATTGCAGAGGAAGATAGTGGGAATTCCCCCTTTAATTTGA
ATGGGCTTCCCGTACTTTGTGTTGCTTTGCCAGTCCCTCTGGGCCCCCATGAATTCCTTGAAGTGCTTTAAATAATGCGG
GTCTACGTCATCAATGACGTTGTACCACACATCATTACTGTACACCTTTGGGCTTAGGTCTAGATGTCCACATAAATAAT
TATGTGGGCCTAGAGACCTGGCCCACATTGTTTTGCCTGTTCTGCTATCACCCTCAATGACAATACTTATGGGTCTCCAT
GGCCGCGCAGCGGAAGATACGACGTTCTCGGCGACCCACTCGCCAAGTTCATCTGGAACTTGATTAAAAGAAGAAGAAAG
AAATGGAGAAACATAAACTTCTAAAGGAGGACTAAAAATCCTATCTAAATTTGAACTTAAATTATGAAATTGTAAAATAT
AGTCCTTTGGGGCCTTCTCTTTTAATATATTGAGGGCCTCGGATTTACTGCCTGAATTGAGTGCCTCGGCATATGCGTCG
TTGGCAGATTGCTGACCTCCTCTAGCTGATCTGCTATCGATTTGGAAAACTCCAAAATCAATGAAGTCTCCGTCTTTCTC
CACGTAGGTCTTGACATCTGTTGAGCTCTTAGCTGCCTGAATGTTCGGATGGAAATGTGCTGACCTGTTTGGGGATACCA
GGTCGAAGAACCGTTGGTTCTTACATTGGTATTTGCCTTCGAATTGGATAAGCACATGGAGATGTGGTTCCCCATTCTCG
TGGAGTTCTCTGCAAACTTTGATG-------------TATTTTTTATTTGTTGGGGTTTCTAGGTTTTTTAATTGGGAAA
GTGCTTCCTCTTTAGAGAGAGAACAATTGGGATATGTTAGGAAATAATTTTTGGCATATATTTTAAATAAACGAGGCAT-
GTTGAAATGAATTGGTGTCCCTCA---------------AAGCTCTATGGCAA-TCGGTGTATCGGTGTCTTACTTATAC
CT-GGACACCT-AATGGCTATTTGGTAATTTTGTAAAAGTACATTGCAATTCAAAATTCAAAATTCAAAAATCAAATCAA
TAAAGCGGCCATCCGTATAATATT-------
>gi|149693148|emb|AM698117.1| Tomato yellow leaf curl virus complete genome
ACCGGATGGCCGCGCCTTTTCTTTTTATG--TGGTCCCCA-CGAGGGTTCCACATACGTCACTGTCAACCAATCAAATTG
CATCCTCAAACGTTAGATAAGTGTTCATTTGTCTTTATATACTTGGTCCCCAAG-TAGTCTGTCTTGCAATATGTGGGAT
CCACTTCTAAATGAATTTCCTGAATCTGTTCACGGATTTCGTTGTATGTTAGCTATTAAATATTTGCAGTCCGTTGAGGA
AACTTACGAGCCCAATACATTGGGCCACGATTTAATTAGGGATCTTATATCTGTTGTAAGGGCCCGTGACTATGTCGAAG
CGACCAGGCGATATAATCATTTCCACGCCCGCCTCGAAGGTTCGCCGAAGGCTGAACTTCGACAGCCCATACAGCAGCCG
TGCTGCTGTCCCCATTGTCCAAGGCACAAACAAGCGACGATCATGGACGTACAGGCCCATGTACCGGAAGCCCAGAATAT
ACAGAATGTATCGAAGCCCTGATGTTCCTCGTGGATGTGAAGGCCCATGTAAAGTCCAGTCTTATGAGCAACGGGATGAT
ATTAAGCATACTGGTATTGTTCGTTGTGTTAGTGATGTTACTCGTGGATCTGGAATTACTCACAGAGTGGGTAAGAGGTT
CTGTGTTAAATCGATATATTTTTTAGGTAAAGTCTGGATGGATGAAAATATCAAGAAGCAGAATCACACTAATCAGGTCA
TGTTCTTCTTGGTTCGTGATAGAAGGCCCTATGGAAACAGCCCAATGGATTTTGGACAGGTTTTTAATATGTTCGATAAT
GAGCCCAGTACCGCAACTGTGAAGAATGATTTGCGGGATAGGTTTCAAGTGATGAGGAAATTTCATGCTACAGTTATTGG
TGGGCCCTCTGGAATGAAGGAACAGGCATTAGTTAAGAGATTTTTTAGAATTAACAGTCATGTAACTTATAATCA-----
-TCAGGAGGCAGCCAAGTATGAGAACCATACTGAAAACGCCTTGTTATTGTATATGGCATGTACGCATGCCTCTAATCCA
GTGTATGCAACTATGAAAATACGCATCTATTTCTATGATTCAATATCAAATTAATAAAATTTATATTTTATATCATGAGT
TGCTGTTACATTTATTGTGTTTT-CAAGTACATCATACAATACATGATCAACTGCTCTGATTACATTGTTAATTGAAATT
ACACCAAGACTATCTAAATACTTAAGAACTTGATATCTAAATACTCTTAAGAAACGACCAGTCTGAGGCTGTAATGTCGT
CCAAATTCGGAAGTTGAGAAAACATTTGTGAATCCCCAATGCCTTCCTGATGTTGTGGTTGAATCTTATCTGAATGGAAA
TGATGTCGTTGTTCATTAGAAATGGCCTCTGGCTGTGTTCTGTTATCTTGAAATAGAGGGGATTGTTTATCTCCCAGATA
AAAACGCCATTCTCTGCTTGAGGAGCAGTGATGAGTTCCCCTGTGCGTGAATCCATGATTGTTGCAGTTGATGTGGAGGT
AGTATGAGCAGCCACAGTCTAGGTCTACACGCTTACGCCTTATTGGTTTCTTCTTGGCTATCTTGTGTTGGACCTTGATT
GATACTTGCGAACAGTGGCTCGTAGAGGGTGACGAAGATTGCATTCTTGAGAGCCCAATTTTTCAAGGATATGTTTTTTT
CTTCGTCTAGATATTCCCTATATGAGGAGGTAGGTCCTGGATTGCAGAGGAAGATAGTGGGAATTCCCCCTTTAATTTGA
ATGGGCTTCCCGTACTTTGTGTTGCTTTGCCAGTCCCTCTGGGCCCCCATGAATTCCTTGAAGTGCTTTAAATAATGCGG
GTCTACGTCATCAATGACGTTGTACCACACATCATTACTGTACACCTTTGGGCTTAGGTCTAGATGTCCACATAAATAAT
TATGTGGGCCTAGAGACCTGGCCCACATTGTTTTGCCTGTTCTGCTATCACCCTCAATGACAATACTTATGGGTCTCCAT
GGCCGCGCAGCGGAAGATACGACGTTCTCGGCGACCCACTCGTCAAGTTCATCTGGAACTTGATTAAAAGAAGAAGAAAG
AAATGGAGAAACATAAACTTCTAAAGGAGGACTAAAAATCCTATCTAAATTTGAACTTAAATTATGAAATTGTAAAATAT
AGTCCTTTGGGGCCTTCTCTTTTAATATATTGAGGGCCTCGGATTTACTGCCTGAATTGAGTGCCTCGGCATATGCGTCG
TTGGCAGATTGCTGACCTCCTCTAGCTGATCTGCTATCGATTTGGAAAACTCCAAAATCAATGAAGTCTCCGTCTTTCTC
CACGTAGGTCTTGACATCTGTTGAGCTCTTAGCTGCCTGAATGTTCGGATGGAAATGTGCTGACCTGTTTGGGGATACCA
GGTCGAAGAACCGTTGGTTCTTACATTGGTATTTGCCTTCGAATTGGATAAGCACATGGAGATGTGGTTCCCCATTCTCG
TGGAGTTCTCTGCAAACTTTGATG-------------TATTTTTTATTTGTTGGGGTTTCTAGGTTTTTTAATTGGGAAA
GTGCTTCCTCTTTAGAGAGAGAACAATTGGGATATGTTAGGAAATAATTTTTGGCATATATTTTAAATAAACGAGGCAT-
GTTTAAATGAATTGGTGTCCCTCA---------------AAGCTCTATGGCAA-TCGGTGTATCGGTGTCTTACTTATAC
CT-GGACACCT-AATGGCTATTTGGTAATTTTGTAAAAGTACATTGCAATTCAACATTCAAAATTCAAAAATCAAATCAA
TAAAGCGGCCATCCGTATAATATT-------
>gi|146224885|gb|EF210555.1| Tomato yellow leaf curl virus isolate Sonora segment DNA-A
ACCGGATGGCCGCGCCTTTTCTTTTTATG--TGGTCCCCA-CGAGGGTTCCACAGACGTCACTGTCAACCAATCAAATTG
CATCCTCAAACGTTAGATAAGTGTTCATTTGTCTTTATATACTTGGTCCCCAAG-TAGTTTGTCTTGCACTATGTGGGAT
CCACTTCTAAATGAATTTCCTGAATCTGTTCACGGATTTCGTTGTATGTTAGCTATTAAATATTTGCAGTCCGTTGAGGA
AACTTACGAGCCCAATACATTGGGCCACGATTTAATTAGGGATCTTATATCTGTTGTAAGGGCCCGTGACTATGTCGAAG
CGACCAGGCGATATAATCATTTCCACGCCCGTCTCGAAGGTTCGCCGAAGGCTGAACTTCGACAGCCCATACAGCAGCCG
TGCTGCTGTCCCCATTGTCCAAGGCACAAACAAGCGACGATCATGGACGTACAGGCCCATGTACCGGAAGCCCAGAATAT
ACAGAATGTATCGAAGCCCTGATGTTCCTCGTGGATGTGAAGGCCCATGTAAAGTCCAGTCTTATGAGCAACGGGATGAT
ATTAAGCATACTGGTATTGTTCGTTGTGTTAGTGATGTTACTCGTGGATCTGGAATTACTCACAGAGTGGGTAAGAGGTT
CTGTGTTAAATCGATATATTTTTTAGGTAAAGTCTGGATGGATGAAAATATTAAGAAGCAGAATCACACTAATCAGGTCA
TGTTCTTCTTGGTTCGTGATAGAAGGCCTTATGGAAACAGCCCAATGGATTTTGGACAGGTTTTTAATATGTTCGATAAT
GAGCCCAGTACCGCAACCGTGAAGAATGATTTGCGGGATAGGTTTCAAGTGATGAGGAAATTTCATGCTACAGTTATTGG
TGGGCCCTCTGGAATGAAGGAACAGGCATTAGTTAAGAGATTTTTTAGAATTAACAGTCATGTAACTTATAATCA-----
-TCAGGAGGCAGCCAAGTATGAGAACCATACTGAAAACGCCTTGTTATTGTATATGGCATGTACGCATGCCTCTAATCCA
GTGTATGCAACTATGAAAATACGCATCTATTTCTATGATTCAATATCAAATTAATAAAATTTATATTTTATATCATGAGT
TTCTGTTACATTTATTGTGTTTT-CAAGTACATCATACAATACATGATCAACTGCTCTGATTACATTGTTAATTGAAATT
ACACCAAGACTATCTAAATACTTAAGAACTTGATATCTAAATACTCTTAAGAAACGACCAGTCTGAGGCTGTAATGTCGT
CCAAATTCGGAAGTTGAGAAAACATTTGTGAATCCCCAATACCTTCCTGATGTTGTGGTTGAATCTTATCTGAATGGAAA
TGATGTCGTGGTTCATTAAAAATGGCCTCTGGCTGTGTTCTGTTATCTTGAAATAGAGGGGATTGTTTATCTCCCAGATA
AAAACGCCATTCTCTGCTTGAGGAGCAGTGATGAGTTCCCCTGTGCGTGAATCCATGATTGTTGCAGTTGATGTGGAGGT
AGTATGAGCAGCCACAGTCTAGGTCTACACGCTTACGCCTTATTGGTTTCTTCTTGGCTATCTTGTGTTGGACCTTGATT
GATACTTGCGAACAGTGGCTCGTAGAGGGTGACGAAGGTTGCATTCTTGAGAGCCCAATTTTTCAAGGATATGTTTTTTT
CTTCGTCTAGATATTCCCTATATGAGGAGGTAGGTCCTGGATTGCAGAGGAAGATAGTGGGAATTCCCCCTTTAATTTGA
ATGGGCTTCCCGTACTTTGTGTTGCTTTGCCAGTCCCTCTGGGCCCCCATGAATTCCTTGAAGTGCTTTAAATAATGCGG
GTCTACGTCATCAATGACGTTGTACCACGCATCATTACTGTACACCTTTGGGCTTAGGTCTAAATGTCCACATAAATAAT
TATGTGGGCCTAGAGACCTGGCCCACATTGTTTTGCCTGTTCTGCTATCACCCTCAACGACAATACTTATGGGTCTCCAT
GGCCGCGCAGCGGAAGATACGACGTTCTCGGCGACCCACTCTTCAAGTTCATCTGGAACTTGATTAAAAGAAGAAGAAAG
AAATGGAGAAACATAAACTTCTAAAGGAGGACTAAAAATCCTATCTAAATTTGAACTTAAATTATGAAATTGTAAAATAT
AGTCCTTTGGGGCCTTCTCTTTTAATATATTGAGGGCCTCGGATTTACTGCCTGAATTGAGTGCCTCGGCATATGCGTCG
TTGGCAGATTGCTGACCTCCTCTAGCTGATCTGCCATCGATTTGGAAAACTCCAAAATCAATGAAGTCTCCGTCTTTTTC
CACGTAGGTCTTGACATCTGTTGAGCTCTTAGCTGCCTGAATGTTCGGATGGAAATGTGCTGACCTGTTTGGGGATACCA
GGTCGAAGAACCGTTGGTTCTTACATTGGTATTTGCCTTCGAATTGGATAAGCACATGGAGATGTGGTTCCCCATTCTCG
TGGAGTTCTCTGCAAACTTTGATG-------------TATTTTTTATTTGTTGGGGTTTCTAGGTTTTTCAATTGGGAAA
GTGCTTCCTCTTTAGAGAGAGAACAATTGGGATATGTTAGGAAATAATTTTTGGCATATATTTTAAATAAACGAGGCAT-
GTTGAAATGAATTGGTGTCCCTCA---------------AAGCTCTATGGCAA-TCGGTGTATCGGTGTCTTACTTATAC
CT-GGACACCA-AATGGCTATTTGGTAATTTTGTAAAAGTACATTGCAATTCAAAATTCAAAATTCAAAAATCAAATCAT
TAAAGCGGCCATCCGTATAATATT-------
>gi|121495484|emb|AM409201.1| Tomato Yellow Leaf Curl Virus complete genome
ACCGGATGGCCGCGCCTTTTCCTTTTATG--TGGTCCCCA-CGAGGGTTCCACAGACGTCACTGTCAACCAATCAAATTG
CATACTCAAACGTTAGATAAGTGTTCATTTGTCTTTATATACTTGGTCCCCAAG-TATTTTGTCTTGCAATATGTGGGAC
CCACTTCTAAATGAATTTCCTGAATCTGTTCACGGATTTCGTTGTATGTTAGCTATTAAATATTTGCAGTCCGTTGAGGA
AACTTACGAGCCCAATACATTGGGCCACGATTTAATTAGGGATCTTATATCTGTTGTAAGGGCCCGTGACTATGTCGAAG
CGACCAGGCGATATAATCATTTCCACGCCCGTTTCGAAGGTTCGCCGAAGGCTGAACTTCGACAGCCCATACAGCAGCCG
TGCTGCTGTCCCCATTGTCCAAGGCACAAACAAGCGACGATCATGGACGTACAGGCCCATGTACCGAAAGCCCAGAATAT
ACAGAATGTATCGAAGCCCTGATGTTCCCCGTGGATGTGAAGGCCCATGTAAAGTCCAGTCTTATGAGCAACGGGATGAT
ATTAAGCACACTGGTATTGTTCGTTGTGTTAGTGATGTTACTCGTGGATCTGGAATTACTCACAGAGTGGGTAAGAGGTT
CTGTGTTAAATCGATATATTTTTTAGGTAAAGTCTGGATGGATGAAAATATCAAGAAGCAGAATCACACTAATCAGGTCA
TGTTCTTTTTGGTCCGTGATAGAAGGCCCTATGGAAGCAGCCCAATGGATTTTGGACAGGTTTTTAATATGTTCGATAAT
GAGCCCAGTACCGCAACCGTGAAGAATGATTTGCGTGATAGGTTTCAAGTGATGAGAAAATTTCATGCAACAGTTATTGG
TGGGCCCTCTGGAATGAAGGAACAGGCATTAGTTAAGAGATTTTTTAAAATTAACAGTCATGTAACTTATAATCA-----
-TCAGGAGGCAGCCAAGTACGAGAACCATACTGAAAACGCCTTATTATTGTATATGGCATGTACGCATGCCTCTAATCCA
GTGTATGCAACTATGAAAATACGCATCTATTTCTATGATTCAATATCAAATTAATAAAATTTATATTTTATATCATGAGT
TTCTGTTACATTTATTGTGTTTT-CAAGTACATCATACAATACATGATCAACTGCTCTGATTACATTGTTAATGGAAATT
ACACCAAGACTATCTACATACTTAAGAACTTCATATCTAAATACTCTTAAGAAATGACCAGTCTGAGGCTGTAATGTCGT
CCAAATTCGGAAGTTGAGAAAACATTTGTGAATCCCCATTACCTTCCTGATGTTGTGGTTGAATCTTATCTGAATGGAAA
TGATGTCGTGGTTCATTAGAAATGGCCGCTGGCTGTGTTCTGTTATCTTGAAATAGAGGGGATTGTTTATCTCCCAAATA
AAAACGCCATTCTCTGCCTGAGGAGCAGTGATGAGTTCCCCTGTGCGTGAATCCATGATTGTTGCAGTTGAGGTGGAGGT
AGTATGAGCAGCCACAGTCTAGGTCTACACGCTTACGCCTTATTGGTTTCTTCTTGGCTATCTTGTGTTGGACCTTGATT
GATACTTGCGAACAGTGGCTCGTAGAGGGTGACGAAGGTTGCATTCTTGAGCGCCCAATTTTTCAAGGATATATTTTTTT
CTTCGTCTAGATATTCCCTATATGAGGAGGTAGGTCCTGGATTGCAGAGGAAGATAGTGGGAATTCCCCCTTTAATTTGA
ATGGGCTTCCCGTACTTTGTGTTGCTTTGCCAGTCCCTCTGGGCCCCCATGAATTCCTTGAAGTGCTTTAAATAATGCGG
GTCTACGTCATCAATGACGTTGTACCACGCATTATTACTGTACACCTTTGGGCTTAGGTCTAGATGTCCACATAAATAAT
TATGTGGGCCTAGAGACCTGGCCCACATTGTTTTGCCTGTTCTGCTATCACCCTCAATTACAATACTTATGGGTCTCCAT
GGCCGCGCAGCGGAAGACACGACGTTCTCAGCGACCCACTCTTCAAGTTCATCTGGAACTTGATTAAAAGAAGAAGAAAG
AAATGGAGAAACATAAACTTCTAAAGGAGGACTAAAAATCCTATCTAAATTTGAACTTAAATTATGAAATTGTAAAATAT
AGTCCTTTGGGGCCTTCTCTTTTAATATATTGAGGGCCTCGGATTTATTGCCTGAATTGAGTGCTTCGGCATATGCGTCG
TTGGCAGATTGCTGACCTCCTCTAGCTGATCTGCCATCGATTTGGAAAACTCCAAAATCAATGAAGTCTCCGTCTTTCTC
CACGTAGGTCTTGACATCTGTTGAGCTCTTAGCTGCCTGAATGTTCGGATGGAAATGTGCTGATCTGTTTGGGGATACCA
GGTCGAAGAACCGTTGGTTCTTACATTGGTATTTGCCTTCGAATTGGATAAGCACATGGAGATGTGGTTCCCCATTCTCG
TGGAGTTCTCTGCAAACTTTGATG-------------TATTTTTTATTTGTTGGGGTTTCTAGGTTTTTTAATTGGGAAA
GTGCTTCCTCTTTAGAGAGAGAACAATTGGGATATGTTAGGAAATAATTTTTGGCATATATTTTAAATAAACGAGGCAT-
GTTGAAATGAATCGGTGTCCCTCA---------------AAGCTCTATGGCAA-TCGGTGTATCGGTGTCTTATTTATAC
CT-GGACACCT-AATGGCTATTTGGTAATTTCGTAAAAGTACATTGCAATTCAAAATTTAAAATTCAAAAATCTAATCAT
TAAAGCGGCCATCCGTATAATATT-------
>gi|154354093|gb|EU031444.1| Tomato yellow leaf curl virus isolate TYLCV-Sh10
ACCGGATGGCCGCGCCTTTTCTTTTTATG--TGGTCCCCA-TGAGGGTTCCACAGACGTCACTGTCAACCAATCAAATTG
CATCCTCAAACGTTAGATAAGTGTTTATTTGTCTTTATATACTTGGTCCCCAAG-TAGTTTGTCTTGCACTATGTGGGAT
CCACTTCTAAATGAATTTCCTGAATCTGTTCACGGATTTCGTTGTATGTTAGCTATTAAATATTTGCAGGCCGTTGAGGA
AACTTACGAGCCCAATACATTGGGCCACGATTTAATTAGGGATCTTATATCTGTTGTAAGGGCCCGTGACTATGTCGAAG
CGACCAGGCGATATAATCATTTCCACGCCCGTCTCGAAGGTTCGCCGAAGGCTGAACTTCGACAGCCCATACAGCAGCCG
TGCTGCTGTCCCCATTGTCCAAGGCACAAACAAGCGACGATCATGGACGTACAGGCCCATGTACCGGAAGCCCAGAATAT
ACAGAATGTATCGAAGCCCTGATGTTCCTCGTGGATGTGAAGGCCCATGTAAAGTCCAGTCTTATGAGCAACGGGATGAT
ATTAAGCATACTGGTATTGTTCGTTGTGTTAGTGATGTTACTCGTGGATCTGGAATTACCCACAGAGTGGGTAAGAGGTT
CTGTGTTAAATCGATATATTTTTTAGGTAAAGTCTGGATGGATGAAAATATTAAGAAGCAGAATCACACTAATCAGGTCA
TGTTCTTCTTGGTTCGTGATAGAAGGCCCTATGGAAACAGCCCAATGGATTTTGGACAGGTTTTTAATATGTTCGATAAT
GAGCCCAGTACCGCAACCGTGAAGAATGATTTGCGGGATAGGTTTCAAGTGATGAGGAAATTTCATGCTACAGTTATTGG
TGGGCCCTCTGGAATGAAGGAACAGGCATTAGTTAAGAGATTTTTTAGAATTAACAGTCACGTAACTTATAATCA-----
-TCAGGAGGCAGCCAAGTATGAGAACCATACTGAAAACGCCTTGTTATTGTATATGGCATGTACGCATGCCTCTAATCCA
GTGTATGCAACTATGAAAATACGCATCTATTTCTATGATTCAATATCAAATTAATAAAATTTATATTTTATATCATGAGT
TTCTGTTACATTTATTGTGTTTT-CAAGTACATCATACAATACATGATCAACTGCTCTGATTACATTATTAATTGAAATT
ACACCAAGACTATCTAAATACTTAAGAACTTGATATCTAAATACTCTTAAGAAACGACCAGTCTGAGGCTGTAATGTCGT
CCAAATTCGGAAGTTGAGAAAACATTTGTGAATCCCCAATACCTTCCTGATGTTGTGGTTGAATCTTATCTGAATGGAAA
TGATGTCGTGGTTCATTAGAAATGGCCTCTGGCTGTGTTCTGTTATCTTGAAATAGAGGGGAGAGTTTATCTCCCAGATA
AAAACGCCATTCTCTGCTTGAGGAGCAGTGATGAGTTCCCCTGTGTGTGAATCCATGATTGTTGCAGTTGATGTGGAGGT
AGTATGAGCAGCCACAGTCTAGGTCTACACGCTTACGCCTTATGGGTTTCTTCTTGGCTATCTTGTGTTGGACCTTGATT
GATACTTGTGAACAGTGGCTCGTAGAGGGTGACGAAGGTTGCATTCTTGAGAGCCCAATTTTTCAAGGATATGTTTTTTT
CTTCGTCTAGATATTCCCTATATGAGGAGGTAGGTCCTGGATTGCAGAGGAAGATAGTGGGAATTCCCCCTTTAATTTGA
ATGGGCTTCCCGTACTTTGTGTTGCTTTGCCAGTCCCTCTGGGCCCCCATGAATTCCTTGAAGTGCTTTAAATAATGCGG
GTCTACGTCATCAATGACGTTGTACCACGCATCATTACTGTACACCTTTGGGCTTAGGTCTAGATGTCCACATAAATAAT
TATGTGGGCCTAGAGACCTGGCCCACATTGTTTTGCCTGTTCTGCTATCACCCTCAATGACAATACTTATGGGTCTCCAT
GGCCGCGCAGCGGAAGATACGACGTTCTCGGCGACCCACTCTTCAAGTTCATCTGGAACTTGATTAAAAGAAGAAGAAAG
AAATGGAGAAACATAAACTTCTAAAGGAGGACTAAAAATCCTATCTAAATTTGAACTTAAATTATTAAATTGTAAAATAT
AGTCCTTTGGGGCCTTCTCTTTTAATATATTGAGGGCCTCGGATTTACTGCCTGAATTGAGTGCCTCGGCATATGCGTCG
TTGGCAGATTGCTGACCTCCTCTAGCTGATCTGCCATCGATTTGGAAAACTCCAAAATCAATGAAGTCTCCGTCTTTTTC
CACGTAGGTCTTGACATCTGTTGAGCTCTTAGCTGCCTGAATGTTCGGATGGAAATGTGCTGACCTGTTTGGGGATACCA
GGTCGAAGAACCGTTGGTTCTTACATTGGTATTTGCCTTCGAATTGGATAAGCACATGGAGATGTGGTTCCCCATTCTCG
TGGAGTTCTCTGCAAACTTTGATG-------------TATTTTTTATTTGTTGGGGTTTCTAGGTTTTTTAATTGGGAAA
GGGCTTCCTCTTTAGAGAGAGAACAATTGGGATATGTTAGGAAATAATTTTTGGCATATATTTTAAATAAACGAGGCAT-
GTTGAAATGAATTGGTGTCCCTCA---------------AAGCTCTATGGCAA-TCGGTGTATCGGTGTCTTACTTATAC
CT-GGACACCT-AATGGCTATTTGGTAATTTTGTAAAAGTACAATTCAATTCAAAATTCAAAATTCAAAAATCAAATCAT
TAAAGCGGCCATCCGTATAATATT-------
>gi|146742391|gb|EF110890.1| Tomato yellow leaf curl virus from USA
ACCGGATGACCGCGCCTTTTCCTTTTATG--TGGTCCCCA-CGAGGGTTACACAGACGTCACTGTCAACCAATCAAATTG
CATCCTCAAACGTTAGATAAGTGTTCATTTGTCTTTATATACTTGGTCCCCAAG-TATTTTGTCTTGCAATATGTGGGAC
CCACTTCTAAATGAATTTCCTGAATCTGTTCACGGATTTCGTTGTATGTTAGCTATTAAATATTTGCAGTCCGTTGAGGA
AACTTACGAGCCCAATACATTGGGCCACGATTTAATTAGGGATCTTATATCTGTTGTAAGGGCCCGTGACTATGTCGAAG
CGACCAGGCGATATAATCATTTCCACGCCCGTCTCGAAGGTTCGCCGAAGGCTGAACTTCGACAGCCCATACAGCAACCG
TGCTGCTGTCCCCATTGTCCAAGGCACAAACAAGCGACGATCATGGACGTACAGGCCCATGTACCGAAAGCCCAGAATAT
ACAGAATGTATCGAAGTCCTGATATTCCCCGTGGATGTGAAGGCCCATGTAAAGTCCAGTCTTATGAGCAGCGGGATGAT
ATTAAGCACACTGGTGTTGTTCGTTGTGTTAGTGATGTTACTCGTGGATCTGGAATTACTCACAGAGTCGGTAAGAGGTT
CTGTGTTAAATCGATATATTTTTTAGGTAAAGTCTGGATGGATGAAAATATCAAGAAGCAGAATCACACTAATCAGGTCA
TGTTCTTTTTGGTCCGTGATAGAAGGCCCTATGGAAGCAGTCCAATGGATTTTGGACAGGTTTTTAATATGTTCGATAAT
GAGCCCAGTACTGCAACTGTGAAGAATGATTTGCGTGATAGGTTTCAAGTGATGAGGAAATTTCATGCTACAGTTATTGG
TGGGCCCTCTGGAATGAAGGAACAGGCATTAGTTAAGAGATTTTTTAAAATTAACAGTCATGTAACTTATAATCA-----
-TCAGGAGGCAGCCAAGTACGAGAACCATACTGAAAACGCCTTGTTATTGTATATGGCATGTACGCATGCCTCTAATCCA
GTGTATGCAACTATGAAAATACGCATCTATTTCTATGATTCAATATCAAATTAATAAAATTTATATTTTATATCATGAGT
TTCTGTTACATTTATTGTGTTTT-CAAGTACATCATACAATACATGATCCACTGCTCTGATTACATTGTTAATGGAAATT
ACACCAAGACTATCTAAATACTTAAGAACTTCATATCTAAATACTCTTAAGAAACGACCAGTCTGAGGCTGTAATGTCGT
CCAAATTCGGAAGTTGAGAAAACATTTGTGAATCCCCATTACCTTCCTGATGTTGTGGTTGAATCTTATCTGAATGGAAA
TGATGTCGTGGTTCATTAGAAATGGCCTCGGGCTGTGGTCTGTTATCTTGAAATAGAGGGGATTGTTTATCTCCCAGATA
AAAACGCCATTCTTTGCCTGAGGAGCAGTGATGAGTTCCCCTGTGCGTGAATCCATGATTATTGCAGTTGAGGTGGAGGT
AGTATGAGCAGCCACAGTCTAGGTCTACACGCTTACGCCTTATTGGTTTCTTCTTGGCTATCTTGTGTTGGACCTTGATT
GATACTTGCGAACAGTGGCTCGTAGAGGGTGACGAAGGTTGCATTCTTGAGAGCCCAATTTTTCAAGGATATGTTTTTTT
CTTCGTCTAGATATTCCCTATATGAGGAGGTAGGTCCTGGATTGCAGAGGAAGATAGTTGGAATTCCCCCTTTAATTTGA
ATGGGCTTCCCGTACTTTGTGTTGCTTTGCCAGTCCCTCTGGGCCCCCATGAATTCTTTGAAGTGCTTTAAATAATGCGG
GTCTACGTCATCAATGACGTTGTACCATGCATCATTACTGTACACCTTTGGGCTTAGGTCTAGATGTCCACATAAATAAT
TATGTGGGCCTAGAGACCTGGCCCACATTGTTTTGCCTGTTCTGCTATCACCCTCAATGACAATACTTATGGGTCTCCAT
GGCCGCGCAGCGGAAGACACGACGTTCTCGGCGACCCACTCTTCAAGTTCATCTGGAACTTGATTAAAAGAAGAAGAAAG
AAATGGAGAAACATAAACTTCTAAAGGAGGACTAAAAATCCGATCTAAATTTGAACTTAAATTATGAAATTGTAAAATAT
AGTCCTTTGGGGCCTTTTCTTTTAGTATATTGAGGGCCTCGGATTTACTGCCTGAATTGAGTGCTTCGGCATATGCGTCG
TTGGCAGATTGCTGACCTCCTCTAGCTGATCTGCCATCGATTTGGAAAACTCCAAAATCAATGAAGTCTCCGTCTTTCTC
CACGTAGGTCTTGACATCTGTTGAGCTCTTAGCTGCCTGAATGTTTGGATGGAAATGTGCTGATCTGTTTGGGGATACCA
AGTCGAAGAACCGTTGGTTCTTACATTGGTATTTGCCTTCGAATTGGATAAGCACATGGAGATGTGGTTCCCCATTCTCG
TGAAATTCTCTGCAAACTTTGATG-------------TATTTTTTATTTGTTGGGGTTTCTATGTTTTTTAATTGGGAAA
GTGCTTCCTCTTTAGAGAGAGAACAATTGGGATATGTTAGGAAATAATTTTTGGCATATATTTTAAATAAACGAGGCAT-
GTTGAAATGAATCGGTGTCCCTCA---------------AAGCTCTATGGCAA-TCGGTGTATCGGTGTCTTATTTATAC
CT-CGACACCT-AATGGC-----------------------------AATTCAAAATTCAAAATTCAAAAATCAAATTAT
TAAAGCGGTCATCCGTATAATATT-------
>gi|146220422|gb|EF539831.1| Tomato yellow leaf curl virus from USA
ACCGGATGGCCGCGCCTTTTCCTTTTATG--TGGTCCCCA-CGAGTGTTCCACAGACGTCACTGTCAACCAATCAAATTG
CATCCTCAAACGTTAGATAAGTGTTCATTTGTCTTTATATACTTGGTCCTCAAG-TAGTTTGTCTTGCACTATGTGGGAT
CCACTTCTAAATGAATTTCCTGAATCTGTTCACGGATTTCGTTGTATGTTAGCTATTAAATATTTGCAGTCCGTTGAGGA
AACTTACGAGCCCAATACATTGGGCCACGATTTAATTAGGGATCTTATATCTGTTGTAAGGGCCCGTGACTATGTCGAAG
CGACCAGGCGATATAATCATTTCCACGCCCGTCTCGAAGGTTCGCCGAAGGCTGAACTTCGACAGCCCATACAGCAGCCG
TGCTGCTGTCCCCATTGTCCAAGGCACAAACAAGCGACGATCATGGACGTACAGGCCCATGTACCGGAAGCCCAGAATAT
ACAGAATGTATCGAAGCCCTGATGTTCCTCGTGGATGTGAAGGCCCATGTAAAGTCCAGTCTTATGAGCAACGGGATGAT
ATTAAGCATACTGGTATTGTTCGTTGTGTTAGTGATGTTACTCGTGGATCTGGAATTACTCACAGAGTGGGTAAGAGGTT
CTGTGTTAAATCGATATATTTTTTAGGTAAAGTCTGGATGGATGAAAATATTAAGAAGCAGAATCACACTAATCAGGTCA
TGTTCTTCTTGGTTCGTGATAGAAGGCCCTATGGAAACAGCCCAATGGATTTTGGACAGGTTTTTAATATGTTCGATAAT
GAGCCCAGTACCGCAACCGTGAAGAATGATTTGCGGGATAGGTTTCAAGTGATGAGGAAATTTCATGCTACAGTTATTGG
TGGGCCCTCTGGAATGAAGGAACAGGCATTAGTTAAGAGATTTTTTAGAATTAACAGTCATGTAACTTATAATCA-----
-TCAGGAGGCAGCCAAGTATGAGAACCATACTGAAAACGCCTTGTTATTGTATATGGCATGTACGCATGCCTCTAATCCA
GTGTATGCAACTATGAAAATACGCATCTATTTCTATGATTCAATATCAAATTAATAAAATTTATATTTTATATCATGAGT
TTCTGTTACATTTATTGTGTTTT-CAAGTACATCATACAATACATGATCAACTGCTCTGATTACATTGTTAATTGAAATT
ACACCAAGACTATCTAAATACTTAAGAACTTGATATCTAAATACTCTTAAGAAACGACCAGTCTGAGGCTGTAATGTCGT
CCAAATTCGGAAGTTGAGAAAACATTTGTGAATCCCCAATACCTTCCTGATGTTGTGGTTGAATCTTATCTGGATGGAAA
TGATGTCGTGGTTCATTAGAAATGGCCTCTGGCTGTGTTCTGTTATCTTGAAATAGAGGGGATTGTTTATCTCCCAGATA
AAAACGCCATTCTCTGCTTGAGGAGCAGTGATGAGTTCCCCTGTGCGTGAATCCATGATTGTTGCAGTTGATGTGGAGGT
AGTATGAGCAGCCACAGTCTAGGTCTACACGCTTACGCCTTATTGGTTTCTTCTTGGCTATCTTGTGTTGGACCTTGATT
GATACTTGCGAACAGTGGCTCGTAGAGGGTGACGAAGGTTGCATTCTTGAGAGCCCAATTTTTCAAGGATATGTTTTTTT
CTTCGTCTAGATATTCCCTATATGAGGAGGTAGGTCCTGGATTGCAGAGGAAGATAGTGGGAATTCCCCCTTTAATTTGA
ATGGGCTTCCCGTACTTTGTGTTGCTTTGCCAGTCCCTCTGGGCCCCCATGAATTCCTTGAAGTGCTTTAAATAATGCGG
GTCTACGTCATCAATGACGTTGTACCACGCATCATTACTGTACACCTTTGGGCTTAGGTCTAGATGTCCACATAAATAAT
TATGTGGGCCTAGAGACCTGGCCCACATTGTTTTGCCTGTTCTGCTATCACCCTCAATGACAATACTTATGGGTCTCCAT
GGCCGCGCAGCGGAAGATACGACGTTCTCGGCGACCCACTCTTCAAGTTCATCTGGAACTTGATTAAAAGAAGAAGAAAG
AAATGGAGAAACATAAACTTCTAAAGGAGGACTAAAAATCCTATCTAAATTTGAACTTAAATTATGAAATTGTAAAATAT
AGTCCTTTGGGGCCTTCTCTTTTAATATATTGAGGGCCTCGGATTTACTGCCTGAATTGAGTGCCTCGGCATATGCGTCG
TTGGCAGATTGCTGACCTCCTCTAGCTGATCTGCCATCGATTTGGAAAACTCCAAAATCAATGAAGTCTCCGTCTTTCTC
CACGTAGGTCTTGACATCTGTTGAGCTCTTAGCTGCCTGAATGTTCGGATGGAAATGTGCTGACCTGTTTGGGGATACCA
GGTCGAAGAACCGTTGGTTCTTACATTGGTATTTGCCTTCGAATTGGATAAGCACATGGAGATGTGGTTCCCCATTCTCG
TGGAGTTCTCTGCAAACTTTGATG-------------TATTTTTTATTTGTTGGGGTTTCTAGGTTTTTTAATTGGGAAA
GTGCTTCCTCTTTAGAGAGAGAACAATTGGGATATGTTAGGAAATAATTTTTGGCATATATTTTAAATAAACGAGGCAT-
GTTGAAATGAATTGGTGTCCCTCA---------------AAGCTCTATGGCAA-TCGGTGTATCGGTGTCTTACTTATAC
CT-GGACACCT-AATGGCTATTTGGTAATTTTGTAAAAGTACATTGCAATTCAAAATTCAAAATTCAAAAATCAAATCAT
TAAAGCGGCCATCCGTATAATATT-------
>gi|46850151|gb|AY594174.1| Tomato yellow leaf curl virus from Egypt
ACCGGATGGCCGCGCCTTTTCCTTTTATG--TGGTCCCCA-CGAGGGTTACACAGACGTCACTGTCAACCAATCAAATTG
CATCCTCAAACGTTAGATAAGTGTGCATTTGTCTTTATATACTTGGTCCCCAAG-TTTTTTGTCTTGCAATATGTGGGAC
CCACTTCTTAATGAATTTCCTGAATCTGTTCACGGATTTCGTTGTATGTTAGCTATTAAATATTTGCAGTCCGTTGAGGA
AACTTACGAGCCCAATACATTGGGCCACGATTTAATTAGGGATCTTATATCTGTTGTAAGGGCCCGTGACTATGTCGAAG
CGACCAGGCGATATAATCATTTCCACGCCCGTCTCGAAGGTTCGCCGAAGGCTGAACTTCGACAGCCCATACAGCAGCCG
TGCTGCTGTCCCCATTGTCCAAGGCACAAACAAGCGACGATCATGGACGTACAGGCCCATGTACCGAAAGCCCAGAATAT
ACAGAATGTATCGAAGCCCTGATGTTCCTCGTGGATGTGAAGGCCCATGTAAAGTCCAGTCTTATGAGCAACGGGATGAT
ATTAAGCATACTGGTATTGTTCGTTGTGTTAGTGATGTTACTCGTGGATCTGGAATTACTCACAGAGTGGGTAAGAGGTT
CTGTGTTAAATCGATATATTTTTTAGGTAAAGTCTGGATGGATGAAAATATCAAGAAGCAGAATCACACTAATCAGGTCA
TGTTCTTCTTGGTCCGTGATAGAAGGCCCTATGGAAGCAGCCCAATGGATTTTGGACAGGTTTTTAATATGTTCGATAAT
GAGCCCAGTACCGCAACCGTGAAGAATGATTTGCGGGATAGGTTTCAAGTGATGAGGAAATTTCATGCTACAGTTATTGG
TGGGCCCTCTGGAATGAAGGAACAGGCATTAGTTAAGAGATTTTTTAAAATTAACAGTCATGTAACTTATAATCA-----
-TCAGGAGGCAGCCAAGTACGAGAACCATACTGAAAACGCCTTGTTATTGTATATGGCATGTACGCATGCCTCTAATCCA
GTGTATGCAACTATGAAAATACGCATCTATTTCTATGATTCAATATCAAATTAATAAAATTTATATTTTATATCATGAGT
TTCTGTTACATTTATTGTGTTTT-CAAGTACATCATACAATACATGATCCACTGCTCTGATTACATTGTTAATGGAAATT
ACACCAAGACTATCTAAATACTTAAGAACTCCATATCTAAATACTCTTAAGAAACGACCAGTCTGAGGCTGTAATGTCGT
CCAAATTCGGAAGTTGAGAAAACATTTGTGAATCCCCATTACCTTCCTGATGTTGTGGTTGAATCTTATCTGAATGGAAA
TGATGTCGTGGTTCATTAGAAATGGCCTCTGACTGTGTTCTGTTATCTTGAAATAGAGGGGATTGTTTATCTCCCAGATA
AAAACGCCATTCTCTGCCTGAGGAGCAGTGATGAGTTCCCCTGTGCGTGAATCCATGATTATTGCAGTTGAGGTGGAGGT
AGTATGAGCATCCACAGTCTAGGTCTACACGCTTACGCCTTATTGGTTTCTTCTTGGCTATCTTGTGTTGGACCTTGATT
GATACTTGCGAACAGTGGCTCGTAGAGGGTGACGAAGGTTGCATTCTTGAGAGCCCAATTTTTCAAGGATATGTTTTTTT
CTTCGTCTAGATATTCCCTATATGAGGAGGTAGGTCCTGGATTGCAGAGGAAGATAGTGGGAATTCCCCCTTTAATTTGA
ATGGGCTTCCCGTACTTTGTGTTGCTTTGCCAGTCCCTCTGGGCCCCCATGAATTCCTTTAAGTGTTTTAAATAATGCGG
GTCTACGTCATCAATGACGTTATACCACGCATCATTACTGTACACCTTTGGGCTTAGGTCTAGATGTCCACATAAATAAT
TATGTGGGCCTAGAGACCTGGCCCACATTGTTTTGCCTGTTCTGCTATCACCCTCAATGACAATACTTATGGGTCTCCAT
GGCCGCGCAGCGGAATACACGACGTTCTCGGCGACCCACTCTTCAAGTTCATCTGGAACTTGATTAAAAGAAGAAGAAAG
AAATGGAGAAACATAAACTTCTAAAGGAGGACTAAAAATCCTATCTAAATTTGAACTTAAATTATGAAATTGTAAAATAT
AGTCCTTTGGGGCCTTCTCTTTTAATATATTGAGGGCCTCGGATATACTGCCTGAATTGAGTGCTTCGGCATATGCGTCG
TTGGCAGATTGCTGACCTCCTCTAGCTGATCTGCCATCGATTTGGAAAACTCCAAAATCAATGAAGTCTCCGTCTTTCTC
CACGTAGGTCTTGACATCTGTTGAGCTCTTAGCTGCCTGAATGTTCGGATGGAAATGTGCTGACCTGTTTGGGGATACCA
GGTCGAAGAACCGTTGGTTCTTACATTGGTATTTTCCTTCGAATTGGATAAGCACATGGAGATGTGGTTCCCCATTCTCG
TGGAGTTCTCTGCAAACTTTGATG-------------TATTTTTTATTTGTTGGGGTTTCTATGTTTTTTAATTGGGAAA
GTGCTTCCTCTTTAGAGAGAGAACAATTGGGATATGTTAGGAAATAATTTTTGGCATATATTTTAAATAAACGAGGCAT-
GTTGAAATGAATCGGTGTCCCTCA---------------AAGCTCTATGGCAA-TCGGTGTATCGGTGTCTTACTTATAC
CT-GGACACCT-AATGGCTATTTGGTAATTTCATAAATGTTCATTGCAATTCAAAATTCAAAATTCAAAAATCAAATCAT
TAAAGCGGCCATCCGTATAATATT-------
>gi|117959989|gb|EF051116.1| Tomato yellow leaf curl virus isolate Ra3
ACCGGATGGCCGCGCCTTTTCCTTTTGTG--TGGTCCCCA-CGAGGGTTACATAGATGTCACTGTCAACCAATCAAATTC
CATCCTCAAACGTTAGATAAGTGTTCATTTGTCTTTATATACTTGGTCCCCAAG-TATTTTGTCTTGCAATATGTGGGAC
CCTCTTCTAAATGAATTTCCTGAATCTGTTCACGGATTTCGTTGTATGTTAGCTATTAAATATTTGCAGTCCGTTGAGGA
AACTTACGAGCCCAATACATTGGGCCACGATTTAATTAGGGATCTTATATCTGTTGTAAGGGCCCGTGACTATGTCGAAG
CGACCCGGCGATATAATCATTTCCACGCCCGTCTCGAAGGTTCGCCGAAGGCTGAACTTCGACAGCCCATACAGCAACCG
TGCTGCTGTCCCCATTGTCCAAGGCACAAACAAGCGACGATCATGGACGTACAGGCCCATGTACCGAAAACCCAGAATAT
ACAGAATGTATCGAAGCCCTGATGTTCCCCGTGGATGTGAAGGCCCATGTAAAGTCCAGTCTTATGAGCAGCGGGATGAT
ATTAAACACACTGGTGTTGTTCGTTGTGTTAGTGATGTTACTCGTGGATCTGGAATTACTCACAGAGTCGGTAAGAGGTT
CTGTGTTAAATCGATATATTTTTTAGGTAAAGTCTGGATGGATGAAAATATCAAGAAGCAGAATCACACTAATCAGGTCA
TGTTCTTCTTGGTCCGTGATAGAAGGCCCTATGGAAGCAGTCCAATGGATTTTGGACAGGTTTTTAATATGTTCGATAAT
GAGCCCAGTACCGCAACCGTGAAGAATGATTTGCGTGATAGGTTTCAAGTGATGAGGAAATTTCATGCTACAGTTATTGG
TGGGCCCTCTGGAATGAAGGAACAGGCATTAGTTAAGAGATTTTTTAAAATTAACAGTCATGTAACTTATAATCA-----
-TCAGGAGGCAGCCAAGTACGAGAACCATACTGAAAACGCCTTGTTATTGTATATGGCATGTACGCATGCCTCTAATCCA
GTGTATGCAACTATGAAAATACGCATCTATTTCTATGATTCAATATCAAATTAATAAAATTTATATTTTATATCATGAGT
TTCTGTTACATTTATTGTGTTTT-CAAGTACATCATACAATACATGATCAACTGCTCTGATTACATTGTTAATTGAAATT
ACACCAATACTATCTAAATACTTAAGAACTTGATATCTAAATACTCTTAAGAAACGACCAGTCTGAGGCTGTAATGTCGT
CCAAATTCGGAAGTTGAGAAAACATTTGTGAATCCCCAATACCTTCCTGATGTTGTGGTTGAATCTTATCTGAATGGAAA
TGATGTCGTGGTTCATTAGAAATGGCCTCTGGCTGTGTCCTGTTATCTTGAAATAGAGGGGATTGTTTATCTCCCAGATA
AAAACGCCATTCTCTGCCTGAGGAGCAGTGATGAGTTCCCCTGTGCGTGAATCCATGATTATTGCAGTTGATATGGAGGT
AGTATGAGCAGCCACAGTCTAGGTCTACACGCTTACGCCTTATTGGTTTCTTCTTGGCTATCTTGTGTTGGACCTTGATT
GATACTTGCGAACAGTGGCTCGTAGAGGGTGACGAAGGTTGCATTCTTGAGAGCCCAATTTTTCAAGGATATGTTTTTTT
CTTCGTCTAGATATTCCCTAAATGAGGAGGTAGGTCCTGGATTGCAGAGGAAGATAGTGGGAATTCCCCCTTTAATTTGA
ATGGGCTTCCCGTACTTTGTGTTGCTTTGCCAGTCCCTTTGGGCCCCCATAAATTCCTTGAAGTGCTTTAAATAATGCGG
GTCTACGTCATCAACGACGTTGTACCACGCATCGTTACTGTACACCTTTGGGCTTAGGTCTAGATGTCCACATAAATAAT
TATGTGGGCCTAGAGACCTGGCCCACATTGTTTTGCCTGTTCTGCTATCACCCTCAATGACAATACTTATGGGTCTCCAT
GGCCGCGCAGCGGAAGACACGACGTTCTCGGCGACCCACTCTTCAAGTTCATCTGGAACTTGATTAAAAGAAGAAGAAAG
AAATGGAGAAACATAAACTTCTAAAGGAGGACTAAAAATCCTATCTAAATTTGAACTTAAATTATGAAATTGTAAAATAT
AGTCTTTTGGGGCCTTCTCTTTTAATATATTGAGGGCCGCGGATTTACTGCCTGAATTGAGTGCTTCGGCATATGCGTCG
TTGGCAGATTGCTGACCTCCTCTAGCTGATCTGCCATCGATTTGGAAAACTCCAAAATCAATGAAGTCTCCGTCTTTCTC
CACGTAGGTCTTGACATCTGTTGAGCTCTTAGCTGCCTGAATGTTTGGATGGAAATGTGCTGACCTGTTTGGGGATACCA
GGTCGAAGAACCTTTGGTTCTTACATTGGTATTTGCCTTCGAATTGGATAAGCACATGGAGATGTGGTTCCCCATTCTCG
TGGAGTTCTCTGCAAACTTTGATG-------------TATTTTTTATTTGTTGGGGTTTCTAGGTTTTTTAATTGGGAAA
GTGCTTCCTCTTTAGAGAGAGAACAGTTGGGATATGTTAGGAAATAATTTTTGGCATATATTTTAAATAAACGAGGCAT-
GTTGAAATGAATCGGTGTCCCTCA---------------AAGCTCTATGGCAA-TCGGTGTATCGGTGTCTTACTTATAC
CT-GGACACCT-AATGGCTATTTGGTAATTTCGTAAATGTTCATTGCAATTCAAGGTTCAAAATTCAAAAATCAAATCAT
TAAAGCGGCCATCCGTATAATATT-------
>gi|145321164|gb|EF523478.1| Tomato yellow leaf curl virus isolate Sinaloa
ACCGGATGGCCGCGCCTTTTCTTTTTATG--TGGTCCCCA-CAAGGGTTCCACAGACGTCACTGTCAACCAATCAAATTG
CATCCTCAAACGTTAGATAAGTGTTCATTTGTCTTTATATACTTGGTCCCCAAG-TAGTTTGTCTTGCACTATGTGGGAT
CCACTTCTAAATGAATTTCCTGAATCTGTTCACGGATTTCGTTGTATGTTAGCTATTAAATATTTGCAGTCCGTTGAGGA
AACTTACGAGCCCAATACATTGGGCCACGATTTAATTAGGGATCTTATATCTGTTGTAAGGGCCCGTGACTATGTCGAAG
CGACCAGGCGATATAATCATTTCCACGCCCGTCTCGAAGGTTCGCCGAAGGCTGAACTTCGACAGCCCATACAGCAGCCG
TGCTGCTGTCCCCATTGTCCAAGGCACAAACAAGCGACGATCATGGACGTACAGGCCCATGTACCGGAAGCCCAGAATAT
ACAGAATGTATCGAAGCCCTGATGTTCCTCGTGGATGTGAAGGCCCATGTAAAGTCCAGTCTTATGAGCAACGGGATGAT
ATTAAGCATACTGGTATTGTTCGTTGTGTTAGTGATGTTACTCGTGGATCTGGAATTACTCACAGAGTGGGTAAGAGGTT
CTGTGTTAAATCGATATATTTTTTAGGTAAAGTCTGGATGGATGAAAATATTAAGAAGCAGAATCACACTAATCAGGTCA
TGTTCTTCTTGGTTCGTGATAGAAGGCCTTATGGAAACAGCCCAATGGATTTTGGACAGGTTTTTAATATGTTCGATAAT
GAGCCCAGTACCGCAACCGTGAAGAATGATTTGCGGGATAGGTTTCAAGTGATGAGGAAATTTCATGCTACAGTTATTGG
TGGGCCCTCTGGAATGAAGGAACAGGCATTAGTTAAGAGATTTTTTAGAATTAACAGTCATGTAACTTATAATCA-----
-TCAGGAGGCAGCCAAGTATGAGAACCATACTGAAAACGCCTTGTTATTGTATATGGCATGTACGCATGCCTCTAATCCA
GTGTATGCAACTATGAAAATACGCATCTATTTCTATGATTCAATATCAAATTAATAAAATTTATATTTTATATCATGAGT
TTCTGTTACATTTATTGTGTTTT-CAAGTACATCATACAATACATGATCAACTGCTCTGATTACATTGTTAATTGAAATT
ACACCAAGACTATCTAAATACTTAAGAACTTGATATCTAAATACTCTTAAGAAACGACCAGTCTGAGGCTGTAATGTCGT
CCAAATTCGGAAGTTGAGAAAACATTTGTGAATCCCCAATACCTTCCTGATGTTGTGGTTGAATCTTATCTGAATGGAAA
TGATGTCGTGGTTCATTAGAAATGGCCTCTGGCTGTGTTCTGTTATCTTGAAATAGAGGGGATTGTTTATCTCCCAGATA
AAAACGCCATTCTCTGCTTGAGGAGCAGTGATGAGTTCCCCTGTGCGTGAATCCATGATTGTTGCAGTTGATGTGGAGGT
AGTATGAGCAGCCACAGTCTAGGTCTACACGCTTACGCCTTATTGGTTTCTTCTTGGCTATCTTGTGTTGGACCTTGATT
GATACTTGCGAACAGTGGCTCGTAGAGGGTGACGAAGGTTGCATTCTTGAGAGCCCAATTTTTCAAGGATATGTTTTTTT
CTTCGTCTAGATATTCCCTATATGAGGAGGTAGGTCCTGGATTGCAGAGGAAGATAGTGGGAATTCCCCCTTTAATTTGA
ATGGGCTTCCCGTACTTTGTGTTGCTTTGCCAGTCCCTCTGGGCCCCCATGAATTCCTTGAAGTGCTTTAAATAATGCGG
GTCTACGTCATCAATGACGTTGTACCACGCATCATTACTGTACACCTTTGGGCTTAGGTCTAAATGTCCACATAAATAAT
TATGTGGGCCTAGAGACCTGGCCCACATTGTTTTGCCTGTTCTGCTATCACCCTCAATGACAATACTTATGGGTCTCCAT
GGCCGCGCAGCGGAAGATACGACGTTCTCGGCGACCCACTCTTCAAGTTCATCTGGAACTTGATTAAAAGAAGAAGAAAG
AAATGGAGAAACATAAACTTCTAAAGGAGGACTAAAAATCCTATCTAAATTTGAACTTAAATTATGAAATTGTAAAATAT
AGTCCTTTGGGGCCTTCTCTTTTAATATATTGAGGGCCTCGGATTTACTGCCTGAATTGAGTGCCTCGGCATATGCGTCG
TTGGCAGATTGCTGACCTCCTCTAGCTGATCTGCCATCGATTTGGAAAACTCCAAAATCAATGAAGTCTCCGTCTTTCTC
CACGTAGGTCTTGACATCTGTTGAGCTCTTAGCTGCCTGAATGTTCGGATGGAAATGTGCTGACCTGTTTGGGGATACCA
GGTCGAAGAACCGTTGGTTCTTACATTGGTATTTGCCTTCGAATTGGATAAGCACATGGAGATGTGGTTCCCCATTCTCG
TGGAGTTCTCTGCAAACTTTGATG-------------TATTTTTTATTTGTTGGGGTTTCTAGGTTTTTTAATTGGGAAA
GTGCTTCCTCTTTAGAGAGAGAACAATTGGGATATGTTAGGAAATAATTTTTGGCATATATTTTAAATAAACGAGGCAT-
GTTGAAATGAATTGGTGTCCCTCA---------------AAGCTCTATGGCAA-TCGGTGTATCGGTGTCTTACTTATAC
CT-GGACACCA-AATGGCTATTTGGTAATTTTGTAAAAGTACATTGCAATTCAAAATTCAAAATTCAAAAATCAAATCAT
TAAAGCGGCCATCCGTATAATATT-------
>gi|117582493|gb|EF054893.1| Tomato yellow leaf curl virus from Jordan
ACCGGATGGCCGCGCCTTTTCCTTTTATG--TGGTCCCCA-CGAGGGTTTCACAGACGTCACTGTCAACCAATCAAATTG
CATCCTCAAACGTTAGATAAGTGTTCATTTGTCTTTATATACTTGGTCCCCAAG-TTTTTTGTCTTGCAATATGTGGGAC
CCACTTCTAAATGAATTTCCTGAATCTGTTCACGGATTTCGTTGTATGTTAGCTATTAAATATTTGCAGTCCGTTGAGGA
AACTTACGAGCCCAATACATTGGGCCACGATTTAATTAGGGATCTTATATCTGTTGTAAGGGCCCGTGACTATGTCGAAG
CGACCAGGCGATATAATCATTTCCACGCCCGTCTCGAAGGTTCGCCGAAGGCTGAACTTCGACAGCCCATACAGCAGCCG
TGCTGCTGTCCCCATTGTCCAAGGCACAAACAAGCGACGATCATGGACGTACAGGCCCATGTACCGAAAGCCCAGAATAT
ACAGAATGTATCGAAGCCCTGATGTTCCCCGTGGATGTGAAGGCCCATGTAAAGTCCAGTCTTACGAGCAACGGGATGAT
ATTAAGCACACTGGTATTGTTCGTTGTGTTAGTGATGTTACTCGTGGATCTGGAATTACTCACAGAGTGGGTAAGAGGTT
CTGTGTTAAGTCGATATATTTTTTAGGTAAAGTCTGGATGGATGAAAATATTAAGAAGCAGAATCACACTAATCAGGTCA
TGTTCTTCTTGGTCCGTGATAGAAGGCCCTATGGAAGCAGCCCAATGGATTTTGGACAGGTTTTTAATATGTTCGATAAT
GAGCCCAGTACCGCAACCGTGAAGAATGATTTGCGTGATAGGTTTCAAGTGATGAGGAAATTTCATGCTACAGTTATTGG
TGGGCCCTCTGGAATGAAGGAACAGGCATTAGTTAAGAGATTTTTTAAAATTAACAGTCATGTAACTTATAATCA-----
-TCAGGAGGCAGCCAAGTACGAGAACCATACTGAAAACGCCTTGTTATTGTATATGGCATGTACGCATGCCTCTAATCCA
GTGTATGCAACTATGAAAATACGCATCTATTTCTATGATTCAATATCAAATTAATAAAATTTATATTTTATATCATGAGT
TTCTGTTACATTTATTGTGTTTT-CAAGTACATCATACAATACATGATCAACTGCTCTGATTACATTATTAATGGAAATT
ACACCAAGACTATCTAAATACTTAAGAACTTGATATCTAAATACTCTCAAGAAACGACCAGTCTGAGGCTGTAATGTCGT
CCAAATTCGGAAGTTGAGAAAACATTTGTGAATCCCCATTACCTTCCTGATGTTGTGGTTGAATCTTATTTGAATGGAAA
TGATGTCGTGGTTCATTAGAAATGGCCTCTGGCTGTGTTCTGTTATCTTGAAATAGAGGGGATTGTTTATCTCCCAGATA
AAAACGCCATTCTCTGCCTGAGGAGCAGTGATGAGTTCCCCTGTGCGTGAATCCATGATTATTGCAGTTGAGATGGAGGT
AGTATGAGCAGCCACAGTCTAGGTCTACACGCTTACGCCTTATTGGTTTCTTCTTGGCTATCTTGTGTTGGACCTTGATT
GATACTTGCGAACAGTGGCTCGTAGAGGGTGACGAAGGTTGCATTCTTGAGAGCCCAATTTTTCAAGGATATATTTTTTT
CTTCGTCTAGATAATCCCTATATGAGGAGGTAGGTCCTGGATTGCAGAGGAAGATAGTGGGAATTCCCCCTTTAATTTGA
ATGGGCTTCCCGTACTTTGTGTTGCTTTGCCAGTCCCTTTGGGCCCCCATGAATTCCTTGAAGTGCTTTAAGTAATGCGG
GTCTACGTCATCAATGACGTTGTACCACGCATCATTATTGTACACCTTTGGGCTTAGGTCTAGATGTCCACATAAATAAT
TATGTGGGCCTAGAGACCTGGCCCGCATTGTTTTGCCTGTTCTGCTATCACCCTCAATGACAATACTTATGGGTCTCCAT
GGCCGCGCAGCGGAATATACGACGTTCTCAGCGACCCATTCTTCAAGTTCATCTGGAACTTGATTAAAAGAAGAAGAAAT
AAATGGAGAAACATAAACTTCTAAAGGAGGACTAAAAATCCTATCTAAATTTGAACTTAAATTATGAAATTGCAAAATAT
AGTCCCTTGGGGCCTTCTCTTTTAATATATTGAGGGCCTCGGATTTATTGCCTGAATTGAGTGCTTCGGCATATGCGTCG
TTGGCAGATTGCTGACCTCCTCTAGCTGATCTGCCATCGATTTGGAAAACTCCAAAATCAATGAAGTCTCCGTCTTTCCC
CACGTAGGTCTTGACATCTGTTGAGCTCTTAGCTGCCTGAATGTTCGGATGGAAATGTGCTGATCTGTTTGGGGATACCA
GGTCGAAGAACCGTTGGTTCTTACATTGGTATTTGCCTTCGAATTGGATAAGCACATGGAGATGTGGTTCCCCATTCTCG
TGGAGTTCTCTGCAAACTTTGATG-------------TATTTTTTATTTGTTGGGGTTTCTAGGTTTTTTAATTGGGAAA
GTGCTTCCTCTTTAGAGAGAGAACATTTGGGATATGTTAAGAAATAATTTTTGGCATATATTTTAAATAAACGAGGCAT-
GTTGAAATGAATCGGTGTCCCTCA---------------AAGCTCTATGGCAA-TCGGTGTATAGGTGTCTTATTTATAC
CT-GGACACCT-AATGGCTATTTGGTAATTTCTTAAAAGTACATTGCAATTCAAAATTCAAAATTCAAAAATCAAATCAT
TAAAGCGGCCATCCGTATAATATT-------
>gi|110348839|gb|DQ631892.1| Tomato yellow leaf curl virus from Culiacan Mexico
ACCGGATGGCCGCGCCTTTTCTTTTTATG--TGGTCCCCA-CGAGGGTTCCACAGACGTCACTGTCAACCAATCAAATTG
CATCCTCAAACGTTAGATAAGTGTTCATTTGTCTTTATATACTTGGTCCCCAAG-TAGTTTGTCTTGCATTATGTGGGAT
CCACTTCTAAATGAATTTCCTGAATCTGTTCACGGATTTCGTTGTATGTTAGCTATTAAATATTTGCAGTCCGTTGAGGA
AACTTACGAGCCCAATACATTGGGCCACGATTTAATTAGGGATCTTATATCTGTTGTAAGGGCCCGTGACTATGTCGAAG
CGACCAGGCGATATAATCATTTCCACGCCCGTCTCGAAGGTTCGCCGAAGGCTGAACTTCGACAGCCCATACAGCAGCCG
TGCTGCTGTCCCCATTGTCCAAGGCACAAACAAGCGACGATCATGGACGTACAGGCCCATGTACCGGAAGCCCAGAATAT
ACAGAATGTATCGAAGCCCTGATGTTCCTCGTGGATGTGAAGGCCCATGTAAAGTCCAGTCTTATGAGCAACGGGATGAT
ATTAAGCATACTGGTATTGTTCGTTGTGTTAGTGATGTTACTCGTGGATCTGGAATTACTCACAGAGTGGGTAAGAGGTT
CTGTGTTAAATCGATATATTTTTTAGGTAAAGTCTGGATGGATGAAAATATTAAGAAGCAGAATCACACTAATCAGGTCA
TGTTCTTCTTGGTTCGTGATAGAAGGCCTTATGGAAACAGCCCAATGGATTTTGGACAGGTTTTTAATATGTTCGATAAT
GAGCCCAGTACCGCAACCGTGAAGAATGATTTGCGGGATAGGTTTCAAGTGATGAGGAAATTTCATGCTACAGTTATTGG
TGGGCCCTCTGGAATGAAGGAACAGGCATTAGTTAAGAGATTTTTTAGAATTAACAGTCATGTAACTTATAATCA-----
-TCAGGAGGCAGCCAAGTATGAGAACCATACTGAAAACGCCTTGTTATTGTATATGGCATGTACGCATGCCTCTAATCCA
GTGTATGCAACTATGAAAATACGCATCTATTTCTATGATTCAATATCAAATTAATAAAATTTATATTTTATATCATGAGT
TTCTGTTACATTTATTGTGTTTT-CAAGTACATCATACAATACATGATCAACTGCTCTGATTACATTGTTAATTGAAATT
ACACCAAGACTATCTAAATACTTAAGAACTTGATATCTAAATACTCTTAAGAAACGACCAGTCTGAGGCTGTAATGTCGT
CCAAATTCGGAAGTTGAGAAAACATTTGTGAATCCCCAATACCTTCCTGATGTTGTGGTTGAATCTTATCTGAATGGAAA
TGATGTCGTGGTTCATTAAAAATGGCCTCTGGCTGTGTTCTGTTATCTTGAAATAGAGGGGATTGTTTATCTCCCAGATA
AAAACGCCATTCTCTGCTTGAGGAGCAGTGATGAGTTCCCCTGTGCGTGAATCCATGATTGTTGCAGTTGATGTGGAGGT
AGTATGAGCAGCCACAGTCTAGGTCTACACGCTTACGCCTTATTGGTTTCTTCTTGGCTATCTTGTGTTGGACCTTGATT
GATACTTGCGAACAGTGGCTCGTAGAGGGTGACGAAGGTTGCATTCTTGAGAGCCCAATTTTTCAAGGATATGTTTTTTT
CTTCGTCTAGATATTCCCTATATGAGGAGGTAGGTCCTGGATTGCAGAGGAAGATAGTGGGAATTCCCCCTTTAATTTGA
ATGGGCTTCCCGTACTTTGTGTTGCTTTGCCAGTCCCTCTGGGCCCCCATGAATTCCTTGAAGTGCTTTAAATAATGCGG
GTCTACGTCATCAATGACGTTGTACCACGCATCATTACTGTACACCTTTGGGCTTAGGTCTAAATGTCCACATAAATAAT
TATGTGGGCCTAGAGACCTGGCCCACATTGTTTTGCCTGTTCTGCTATCACCCTCAATGACAATACTTATGGGTCTCCAT
GGCCGCGCAGCGGAAGATACGACGTTCTCGGCGACCCACTCTTCAAGTTCATCTGGAACTTGATTAAAAGAAGAAGAAAG
AAATGGAGAAACATAAACTTCTAAAGGAGGACTAAAAATCCTATCTAAATTTGAACTTAAATTATGAAATTGTAAAATAT
AGTCCTTTGGGGCCTTCTCTTTTAATATATTGAGGGCCTCGGATTTACTGCCTGAATTGAGTGCCTCGGCATATGCGTCG
TTGGCAGATTGCTGACCTCCTCTAGCTGATCTGCCATCGATTTGGAAAACTCCAAAATCAATGAAGTCTCCGTCTTTCTC
CACGTAGGTCTTGACATCTGTTGAGCTCTTAGCTGCCTGAATGTTCGGATGGAAATGTGCTGACCTGTTTGGGGATACCA
GGTCGAAGAACCGTTGGTTCTTACATTGGTATTTGCCTTCGAATTGGATAAGCACATGGAGATGTGGTTCCCCATTCTCG
TGGAGTTCTCTGCAAACTTTGATG-------------TATTTTTTATTTGTTGGGGTTTCTAGGTTTTTTAATTGGGAAA
GTGCTTCCTCTTTAGAGAGAGAACAATTGGGATATGTTAGGAAATAATTTTTGGCATATATTTTAAATAAACGAGGCAT-
GTTGAAATGAATTGGTGTCCCTCA---------------AAGCTCTATGGCAA-TCGGTGTATCGGTGTCTTACTTATAC
CT-GGACACCA-AATTGCTATTTGGTAATTTTGTAAAAGTACATTGCAATTCAAAATTCAAAATTCAAAAATCAAATCAT
TAAAGCGGCCATCCGTATAATATT-------
>gi|109450882|emb|AM282874.1| Tomato yellow leaf curl virus complete viral genome
ACCGGATGGCCGCGCCTTTTCTTTTTATG--TGGTCCCCA-CGAGGGTTCCACAGACGTCACTGTCAACCAATCAAATTG
CATCCTCAAACGTTAGATAAGTGTTCATTTGTCTTTATATACTTGGTCCCCAAG-TAGTCTATCTTGCAATATGTGGGAT
CCACTTCTAAATGAATTTCCTGAATCTGTTCACGGATTTCGTTGTATGTTAGCTATTAAATATTTGCAGTCCGTTGAGGA
AACTTACGAGCCCAATACATTGGGCCACGATTTAATTAGGGATCTTATATCTGTTGTAAGGGCCCGTGACTATGTCGAAG
CGACCAGGCGATATAATCATTTCCACGCCCGCCTCGAAGGTTCGCCGAAGGCTGAACTTCGACAGCCCATACAGCAGCCG
TGCTGCTGTCCCCATTGTCCAAGGCACAAACAAGCGACGATCATGGACGTACAGGCCCATGTACCGGAAGCCCAGAATAT
ACAGAATGTATCGAAGCCCTGATGTTCCTCGTGGATGTGAAGGCCCATGTAAAGTCCAGTCTTATGAGCAACGGGATGAT
ATTAAGCATACTGGTATTGTTCGTTGTGTTAGTGATGTTACTCGTGGATCTGGAATTACTCACAGAGTGGGTAAGAGGTT
CTGTGTTAAATCGATATATTTTTTAGGTAAAGTCTGGATGGATGAAAATATCAAGAAGCAGAATCACACTAATCAGGTCA
TGTTCTTCTTGGTTCGTGATAGAAGGCCCTATGGAAACAGCCCAATGGATTTTGGACAGGTTTTTAATATGTTCGATAAT
GAGCCCAGTACCGCAACTGTGAAGAATGATTTGCGGGATAGGTTTCAAGTGATGAGGAAATTTCATGCTACAGTTATTGG
TGGGCCCTCTGGAATGAAGGAACAGGCATTAGTTAAGAGATTTTTTAGAATTAACAGTCATGTAACTTATAATCA-----
-TCAGGAGGCAGCCAAGTATGAGAACCATACTGAAAACGCCTTGTTATTGTATATGGCATGTACGCATGCCTCTAATCCA
GTGTATGCAACTATGAAAATACGCATCTATTTCTATGATTCAATATCAAATTAATAAAATTTATATTTTATATCATGAGT
TGCTGTTACATTTATTGTGTTTT-CAAGTACATCATACAATACATGATCAACTGCTCTGATTACATTGTTAATTGAAATT
ACACCAAGACTATCTAAATACTTAAGAACTTGATATCTAAATACTCTTAAGAAACGACCAGTCTGAGGCTGTAATGTCGT
CCAAATTCGGAAGTTGAGAAAACATTTGTGAATCCCCAATGCCTTCCTGATGTTGTGGTTGAATCTTATCTGAATGGAAA
TGATGTCGTTGTTCATTAGAAATGGCCTCTGGCTGTGTTCTGTTATCTTGAAATAGAGGGGATTGTTTATCTCCCAGATA
AAAACGCCATTCTCTGCTTGAGGAGCAGTGATGAGTTCCCCTGTGCGTGAATCCATGATTGTTGCAGTTGATGTGGAGGT
AGTATGAGCAGCCACAGTCTAGGTCTACACGCTTACGCCTTATTGGTTTGTTCTTGGCTATCTTGTGTTGGACCTTGATT
GATACTTGCGAACAGTGGCTCGTAGAGGGTGACGAAGATTGCATTCTTGAGAGCCCAATTTTTCAAGGATATGTTTTTTT
CTTCGTCTAGATATTCCCTATATGAGGAGGTAGGTCCTGGATTGCAGAGGAAGATAGTGGGAATTCCCCCTTTAATTTGA
ATGGGCTTCCCGTACTTTGTGTTGCTTTGCCAGTCCCTCTGGGCCCCCATGAATTCCTTGAAGTGCTTTAAATAATGCGG
GTCTACGTCATCAATGACGTTGTACCACACATCATTACTGTACACCTTTGGGCTTAGGTCTAGATGTCCACATAAATAAT
TATGTGGGCCTAGAGACCTGGCCCACATTGTTTTGCCTGTTCTGCTATCACCCTCAATGACAATACTTATGGGTCTCCAT
GGCCGCGCAGCGGAAGATACGACGTTCTCGGCGACCCACTCGTCAAGTTCATCTGGAACTTGATTAAAAGAAGAAGAAAG
AAATGGAGAAACATAAACTTCTAAAGGAGGACTAAAAATCCTATCTAAATTTGAACTTAAATTGTGAAATTGTAAAATAT
AGTCCTTTGGGGCCTTCTCTTTTAATATATTGAGGGCCTCGGATTTACTGCCTGAATTGAGTGCCTCGGCATATGCGTCG
TTGGCAGATTGCTGACCTCCTCTAGCTGATCTGCTATCGATTTGGAAAACTCCAAAATCAATGAAGTCTCCGTCTTTCTC
CACGTAGGTCTTGACATCTGTTGAGCTCTTAGCTGCCTGAATGTTCGGATGGAAATGTGCTGACCTGTTTGGGGATACCA
GGTCGAAGAACCGTTGGTTCTTACATTGGTATTTGCCTTCGAATTGGATAAGCACATGGAGATGTGGTTCCCCATTCTCG
TGGAGTTCTCTGCAAACTTTGATG-------------TATTTTTTATTTGTTGGGGTTTCTAGGTTTTTTAATTGGGAAA
GTGCTTCCTCTTTAGAGAGAGAACAATTGGGATATGTTAGGAAATAATTTTTGGCATATATTTTAAATAAACGAGGCAT-
GTTGAAATGAATTGGTGTCCCTCA---------------AAGCTCTATGGCAA-TCGGTGTATCGGTGTCTTACTTATAC
CT-GGACACCT-AATGGCTATTTGGTAATTTTGTAAAAGTACATTGCAATTCAAAATTCAAAATTCAAAAATCAAATCAA
TAAAGCGGCCATCCGTATAATATT-------
>gi|23092508|gb|AY134494.1| Tomato yellow leaf curl virus - [Puerto Rico]
ACCGGATGGCCGCGCCTTTTCCTTTTATA--TGGTCCCCA-CGAGGATTACACAGACGTCACTGTCAACCAATCAAATTG
CATCATCAAACGTTATATAAGGGTTCATTTGTCTTTATATACTTGGTCCCCAAG-TATTTTGTCTTGCAATATGTGGGAC
CCACTTCTAAATGAATTTCCTGAATCTGTTCACGGATTTCGTTGTATGTTAGCTATTAAATATTTGCAGTCCGTTGAGGA
AACTTACGAGCCCAATACATTGGGCCACGATTTAATTAGGGATCTTATATCTGTTGTAAGAGCCCGTGACTATGTTGAAG
CGACCAGGCGATATAATCATTTCCACGCCCGTCTCGAAGGTTCGCCGAAGGCTGAACTTCGACAGCCCATACAGCAACCG
TGCTGCTGTCCCCATTGTCCAAGGCACAAACAAGCGACGATCATGGACGTACAGGCCCATGTACCGAAAGCCCAGAATAT
ACAGAATGTATCGAAGCCCTGATGTTCCCCGTGGATGTGAAGGCCCATGTAAAGTCCAGTCTTATGAGCAGCGGGATGAT
ATTAAGCACACTGGTGTTGTTCGTTGTGTTAGTGATGTTACTCGTGGATCTGGAATTACTCATAGAGTCGGTAAAAGGTT
CTGTGTTAAATCGATATATTTTTTAGGTAAAGTCTGGATGGATGAAAATATCAAGAAGCAGAATCACACTAATCAGGTCA
TGTTCTTTTTGGTCCGTGATAGAAGGCCCTATGGAAGCAGTCCAATGGATTTTGGACAGGTTTTTAATATGTTCGATAAT
GAGCCCAGTACCGCAACTGTGAAGAATGATTTGCGTGATAGGTTTCAAGTGATGAGGAAATTTCATGCTACAGTTATTGG
TGGGCCCTCTGGAATGAAGGAACAGGCATTAGTTAAGAGATTTTTTAAAATTAACAGTCATGTAACTTATAATCA-----
-TCAGGAGGCTGCCAAGTACGAGAACCATACTGAAAACGCCTTGTTATTGTATATGGCATGTACGCATGCCTCTAATCCA
GTGTATGCAACTATGAAAATACGCATCTATTTCTATGATTCAATATCAAATTAATAAAATTTATATTTTATATCATGAGT
TTCTGTTACATTTATTGTGTTTT-CAAGTACATCATACAATACATGATCCACTGCTCTGATTACATTGTTAATGGAAATT
ACACCAAGACTATCTAAATACTTAAGAACTTCATATCTAAATACTCTTAAGAAATGACCAGTCTGAGGCTGTAATGTCGT
CCAAATTCGGAAGTTGAGAAAACATTTGTGAATCCCCATTACCTTCCTGATGTTGTGGTTGAATCTTATCTGAATGGAAA
TGATGTCGTGGTTCATTAGAAATGGCCTTTGGCTGTGGTCTGTTATCTTGAAATAGAGGGGATTGTTTATCTCCCAGATA
AAAACGCCATTCTCTGCCTGAGGAGCAGTGATGAGTTCCCCTGTGCGTGAATCCATGATTATTGCAGTTGAGGTGGAGGT
AGTATGAGCAGCCACAGTCTAGGTCTACACGCTTACGCCTTATTGGTTTCTTCTTGGCTATCTTGTGTTGGACCTTGATT
GATACTTGCGAACAGTGGCTCGTAGAGGGTGACGAAGGTTGCATTCTTGAGAGCCCAATTTTTCAAGGATATGTTTTTTT
CTTCGTCTAGATATTCCCTATATGAGGAGGTAGGTCCTGGATTGCAGAGGAAGATAGTGGGAATTCCCCCTTTAATTTGA
ATGGGCTTCCCGTACTTTGTGTTGCTTTGCCAGTCCCTCTGGGCCCCCATGAATTCCTTGAAGTGCTTTAAATAATGCGG
GTCTACGTCATCAATGACGTTGTACCACGCATCATTACTGTACACCTTTGGGCTTAGGTCTAGATGTCCACATAAATAAT
TATGTGGGCCTAGAGACCTGGCCCACATTGTTTTGCCTGTTCTGCTATTACCCTCAATGACAATACTTATGGGTCTCCAT
GGCCGCGCAGCGGAAGACACGACGTTCTCGGCGACCCACTCTTCAAGTTCATCTGGAACTTGATTAAAAGAAGAAGAAAG
AAATGGAGAAACATAAACTTCTAAAGGAGGACTAAAAATCCTATCTAAATTTGAACTTAAATTATGAAATTGTAAAATAT
AGTCCTTTGGGGCCTTTTCTTTTAATATATTGAGGGCCTCGGATTTACTGCCTGAATTGAGTGCTTCGGCATATGCGTCG
TTGGCAGATTGCTGACCTCCTCTAGCTGATCTGCCATCGATTTGGAAAACTCCAAAATCAATGAAGTCTCCGTCTTTCTC
CACGTAGGTCTTAACATCTGTTGAGCTCTTAGCTGCCTGAATGTTTGGATGGAAATGTGCTGACCTGTTTGGGGATACCA
GGTCGAAGAATCGTTGGTTCTTACATTGGTATTTGCCTTCGAATTGGATAAGCACATGGAGATGTGGTTCCCCATTCTCG
TGGAATTCTCTGCAAACTTTGATG-------------TATTTTTTATTTGTTGGGGTTTCTATATTTTTTAATTGGGAAA
GTGCTTCCTCTTTAGAGAGAGAACAATTGGGATATGTTAGGAAATAATTTTTGGCATATATTTTAAATAAACGAGGCAT-
GTTGAAATGAATCGGTGTCCCTCA---------------AAGCTCTATGGCAA-TCGGTGTATCGGTGTCTTACTTATAC
CT-GGATACCT-AATGGCTATTTGGTAATTTCATAAATGTTCATTGCAATTCAAAATTCAAAATTCAAAAATCAAATCAT
TAAAGCGGTCATCCGTATAATATT-------
>gi|5821766|gb|AF024715.2| Tomato yellow leaf curl virus-[Dominican Republic]
ACCGGATGGCCGCGCCTTTTCCTTTTATG--TGGTCCCCA-CGAGGGTTACACAGACGTCACTGTCAACCAATCAAATTG
CATCCTCAAACGTTAGATAAGTGTTCATTTGTCTTTATATACTTGGTCCCCAAG-TATTTTGTCTTGCAATATGTGGGAC
CCACTTCTAAATGAATTTCCTGAATCTGTTCACGGATTTCGTTGTATGTTAGCTATTAAATATTTGCAGTCCGTTGAGGA
AACTTACGAGCCCAATACATTGGGCCACGATTTAATTAGGGATCTTATATCTGTTGTAAGGGCCCGTGACTATGTCGAAG
CGACCAGGCGATATAATCATTTCCACGCCCGTCTCGAAGGTTCGCCGAAGGCTGAACTTCGACAGCCCATACAGCAACCG
TGCTGCTGTCCCCATTGTCCAAGGCACAAACAAGCGACGATCATGGACGTACAGGCCCATGTACCGAAAGCCCAGAATAT
ACAGAATGTATCGAAGCCCTGATGTTCCCCGTGGATGTGAAGGCCCATGTAAAGTCCAGTCTTATGAGCAGCGGGATGAT
ATTAAGCACACTGGTGTTGTTCGTTGTGTTAGTGATGTTACTCGTGGATCTGGAATTACTCACAGAGTCGGTAAGAGGTT
CTGTGTTAAATCGATATATTTTTTAGGTAAAGTCTGGATGGATGAAAATATCAAGAAGCAGAATCACACTAATCAGGTCA
TGTTCTTTTTGGTCCGTGATAGAAGGCCCTATGGAAGCAGTCCAATGGATTTTGGACAGGTTTTTAATATGTTCGATAAT
GAGCCCAGTACCGCAACTGTGAAGAATGATTTGCGTGATAGGTTTCAAGTGATGAGGAAATTTCATGCTACAGTTATTGG
TGGGCCCTCTGGAATGAAGGAACAGGCATTAGTTAAGAGATTTTTTAAAATTAACAGTCATGTAACTTATAATCA-----
-TCAGGAGGCAGCCAAGTACGAGAACCATACTGAAAACGCCTTGTTATTGTATATGGCATGTACGCATGCCTCTAATCCA
GTGTATGCAACTATGAAAATACGCATCTATTTCTATGATTCAATATCAAATTAATAAAATTTATATTTTATATCATGAGT
TTCTGTTACATTTATTGTGTTTT-CAAGTACATCATACAATACATGATCCACTGCTCTGATTACATTGTTAATGGAAATT
ACACCAAGACTATCTAAATACTTAAGAACTTCATATCTAGATACTCTTAAGAAACGACCAGTCTGAGGCTGTAATGTCGT
CCAAATTCGGAAGTTGAGAAAACATTTGTGAATCCCCATTACCTTCCTGATGTTGTGGTTGAATCTTATCTGAATGGAAA
TGATGTCGTGGTTCATTAGAAATGGCCTCTGGCTGTGGTCTGTTATCTTGAAATAGAGGGGATTGTTTATCTCCCAGATA
AAAACGCCATTCTCTGCCTGAGGAGCAGTGATGAGTTCCCCTGTGCGTGAATCCATGATTATTGCAGTTGAGGTGGAGGT
AGTATGAGCAGCCACAGTCTAGGTCTACACGCTTACGCCTTATTGGTTTCTTCTTGGCTATCTTGTGTTGGACCTTGATT
GATACTTGCGAACAGTGGCTCGTAGAGGGTGACGAAGGTTGCATTCTTGAGAGCCCAATTTTTCAAGGATATGTTTTTTT
CTTCGTCTAGATATTCCCTATATGAGGAGGTAGGTCCTGGATTGCAGAGGAAGATAGTGGGAATTCCCCCTTTAATTTGA
ATGGGCTTCCCGTACTTTGTGTTGCTTTGCCAGTCCATCTGGGCCCCCATGAATTCCTTGAAGTGCTTTAAATAGTGCGG
GTCTACGTCATCAATGACGTTGTACCACGCATCATTACTGTACACCTTTGGGCTTAGGTCTAGATGTCCACATAAATAAT
TATGTGGGCCTAAAGACCTGGCCCACATTGTTTTGCCTGTTCTGCTATCACCCTCAATGACAATACTTATGGGTCTCCAT
GGCCGCGCAGCGGAATACACGACATTCTCGGCGACCCACTCTTCAAGTTCATCTGGAACTTGATTAAAAGAAGAAGAAAG
AAATGGAGAAACATAAACTTCTAAAGGAGGATTAAAAATCCTATCTAAATTTGAACTTAAATTATGAAATTGTAAAATAT
AGTCCTTTGGGGCCTTTTCTTTTAATATATTGAGGGCCTCGGATTTACTGCCTGAATTGAGTGCTTCGGCATATGCGTCG
TTGGCAGATTGCTGACCTCCTCTAGCTGATCTGCCATCGATTTGGAAAACTCCAAAATCAATGAAGTCTCCGTCTTTCTC
CACGTAGGTCTTGACATCTGTTGAGCTCTTAGCTGCCTGAATGTTTGGATGGAAATGTGCTGACCTGTTTGGGGATACCA
GGTCGAAGAACCGTTGGTTCTTACATTGGTATTTGCCTTCGAATTGGATAAGCACATGGAGATGTGGTTCCCCATTCTCG
TGGAATTCTCTGCAAACTTTGATG-------------TATTTTTTATTTGTTGGGGTTTCTATGTTTTTTAATTGGGAAA
GTGCTTCCTCTTTAGAGAGAGAACAATTGGGATATGTTAGGAAATAATTTTTGGCATATATTTTAAATAAACGAGGCAT-
GTTGAAATGAATCGGTGTCCCTCA---------------AAGCTCTATGGCAA-TCGGTGTATCGGTGTCTTACTTATAC
CT-GGACACCT-AATGGCTATTTGGTAATTTCATAAATGTTCATTGCAATTCAAAATTCAAAATTCAAAAATCAAATCAT
TAAAGCGGTCATCCGTATAATATT-------
>gi|223674587|gb|FJ646611.1| Tomato yellow leaf curl virus isolate AH1
ACCTT--GGCCGCGCCTTCTCTTTTTATG--TGGTCTCCA-CGAGGGTTCCACATACGTCACTGTCAACCAATCAAATTG
CATCCTCAAACGTTAGATAAGTGTTCATTTGTCTTTATATACTTGGTCCCCAAG-TAGTCTGTCTTGCAATATGTGGGAT
CCACTTCTAAATGAATTTCCTGAATCTGTTCACGGATTTCGTTGTATGTTAGCTATTAAATATTTGCAGTCCGTTGAGGA
AACTTACGAGCCCAATACATTGGGCCACGATTTAATTAGGGATCTTATATCTGTTGTAAGGGCCCGTGACTATGTCGAAG
CGACCAGGCGATATAATCATTTCCACGCCCGCCTCGAAGGTTCGCCGAAGGCTGAACTTCGACAGCCCATACAGCAGCCG
TGCTGCTGTCCCCATTGTCCAAGGCACAAACAAGCGACGATCATGGACGTACAGGCCCATGTACCGGAAGCCCAGAATAT
ACAGAATGTATCGAAGCCCTGATGTTCCTCGTGGATGTGAAGGCCCATGTAAAGTCCAGTCTTATGAGCAACGGGATGAT
ATTAAGCATACTGGTATTGTTCGTTGTGTTAGTGATGTTACTCGTGGATCTGGAATTACTCACAGAGTGGGTAAGAGGTT
CTGTGTTAAATCGATATATTTTTTAGGTAAAGTCTGGATGGATGAAAATATCAAGAAGCAGAATCACACTAATCAGGTCA
TGTTCTTCTTGGTTCGTGATAGAAGGCCCTATGGAAACAGCCCAATGGATTTTGGACAGGTTTTTAATATGTTCGATAAT
GAGCCCAGTACCGCAACTGTGAAGAATGATTTGCGGGATAGGTTTCAAGTGATGAGGAAATTTCATGCTACAGTTATTGG
TGGGCCCTCTGGAATGAAGGAACAGGCATTAGTTAAGAGATTTTTTAGAATTAACAGTCATGTAACTTATAATCA-----
-TCAGGAGGCAGCCAAGTATGAGAACCATACTGAAAACGCCTTGTTATTGTATATGGCATGTACGCATGCCTCTAATCCA
GTGTATGCAACTATGAAAATACGCATCTATTTCTATGATTCAATATCAAATTAATAAAATTTATATTTTATATCATGAGT
TGCTGTTACATTTATTGTGTTTT-CAAGTACATCATACAATACATGATCAACTGCTCTGATTACATTGTTAATTGAAATT
ACACCAAGACTATATAAATACTTAAGAACTTGATATCTAAATACTCTTAAGAAACGACCAGTCTGAGGCTGTAATGTCGT
CCAAATTCGGAAGTTGAGAAAACATTTGTGAATCCCCAATGCCTTCCTGATGTTGTGGTTGAATCTTATCTGAATGGAAA
TGATGTCGTTGTTCATTAGAAATGGCCTCTGGCTGTGTTCTGTTATCTTGAAATAGAGGGGATTGTTTATCTCCCAGATA
AAAACGCCATTCTCTGCTTGAGGAGCAGTGATGAGTTCCCCTGTGCGTGAATCCATGATTGTTGCAGTTGATGTGGAGGT
AGTATGAGCAGCCACAGTCTAGGTCTACACGCTTACGCCTTATTGGTTTCTTCTTGGCTATCTTGTGTTGGACCTTGATT
GATACTTGCGAACAGTGGCTCGTAGAGGGTGACGAAGATTGCATTCTTGAGAGCCCAATTTTTCAAGGATATGTTTTTTT
CTTCGTCTAGATATTCCCTATATGAGGAGGTAGGTCCTGGATTGCAGAGGAAGATAGTGGGAATTCCCCCTTTAATTTGA
ATGGGCTTCCCGTACTTTGTGTTGCTTTGCCAGTCCCTCTGGGCCCCCATGAATTCCTTGAAGTGCTTTAAATAATGCGG
GTCTACGTCATCAATGACGTTGTACCACACATCATTACTGTACACCTTTGGGCTTAGGTCTAGATGTCCACATAAATAAT
TATGTGGGCCTAGAGACCTGGCCCACATTGTTTTGCCTGTTCTGCTATCACCCTCAATGACAATACTTATGGGTCTCCAT
GGCCGCGCAGCGGAAGATACGACGTTCTCGGCGACCCACTCGTCAAGTTCATCTGGAACTTGATTAAAAGAAGAAGAAAG
AAATGGAGAAATATAAACTTCTAAAGGAGGACTAAAAATCCTATCTAAATTTGAACTTAAATTATGAAATTGTAAAATAT
AGTCCTTTGGGGCCTTCTCTTTTAATATATTGAGGGCCTCGGATTTACTGCCTGAATTGAGTGCCTCGGCATATGCGTCG
TTGGCAGATTGCTGACCTCCTCTAGCTGATCTGCTATCGATTTGGAAAACTCCAAAATCAATGAAGTCTCCGTCTTTCTC
CACGTAGGTCTTGACATCTGTTGAGCTCTTAGCTGCCTGAATGTTCGGATGGAAATGTGCTGACCTGTTTGGGGATACCA
GGTCGAAGAACCGTTGGTTCTTACATTGGTATTTGCCTTCGAATTGGATAAGCACATGGAGATGTGGTTCCCCATTCTCG
TGGAGTTCTCTGCAAACTTTGATG-------------TATTTTTTATTTGTTGGGGTTTCTAGGTTTTTTAATTGGGAAA
GTGCTTCCTCTTTAGAGAGAGAACAATTGGGATATGTTAGGAAATAATTTTTGGCATATATTTTAAATAAACGAGGCAT-
GTTGAAATGAATTGGTGTCCCTCA---------------AAGCTCTATGGCAA-TCGGTGTATCGGTGTCTTACTTATAC
CT-GGACTACT-AATGGCTATTTGGTAATTTTGTAAAAGCACATTGCAATTCAACATTCAAAATTCAAAAATCAAATCAA
TAAAGCGGCCATCCGTACAATATTAATTTTT
>gi|21388557|emb|AJ489258.1| Tomato yellow leaf curl virus-[Almeria] complete genome
ACCGGATGGCCGCGCCTTTTCCTTTTATG--TGGTCCCCA-CGAGGGTTCCACAGACGTCACTGTCAACCAATCAAATTG
CATACTCAAACGTTAAATAAGTGTTCATTTGTCTTTATATACTTGGTCCCCAAG-TATTTTGTCTTGCAATATGTGGGAC
CCACTTCTAAATGAATTTCCTGAATCTGTTCACGGATTTCGTTGTATGTTAGCTATTAAATATTTGCAGTCCGTTGAGGA
AACTTACGAGCCCAATACATTGGGCCACGATTTAATTAGGGATCTTATATCTGTTGTAAGGGCCCGTGACTATGTCGAAG
CGACCAGGCGATATAATCATTTCCACGCCCGTCTCGAAGGTTCGCCGAAGGCTGAACTTCGACAGCCCATACAGCAGCCG
TGCTGCTGTCCCCATTGTCCAAGGCACAAACAAGCGACGATCATGGACGTACAGGCCCATGTACCGAAAGCCCAGAATAT
ACAGAATGTATCGAAGCCCTGATGTTCCCCGTGGATGTGAAGGCCCATGTAAAGTCCAGTCTTATGAGCAACGGGATGAT
ATTAAGCACACTGGTATTGTTCGTTGTGTTAGTGATGTTACTCGTGGATCTGGAATTACTCACAGAGTGGGTAAGAGGTT
CTGTGTTAAATCGATATATTTTTTAGGTAAAGTCTGGATGGATGAAAATATCAAGAAGCAGAATCACACTAATCAGGTCA
TGTTCTTTTTGGTCCGTGATAGAAGGCCCTATGGAAGCAGCCCAATGGATTTTGGACAGGTTTTTAATATGTTCGATAAT
GAGCCCAGTACCGCAACCGTGAAGAATGATTTGCGTGATAGGTTTCAAGTGATGAGAAAATTTCATGCAACAGTTATTGG
TGGGCCCTCTGGAATGAAGGAACAGGCATTAGTTAAGAGATTTTTTAAAATTAACAGTCATGTAACTTATAATCA-----
-TCAGGAGGCAGCCAAGTACGAGAACCATACTGAAAACGCCTTGTTATTGTATATGGCATGTACGCATGCCTCTAATCCA
GTGTATGTAACTATGAAAATACGCATCTATTTCTATGATTCAATATCAAATTAATAAAATTTATATTTTATATCATGAGT
TTCTGTTACATTTATTGTGTTTT-CAAGTACATCATACAATACATGATCAACTGCTCTGATTACATTGTTAATGGAAATT
ACACCAAGACTATCTAAATACTTAAGAACTTCATATCTAAATACTCTTAAGAAATGACCAGTCTGAGGCTGTAATGTCGT
CCAAATTCGGAAGTTGAGAAAACATTTGTGAATCCCCATTACCTTCCTGATGTTGTGGTTGAATCTTATCTGAATGGAAA
TGATGTCGTGGTTCATTAGAAATGGCCGCTGGCTGTGTTCTGTTATCTTGAAATAGAGGGGATTGTTTATCTCCCAAATA
AAAACGCCATTCTCTGCCTGAGGAGCAGTGATGAGTTCCCCTGTGCGTGAATCCATGATTGTTGCAGTTGAGGTGGAGGT
AGTATGAGCAGCCACAGTCTAGGTCTACACGCTTACGCCTTATTGGTTTCTTCTTGGCTATCTTGTGTTGGACCTTGATT
GATACTTGCGAACAGTGGCTCGTAGAGGGTGACGAAGGTTGCATTCTTGAGCGCCCAATTTTTCAAGGATATATTTTTTT
CTTCGTCTAGATATTCCCTATATGAGGAGGTAGGTCCTGGATTGCAGAGGAAGATAGTGGGAATTCCCCCTTTAATTTGA
ATGGGCTTCCCGTACTTTGTGTTGCTTTGCCAGTCCCTCTGGGCCCCCATGAATTCCTTGAAGTGCTTTAAATAATGCGG
GTCTACGTCATCAATGACGTTGTACCACGCATCATTACTGTACACCTTTGGGCTTAGGTCTAGATGTCCACATAAATAAT
TATGTGGGCCTAGAGACCTGGCCCACATTGTTTTGCCTGTTCTGCTATCACCCTCAATGACAATACTATTAGGTCTCCAT
GGCCGCGCAGCGGAAGACACGACGTTCTCAGCGACCCACTCTTCAAGTTCATCTGGAACTTGATTAAAAGAAGAAGAAAG
AAATGGAGAAACATAAACTTCTAAAGGAGGACTAAAAATCCTATCTAAATTTGAACTTAAATTATGAAATTGTAAAATAT
AGTCCTTTGGGGCCTTCTCTTTTAATATATTGAGGGCCTCGGATTTATTGCCTGAATTGAGTGCTTCGGCATATGCGTCG
TTGGCAGATTGCTGACCTCCTCTAGCTGATCTGCCATCGATTTGGAAAACTCCAAAATCAATGAAGTCTCCGTCTTTCTC
CACGTAGGTCTTGACATCTGTTGAGCTCTTAGCTGCCTGAATGTTCGGATGGAAATGTGCTGATCTGTTTGGGGATACCA
GGTCGAAGAACCGTTGGTTCTTACATTGGTATTTGCCTTCGAATTGGATAAGCACATGGAGATGTGGTTCCCCATTCTCG
TGGAGTTCTCTGCAAACTTTGATG-------------TATTTTTTATTTGTTGGGGTTTCTAGGTTTTTTAATTGGGAAA
GTGCTTCCTCTTTAGAGAGAGAACAATTGGGATATGTTAGGAAATAATTTTTGGCATATATTTTAAATAAACGAGGCAT-
GTTGAAATGAATCGGTGTCCCTCA---------------AAGCTCTATGGCAA-TCGGTGTATCGGTGTCTTATTTATAC
CT-GGACACCT-AATGGCTATTTGGTAATTTCGTAAAAGTACATTGCAATTCAAAATTCAAAATTCAAAAATCAAATCAT
TAAAGCGGCCATCCGTATAATATT-------
>gi|215254431|gb|FJ439569.1| Tomato yellow leaf curl virus from Netherlands
ACCGGAGGGCCGCGCCTTTTCCTTTTTTG--TGGTCCCCA-CGAGGGTTCCACAGACGTCACTGTCAACCAATCAAATTG
CGTACTCAAACGTTATATAAGTGTTCATTTGTCTTTATATACTTGGTCCCCAAG-TATTTTGTCTTGCAATATGTGGGAC
CCACTTCTAAATGAATTTCCTGAATCTGTTCACGGATTTCGTTGTATGTTAGCTATTAAATATTTGCAGTCCGTTGAGGA
AACTTACGAGCCCAATACATTGGGCCACGATTTAATTAGGGATCTTATATCTGTTGTAAGGGCCCGTGACTATGTCGAAG
CGACCAGGCGATATAATCATTTCCACGCCCGTCTCGAAGGTTCGCCGAAGGCTGAACTTCGACAGCCCATACAGCAGCCG
TGCTGCTGTCCCCATTGTCCAAGGCACAAACAAGCGACGATCATGGACGTACAGGCCCATGTACAGAAAGCCCAGAATAT
ACAGAATGTATCGAAGCCCTGATGTTCCCCGTGGATGTGAAGGCCCATGTAAAGTCCAGTCTTATGAGCAACGGGATGAT
ATTAAGCATACTGGTATTGTTCGTTGTGTTAGTGATGTTACTCGTGGATCTGGAATTACTCACAGAGTGGGTAAGAGGTT
CTGTGTTAAATCGATATATTTTTTAGGTAAAGTCTGGATGGATGAAAATATCAAGAAGCAGAATCACACTAATCAGGTCA
TGTTCTTTTTGGTCCGTGATAGAAGGCCCTATGGAAGCAGCCCAATGGATTTTGGACAGGTTTTTAATATGTTCGATAAT
GAGCCCAGTACCGCAACCGTGAAGAATGATTTGCGTGATAGGTTTCAAGTGATGAGAAAATTTCATGCAACAGTTATTGG
TGGGCCTTCTGGAATGAAGGAACAGGCATTAGTTAAGAGATTTTTTAAAATTAACAGTCATGTAACTTATAATCA-----
-TCAGGAGGCAGCCAAGTACGAGAACCATACTGAAAACGCCTTGTTATTGTATATGGCATGTACGCATGCCTCTAATCCA
GTGTATGCAACTATGAAAATACGCATCTATTTCTATGATTCAATATCAAATTAATAAAATTTATATTTTATATCATGAGT
TTCTGTTACATTTATTGTGTTTT-CAAGTACATCATACAATACATGATCAACTGCTCTGATTACATTGTTAATGGAAATT
ACACCAAGACTATCTAAATACTTAACAACTTCATATCTAAATACTCTTAAGAAATGACCAGTCTGAGGCTGTAATGTCGT
CCAAATTCGGAAGTTGAGAAAACATTTGTGAATCCCCATTACCTTCCTGATGTTGTGGTTGAATCTTATCTGAATGGAAA
TGATGTCGTGGTTCATTAGAAATGGCCGCTTGCTGTGTTCTGTTATCTTGAAATAGAGGGGATTGTTTATCTCCCAAATA
AAAACGCCATTCTCTGCCTGAGGAGCAGTGATGAGTTCCCCTGTGCGTGAATCCATGATTGTTGCAGTTGAGGTGGAGGT
AGTATGAGCAGCCACAGTCTAGGTCTACACGCTTACGCCTTATTGGTTTCTTCTTGGCTATCTTGTGTTGGACCTTGATT
GATACTTGCGAACAGTGGCTCGTAGAGGGTGATGAAGGTTGCATTCTTGAGCGCCCAATTTTTCAAGGATATATTTTTTT
CTTCGTCTAGATATTCCCTATATGAGGAGGTAGGTCCTGGATTGCAGAGGAAGATAGTGGGAATTCCCCCTTTAATTTGA
ATGGGCTTCCCGTACTTTGTGTTGCTTTGCCAGTCCCTCTGGGCCCCCATGAATTCCTTGAAGTGCTTTAAATAATGCGG
GTCTACGTCATCAATGACGTTGTACCACGCATCATTACTGTACACCTTTGGGCTTAGGTCTAGATGTCCACATAAATAGT
TATGTGGGCCTAGAGACCTGGCCCACATTGTTTTGCCTGTTCTGCTATCACCCTCAATTACAATACTTATGGGTCTCCAT
GGCCGCGCAGCGGAAGACACGACGTTCTCAGCGACCCACTCTTCAAGTTCATCTGGAACTTGATTAAAAGAAGAAGAAAG
AAATGGAGAAACATAAACTTCTAAAGGAGGACTAAAAATCCTATCTAAATTTGAACTTAAATTATGAAATTGTAAAATAT
AGTCCTTTGGGGCCTTCTCTTTTAATATATTGAGGGCCTCGGATTTATTGCCTGAATTGAGTGCTTCGGCATATGCGTCG
TTGGCAGATTGCTGACCTCCTCTAGCTGATCTGCCATCGATTTGGAAAACTCCAAAATCAATGAAGTCTCCGTCTTTCTC
CACGTAGGTCTTGACATCTGTTGAGCTCTTAGCTGCCTGAATGTTCGGATGGAAATGTGCTGATCTGTTTGGGGATACCA
GGTCGAAGAACCGTTGGTTCTTACATTGGTATTTGCCTTCGAATTGGATAAGCACATGGAGATGTGGTTCCCCATTCTCG
TGGAGTTCTCTGCAAACTTTGATG-------------TATTTTTTATTTGTTGGGGTTTCTAGATTTTGTAATTGGGAAA
GTGCTTCCTCTTTAGAGAGAGAACAATTGGGATATGTTAGGAAATAATTTTTGGCATATATTTTAAATAAACGAGGCAT-
GTTGAAATGAATCGGTGTCCCTCA---------------AAGCTCTATGGCAA-TCGGTGTATCGGTGTCTTATATATAC
CT-GGACACCT-AATGGCTATTTGGTAATTTCGTAAAAGTACATTGCAATTTAAAATTCAAAATTCAAAAATCAAATCAT
TAAAGCGGCCATCCGTATAATATT-------
>gi|117650701|gb|EF060196.1| Tomato yellow leaf curl virus isolate Moroccan
ACCGGATGGCCGCGCCTTTTCCTTTTATG--TGGTCCCCA-CGAGGGTTCCACAGACGTCACTATCAACCAATCAAATTG
CATACTCAAACGTTAAATAAGTGTTCATTTGTCTTTATATACTTGGTCCCCAAG-TATTTTGTCTTGCAATATGTGGGAC
CCACTTCTAAATGAATTTCCTGAATCTGTTCACGGATTTCGTTGTATGCTAGCTATTAAATATTTGCAGTCCGTTGAGGA
AACTTACGAGCCCAATACATTGGGCCACGATTTAATTAGGGATCTTATATCCGTTGTAAGGGCCCGTGACTATGTCGAAG
CGACCAGGCGATATAATCATTTCCACGCCCGTCTCGAAGGTTCGCCGAACGCTGAACTTCGACAGCCCATACAGCAGCCG
TGCTGCTGTCCCCATTGTCCAAGGCACAAACAAGCGACGATCATGGACGTACAGGCCCATGTACCGAAAGCCCAAAATAT
ACAGAATGTATCGAAGCCCTGATGTTCCCCGTGGATGTGAAGGCCCATGTAAAGTCCAGTCTTATGAGCAACGGGATGAT
ATTAAGCACACTGGTATTGTTCGTTGTGTTAGTGATGTTACTCGTGGATCTGGAATTACTCACAGAGTGGGTAAGAGGTT
CTGTGTTAAATCGATATATTTTTTAGGTAAAGTCTGGATGGATGAAAATATCAAGAAGCAGAATCACACTAATCAGGTCA
TGTTCTTTTTGGTCCGTGATAGAAGGCCCTATGGAAGCAGCCCAATGGATTTTGGACAGGTTTTTAATATGTTCGATAAT
GAGCCCAGTACCGCAACCGTGAAGAATGATTTGCGTGATAGGTTTCAAGTGATGAGAAAATTTCATGCAACAGTTATTGG
TGGGCCCTCTGGAATGAAGGAACAGGCATTAGTTAAGAGATTTTTTAAAATTAACAGTCATGTAACTTATAATCA-----
-TCAGGAGGCAGCCAAGTACGAGAACCATACTGAAAACGCCTTGTTATTGTATATGGCATGTACGCATGCCTCTAATCCA
GTGTATGCAACTATGAAAATACGCATCTATTTCTATGATTCAATATCAAATTAATAAAATTTATATTTTATATCATGAGT
TTCTGTTACATTTATTGTGTTTT-CAAGTACATCATACAATACATGATCAACTGCTCTGATTACATTGTTAATGGAAATT
ACACCAAGACTATCCAAATACTTAAGAACTTCATATCTAAATACTCTTAAGAAATGACCAGTCTGAGGCTGAAATGGCCT
CCAAATTCGGAAGTTGAGAAAACATTTGTGAATCCCCATTACCTTCCTGATGTTGTGGTTGAATCTTATCTGAATGGAAA
TGATGTCGTGGTTCATTAGAAATGGCCGCTGGCTGTGTTCTGTTATCTTGAAATAGAGGGGATTGTTTATCTCCCAAATA
AAAACGCCATTCTCTGCCTGAGGAGCAGTGATGAGTTCCCCTGTGCGTGAATCCATGATTGTTGCAGTTGAGGTGGAGGT
AGTATGAGCAGCCACAGTCTAGGTCTACACGCTTACGCCTTATTGGTTTCTTCTTGGCTATCTTGTGTTGGACCTTGATT
GATACTTGCGAACAGTGGCTCGTAGAGGGTGACGAAGGTTGCATTCTTGAGCGCCCAATTTTTCAAGGATATATTTTTTT
CTTCGTCTAGATATTCCCTATATGAGGAGGTATGTCCTGGATTGCAGAGGAAGATAGTGGGATTTCCCCCTTTAATTTGA
ATGGGCTTCCCGTACTTTGTGTTGCTTTGCCAGTCCCTCTGGGCCCCCATGAATTCCTTGAAGTGCTTTAAATAATGCGG
GTCTACGTCATCAATGACGTTGTACCACGCATCATTACTGTACACCTTTGGGCTTAGGTCTAGATGTCCACATAAATAAT
TATGTGGGCCTAGAGACCTGGCCCACATTGTTTTGCCTGTTCTGCTATCACCCTCAATTACAATACTTATGGGTCTCCAT
GGCCGCGCAGCGGAAGACACGACGTTCTCAGCGACCCACTCTTCAAGTTCATCTGGAACTTGATTAAAAGAAGAAGAAAG
AAATGGAGAAACATAAACTTCTAAAGGAGGACTAAAAATCCTATCTAAATTTGAACTTAAATTATGAAATTGTAAAATAT
AGTCCTTTGGGGCCTTCTCTTTTAATATATTGAGGGCCTCGGATTTATTGCCTGAATTGAGTGCTTCGGCATATGCGTCG
TTGGCAGATTGCTGACCTCCTCTAGCTGATCTGCCATCGATTTGGAAAACTCCAAAATCAATGAAGTCTCCGTCTTTCTC
CACGTAGGTCTTGACATCTGTTGAGCTCTTAGCTCCCTGAATGTTTGGATGGAAATGTGCTGCCCTGCTTGGGGATACCA
GGTCGAAGAACCGTTGGTTCTTACATTGGTATTTGCCTTCGAATTGGATAAGCACATGGAGATGTGGTTCCCCATTCTCG
TGGAGTTCTCTGCAAACTTTGATG-------------TATTTTTTATTTGTTGGGGTTTCTAGGTTTTTTAATTGGGAAA
GTGCTTCCTCTTTAGAGAGAGAACAATTGGGATATGTTAGGAAATAATTTTTGGCATATATTTTAAATAAACGAGGCAT-
GTTGAAATGAATCGGTGTCCCTCA---------------AAGCTCTATGGCAA-TCGGTGTATTGGTGTCTTATTTATAC
CT-GGACACCT-AATGGCTATTTGGTAATTTCGTAAAAGTACATTGCAATTCAAAATTCAAAATTCAAAAATCAAATCAT
TAAAGCGGCCATCCGTATAATATT-------
>gi|73426981|gb|DQ144621.1| Tomato yellow leaf curl virus isolate 8-4/2004
ACCGGATGGCCGCGCATTTTCCTTTTATG--TGGTCCCCA-CGAGGGTTATACAGACGTCACTGTCAACCAATCAAATTG
CATCCTCAAACGTTAGATAAGTGTTCATTTGTCTTTATATACTTGGTCCCCAAG-TATTTTGTCTTGCAATATGTGGGAC
CCTCTTCTAAATGAATTTCCTGAATCTGTTCACGGATTTCGTTGTATGTTAGCTATTAAATATTTGCAGTCCGTTGAGGA
AACTTACGAGCCCAATACATTGGGCCACGATTTAATTAGGGATCTTATATCTGTTGTAAGGGCCCGTGACTATGTCGAAG
CGACCCGGCGATATAATCATTTCCACGCCCGTCTCGAAGGTTCGCCGAAGGCTGAACTTCGACAGCCCATACAGCAGCCG
TGCTGCTGTCCCCATTGTCCAAGGCACAAACAAGCGACGATCATGGACGTACAGGCCCATGTACCGAAAGCCCAGAATAT
ACAGAATGTATCGAAGCCCTGATGTTCCCCGTGGATGTGAAGGCCCATGTAAAGTGCAGTCTTATGAGCAACGGGATGAT
ATTAAGCATACCGGTATTGTTCGTTGTGTCAGTGATGTTACTCGTGGATCTGGAATTACTCACAGAGTGGGTAAGAGGTT
CTGTGTTAAATCGATATATTTTTTAGGTAAAGTCTGGATGGATGAAAACATCAAGAAGCAGAATCACACTAATCAGGTCA
TGTTCTTCTTGGTCCGTGATAGGAGGCCCTATGGAAACAACCCAATGGATTTTGGACAGGTTTTTAATATGTTCGATAAT
GAGCCCAGTACCGCAACCGTGAAGAATGATTTGCGGGATAGGTTTCAAGTGATGAGGAAATTTCATGCTACAGTTATTGG
TGGGCCCTCTGGAATGAAGGAACAGGCATTAGTTAAGAGATTTTTTAAAATTAACAGTCATGTAACTTATAATCA-----
-TCAGGAGGCAGCCAAGTATGAGAACCATACTGAAAACGCCTTGTTATTGTATATGGCATGTACGCATGCCTCTAATCCT
GTGTATGCAACTATGAAAATACGCATCTATTTCTATGATTCAATATCAAATTAATAACATTTATATTTTATATCATGAGC
TTCTGTTACATTTATTGTGTTTT-CAAGTACATCATACAATACATGATCAACTGCTCTGATTACATTGTTAATGGAAATT
ACACCAAGACTATCTAAATACTTAAGAACTTCATATCTAAATACTCTTAAGAAACGACCAGTCTGAGGCTGTAATGTCGT
CCAAATTCGGAAGTTGAGAAAACATTTGTGAATCCCCAATACCTTCCTGATGTTGTGGTTGAATCTTATCTGAATGGAAA
TGATGTCGTGGTTCATTAGAAATGGCCGCTGGCTGTGTTCTGTTATCTTGAAATAGAGGGGATTGTTTATCTCCCAGATA
AAAACGCCATTCTCTGCCTGAGGAGCAGTGATGAGTTCCCCTGTGCGTGAATCCATGATTGTTGCAGTTGAGGTGGAGGT
AGTATGAGCAGCCACAGTCTAGGTCTACACGCTTACGCCTTATTGGTTTCTTCTTGGCTATCTTGTGTTGGACCTTGATT
GATACTTGCGAACAGTGGTTCGTAGAGGGTGACGAAGGTTGCATTCTTGAGAGCCCAATTTTTCAAGGATATGTTTTTTT
CTTCATCTAGATATTCCCTATATGAGGAGGTAGGTCCTGGATTGCAGAGAAAGATAGTGGGAATTCCCCCTTTAATTTGA
ATGGGCTTCCCGTACTTTGTGTTGCTTTGCCAGTCCCTCTGGGCCCCCATGAATTCCTTGAAGTGCTTTAAATAATGCGG
GTCTACGTCATCAATGACGTTGTACCACACATCGTTATTGTACACCTTTGGGCTTAGGTCTAGATGTCCACATAAATAAT
TATGTGGGCCTAGAGACCTGGCCCACATTGTCTTGCCCGTTCTGCTATCACCCTCAATGACAATACTTATGGGTCTCCAT
GGCCGCGCAGCGGAAGATACGACGTTCTCGGCGACCCACTCTTCAAGTTCATCTGGAACTTGATTAAAAGAAGAAGAAAG
AAATGGAGAAACATAAACTTCTAAAGGAGGACTAAAAATCCTATCTAAATTTGAACTTAAATTATGAAATTGTAAAATAT
AGTCCTTTGGGGCCTTCTCTTTTAATATATTGAGGGCCTCGGATTTACTGCCTGAATTGAGTGCTTCGGCATATGCGTCG
TTGGCAGATTGTTGACCTCCTCTAGCTGATCTGCCATCGATTTGGAAAACTCCAAAATCAATGAATTCTCCGTCTTTCTC
CACGTAGGTCTTGACATCTGTTGAGCTCTTAGCTGCCTGAATGTTCGGATGGAAATGTGCTGACCTGTTTGGGGATACCA
GGTCGAAGAACCGTTGGTTTTTACATTGGTATTTGCCTTCGAATTGGATAAGCACATGGAGATGTGGTTCCCCATTCTCG
TGGAATTCTCTGCAAACTTTGATG-------------TATTTTTTATTTGTTGGGGTTTCTAGGTTTTTTAATTGGGAAA
GTGCTTCCTCTTTAGAGAGATAACAATTGGGATATGTCAGGAAATAATTTTTGGCATATATTTTAAATAAACGAGGCAT-
GTTGAAATGAATCGGTGTCCCTCA---------------AAGCTCTATGGCAA-TCGGTGTATTGGTGTCTTACTTATAC
CT-GGACACCT-AATGGCTATATGGTAATTTCATAAATGTTTATTGCAATTCAAAATTCAAACTTCAAAAATCAAATCAT
TAAAGCGGCCATCCGTATAATATT-------
>gi|2808672|emb|AJ223505.1| Tomato yellow leaf curl virus-[Cuba] complete genome
ACCGGATGGCCGCGCCTTTTCCTGTTATG--TGGTCCCCA-CGAGGGTTACACAGACGTCACTGTCAACCAATCAAATTG
CATCCTCAAACGTTAGATAAGTGTTCATTTGTCTTTATATACTTGGTCCCCAAG-TATTTTGTCTTGCAATATGTGGGAC
CCACTTCTAAATGAATTTCCTGAATCTGTTCACGGATTTCGTTGTATGTTAGCTATTAAATATTTGCAGTCCGTTGAGGA
AACTTACGAGCCCAATACATTGGGCCACGATTTAATTAGGGATCTTATATCTGTTGTAAGGGCCCGTGACTATGTCGAAG
CGACCAGGCGATATAATCATTTCCACGCCCGTCTCGAAGGTTCGCCGAAGGCTGAACTTCGACAGCCCATACAGCAACCG
TGCTGCTGTCCCCATTGTCCAAGGCACAAACAAGCGACGATCATGGACGTACAGGCCCATGTACCGAAAGCCCAGAATAT
ACAGAATGTATCGAAGCCCTGATGTTCCCCGTGGATGTGAAGGCCCATGTAAAGTCCAGTCTTATGAGCAGCGGGATGAT
ATTAAGCACACTGGTATTGTTCGTTGTGTTAGTGATGTTACTCGTGGATCTGGAATTACTCACAGAGTCGGTAAGAGGTT
CTGTGTTAAATCGATATATTTTTTAGGTAAAGTCTGGATGGATGAAAATATTAAGAAGCAGAATCACACTAATCAGGTCA
TGTTCTTTTTGGTCCGTGATAGAAGGCCCTATGGAAGCAGTCCAATGGATTTTGGACAGGTTTTTAATATGTTCGATAAT
GAGCCCAGTACCGCAACTGTGAAGAATGATTTGCGTGATAGGTTTCAAGTGATGAGGAAATTTCATGCTACAGTTATTGG
TGGGCCCTCTGGAATGAAGGAACAGGCATTAGTTAAGAGATTTTTTAAAATTAACAGTCATGTAACTTATAATCA-----
-CCAGGAGGCAGCCAAGTACGAGAACCATACTGAAAACGCCTTGTTATTGTATATGGCATGTACGCATGCCTCTAATCCA
GTGTATGCAACTATGAAAATACGCATCTATTTCTATGATTCAATATCAAATTAATAAAATTTATATTTTATATCATGAGT
TTCTGTTACATTTATTGTGTTTT-CAAGTACATCATACAATACATGATCCACTGCTCTGATTACATTGTTAATGGAAATT
ATACCAAGACTATCTAAATACTTAAGAACTTCATATCTAAATACTCTTAAGAAACGACCAGTCTGAGGCTGTAATGTCGT
CCAAATTCGGAAGTTGAGAAAACATTTGTGAATCCCCATTACCTTCCTGATGTTGTGGTTGAATCTTATCTGAATGGAAA
TGATGTCGTGGTTCATTAGAAATGGCCTCTGGCTGTGGTCTGTTATCTTGAAATAGAGGGGATTGTTTATCTCCCAGATA
AAAACGCCATTCTCTGCCTGAGGAGCAGTGATGAGTTCCCCTGTGCGTGAATCCATGATTATTGCAGTTGAGGTGGAGGT
AGTATGAGCAGCCACAGTCTAGGTCTACACGCTTACGCCTTATTGGTTTCTTCTTGGCTATCTTGTGTTGGACCTTGATT
GATACTTGCGAACAGTGGCTCGTAGAGGGTGACGAAGGTTGCATTCTTGAGAGCCCAATTTTTCAAGGATATGTTTTTTT
CTTCGTCTAGATATTCCCTATATGAGGAGGTAGGTCCTGGATTGCAGAGGAAGATAGTGGGAATTCCCCCTTTAATTTGA
ATGGGCTTCCCGTACTTTGTGTTGCTTTGCCAGTCCCTCTGGGCCCCCATGAATTCCTTGAAGTGCTTTAAATAATGCGG
GTCTACGTCATCAATGACGTTGTACCACGCATCATTACTGTACACCTTTGGGCTTAGGTCTAGATGTCCACATAAATAAT
TATGTTGGCCTAGAGACCTGGCCCACATTGTTTTGCCTGTTCTGCTATCACCCTCAATGACAATACTTATGGGTCTCCAT
GGCCGCGCAGCGGAATACACGACGTTCTCGGCGACCCACTCTTCAAGTTCATCTGGAACTTGATTAAAAGAAGAAGAAAG
AAATGGAGAAACATAAACTTCTAAAGGAGGACTAAAAATCCTATCTAAATTTGAACTTAAATTATGAAATTGTAAAATAT
AGTCCTTTGGGGCCTTTTCTTTTAATATATTGAGGGCCTCGGATTTACTGCTTGAATTGAGTGCTTCGGCATATGCGTCG
TTGGCAGATTGCTGACCTCCTCTAGCTGATCTGCCATCGATTTGGAAAACTCCAAAATCAATGAAGTCTCCGTCTTTCTC
CACGTAGGTCTTGACATCTGTTGAGCTCTTAGCTGCCTGAATGTTTGGATGGAAATGTGCTGACCTGTTTGGGGATACCA
GGTCGAAGAACCGTTGGTTCTTACATTGGTATTTGCCTTCGAATTGGATAAGCACATGGAGATGTGGTTCCCCATTCTCG
TGGAATTCTCTGCAAACTTTGATG-------------TATTTTTTATTTGTTGGGGTTTCTATGTTTTTTAATTGGGAAA
GTGCTTCCTCTTTAGAGAGAGAACAATTGGGATATGTTAGGAAATAATTTTTGGCATATATTTTAAATAAACGAGGCAT-
GTTGAAATGAATCGGTGTCCCTCA---------------AAGCTCTATGGCAA-TCGGTGTATCGGTGTCTTACTTATAC
CT-GGACACCT-AATGGCTATTTGGTAATTTCATAAATGGTCATTGCAATTCAAAATTCAAAATTCAAAAATCAAATCAT
TAAAGCGGTCATCCGTATAATATT-------
>gi|21426900|ref|NC_004005.1| Tomato yellow leaf curl virus
ACCGGATGGCCGCGCCTTTTCCTTTTATG--TGGTCCCCA-CGAGGGTTCCACAGACGTCACTGTCAACCAATCAAATTG
CATACTCAAACGTTAAATAAGTGTTCATTTGTCTTTATATACTTGGTCCCCAAG-TATTTTGTCTTGCAATATGTGGGAC
CCACTTCTAAATGAATTTCCTGAATCTGTTCACGGATTTCGTTGTATGTTAGCTATTAAATATTTGCAGTCCGTTGAGGA
AACTTACGAGCCCAATACATTGGGCCACGATTTAATTAGGGATCTTATATCTGTTGTAAGGGCCCGTGACTATGTCGAAG
CGACCAGGCGATATAATCATTTCCACGCCCGTCTCGAAGGTTCGCCGAAGGCTGAACTTCGACAGCCCATACAGCAGCCG
TGCTGCTGTCCCCATTGTCCAAGGCACAAACAAGCGACGATCATGGACGTACAGGCCCATGTACCGAAAGCCCAGAATAT
ACAGAATGTATCGAAGCCCTGATGTTCCCCGTGGATGTGAAGGCCCATGTAAAGTCCAGTCTTATGAGCAACGGGATGAT
ATTAAGCACACTGGTATTGTTCGTTGTGTTAGTGATGTTACTCGTGGATCTGGAATTACTCACAGAGTGGGTAAGAGGTT
CTGTGTTAAATCGATATATTTTTTAGGTAAAGTCTGGATGGATGAAAATATCAAGAAGCAGAATCACACTAATCAGGTCA
TGTTCTTTTTGGTCCGTGATAGAAGGCCCTATGGAAGCAGCCCAATGGATTTTGGACAGGTTTTTAATATGTTCGATAAT
GAGCCCAGTACCGCAACCGTGAAGAATGATTTGCGTGATAGGTTTCAAGTGATGAGAAAATTTCATGCAACAGTTATTGG
TGGGCCCTCTGGAATGAAGGAACAGGCATTAGTTAAGAGATTTTTTAAAATTAACAGTCATGTAACTTATAATCA-----
-TCAGGAGGCAGCCAAGTACGAGAACCATACTGAAAACGCCTTGTTATTGTATATGGCATGTACGCATGCCTCTAATCCA
GTGTATGTAACTATGAAAATACGCATCTATTTCTATGATTCAATATCAAATTAATAAAATTTATATTTTATATCATGAGT
TTCTGTTACATTTATTGTGTTTT-CAAGTACATCATACAATACATGATCAACTGCTCTGATTACATTGTTAATGGAAATT
ACACCAAGACTATCTAAATACTTAAGAACTTCATATCTAAATACTCTTAAGAAATGACCAGTCTGAGGCTGTAATGTCGT
CCAAATTCGGAAGTTGAGAAAACATTTGTGAATCCCCATTACCTTCCTGATGTTGTGGTTGAATCTTATCTGAATGGAAA
TGATGTCGTGGTTCATTAGAAATGGCCGCTGGCTGTGTTCTGTTATCTTGAAATAGAGGGGATTGTTTATCTCCCAAATA
AAAACGCCATTCTCTGCCTGAGGAGCAGTGATGAGTTCCCCTGTGCGTGAATCCATGATTGTTGCAGTTGAGGTGGAGGT
AGTATGAGCAGCCACAGTCTAGGTCTACACGCTTACGCCTTATTGGTTTCTTCTTGGCTATCTTGTGTTGGACCTTGATT
GATACTTGCGAACAGTGGCTCGTAGAGGGTGACGAAGGTTGCATTCTTGAGCGCCCAATTTTTCAAGGATATATTTTTTT
CTTCGTCTAGATATTCCCTATATGAGGAGGTAGGTCCTGGATTGCAGAGGAAGATAGTGGGAATTCCCCCTTTAATTTGA
ATGGGCTTCCCGTACTTTGTGTTGCTTTGCCAGTCCCTCTGGGCCCCCATGAATTCCTTGAAGTGCTTTAAATAATGCGG
GTCTACGTCATCAATGACGTTGTACCACGCATCATTACTGTACACCTTTGGGCTTAGGTCTAGATGTCCACATAAATAAT
TATGTGGGCCTAGAGACCTGGCCCACATTGTTTTGCCTGTTCTGCTATCACCCTCAATGACAATACTATTAGGTCTCCAT
GGCCGCGCAGCGGAAGACACGACGTTCTCAGCGACCCACTCTTCAAGTTCATCTGGAACTTGATTAAAAGAAGAAGAAAG
AAATGGAGAAACATAAACTTCTAAAGGAGGACTAAAAATCCTATCTAAATTTGAACTTAAATTATGAAATTGTAAAATAT
AGTCCTTTGGGGCCTTCTCTTTTAATATATTGAGGGCCTCGGATTTATTGCCTGAATTGAGTGCTTCGGCATATGCGTCG
TTGGCAGATTGCTGACCTCCTCTAGCTGATCTGCCATCGATTTGGAAAACTCCAAAATCAATGAAGTCTCCGTCTTTCTC
CACGTAGGTCTTGACATCTGTTGAGCTCTTAGCTGCCTGAATGTTCGGATGGAAATGTGCTGATCTGTTTGGGGATACCA
GGTCGAAGAACCGTTGGTTCTTACATTGGTATTTGCCTTCGAATTGGATAAGCACATGGAGATGTGGTTCCCCATTCTCG
TGGAGTTCTCTGCAAACTTTGATG-------------TATTTTTTATTTGTTGGGGTTTCTAGGTTTTTTAATTGGGAAA
GTGCTTCCTCTTTAGAGAGAGAACAATTGGGATATGTTAGGAAATAATTTTTGGCATATATTTTAAATAAACGAGGCAT-
GTTGAAATGAATCGGTGTCCCTCA---------------AAGCTCTATGGCAA-TCGGTGTATCGGTGTCTTATTTATAC
CT-GGACACCT-AATGGCTATTTGGTAATTTCGTAAAAGTACATTGCAATTCAAAATTCAAAATTCAAAAATCAAATCAT
TAAAGCGGCCATCCGTATAATATT-------
>gi|41016683|dbj|AB116631.1| Tomato yellow leaf curl virus-Israel [Japan:Misumi:Stellaria] DNA
ACCGGATGGCCGCGCCTTTTCCTTTTATG--TGGTCCCCA-CGAGGGTTACACAGACGTCACTGTCAACCAATCAAATTG
CATCCTCAAACGTTAGATAAGTGTTCATTTGTCTTTATATACTTGGTCCCCAAG-TTTTTTGTCTTGCAATATGTGGGAC
CCACTTCTTAATGAGTTTCCTGAATCTGTTCACGGATTTCGTTGTATGTTAGCTATTAAATATTTGCAGTCCGTTGAGGA
AACTTACGAGCCCAATACATTGGGCCACGATTTAATTAGGGATCTTATATCTGTTGTAAGGGCCCGTGACTATGTCGAAG
CGACCAGGCGATATAATCATTTCCACGCCCGTCTCGAAGGTTCGCCGAAGGCTGAACTTCGACAGCCCATACAGCAGCCG
TGCTGCTGTCCCCATTGTCCAAGGCACAAACAAGCGACGATCATGGACGTACAGGCCCATGTACCGAAAGCCCAGAATAT
ACAGAATGTATCGAAGCCCTGATGTTCCCCGTGGATGTGAAGGCCCATGTAAAGTCCAGTCTTATGAGCAACGGGATGAT
ATTAAGCATACTGGTATTGTTCGTTGTGTTAGTGATGTTACTCGTGGATCTGGAATTACTCACAGAGTGGGTAAGAGGTT
CTGTGTTAAATCGATATATTTTTTAGGGAAAGTCTGGATGGATGAAAATATCAAGAAGCAGAATCACACTAATCAGGTCA
TGTTCTTCTTAGTCCGTGATAGAAGGCCCTATGGAAGCAGCCCAATGGATTTTGGACAGGTTTTTAATATGTTCGATAAT
GAGCCCAGTACCGCAACCGTGAAGAATGATTTGCGGGATAGGTTTCAAGTGATGAGGAAATTTCATGCTACAGTTATTGG
TGGACCCTCTGGAATGAAGGAACAGGCATTAGTTAAGAGATTTTTTAAAATTAACAGTCATGTAACTTATAATCA-----
-TCAGGAGGCAGCCAAGTACGAGAACCATACTGAAAACGCCTTGTTATTGTATATGGCATGTACGCATGCCTCTAATCCA
GTGTATGCAACTATGAAAATACGCATCTATTTTTATGATTCAATATCAAATTAATAAAATTTATATTTTATATCATGAGT
TTCTGTTACATTTATTGTGTTTT-CAAGTACATCATACAATACATGATCAACTGATCTGATTACATTGTTAATGGAAATT
ACACCAAGACTATCTAAATACTTAAGAACTTCATATCTAAATACTCTTAAGAAATGACCAGTCTGAGGCTGTAATGTCGT
CCAAATTCGGAAGTTGAGAAAACATTTGTGAATCCCCATGACCTTCCTGATGTTGTGGTTGAATCTTATCTGAATGGAAA
TGATGTCGTGGTTCATTAGAAATGGCCTCTGGCTGTGTTCTGTTATCTTGAAATAGAGGGGATTGTTTATCTCCCAGATA
AAAACGCCATTCTCTGCCTGAGGAGCAGTGATGAGTTCCCCTGTGCGTGAATCCATGATTATTGCAGTTGAGGTGGAGGT
AGTATGAGCAGCCACAGTCTAGGTCTACACGCTTACGCCTTATTGGTTTCTTCTTGGCTATCTTGTGTTGGACCTTGATT
GATACTTGCGAACAGTGGCTCGTAGAGGGTGACGAAGGTTGCATTCTTGAGAGTCCAATTTTTCAAGGATATGTTTTTTT
CTTCGTCTAGATATTCCCTATATGAGGAGGTAGGTCCTGGATTGCAGAGGAAGATAGTGGGAATTCCCCCTTTAATTTGA
ATGGGCTTCCCGTACTTTGTGTTGCTTTGCCAGTCCCTTTGGGCCCCCATGAATTCCTTGAAGTGCTTTAAATAATGCGG
GTCTACGTCATCAATGACGTTGTACCACGCATCATTACTGTACACCTTTGGGCTTAGGTCTAGATGTCCACATAAATAAT
TATGTGGGCCTAGAGACCTGGCCCACATTGTTTTCCCTGTTCTGCTATCACCCTCAATGACAATACTTATGGGTCTCCAT
GGCCGCGCAGCGGAAGACACGACGTTCTCGGCGACCCACTCTTCAAGTTCATCTGGAACTTGATTAAAAGAAGAAGAAAG
AAATGGAGAAACATAAACTTCTAAAGGAGGACTAAAAATCCTATCTAAATTTGAACTTAAATTATGAAATTGTAAAATAT
AGTCCTTTGGGGCCTTCTCTTTTAATATATTGAGGGCCTCGGATTTACTGCCTGAATTGAGTGCTTCGGCATATGCGTCG
TTGGCAGATTGCTGACCTCCTCTAGCTGATCTGCCATCGATTTGGAAAACTCCAAAATCAATGAAGTCTCCGTCTTTCTC
CACGTAGGTCTTGACATCTGTTGAGCTCTTAGCTGCCTGAATGTTCGGATGGAAATGTGCTGACCTGTTTGGGGATACCA
GGTCGAAGAACCGTTGGTTCTTACATTGGTATTTGCCTTCGAATTGGATAAGCACATGGAGATGTGGTTCCCCATTCTCG
TGGAGTTCTTTGCAAACTTTGATG-------------TATTTTTTATTTGTTGGGGTTTCTAGGTTTTTTAATTGGGAAA
GTGCTTCCTCTTTAGAGAGAGAACAATTGGGATATGTTAGGAAATAATTTTTGGCATATATATTAAATAAACGAGGCAT-
GTTGAAATGAATCGGTGTCCCTCA---------------AAGCTCTATGGCAA-TCGGTGTATCGGTGTCTTACTTATAC
CT-GGACACCT-AATGGCTATTTGGTAATTTCATGAATGTTCATTGT-------AATTCAAAATTCAAAAATCAAATCAT
TAAAGCGGCCATCCGTATAATATT-------
>gi|239916470|gb|GQ141873.1| Tomato yellow leaf curl virus isolate Bus
ACCGGATGGCCGCGCCTTTTCCTTTTATG--TGGTCCCCA-CGAGGGTTACACAGACGTCATCGTCAACCAATCAAATTG
CATCCTCAAACGTTAGATAAGTGTTCATTTGTCTTTATATACTTGGTCCCCAAG-TTTTTTGTCTTGCAATATGTGGGAC
CCACTTCTTAATGAGTTTCCTGAATCTGTTCACGGATTTCGTTGTATGTTAGCTATTAAATATTTGCAGTCCGTTGAGGA
AACTTACGAGCCCAATACATTGGGCCACGATTTAATTAGGGATCTTATATCTGTTGTAAGGGCCCGTGACTATGTCGAAG
CGACCAGGCGATATAATCATTTCCACGCCCGTCTCGAAGGTTCGCCGAAGGCTGAACTTCGACAGCCCATACAGCAGCCG
TGCTGCTGTCCCCATTGTCCAAGGCACAAACAAGCGACGATCATGGACGTACAGGCCCATGTACCGAAAGCCCAGAATAT
ACAGAATGTATCGAAGCCCTGATGTTCCCCGTGGATGTGAAGGCCCATGTAAAGTCCAGTCTTATGAGCAACGGGATGAT
ATTAAGCATACTGGTATTGTTCGTTGTGTTAGTGATGTTACTCGTGGATCTGGAATTACTCACAGAGTGGGTAAGAGGTT
CTGTGTTAAATCGATATATTTTTTAGGGAAAGTCTGGATGGATGAAAATATCAAGAAGCAGAATCACACTAATCAGGTCA
TGTTCTTCTTAGTCCGTGATAGAAGGCCCTACGGAAGCAGCCCAATGGATTTTGGACAGGTTTTTAATATGTTCGATAAT
GAGCCCAGTACCGCAACCGTGAAGAATGATTTGCGGGATAGGTTTCAAGTGATGAGGAAATTTCATGCTACAGTTATTGG
TGGACCCTCTGGAATGAAGGAACAGGCATTAGTTAAGAGATTTTTTAAAATTAACAGTCATGTAACTTATAATCA-----
-TCAGGAGGCAGCCAAGTACGAGAACCATACTGAAAACGCCTTGTTACTGTATATGGCATGTACGCATGCCTCGAATCCA
GTGTATGCAACTATGAAAATACGCATCTATTTCTATGATTCAATATAAAATTAATAAAATTTATATTTTATATCATGAGT
TTCTGTTACATTTATTGTGTTTT-CAAGTACATCATACAATACATGATCAACTGATCTGATTACATTGTTAATGGAAATT
ACACCAAGACTATCTAAATACTTAAGAACTTCATATCTAAATACTCTTAAGAAATGACCAGTCTGAGGATGTAATGTCGT
CCAAATTCGGAAGTTGAGAAAACATTTGTGAATCCCCATGACCTTCCTGATGTTGTGGTTGAATCTTATCTGAATGGAAA
TGATGTCGTGGTTCATTAGAAATGGCCTCTGGCTGTGTTCTGTTATCTTGAAATAGAGGGGATTGTTTATCTCCCAGATA
AAAACGCCATTCTCTGCCTGAGGAGCAGTGATGACTTCCCCTGTGCGTGAATCCATGATTATTGCAGTTGAGGTGGAGGT
AGTATGAGCAGCCACAGTCTAGGTCTACACGCTTACGCCTTATTGGTTTCTTCTTGGCTATCTTGTGTTGGACCTTGATT
GATACTTGCGAACAGTGGCTCGTAGAGGGTGACGAAGGTTGCATTCTTGAGAGTCCAATTTTTCAAGGATATGTTTTTTT
CTTCGTCTAGATATTCCTTATATGAGGAGGTAGGTCCTTGATTGCAGAGGAAGATAGTGGGAATTCCCCCTTTAATTTGA
ATGGGCTTCCCGTACTTTGTGTTGCTTTGCCAGTCCCTTTGGGCCCCCATAAATTCCTTGAAGTGCTTTAAATAATGCGG
GTCTACGTCATCAATGACGTTGTACCACGCATCATTGCTGTACACCTTTGGGCTTAGGTCTAGATGTCCACATAAATAAT
TATGTGGGCCTAGAGACCTGGCCCACATTGTTTTCCCTGTTCTGCTATCACCCTCAATGACAATACTTATGGGTCTCCAT
GGCCGCGCAGCGGAAGACACGACGTTCTCGGCGACCCACTCTTCAAGTTCATCTGGAACTTGATTAAAAGAAGAAGAAAG
AAATGGAGAAACATAAACTTCTAAAGGAGGACTAAAAATCCTATCTAAATTTGAACTTAAATTATGAAATTGTAAAATAT
AGTCCTTTGGGGCCTTCTCTTTTAATATATTGAGGGCCTCGGATTTACTGCCTGAATTGAGTGCTTCGGCATATGCGTCG
TTGGCAGATTGCTGACCTCCTCTAGCTGATCTGCCATCGATTTGGAAAACTCCAAAATCAATGAAGTCTCCGTCTTTCTC
CACGTAGGTCTTGACATCTGTTGAGCTCTTAGCTGCCTGAATGTTCGGATGGAAATGTGCTGACCTGTTTGGGGATACCA
GGTCGAAGAACCGTTGGTTCTTACATTGGTATTTGCCTTCGAATTGGATAAGCACATGGAGATGTGGTTCCCCATTCTCG
TGGAGTTCTTTGCAAACTTTGATG-------------TATTTTTTATTTGTTGGGGTTTCTAGGTTTTTTAATTGGGAAA
GTGCTTCCTCTTTAGAGAGAGAACAATTGGGATATGTTAGGAAATAATTTTTGGCATATATATTAAATAAACGAGGCAT-
GTTGAAATGAATCGGTGTCCCTCA---------------AAGCTCTATGGCAA-TCGGTGTATCGGTGTCTTACTTATAC
CT-GGACACCT-AATGGCTATTTGGTAATTTCATGAATGTTCATTGT-------AATTCAAAATTCAAAAATCAAATCAT
TAAAGCGGCCATCCGTATAATATT-------
>gi|41016669|dbj|AB116629.1| Tomato yellow leaf curl virus-Israel [Japan:Miyazaki] DNA
ACCGGATGGCCGCGCCTTTTCCTTTTATG--TGGTCCCCA-CGAGGGTTACACAGACGTCACTGTCAACCAATCAAATTG
CATCCTCAAACGTTAGATAAGTGTTCATTTGTCTTTATATACTTGGTCCCCAAG-TTTTTTGTCTTGCAATATGTGGGAC
CCACTTCTTAATGAGTTTCCTGAATCTGTTCACGGATTTCGTTGTATGTTAGCTATTAAATATTTGCAGTCCGTTGAGGA
AACTTACGAGCCCAATACATTGGGCCACGATTTAATTAGGGATCTTATATCTGTTGTAAGGGCCCGTGACTATGTCGAAG
CGACCAGGCGATATAATCATTTCCACGCCCGTCTCGAAGGTTCGCCGAAGGCTGAACTTCGACAGCCCATACAGCAGCCG
TGCTGCTGTCCCCATTGTCCAAGGCACAAACAAGCGACGATCATGGACGTACAGGCCCATGTACCGAAAGCCCAGAATAT
ACAGAATGTATCGAAGCCCTGATGTTCCCCGTGGATGTGAAGGCCCATGTAAAGTCCAGTCTTATGAGCAACGGGATGAT
ATTAAGCATACTGGTATTGTTCGTTGTGTTAGTGATGTTACTCGTGGATCTGGAATTACTCACAGAGTGGGTAAGAGGTT
CTGTGTTAAATCGATATATTTTTTAGGGAAAGTCTGGATGGATGAAAATATCAAGAAGCAGAATCACACTAATCAGGTCA
TGTTCTTCTTAGTCCGTGATAGAAGGCCCTATGGAAGCAGCCCAATGGATTTTGGACAGGTTTTTAATATGTTCGATAAT
GAGCCCAGTACCGCAACCGTGAAGAATGATTTGCGGGATAGGTTTCAAGTGATGAGGAAATTTCATGCTACAGTTATTGG
TGGACCCTCTGGAATGAAGGAACAGGCATTAGTTAAGAGATTTTTTAAAATTAACAGTCATGTAACTTATAATCA-----
-TCAGGAGGCAGCCAAGTACGAGAACCATACTGAAAACGCCTTGTTATTGTATATGGCATGTACGCATGCCTCTAATCCA
GTGTATGCAACTATGAAAATACGCATCTATTTCTATGATTCAATATCAAATTAATAAAATTTATATTTTATATCATGAGT
TTCTGTTACATTTATTGTGTTTT-CAAGTACATCATACAATACATGATCAACTGATCTGATTACATTGTTAATGGAAATT
ACACCAAGACTATCTAAATACTTAAGAACTTCATATCTAAATACTCTTAAGAAATGACCAGTCTGAGGCTGTAATGTCGT
CCAAATTCGGAAGTTGAGAAAACATTTGTGAATCCCCATGACCTTCCTGATGTTGTGGTTGAATCTTATCTGAATGGAAA
TGATGTCGTGGTTCATTAGAAATCGCCTCTGGCTGTGTTCTGTTATCTTGAAATAGAGGGGATTGTTTATCTCCCAGATA
AAAACGCCATTCTCTGCCTGAGGAGCAGTGATGAGTTCCCCTGTGCGTGAATCCATGATTATTGCAGTTGAGGTGGAGGT
AGTATGAGCAGCCACAGTCTAGGTCTACACGCTTACGCCTTATTGGTTTCTTCTTGGCTATCTTGTGTTGGACCTTGATT
GATACTTGCGAACAGTGGCTCGTAGAGGGTGACGAAGGTTGCATTCTTGAGAGTCCAATTTTTCAAGGATATGTTTTTTT
CTTCGTCTAGATATTCCCTATATGAGGAGGTAGGTCCTGGATTGCAGAGGAAGATAGTGGGAATTCCCCCTTTAATTTGA
ATGGGCTTCCCGTATTTTGTGTTGCTTTGCCAGTCCCTTTGGGCCCCCATGAATTCCTTGAAGTGCTTTAAATAATGCGG
GTCTACGTCATCAATGACGTTGTACCACGCATCATTACTGTACACCTTTGGGCTTAGGTCTAGATGTCCACATAAATAAT
TATGTGGGCCTAGAGACCTGGCCCACATTGTTTTCCCTGTTCTGCTATCACCCTCAATGACAATACTTATGGGTCTCCAT
GGCCGCGCAGCGGAAGACACGACGTTCTCGGCGACCCACTCTTCAAGTTCATCTGGAACTTGATTAAAAGAAGAAGAAAG
AAATGGAGAAACATAAACTTCTAAAGGAGGACTAAAAATCCTATCTAAATTTGAACTTAAATTATGAAATTGTAAAATAT
AGTCCTTTGGGGCCTTCTCTTTTAATATATTGAGGGCCTCGGATTTACTGCCTGAATTGAGTGCTTCGGCATATGCGTCG
TTGGCAGATTGCTGACCTCCTCTAGCTGATCTGCCATCGATTTGGAAAACTCCAAAATCAATGAAGTCTCCGTCTTTCTC
CACGTAGGTCTTGACATCTGTTGAGCTCTTAGCTGCCTGAATGTTCGGATGGAAATGTGCTGACCTGTTTGGGGATACCA
GGTCGAAGGACCGTTGGTTCTTACATTGGTATTTGCCTTCGAATTGGATAAGCACATGGAGATGTGGTTCCCCATTCTCG
TGGAGTTCTTTGCAAACTTTGATG-------------TATTTTTTATTTGTTGGGGTTTCTAGGTTTTTTAATTGGGAAA
GTGCTTCCTCTTTAGAGAGAGAACAATTGGGATATGTTAGGAAATAATTTTTGGCATATATATTAAATAAACGAGGCAT-
GTTGATATGAATCGGTGTCCCTCA---------------AAGCTCTATGGCAA-TCGGTGTATCGGTGTCTTATTTATAC
CT-GGACACCT-AATGGCTATTTGGTAATTTCATGAATGTTCATTGT-------AATTCAAAATTCAAAAATCAAATCAT
TAAAGCGGCCATCCGTATAATATT-------
>gi|38347738|dbj|AB110217.1| Tomato yellow leaf curl virus - Israel DNA
ACCGGATGGCCGCGCCTTTTCCTTTTATG--TGGTCCCCA-CGAGGGTTACATAGACGTCACTGTCAACCAATCAAATTG
CATCCTCAAACGTTAGATAAGTGTTCATTTGTCTTTATATACTTGGTCCCCAAG-TTTTTTGTCTTGCAATATGTGGGAC
CCACTTCTTAATGAGTTTCCTGAATCTGTTCACGGATTTCGTTGTATGTTAGCTATTAAATATTTGCAGTCCGTTGAGGA
AACTTACGAGCCCAATACATTGGGCCACGATTTAATTAGGGATCTTATATCTGTTGTAAGGGCCCGTGACTATGTCGAAG
CGACCAGGCGATATAATCATTTCCACGCCCGTCTCGAAGGTTCGCCGAAGGCTGAACTTCGACAGCCCATACAGCAGCCG
TGCTGCTGTCCCCATTGTCCAAGGCACAAACAAGCGACGATCATGGACGTACAGGCCCATGTACCGAAAGCCCAGAATAT
ACAGAATGTATCGAAGCCCTGATGTTCCCCGTGGATGTGAAGGCCCATGTAAAGTCCAGTCTTATGAGCAACGGGATGAT
ATTAAGCATACTGGTATTGTTCGTTGTGTTAGTGATGTTACTCGTGGATCTGGAATTACTCACAGAGTGGGTAAGAGGTT
CTGTGTTAAATCGATATATTTTTTAGGGAAAGTCTGGATGGATGAAAATATCAAGAAGCAGAATCATACTAATCAGGTCA
TGTTCTTCTTAGTCCGTGATAGAAGGCCCTATGGAAGCAGCCCAATGGATTTTGGACAGGTTTTTAATATGTTCGATAAT
GAGCCCAGTACCGCAACCGTGAAGAATGATTTGCGGGATAGGTTTCAAGTGATGAGGAAATTTCATGCTACAGTTATTGG
TGGACCCTCTGGAATGAAGGAACAGGCATTAGTTAAGAGATTTTTTAAAATTAACAGTCATGTAACTTATAATCA-----
-TCAGGAGGCAGCCAAGTACGAGAACCATACTGAAAACGCCTTGTTATTGTATATGGCATGTACGCATGCCTCTAATCCA
GTGTATGCAACTATGAAAATACGCATCTATTTCTATGATTCAATATCAAATTAATAAAATTTATATTTTATATCATGAGT
TTCTGTTACATTTATTGTGTTTT-CAAGTACATCATACAATACATGATCAACTGATCTGATTACATTGTTAATGGAAATT
ACACCAAGACTATCTAAATACTTAAGAACTTCATATCTAAATACTCTTAAGAAATGACCAGTCTGAGGCTGTAATGTCGT
CCAAATTCGGAAGTTGAGAAAACATTTGTGAATCCCCATGACCTTCCTGATGTTGTGGTTGAATCTTATCTGAATGGAAA
TGATGTCGTGGTTCATTAGAAATGGCCTCTGGCTGTGTTCTGTTATCTTGAAATAGAGGGGATTGTTTATCTCCCAGATA
AAAACGCCATTCTCTGCCTGAGGAGCAGTGATGAGTTCCCCTGTGCGTGAATCCATGATTATTGCAGTTGAGGTGGAGGT
AGTATGAGCAGCCACAGTCTAGGTCTACACGCTTACGCCTTATTGGTTTCTTCTTGGCTATCTTGTGTTGGACCTTGATT
GATACTTGCGAACAGTGGCTCGTAGAGGGTGACGAAGGTTGCATTCTTGAGAGTCCAATTTTTCAAGGATATGTTTTTTT
CTTCGTCTAGATATTCCCTATATGAGGAGGTAGGTCCTGGATTGCAGAGGAAGATAGTGGGAATTCCCCCTTTAATTTGA
ATGGGCTTCCCGTACTTTGTGTTGCTTTGCCAGTCCCTTTGGGCCCCCATGAATTCCTTGAAGTGCTTTAAATAATGCGG
GTCTACGTCATCAATGACGTTGTACCACGCATCATTACTGTACACCTTTGGGCTTAGGTCTAGATGTCCACATAAATAAT
TATGTGGGCCTAGAGACCTGGCCCACATTGTTTTCCCTGTTCTGCTATCACCCTCAATGACAATACTTATGGGTCTCCAT
GGCCGCGCAGCGGAAGACACGACGTTCTCGGCGACCCACTCTTCAAGTTCATCTGGAACTTGATTAAAAGAAGAAGAAAG
AAATGGAGAAACATAAACTTCTAAAGGAGGACTAAAAATCCTACCTAAATTTGAACTTAAATTATGAAATTGTAAAATAT
AGTCCTTTGGGGCCTTCTCTTTTAATATATTGAGGGCCTCGGATTTACTGCCTGAATTGAGTGCTTCGGCATATGCGTCG
TTGGCAGATTGCTGACCTCCTCTAGCTGATCTGCCATCGATTTGGAAAACTCCAAAATCAATGAAGTCTCCGTCTTTCTC
CACGTAGGTCTTGACATCTGTTGAGCTCTTAGCTGCCTGAATGTTCGGATGGAAATGTGCTGACCTGTTTGGGGATACCA
GGTCGAAGAACCGTTGGTTCTTACATTGGTATTTGCCTTCGAATTGGATAAGCACATGGAGATGTGGTTCCCCATTCTCG
TGGAGTTCTTTGCAAACTTTGATG-------------TATTTTTTATTTGTTGGGGTTTCTAGGTTTTTTAATTGGGAAA
GTGCTTCCTCTTTAGAGAGAGAACAATTGGGATATGTTAGGAAATAATTTTTGGCATATATATTAAATAAACGAGGCAT-
GTTGAAATGAATCGGTGTCCCTCA---------------AAGCTCTATGGCAA-TCGGTGTATCGGTGTCTTACTTATAC
CT-GGACACCT-AATGGCTATTTGGTAATTTCATGAATGTTCATTGT-------AATTCAAAATTCAAAAATCAAATCAT
TAAAGCGGCCATCCGTATAATATT-------
>gi|41016676|dbj|AB116630.1| Tomato yellow leaf curl virus-Israel [Japan:Omura:Eustoma] DNA
ACCGGATGGCCGCGCCTTTTCCTTTTATG--TGGTCCCCA-CGAGGGTTACACAGACGTCACTGTCAACCAATCAAATTG
CATCCTCAAACGTTAGATAAGTGTTCATTTGTCTTTATATACTTGGTCCCCAAG-TTTTTTGTCTTGCAATATGTGGGAC
CCACTTCTTAATGAGTTTCCTGAATCTGTTCACGGATTTCGTTGTATGTTAGCTATTAAATATTTGCAGTCCGTTGAGGA
AACTTACGAGCCCAATACATTGGGCCACGATTTAATTAGGGATCTTATATCTGTTGTAAGGGCCCGTGACTATGTCGAAG
CGACCAGGCGATATAATCATTTCCACGCCCGTCTCGAAGGTTCGCCGAAGGCTGAACTTCGACAGCCCATACAGCAGCCG
TGCTGCTGTCCCCATTGTCCAAGGCACAAACAAGCGACGATCATGGACGTACAGGCCCATGTACCGAAAGCCCAGAATAT
ACAGAATGTATCGAAGCCCTGATGTTCCCCGTGGATGTGAAGGCCCATGTAAAGTCCAGTCTTATGAGCAACGGGATGAT
ATTAAGCATACTGGTATTGTTCGTTGTGTTAGTGATGTTACTCGTGGATCTGGAATTACTCACAGAGTGGGTAAGAGGTT
CTGTGTTAAATCGATATATTTTTTAGGGAAAGTCTGGATGGATGAAAATATCAAGAAGCAGAATCACACTAATCAGGTCA
TGTTCTTCTTAGTCCGTGATAGAAGGCCCTATGGAAGCAGCCCAATGGATTTTGGACAGGTTTTTAATATGTTCGATAAT
GAGCCCAGTACCGCAACCGTGAAGAATGATTTGCGGGATAGGTTTCAAGTGATGAGGAAATTTCATGCTACAGTTATTGG
TGGACCCTCTGGAATGAAGGAACAGGCATTAGTTAAGAGATTTTTTAAAATTAACAGTCATGTAACTTATAATCA-----
-TCAGGAGGCAGCCAAGTACGAGAACCATACTGAAAACGCCTTGTTATTGTATATGGCATGTACGCATGCCTCTAATCCA
GTGTATGCAACTATGAAAATACGCATCTATTTCTATGATTCAATATCAAATTAATAAAATTTATATTTTATATCATGAGT
TTCTGTTACATTTATTGTGTTTT-CAAGTACATCATACAATACATGATCAACTGATCTGATTACATTGTTAATGGAAATT
ACACCAAGACTATCTAAATACTTAAGAACTTCATATCTAAATACTCTTAAGAAATGACCAGTCTGAGGCTGTAATGTCGT
CCAAATTCGGAAGTTGAGAAAACATTTGTGAATCCCCATGACCTTCCTGATGTTGTGGTTGAATCTTATCTGAATGGAAA
TGATGTCGTGGTTCATTAGAAATGGCCTCTGGCTGTGTTCTGTTATCTTGAAATAGAGGGGATTGTTTATCTCCCAGATA
AAAACGCCATTCTCTGCCTGAGGAGCAGTGATGAGTTCCCCTGTGCGTGAATCCATGATTATTGCAGTTGAGGTGGAGGT
AGTATGAGCAGCCACAGTCTAGGTCTACACGCTTACGCCTTATTGGTTTCTTCTTGGCTATCTTGTGTTGGACCTTGATT
GATACTTGCGAACAGTGGCTCGTAGAGGGTGACGAAGGTTGCATTCTTGAGAGTCCAATTTTTCAAGGATATGTTTTTTT
CTTCGTCTAGATATTCCCTATATGAGGAGGTAGGTCCTGGATTGCAGAGGAAGATAGTGGGAATTCCCCCTTTAATTTGA
ATGGGCTTCCCGTACTTTGTGTTGCTTTGCCAGTCCCTTTGGGCCCCCATGAATTCCTTGAAGTGCTTTAAATAATGCGG
GTCTACGTCATCAATGACGTTGTACCACGCATCATTACTGTACACCTTTGGGCTTAGGTCTAGATGTCCACATAAATAAT
TATGTGGGCCTAGAGACCTGGCCCACATTGTTTTCCCTGTTCTGCTATCACCCTCAATGACAATACTTATGGGTCTCCAT
GGCCGCGCAGCGGAAGACACGACGTTCTCGGCGACCCACTCTTCAAGTTCATCTGGAACTTGATTAAAAGAAGAAGAAAG
AAATGGAGAAACATAAACTTCTAAAGGAGGACTAAAAATCCTATCTAAATTTGAACTTAAATTATGAAATTGTAAAATAT
AGTCCTTTGGGGCCTTCTCTTTTAATATATTGAGGGCCTCGGATTTACTGCCTGAATTGAGTGCTTCGGCATATGCGTCG
TTGGCAGATTGCTGACCTCCTCTAGCTGATCTGCCATCGATTTGGAAAACTCCAAAATCAATGAAGTCTCCGTCTTTCTC
CACGTAGGTCTTGACATCTGTTGAGCTCTTAGCTGCCTGAATGTTCGGATGGAAATGTGCTGACCTGTTTGGGGATACCA
GGTCGAAGAACCGTTGGTTCTTACATTGGTATTTGCCTTCGAATTGGATAAGCACATGGAGATGTGGTTCCCCATTCTCG
TGGAGTTCTTTGCAAACTTTGATG-------------TATTTTTTATTTGTTGGGGTTTCTAGGTTTTTTAATTGGGAAA
GTGCTTCCTCTTTAGAGAGAGAACAATTGGGATATGTTAGGAAATAATTTTTGGCATATATATTAAATAAACGAGGCAT-
GTTGAAATGAATCGGTGTCCCTCA---------------AAGCTCTATGGCAA-TCGGTGTATCGGTGTCTTACTTATAC
CT-GGACACCT-AATGGCTATTTGGTAATTTCATGAATGTTCATTGT-------AATTCAAAATTCAAAAATCAAATCAT
TAAAGCGGCCATCCGTATAATATT-------
>gi|222145881|gb|FJ609655.1| Tomato yellow leaf curl virus isolate Guasave
ACCGGATGGCCGCGCCTTTTCTTTTTATG--TGGTCCCCA-CGAGGGTTCCACAGACGTCACTGTCAACCAATCAAATTG
CATCCTCAAACGTTAGATAAGTGTTCATTTGTCTTTATATACTTGGTCCCCAAG-TAGTTTGTCTTGCACTATGTGGGAT
CCACTTCTAAATGAATTTCCTGAATCTGTTCACGGATTTCGTTGTATGTTAGCTATTAAATATTTGCAGTCCGTTGAGGA
AACTTACGAGCCCAATACATTGGGCCACGATTTAATTAGGGATCTTATATCTGTTGTAAGGGCCCGTGACTATGTCGAAG
CGACCAGGCGATATAATCATTTCCACGCCCGTCTCGAAGGTTCGCCGAAGGCTGAACTTCGACAGCCCATACAGCAGCCG
TGCTGCTGTCCCCATTGTCCAAGGCACAAACAAGCGACGATCATGGACGTACAGGCCCATGTACCGGAAGCCCAGAATAT
ACAGAATGTATCGAAGCCCTGATGTTCCTCGTGGATGTGAAGGCCCATGTAAAGTCCAGTCTTATGAGCAACGGGATGAT
ATTAAGCATACTGGTATTGTTCGTTGTGTTAGTGATGTTATTCGTGGATCTGGAATTACTCACAGAGTGGGTAAGAGGTT
CTGTGTTAAATCGATATATTTTTTAGGTAAAGTCTGGATGGATGAAAATATTAAGAAGCAGAATCACACTAATCAGGTCA
TGTTCTTCTTGGTTCGTGATAGAAGGCCTTATGGAAACAGCCCAATGGATTTTGGACAGGTTTTTAATATGTTCGATAAT
GAGCCCAGTACCGCAACCGTGAAGAATGATTTGCGGGATAGGTTTCAAGTGATGAGGAAATTTCATGCTACAGTTATTGG
TGGGCCCTCTGGAATGAAGGAACAGGCATTAGTTAAGAGATTTTTTAGAATTAACAGTCATGTAACTTATAATCA-----
-TCAGGAGGCAGCCAAGTATGAGAACCATACTGAAAACGCCTTGTTATTGTATATGGCATGTACGCATGCCTCTAATCCA
GTGTATGCAACTATGAAAATACGCATCTATTTCTATGATTCAATATCAAATTAATAAAATTTATATTTTATATCATGAGT
TTCTGTTACATTTATTGTGTTTT-CAAGTACATCATACAATACATGATCAACTGCTCTGATTACATTGTTAATTGAAATT
ACACCAAGACTATCTAAATACTTAAGAACTTGATATCTAAATACTCTTAAGAAACGACCAGTCTGAGGCTGTAATGTCGT
CCAAATTCGGAAGTTGAGAAAACATTTGTGAATCCCCAATACCTTCCTGATGTTGTGGTTGAATCTTATCTGAATGGAAA
TGATGTCGTGGTTCATTAGAAATGGCCTCTGGCTGTGTTCTGTTATCTTGAAATAGAGGGGATTGTTTATCTCCCAGATA
AAAACGCCATTCTCTGCTTGAGGAGCAGTGATGAGTTCCCCTGTGCGTGAATCCATGATTGTTGCAGTTGATGTGGAGGT
AGTATGAGCAGCCACAGTCTAGGTCTACACGCTTACGCCTTATTGGTTTCTTCTTGGCTATCTTGTGTTGGACCTTGATT
GATACTTGCGAACAGTGGCTCGTAGAGGGTGACGAAGGTTGCATTCTTGAGAGCCCAATTTTTCAAGGATATGTTTTTTT
CTTCGTCTAGATATTCCCTATATGAGGAGGTAGGTCCTGGATTGCAGAGGAAGATAGTGGGAATTCCCCCTTTAATTTGA
ATGGGCTTCCCGTACTTTGTGTTGCTTTGCCAGTCCCTCTGGGCCCCCATGAATTCCTTGAAGTGCTTTAAATAATGCGG
GTCTACGTCATCAATGACGTTGTACCACGCATCATTACTGTACACCTTTGGGCTTAGGTCTAAATGTCCACATAAATAAT
TATGTGGGCCTAGAGACCTGGCCCACATTGTTTTGCCTGTTCTGCTATCACCCTCAATGACAATACTTATGGGTCTCCAT
GGCCGCGCAGCGGAAGATACGACGTTCTCGGCGACCCACTCTTCAAGTTCATCTGGAACTTGATTAAAAGAAGAAGAAAG
AAATGGAGAAACATAAACTTCTAAAGGAGGACTAAAAATCCTATCTAAATTGGAACTTAAATTATGAAATTGTAAAATAT
AGTCCTTTGGGGCCTTCTCTTTTAATATATTGAGGGCCTCGGATTTACTGCCTGAATTGAGTGCCTCGGCATATGCGTCG
TTGGCAGATTGCTGACCTCCTCTAGCTGATCTGCCATCGATTTGGAAAACTCCAAAATCAATGAAGTCTCCGTCTTTCTC
CACGTAGGTCTTGACATCTGTTGAGCTCTTAGCTGCCTGAATGTTCGGATGGAAATGTGCTGACCTGTTTGGGGATACCA
GGTCGAAGAACCGTTGGTTCTTACATTGGTATTTGCCTTCGAATTGGATAAGCACATGGAGATGTGGTTCCCCATTCTCG
TGGAGTTCTCTGGAAACTTTGATG-------------TATTTTTTATTTGTTGGGGTTTCTAGGTTTTTTAATTGGGAAA
GTGCTTCCTCTTTAGAGAGAGAACAATTGGGATATGTTAGGAAATAATTTTTGGCATATATTTTAAATAAACGAGGCAT-
GTTGAAATGAATTGGTGTCCCTCA---------------AAGCTCTATGGCAA-TCGGTGTATCGGTGTCTTACTTATAC
CT-GGACACCA-AATGGCTATTTGGTAATTTTGTAAAAGTACATTGCAATTCAAAATTCAAAATTCAAAAATCAAATCAT
TAAAGCGGCCATCCGTATAATATT-------
>gi|220683779|gb|FJ012358.1| Tomato yellow leaf curl virus isolate Guasave segment DNA-A
ACCGGATGGCCGCGCCTTTTCTTTTTATG--TGGTCCCCA-CGAGGGTTCCACAGACGTCACTGTCAACCAATCAAATTG
CATCCTCAAACGTTAGATAAGTGTTCATTTGTCTTTATATACTTGGTCCCCAAG-TAGTTTGTCTTGCACTATGTGGGAT
CCACTTCTAAATGAATTTCCTGAATCTGTTCACGGATTTCGTTGTATGTTAGCTATTAAATATTTGCAGTCCGTTGAGGA
AACTTACGAGCCCAATACATTGGGCCACGATTTAATTAGGGATCTTATATCTGTTGTAAGGGCCCGTGACTATGTCGAAG
CGACCAGGCGATATAATCATTTCCACGCCCGTCTCGAAGGTTCGCCGAAGGCTGAACTTCGACAGCCCATACAGCAGCCG
TGCTGCTGTCCCCATTGTCCAAGGCACAAACAAGCGACGATCATGGACGTACAGGCCCATGTACCGGAAGCCCAGAATAT
ACAGAATGTATCGAAGCCCTGATGTTCCTCGTGGATGTGAAGGCCCATGTAAAGTCCAGTCTTATGAGCAACGGGATGAT
ATTAAGCATACTGGTATTGTTCGTTGTGTTAGTGATGTTATTCGTGGATCTGGAATTACTCACAGAGTGGGTAAGAGGTT
CTGTGTTAAATCGATATATTTTTTAGGTAAAGTCTGGATGGATGAAAATATTAAGAAGCAGAATCACACTAATCAGGTCA
TGTTCTTCTTGGTTCGTGATAGAAGGCCTTATGGAAACAGCCCAATGGATTTTGGACAGGTTTTTAATATGTTCGATAAT
GAGCCCAGTACCGCAACCGTGAAGAATGATTTGCGGGATAGGTTTCAAGTGATGAGGAAATTTCATGCTACAGTTATTGG
TGGGCCCTCTGGAATGAAGGAACAGGCATTAGTTAAGAGATTTTTTAGAATTAACAGTCATGTAACTTATAATCA-----
-TCAGGAGGCAGCCAAGTATGAGAACCATACTGAAAACGCCTTGTTATTGTATATGGCATGTACGCATGCCTCTAATCCA
GTGTATGCAACTATGAAAATACGCATCTATTTCTATGATTCAATATCAAATTAATAAAATTTATATTTTATATCATGAGT
TTCTGTTACATTTATTGTGTTTT-CAAGTACATCATACAATACATGATCAACTGCTCTGATTACATTGTTAATTGAAATT
ACACCAAGACTATCTAAATACTTAAGAACTTGATATCTAAATACTCTTAAGAAACGACCAGTCTGAGGCTGTAATGTCGT
CCAAATTCGGAAGTTGAGAAAACATTTGTGAATCCCCAATACCTTCCTGATGTTGTGGTTGAATCTTATCTGAATGGAAA
TGATGTCGTGGTTCATTAGAAATGGCCTCTGGCTGTGTTCTGTTATCTTGAAATAGAGGGGATTGTTTATCTCCCAGATA
AAAACGCCATTCTCTGCTTGAGGAGCAGTGATGAGTTCCCCTGTGCGTGAATCCATGATTGTTGCAGTTGATGTGGAGGT
AGTATGAGCAGCCACAGTCTAGGTCTACACGCTTACGCCTTATTGGTTTCTTCTTGGCTATCTTGTGTTGGACCTTGATT
GATACTTGCGAACAGTGGCTCGTAGAGGGTGACGAAGGTTGCATTCTTGAGAGCCCAATTTTTCAAGGATATGTTTTTTT
CTTCGTCTAGATATTCCCTATATGAGGAGGTAGGTCCTGGATTGCAGAGGAAGATAGTGGGAATTCCCCCTTTAATTTGA
ATGGGCTTCCCGTACTTTGTGTTGCTTTGCCAGTCCCTCTGGGCCCCCATGAATTCCTTGAAGTGCTTTAAATAATGCGG
GTCTACGTCATCAATGACGTTGTACCACGCATCATTACTGTACACCTTTGGGCTTAGGTCTAAATGTCCACATAAATAAT
TATGTGGGCCTAGAGACCTGGCCCACATTGTTTTGCCTGTTCTGCTATCACCCTCAATGACAATACTTATGGGTCTCCAT
GGCCGCGCAGCGGAAGATACGACGTTCTCGGCGACCCACTCTTCAAGTTCATCTGGAACTTGATTAAAAGAAGAAGAAAG
AAATGGAGAAACATAAACTTCTAAAGGAGGACTAAAAATCCTATCTAAATTGGAACTTAAATTATGAAATTGTAAAATAT
AGTCCTTTGGGGCCTTCTCTTTTAATATATTGAGGGCCTCGGATTTACTGCCTGAATTGAGTGCCTCGGCATATGCGTCG
TTGGCAGATTGCTGACCTCCTCTAGCTGATCTGCCATCGATTTGGAAAACTCCAAAATCAATGAAGTCTCCGTCTTTCTC
CACGTAGGTCTTGACATCTGTTGAGCTCTTAGCTGCCTGAATGTTCGGATGGAAATGTGCTGACCTGTTTGGGGATACCA
GGTCGAAGAACCGTTGGTTCTTACATTGGTATTTGCCTTCGAATTGGATAAGCACATGGAGATGTGGTTCCCCATTCTCG
TGGAGTTCTCTGGAAACTTTGATG-------------TATTTTTTATTTGTTGGGGTTTCTAGGTTTTTTAATTGGGAAA
GTGCTTCCTCTTTAGAGAGAGAACAATTGGGATATGTTAGGAAATAATTTTTGGCATATATTTTAAATAAACGAGGCAT-
GTTGAAATGAATTGGTGTCCCTCA---------------AAGCTCTATGGCAA-TCGGTGTATCGGTGTCTTACTTATAC
CT-GGACACCA-AATGGCTATTTGGTAATTTTGTAAAAGTACATTGCAATTCAAAATTCAAAATTCAAAAATCAAATCAT
TAAAGCGGCCATCCGTATAATATT-------
>gi|62484953|dbj|AB192966.1| Tomato yellow leaf curl virus-Israel [Japan:Haruno:2005] DNA
ACCGGATGGCCGCGCCTTTTCTTTTTATG--TGGTCCCCA-CGAGGGTTCCACAGACGTCACTGTCAACCAATCAAATTG
CATCCTCAAACGTTAGATAAGTGTTCATTTGTCTTTATATACTTGGTCCCCAAG-TAGTCTGTCTTGCAATATGTGGGAT
CCACTTCTAAATGAATTTCCTGAATCTGTTCACGGATTTCGTTGTATGTTAGCTATTAAATATTTGCAGTCCGTTGAGGA
AACTTACGAGCCCAATACATTGGGCCACGATTTAATTAGGGATCTTATATCTGTTGTAAGGGCCCGTGACTATGTCGAAG
CGACCAGGCGATATAATCATTTCCACGCCCGCCTCGAAGGTTCGCCGAAGGCTGAACTTCGACAGCCCATACAGCAGCCG
TGCTGCTGTCCCCATTGTCCAAGGCACAAACAAGCGACGATCATGGACGTACAGGCCCATGTACCGGAAGCCCAGAATAT
ACAGAATGTATCGAAGCCCTGATGTTCCTCGTGGATGTGAAGGCCCATGTAAAGTCCAGTCTTATGAGCAACGGGATGAT
ATTAAGCATACTGGTATTGTTCGTTGTGTTAGTGATGTTACTCGTGGATCTGGAATTACTCACAGAGTGGGTAAGAGGTT
CTGTGTTAAATCGATATATTTTTTAGGTAAAGTCTGGATGGATGAAAATATCAAGAAGCAGAATCACACTAATCAGGTCA
TGTTCTTCTTGGTTCGTGATAGAAGGCCCTATGGAAACAGCCCAATGGATTTTGGACAGGTTTTTAATATGTTCGATAAT
GAGCCCAGTACCGCAACTGTGAAGAATGATTTGCGGGATAGGTTTCAAGTGATGAGGAAATTTCATGCTACAGTTATTGG
TGGGCCCTCTGGAATGAAGGAACAGGCATTAGTTAAGAGATTTTTTAGAATTAACAGTCATGTAACTTATAATCA-----
-TCAGGAGGCAGCCAAGTATGAGAACCATACTGAAAACGCCTTGTTATTGTATATGGCATGTACGCATGCCTCTAATCCA
GTGTATGCAACTATGAAAATACGCATCTATTTCTATGATTCAATATCAAATTAATAAAATTTATATTTTATATCATGAGT
TTCTGTTACATTTATTGTGTTTT-CAAGTACATCATACAATACATGATCAACTGCTCTGATTACATTGTTAATTGAAATT
ACACCAAGACTATCTAAATACTTAAGAACTTGATATCTAAATACTCTTAAGAAACGACCAGTCTGAGGCTGTAATGTCGT
CCAAATTCGGAAGTTGAGAAAACATTTGTGAATCCCCAATACCTTCCTGATGTTGTGGTTGAATCTTATCTGAATGGAAA
TGATGTCGTGGTTCATTAGAAATGGCCTCTGGCTGTGTTCTGTTATCTTGAAATAGAGGGGATTGTTTATCTCCCAGATA
AAAACGCCATTCTCTGCTTGAGGAGCAGTGATGAGTTCCCCTGTGCGTGAATCCATGATTGTTGCAGTTGATGTGGAGGT
AGTATGAGCAGCCACAGTCTAGGTCTACACGCTTACGCCTTATTGGTTTCTTCTTGGCTATCTTGTGTTGGACCTTGATT
GATACTTGCGAACAGTGGCTCGTAGAGGGTGACGAAGATTGCATTCTTGAGAGCCCAATTTTTCAAGGATATGTTTTTTT
CTTCGTCTAGATATTCCCTATATGAGGAGGTAGGTCCTGGATTGCAGAGGAAGATAGTGGGAATTCCCCCTTTAATTTGA
ATGGGCTTCCCGTACTTTGTGTTGCTTTGCCAGTCCCTCTGGGCCCCCATGAATTCCTTGAAGTGCTTTAAATAATGCGG
GTCTACGTCATCAATGACGTTGTACCACACATCATTACTGTACACCTTTGGGCTTAGGTCTAGATGTCCACATAAATAAT
TATGTGGGCCTAGAGACCTGGCCCACATTGTTTTGCCTGTTCTGCTATCACCCTCAATGACAATACTTATGGGTCTCCAT
GGCCGCGCAGCGGAAGATACGACGTTCTCGGCGACCCACTCGTCAAGTTCATCTGGAACTTGATTAAAAGAAGAAGAAAG
AAATGGAGAAACATAAACTTCTAAAGGAGGACTAAAAATCCTATCTAAATTTGAACTTAAATTATGAAATTGTAAAATAT
AGTCCTTTGGGGCCTTCTCTTTTAATATATTGAGGGCCTCGGATTTACTGCCTGAATTGAGTGCCTCGGCATATGCGTCG
TTGGCAGATTGCTGACCTCCTCTAGCTGATCTGCTATCGATTTGGAAAACTCCAAAATCAATGAAGTCTCCGTCTTTCTC
CACGTAGGTCTTGACATCTGTTGAGCTCTTAGCTGCCTGAATGTTCGGATGGAAATGTGCTGACCTGTTTGGGGATACCA
GGTCGAAGAACCGTTGGTTCTTACATTGGTATTTGCCTTCGAATTGGATAAGCACATGGAGATGTGGTTCCCCATTCTCG
TGGAGTTCTCTGCAAACTTTGATG-------------TATTTTTTATTTGTTGGGGTTTCTAGGTTTTTTAATTGGGAAA
GTGCTTCCTCTTTAGAGAGAGAACAATTGGGATATGTTAGGAAATAATTTTTGGCATATATTTTAAATAAACGAGGCAT-
GTTGAAATGAATTGGTGTCCCTCA---------------AAGCTCTATGGCAA-TCGGTGTATCGGTGTCTTACTTATAC
CT-GGACACCT-AATGGCTATTTGGTAATTTTGTAAAAGTACATTGCAATTCAAAATTCAAAATTCAAAAATCAAATCAA
TAAAGCGGCCATCCGTATAATATT-------
>gi|62484946|dbj|AB192965.1| Tomato yellow leaf curl virus-Israel [Japan:Tosa:2005] DNA
ACCGGATGGCCGCGCCTTTTCTTTTTATG--TGGTCCCCA-CGAGGGTTCCACAGACGTCACTGTCAACCAATCAAATTG
CATCCTCAAACGTTAGATAAGTGTTCATTTGTCTTTATATACTTGGTCCCCAAG-TAGTCTGTCTTGCAATATGTGGGAT
CCACTTCTAAATGAATTTCCTGAATCTGTTCACGGATTTCGTTGTATGTTAGCTATTAAATATTTGCAGTCCGTTGAGGA
AACTTACGAGCCCAATACATTGGGCCACGATTTAATTAGGGATCTTATATCTGTTGTAAGGGCCCGTGACTATGTCGAAG
CGACCAGGCGATATAATCATTTCCACGCCCGCCTCGAAGGTTCGCCGAAGGCTGAACTTCGACAGCCCATACAGCAGCCG
TGCTGCTGTCCCCATTGTCCAAGGCACAAACAAGCGACGATCATGGACGTACAGGCCCATGTACCGGAAGCCCAGAATAT
ACAGAATGTATCGAAGCCCTGATGTTCCTCGTGGATGTGAAGGCCCATGTAAAGTCCAGTCTTATGAGCAACGGGATGAT
ATTAAGCATACTGGTATTGTTCGTTGTGTTAGTGATGTTACTCGTGGATCTGGAATTACTCACAGAGTGGGTAAGAGGTT
CTGTGTTAAATCGATATATTTTTTAGGTAAAGTCTGGATGGATGAAAATATCAAGAAGCAGAATCACACTAATCAGGTCA
TGTTCTTCTTGGTTCGTGATAGAAGGCCCTATGGAAACAGCCCAATGGATTTTGGACAGGTTTTTAATATGTTCGATAAT
GAGCCCAGTACCGCAACTGTGAAGAATGATTTGCGGGATAGGTTTCAAGTGATGAGGAAATTTCATGCTACAGTTATTGG
TGGGCCCTCTGGAATGAAGGAACAGGCATTAGTTAAGAGATTTTTTAGAATTAACAGTCATGTAACTTATAATCA-----
-TCAGGAGGCAGCCAAGTATGAGAACCATACTGAAAACGCCTTGTTATTGTATATGGCATGTACGCATGCCTCTAATCCA
GTGTATGCAACTATGAAAATACGCATCTATTTCTATGATTCAATATCAAATTAATAAAATTTATATTTTATATCATGAGT
TTCTGTTACATTTATTGTGTTTT-CAAGTACATCATACAATACATGATCAACTGCTCTGATTACATTGTTAATTGAAATT
ACACCAAGACTATCTAAATACTTAAGAACTTGATATCTAAATACTCTTAAGAAACGACCAGTCTGAGGCTGTAATGTCGT
CCAAATTCGGAAGTTGAGAAAACATTTGTGAATCCCCAATACCTTCCTGATGTTGTGGTTGAATCTTATCTGAATGGAAA
TGATGTCGTGGTTCATTAGAAATGGCCTCTGGCTGTGTTCTGTTATCTTGAAATAGAGGGGATTGTTTATCTCCCAGATA
AAAACGCCATTCTCTGCTTGAGGAGCAGTGATGAGTTCCCCTGTGCGTGAATCCATGATTGTTGCAGTTGATGTGGAGGT
AGTATGAGCAGCCACAGTCTAGGTCTACACGCTTACGCCTTATTGGTTTCTTCTTGGCTATCTTGTGTTGGACCTTGATT
GATACTTGCGAACAGTGGCTCGTAGAGGGTGACGAAGATTGCATTCTTGAGAGCCCAATTTTTCAAGGATATGTTTTTTT
CTTCGTCTAGATATTCCCTATATGAGGAGGTAGGTCCTGGATTGCAGAGGAAGATAGTGGGAATTCCCCCTTTAATTTGA
ATGGGCTTCCCGTACTTTGTGTTGCTTTGCCAGTCCCTCTGGGCCCCCATGAATTCCTTGAAGTGCTTTAAATAATGCGG
GTCTACGTCATCAATGACGTTGTACCACACATCATTACTGTACACCTTTGGGCTTAGGTCTAGATGTCCACATAAATAAT
TATGTGGGCCTAGAGACCTGGCCCACATTGTTTTGCCTGTTCTGCTATCACCCTCAATGACAATACTTATGGGTCTCCAT
GGCCGCGCAGCGGAAGATACGACGTTCTCGGCGACCCACTCGTCAAGTTCATCTGGAACTTGATTAAAAGAAGAAGAAAG
AAATGGAGAAACATAAACTTCTAAAGGAGGACTAAAAATCCTATCTAAATTTGAACTTAAATTATGAAATTGTAAAATAT
AGTCCTTTGGGGCCTTCTCTTTTAATATATTGAGGGCCTCGGATTTACTGCCTGAATTGAGTGCCTCGGCATATGCGTCG
TTGGCAGATTGCTGACCTCCTCTAGCTGATCTGCTATCGATTTGGAAAACTCCAAAATCAATGAAGTCTCCGTCTTTCTC
CACGTAGGTCTTGACATCTGTTGAGCTCTTAGCTGCCTGAATGTTCGGATGGAAATGTGCTGACCTGTTTGGGGATACCA
GGTCGAAGAACCGTTGGTTCTTACATTGGTATTTGCCTTCGAATTGGATAAGCACATGGAGATGTGGTTCCCCATTCTCG
TGGAGTTCTCTGCAAACTTTGATG-------------TATTTTTTATTTGTTGGGGTTTCTAGGTTTTTTAATTGGGAAA
GTGCTTCCTCTTTAGAGAGAGAACAATTGGGATATGTTAGGAAATAATTTTTGGCATATATTTTAAATAAACGAGGCAT-
GTTGAAATGAATTGGTGTCCCTCA---------------AAGCTCTATGGCAA-TCGGTGTATCGGTGTCTTACTTATAC
CT-GGACACCT-AATGGCTATTTGGTAATTTTGTAAAAGTACATTGCAATTCAAAATTCAAAATTCAAAAATCAAATCAA
TAAAGCGGCCATCCGTATAATATT-------
>gi|119087872|gb|EF107520.1| Tomato yellow leaf curl virus isolate TYLCV-Nob
-CCGGATGGCCGCGCCTTTTCCTTTTATG--TGGTCCCCAGTGAAAATTCCACAGACGTCACTGTCAACCAATCAAATTG
CATCCTCAAACGTTAGATAAGTGTTCATTTGTCTTTATATACTTGGTCCCCAAG-TATTTTGTCTTGCAATATGTGGGAC
CCACTTCTAAATGAATTTCCTGAATCTGTTCACGGATTTCGTTGTATGTTAGCTATTAAATATTTGCAGTCCGTTGAGGA
AACTTACGACGCCAATACATTGGGCCACGATTTAATTAGGGATCTTATATCTGTTGTAAGGGCCCGTGACTATGTCGAAG
CGACCAGGCGATATAATCATTTCCACGCCCGTCTCGAAGGTTCGCCGAAGGCTGAACTTCGACAGCCCATACAGCAGCCG
TGCTGCTGTCCCCACTGTCCAAGGCACAAACAAGCGACGATCATGGACGTACAGGCCCATGTATCGAAAGCCCAGAATAT
ACAGAATGTATCGAAGCCCTGATGTTCCCCGTGGATGTGAAGGCCCATGTAAAGTCCAGTCTTATGAGCAACGGGATGAT
ATTAAGCATACTGGTATTGTTCGTTGTGTTAGTGATGTTACTCGTGGATCTGGAATTACTCACAGAGTGGGTAAGAGGTT
CTGTGTTAAATCGATATATTTTTTAGGTAAAGTCTGGATGGATGAAAATATCAAGAAGCAGAATCACACTAATCAGGTCA
TGTTCTTCTTGGTCCGTGATAGAAGGCCCTATGGAAGCAGCCCAATGGATTTTGGGCAGGTTTTTAATATGTTCGATAAT
GAGCCCAGTACCGCAACCGTGAAGAACGATTTGCGGGATAGGTTTCAAGTGATGAGGAAATTTCATGCTACAGTTATTGG
TGGGCCCTCTGGAATGAAGGAACAGGTCTTAGTTAAGAGATTTTTTAAAATTAACAGTCATGTAACTTATAATCA-----
-TCAGGAGGCAGCCAAGTACGAGAACCATACTGAAAACGCCTTGTTATTGTATATGGCATGTACGCATGCCTCTAATCCA
GTGTATGCAACTATGAAAATACGCATCTATTTTTATGATTCAATATCAAATTAATAAAATTTATATTTTATATCATGAGT
TTCTGTTACATTTATTGTGTTTA-CAAGTACATCGTACAATACATGATCAACTGCTCTGATTACATTGTTAATGGAAATT
ACACCAAGACTATCTAAATATTTAAGAACTTCATATCTAAATACTCTTAAGAAACGACCAGTCTGAGGCTGTAATGTCGT
CCAAATTCGGAAGTTGAGAAAACATTTGTGAATCCCCATTACCTTCCTGATGTTGTGGTTGAATCTTATCTGAATGGAAA
TGATGTCGTGGTTCATTAGAAATGGCCTCTGACTGTGTTCTGTTATCTTGAAATAGAGGGGATTGTTTATCTCCCAGATA
AAAACGCCATTCTCTGCCTGAGGAGCAGTGATGAGTTCCCCTGTGCGTGAATCCATGATTGTTGCAGTTGAGGTGGAGGT
AGTATGAGCAGCCACAGTCTAGGTCTACACGCTTACGCCTTATTGGTTTCTTCTTGGCTATCTTGTGTTGGACCTTGATT
GATACTTGCGAACAGTGGCTCGTAGAGGGTGACGAAGGTTGCATTCTTGAGAGCCCAATTTTTCAAGGATATGTTTTTTT
CTTCGTCTAGATATTCCCTATATGAGGAGGTAGGTCCTGGATTGCAGAGGAAGATAGTGGGAATTCCCCCTTTAATTTGA
ATGGGCTTCCCGTATTTTGTGTTGCTTTGCCAGTCCCTCTGGGCCCCCATGAATTCCTTGAAGTGCTTTAAATAATGCGG
GTCTACGTCATCAATGACGTTGTACCACGCATCATTACTGTACACCTTTGGGCTTAGGTCTAGATGTCCACATAAATAAT
TATGTGGGCCTAGAGACCTGGCCCACATTGTTTTGCCTGTTCTACTATCACCCTCAATGACAATGCTTATGGGTCTCCAT
GGCCGCGCAGCGGAAGACACGACGTTCTCGGCGACCCACTCTTCAAGTTCATCTGGAACTTGATTAAAAGAAGAAGAAAG
AAATGGAGAAACATAAACTTCTAAAGGAGGACTAAAAATCCTATCTAAATTTGAACTTAAATTATGAAATTGTAAAATAT
AGTCCTTTGGGGCCTTCTCTTTTAATATATTGAGGGCCTCGGATTTACTGCCTGAATTGAGTGCTTCGGCATATGCGTCG
TTGGCAGATTGCTGACCTCCTCTAGCTGATCTGCCATCGATTTGGAAAACTCCAAAATCAATGAAGTCTCCGTCTTTCTC
CACGTAGGTCTTGACATCTGTTGAGCTCTTAGCTGCCTGAATGTTTGGATGGAAATGTGCTGACCTGTTTGGGGATACCA
GGTCGAAGAACCGTTGGTTCTTACATTGGTATTTGCCTTCGAATTGGATAAGCACATGGAGATGTGGTTCCCCATTCTCG
TGGAGTTCTCTGCAAACTTTGATG-------------TATTTTTTATTTGTTGGGGTTTCTAGGTTTTTTAATTGGGAAA
GTGCTTCCTCTTTAGAGAGAGAACAATTGGGATATGTTAGGAAATAATTCTTGGCATATATTTTAAATAAACGAGGCAT-
GTTGAAATGAATCGGTGTCCCTCA---------------AAGCTCTATGGCAACTCGGTGTATCGGTGTCTTACTTATAC
CTTGGACACCT-AATGGCTATTTGGTAATTTCATAAATGTTCATTGCAATTCAAAATTCAAAATTCAAAAATCAAATCAT
TAAAGCGGCCATCCGTATAATATTT------
>gi|108743008|emb|AJ812277.1| Tomato yellow leaf curl virus complete genome
ACCGGATGGCCGCGCCTTTTTCTTTTGTG--TGGTCCCCA-CGAGGGTTACACAGACGTCACTGTCAACCAATCAAATTG
CATCCTCAAACGTTAGATAAGTGTTCATTTGTCTTTATATACTTGGTCCCCAAG-TATTTTGTCTTGCAATATGTGGGAC
CCTCTTCTAAATGAATTTCCTGAATCTGTTCACGGATTTCGTTGTATGTTAGCTATTAAATATTTGCAGTCCGTTGAGGA
AACTTACGAGCCCAATACATTGGGCCACGATTTAATTAGGGATCTTATATCTGTTGTAAGGGCCCGTGACTATGTCGAAG
CGACCCGGCGATATAATCATTTCCACGCCCGTCTCGAAGGTTCGCCGAAGGCTGAACTTCGACAGCCCATACAGCAGCCG
TGCTGCTGTCCCCATTGTCCAAGGCACAAACAAGCGACGATCATGGACGTACAGGCCCATGTACCGAAAGCCCAGAATAT
ACAGAATGTATCGAAGCCCTGATGTTCCCCGTGGATGTGAAGGCCCATGTAAAGTCCAGTCTTATGAGCAACGGGATGAT
ATTAAGCACACTGGTGTTGTTCGTTGTGTTAGTGATGTTACTCGTGGATCTGGAATTACTCACAGAGTGGGTAAGAGGTT
TTGTGTTAAATCGATATATTTTTTAGGTAAAGTCTGGATGGATGAAAATATCAAGAAGCAGAATCACACTAATCAGGTCA
TGTTCTTCTTGGTCCGTGATAGAAGGCCTTATGGAAGTAGTCCAATGGATTTTGGACAGGTTTTTAATGTGTTCGATAAT
GAGCCCAGTACCGCAACCGTGAAGAATGATTTGCGGGATAGGTTTCAAGTGATGAGGAAATTTCATGCTACAGTTATTGG
TGGGCCCTCTGGAATGAAGGAACAGGCATTAGTTAAGAGATTTTTTAAAATTAACAGTCATGTAACTTATAATCA-----
-TCAGGAGGCAGCCAAGTATGAGAACCATACTGAAAACGCCTTGTTGTTGTATATGGCATGTACGCATGCCTCTAATCCA
GTGTATGCAACTATGAAAATACGCATTTATTTCTATGATTCAATATCAAATTAATAAAATTTATATTTTATATCATGAGT
TTCTGTTACATTTATTGTGTTTT-CAATTACATCATACAATACATGATCAATTGCTCTGATTACATTGTTAATTGAAATT
ACACCAAGTCTATCTAAATACTTAAGAACTTGATATCTAAATACTCTTAAGAAACGACCAGTCTGAGGCTGTAATGTCGT
CCAAATTCGGAAGTTGAGAAAACATTTGTGAATCCCAATAACCTTCCTGATGTTGTGGTTGAATCTTATCTGAATGGAAA
TGATGTCGTGGTTCATTAGAAATGGCCGCTGGCTGTGTTCTGTTATCTTGAAATAGAGGGGATTGTTTATCTCCCAGATA
AAAACGCCATTCTCTGCCTGAGGAGCAGTGATGAGTTCCCCTGTGCGTGAATCCATGATTGTTGCAGTTGATGTGGAGGT
AGTATGAGCAGCCACAGTCTAGGTCTACACGCTTACGCCTTATTGGTTTCTTCTTGGCTATCTTGTGTTGGACCTTGATT
GATACTTGCGAACAGTGGCTCGTAGAGGGTGACGAAGGTTGCATTCTTGAGAGCCCAATTTTTCAAGGATATGTTTTTTT
CTTCGTCTAGATGTTCCCTATATGAGGAGCTAGGTCCTGGATTGCAGAGGAAGATAGTGGGAATTCCCCCTTTAATTTGA
ATGGGCTTCCCGTACTTTGTGTTGCTTTGCCAGTCCCTCTGGGCCCCCATGAATTCCTTGAAGTGCTTTAAATAATGCGG
GTCTACGTCATCAATGACGTTGTACCACGCATCATTACTGTACACCTTTGGGCTTAGGTCTAAATGTCCACATAAATAAT
TATGTGGGCCTAGAGACCTGGCCCACATTGTTTTGCCTGTTCTGCTATCACCCTCAATGACAATACTTATGGGTCTCCAC
GGCCGCGCAGCGGAAGACACGACGTTCTCGGCGACCCACTCTTCAAGTTCATCTGGAACTTGATTAAAAGAAGAAGAAAG
AAATGGAGAAACATAAACTTCTAAAGGAGGACTAAAAATCCTATCTAAATTTGAACTTAAATTATGAAATTGTAAAATAT
AGTCCTTTGGGGCCTTCTCTTTTAATATATTGAGGGCCTCGGATTTACTGCCTGAATTGAGTGCTTCGGCATATGCGTCG
TTGGCAGATTGCTGACCTCCTCTAGCTGATCTGCCATCGATTTGGAAAACTCCAAAATCAATGAAGTCTCCGTCTTTCTC
CACGTAGGTCTTGACATCTGTTGAGCTCTTAGCTGCCTGAATGTTCGGATGGAAATGTGCTGACCTGTTTGGGGATACCA
GGTCGAAGAACCGTTGGTTCTTACATTGGTATTTGCCTTCGAATTGGATAAGCACATGGAGATGTGGTTCCCCATTCTCG
TGGAGTTCTCTGCAAACTTTGATG-------------TATTTTTTATTTGTTGGGGTTTCTAGGTTTTTTAATTGGGAAA
GTGCTTCCTCTTTAGAGAGAGAACAATTGGGATATGTTAGGAAATAATTTTTGGCATATATTTTAAATAAACGAGGCAT-
GTTGAAATGAATCGGTGTCCCTCA---------------AAGCTCTATGGCAA-TCGGTGTATCGGTGTCTTACTTATAC
CT-GGACACCT-AATGGCTATTTGGTAATTTCGTAAAAGTACATTGCAATTCAAAATTCAAAATTCAAAAATCAAATCAT
TAAAGCGGCCATCCGTATAATATT-------
>gi|213501459|emb|FB670950.1| Sequence 4 from Patent WO2007141790
ACCGGATGGCCGCGCCTTTTCCTTTTATG--TGGTCCCCA-CGAGGGTTACACAGATGTTATTGTCAACCAATCAAATTG
CATTCTCAAACGTTAGATAAGTGTTCATTTGTCTTTATATACTTGGTCCCCAAG-TTTTTTGTCTTGCAATATGTGGGAC
CCACTTCTTAATGAATTTCCTGAATCTGTTCACGGATTTCGTTGTATGTTAGCTATTAAATATTTGCAGTCCGTTGAGGA
AACTTACGAGCCCAATACATTGGGCCACGATTTAATTAGGGATCTTATATCTGTTGTAAGGGCCCGTGACTATGTCGAAG
CGACCAGGCGATATAATCATTTCCACGCCCGTCTCGAAGGTTCGCCGAAGGCTGAACTTCGACAGCCCATACAGCAGCCG
TGCTGCTGTCCCCATTGTCCAAGGCACAAACAAGCGACGATCATGGACGTACAGGCCCATGTACCGAAAGCCCAGAATAT
ACAGAATGTATCGAAGCCCTGATGTTCCCCGTGGATGTGAAGGCCCATGTAAAGTCCAGTCTTATGAGCAACGGGATGAT
ATTAAGCATACTGGTATTGTTCGTTGTGTTAGTGATGTTACTCGTGGATCTGGAATTACTCACAGAGTGGGTAAGAGGTT
CTGTGTTAAATCGATATATTTTTTAGGTAAAGTCTGGATGGATGAAAATATCAAGAAGCAGAATCACACTAATCAGGTCA
TGTTCTTCTTGGTCCGTGATAGAAGGCCCTATGGAAACAGCCCAATGGATTTTGGACAGGTTTTTAATATGTTCGATAAT
GAGCCCAGTACCGCAACCGTGAAGAATGATTTGCGTGATAGGTTTCAAGTGATGAGGAAATTTCATGCTACAGTTATTGG
TGGGCCCTCTGGAATGAAGGAACAGGCATTAGTTAAGAGATTTTTTAAAATTAACAGTCATGTAACTTTATTTATATTCA
TTCAGGAGGCAGCAAAGTACGAGAACCATACTGAAAACGCCTTGTTATTGTATATGGCATGTACGCATGCCTCTAATCCA
GTGTATGCAACTATGAAAATACGCATCTATTTCTATGATTCAATATCAAATTAATAAAATTTATATTTTATATCATGAGT
TTCTGTTACATTTATTGTGTTTT-CAAGTACATCATACAATACATGATCAACTGCTCTGATTACATTGTTAATGGAAATT
ACACCAAGACTATCTAAATACTTAAGAACTTCATATCTAAATACTCTTAAGAAATGACCAGTCTGAGGCTGTAATGTCGT
CCAAATTCGGAAGTCGAGAAAACATTTGTGAATCCCCATTACCTTCCTGATGTTGTGGTTGAATCTTATCTGAATGGAAA
TGATGTCGTGGTTCATTAGAAATGGCCTCTGGCTGTGTTCTGTTATCTTGAAATAGAGGGGATTGTTTATCTCCCAGATA
AAAACGCCATTCTCTGCCTGAGGAGCAGTGATGAGTTCCCCTGTGCGTGAATCCATGATTATTGCAGTTGAGGTGGAGGT
AGTATGAGCAGCCACAGTCTAGGTCTACACGCTTACGCCTTATTGGTTTCTTCTTGGCTATCTTGTGTTGGACCTTGATT
GATACTTGCGAACAGTGGCTCGTAGAGGGTGACGAAGGTTGCATTCTTGAGAGCCCAATTTTTCAAGGATATGTTTTTTT
CTTCGTCTAGATATTCCCTATATGAGGAGGTAGGTCCTGGATTGCAGAGGAAGATAGTGGGAATTCCCCCTTTAATTTGA
ATGGGCTTCCCGTACTTTGTGTTGCTTTGCCAGTCCCTCTGGGCCCCCATGAATTCCTTGAAGTGCTTTAAATAATGCGG
GTCTACGTCATCAATGACGTTGTACCACGCATCATTACTGTACACCTTTGGGCTTAGGTCTAGATGTCCACATAAATAAT
TATGTGGGCCTAGAGACCTGGCCCACATTGTTTTGCCTGTTCTGCTATCACCCTCAATGACAATACTTATGGGTCTCCAT
GGCCGCGCAGCGGAATACACGACGTTCTCGGCGACCCACTCTTCAAGTTCATCTGGAACTTGATTAAAAGAAGAAGAAAG
AAATGGAGAAACATAAACTTCTAAAGGAGGACTAAAAATCCTATCTAAATTTGAACTTAAATTATGAAATTGTAAAATAT
AGTCCTTTGGGGCCTTCTCTTTTAATATATTGAGGGCCTCGGATTTACTGCCTGAATTGAGTGCTTCGGCATATGCGTCG
TTGGCAGATTGCTGACCTCCTCTAGCTGATCTGCCATCGATTTGGGAAACTCCAAAATCAATGAAGTTTCCGTCTTTCTC
CACGTAGGTCTTGACATCTGTTGAGCTCTTAGCTGCCTGAATGTTCGGATGGAAATGTGCTGACCTGTTTGGGGATACCA
AGTCGAAGAACCGTTGGTTCTTACATTGGTATTTGCCTTCGAATTGGATAAGCACATGGAGATGTGGTTCCCCATTCTCG
TGGAGTTCTTTGCAAACTTTGATG-------------TATTTTTTATTTGTTGGGGTTTCTAGTTTTTTTAATTGGGAAA
GTGCTTCCTCTTTAGAGAGAGAACAATTGGGATATGTTAGGAAATAATTTTTGGCATATATTTTAAATAAACGAGGCAT-
GTTGAAATGAATCGGTGTCCCTCA---------------AAGCTCTATGGCAA-TCGGTGTATCGGTGTCTTACTTATAC
TT-GGACACCT-AATGGCTATTTGGTAATTTCATAAATGTTCATTTCAATTCAAAATTCAAAATTCAAAAATCAAATCAT
TAAAGCGGCCATCCGTATAATATT-------
>gi|62204|emb|X15656.1| Tomato yellow leaf curl virus TYLCV virion DNA
ACCGGATGGCCGCGCCTTTTCCTTTTATG--TGGTCCCCA-CGAGGGTTACACAGATGTTATTGTCAACCAATCAAATTG
CATTCTCAAACGTTAGATAAGTGTTCATTTGTCTTTATATACTTGGTCCCCAAG-TTTTTTGTCTTGCAATATGTGGGAC
CCACTTCTTAATGAATTTCCTGAATCTGTTCACGGATTTCGTTGTATGTTAGCTATTAAATATTTGCAGTCCGTTGAGGA
AACTTACGAGCCCAATACATTGGGCCACGATTTAATTAGGGATCTTATATCTGTTGTAAGGGCCCGTGACTATGTCGAAG
CGACCAGGCGATATAATCATTTCCACGCCCGTCTCGAAGGTTCGCCGAAGGCTGAACTTCGACAGCCCATACAGCAGCCG
TGCTGCTGTCCCCATTGTCCAAGGCACAAACAAGCGACGATCATGGACGTACAGGCCCATGTACCGAAAGCCCAGAATAT
ACAGAATGTATCGAAGCCCTGATGTTCCCCGTGGATGTGAAGGCCCATGTAAAGTCCAGTCTTATGAGCAACGGGATGAT
ATTAAGCATACTGGTATTGTTCGTTGTGTTAGTGATGTTACTCGTGGATCTGGAATTACTCACAGAGTGGGTAAGAGGTT
CTGTGTTAAATCGATATATTTTTTAGGTAAAGTCTGGATGGATGAAAATATCAAGAAGCAGAATCACACTAATCAGGTCA
TGTTCTTCTTGGTCCGTGATAGAAGGCCCTATGGAAACAGCCCAATGGATTTTGGACAGGTTTTTAATATGTTCGATAAT
GAGCCCAGTACCGCAACCGTGAAGAATGATTTGCGTGATAGGTTTCAAGTGATGAGGAAATTTCATGCTACAGTTATTGG
TGGGCCCTCTGGAATGAAGGAACAGGCATTAGTTAAGAGATTTTTTAAAATTAACAGTCATGTAACTTTATTTATATTCA
TTCAGGAGGCAGCAAAGTACGAGAACCATACTGAAAACGCCTTGTTATTGTATATGGCATGTACGCATGCCTCTAATCCA
GTGTATGCAACTATGAAAATACGCATCTATTTCTATGATTCAATATCAAATTAATAAAATTTATATTTTATATCATGAGT
TTCTGTTACATTTATTGTGTTTT-CAAGTACATCATACAATACATGATCAACTGCTCTGATTACATTGTTAATGGAAATT
ACACCAAGACTATCTAAATACTTAAGAACTTCATATCTAAATACTCTTAAGAAATGACCAGTCTGAGGCTGTAATGTCGT
CCAAATTCGGAAGTCGAGAAAACATTTGTGAATCCCCATTACCTTCCTGATGTTGTGGTTGAATCTTATCTGAATGGAAA
TGATGTCGTGGTTCATTAGAAATGGCCTCTGGCTGTGTTCTGTTATCTTGAAATAGAGGGGATTGTTTATCTCCCAGATA
AAAACGCCATTCTCTGCCTGAGGAGCAGTGATGAGTTCCCCTGTGCGTGAATCCATGATTATTGCAGTTGAGGTGGAGGT
AGTATGAGCAGCCACAGTCTAGGTCTACACGCTTACGCCTTATTGGTTTCTTCTTGGCTATCTTGTGTTGGACCTTGATT
GATACTTGCGAACAGTGGCTCGTAGAGGGTGACGAAGGTTGCATTCTTGAGAGCCCAATTTTTCAAGGATATGTTTTTTT
CTTCGTCTAGATATTCCCTATATGAGGAGGTAGGTCCTGGATTGCAGAGGAAGATAGTGGGAATTCCCCCTTTAATTTGA
ATGGGCTTCCCGTACTTTGTGTTGCTTTGCCAGTCCCTCTGGGCCCCCATGAATTCCTTGAAGTGCTTTAAATAATGCGG
GTCTACGTCATCAATGACGTTGTACCACGCATCATTACTGTACACCTTTGGGCTTAGGTCTAGATGTCCACATAAATAAT
TATGTGGGCCTAGAGACCTGGCCCACATTGTTTTGCCTGTTCTGCTATCACCCTCAATGACAATACTTATGGGTCTCCAT
GGCCGCGCAGCGGAATACACGACGTTCTCGGCGACCCACTCTTCAAGTTCATCTGGAACTTGATTAAAAGAAGAAGAAAG
AAATGGAGAAACATAAACTTCTAAAGGAGGACTAAAAATCCTATCTAAATTTGAACTTAAATTATGAAATTGTAAAATAT
AGTCCTTTGGGGCCTTCTCTTTTAATATATTGAGGGCCTCGGATTTACTGCCTGAATTGAGTGCTTCGGCATATGCGTCG
TTGGCAGATTGCTGACCTCCTCTAGCTGATCTGCCATCGATTTGGGAAACTCCAAAATCAATGAAGTTTCCGTCTTTCTC
CACGTAGGTCTTGACATCTGTTGAGCTCTTAGCTGCCTGAATGTTCGGATGGAAATGTGCTGACCTGTTTGGGGATACCA
AGTCGAAGAACCGTTGGTTCTTACATTGGTATTTGCCTTCGAATTGGATAAGCACATGGAGATGTGGTTCCCCATTCTCG
TGGAGTTCTTTGCAAACTTTGATG-------------TATTTTTTATTTGTTGGGGTTTCTAGTTTTTTTAATTGGGAAA
GTGCTTCCTCTTTAGAGAGAGAACAATTGGGATATGTTAGGAAATAATTTTTGGCATATATTTTAAATAAACGAGGCAT-
GTTGAAATGAATCGGTGTCCCTCA---------------AAGCTCTATGGCAA-TCGGTGTATCGGTGTCTTACTTATAC
TT-GGACACCT-AATGGCTATTTGGTAATTTCATAAATGTTCATTTCAATTCAAAATTCAAAATTCAAAAATCAAATCAT
TAAAGCGGCCATCCGTATAATATT-------
>gi|110798139|gb|DQ644565.1| Tomato yellow leaf curl virus isolate Al-Batinah
ACCGGATGGCCGCGCG-------------------CCCCA-CGTGGGTCCCACACACGTCGCTATCATCCAATCAAATTG
ATGACTGAAACGTTAGATAATTGTTTATTTGTCTTTATAAACTTAGTCCCCAAG-TTTGTTGTCTTGCAATATGTGGGAT
CCACTTCTTAATGAATTTCCTGAATCCGTTCACGGATTTCGTTGTATGTTAGCTATTAAATATTTGCAGGCCGTTGAGGA
AACGTATGAGCCCAACACTTTGGGCCACGATTTAATTAGGGATCTTATATCTGTTGTAAGGGCTCGTGACTATGTCGAAG
CGACCCGGCGATATAATCATTTCCACGCCCGTCTCGAAGGTTCGCCGAAGGCTGAACTTCGACAGCCCCTACAGCAGCCG
TGCTGCTGCCCCCATTGTCCAAGGCATAAACAAGCGCCGATCATGGACGTACAGGCCCATGTACCGAAAGCCCAGAATAT
ACAGAATGTATCGAAGCCCTGATGTTCCCCGTGGATGTGAAGGCCCATGTAAAGTCCAGTCTTATGAGCAACGGGATGAT
ATTAAGCATACTGGTATTGTTCGTTGTGTTAGTGATGTTACTCGTGGATCCGGAATTACCCACAGAGTGGGTAAGAGGTT
CTGTGTTAAATCCATATATTTTTTAGGTAAAGTTTGGATGGATGAAAATATCAAGAAGCAGAATCACACTAATCAGGTCA
TGTTCTTCTTGGTCCGTGATAGAAGGCCCTATGGAAACAGCCCAATGGATTTTGGGCAGGTTTTTAATATGTTCGATAAT
GAGCCTAGTACCGCAACCGTGAAGAATGATCTCCGGGATAGGTTTCAAGTGATGAGGAAATTTCATGCTACAGTTATTGG
TGGGCCCTCTGGAATGAAGGAACAGGCATTAGTTAAGAGATTTTTTAGAATTAACAGTCATGTAACTTATAATCA-----
-TCAGGAGGCAGCCAAGTATGAGAATCATACTGAGAATGCTTTGTTGTTGTATATGGCATGTACTCATGCCTCTAATCCA
GTGTATGCAACTATGAAAATACGCATCTATTTCTATGATTCAATATCAAATTAATAAAATTTATATTTTATATCATGACT
TTCGGTTACATTTATTGTGTTTT-CAAGTACATCATATAATACATGATCAACTGCTCTGATTACATTGTTAATGGAAATT
ACACCAAGATTATCTAAATACTTAAGAACTTGATATCTAAATACTCTTAAGAAACGACCAGTCTGAGGCTGTAATGTCGT
CCAAATTCGGAAGTTGAGAAAACATTTGTGAATCCCCAGTACCTTCCTGATGTTGTGATTGAATCTTATCTGTATTGAAA
TGATGTCGTGGCTCATTAGAAATGGCCTCTCGTCGTGGTTGGTGATCTTGAAATACAGGGGATTTTCGATCTCCCATATA
AAAACGCCATTCTGGGCTTGATGAGCAGTGATGAGTTCCCCTGTGCGTGAATCCATGATTGATGCAGTTGATGTGGAGGT
AATATGAGCATCCGCAGTCGAGGTCTATGCGCTTTCGTCTGACTGGCTTAGTCTTCGCTATGCGGTGTTGGATTTTGATT
GGCACTTGAGAACAGTGGCTCGTAGAGGGTGACGAAGGTTGCATTCTTGAGAGCCCAATTTTTTAAGGATATGTTTTTTT
CTTCGTCTAGATATTCCCTATATGAGGAGGTAGGTCCTGGATTGCAGAGAAAGATAGTGGGAATTCCCCCTTTAATTTGA
ATGGGTTTCCCGTATTTTGTGTTGCTTTGCCAGTCCCTCTGGGCCCCCATTAATTCCTTGAAGTGCTTTAAATAATGCGG
GTTTACGTCATCAATGACGTTAAACCACGCATCATTACTGTATACCTTTGGACTTAGGTCTAGATGTCCACATAAATAAT
TATGTGGGCCTAGAGACCTGGCCCACATTGTTTTGCCTGTTCTGCTATCACCCTCGATGACAATACTATTAGGTCTCCAT
GGCCGCGCAGCGGAAGACATGACGTTCTCCGACACCCATACTTCTAGTTCCTCTGGAACTTGATTAAAAGATGAAGATAA
AAAGGGAGAAATATAAGGAGCCGGAGGCTCCTGAAAATACCTATCTAAATTACTATTTAAATTATGAAATTGGAGTAGAA
AGTCTCTTGGGGCTTTCTCCTTCAGTATATTGAGGGCCTGAGCTTTGGACCCTGCGTTGATTGCCTCGGCATATGCGTCG
TTGGCAGATTGGCAACCTCCTCTAGCTGATCTTCCATCGACCTGGAAAACTCCATGATCAAGGATGTCTCCGTCTTTCTC
CATGTAGGTTTTGACATCGCTTGAGCTTTTAGCTCCCTGAATGTTCGGATGGAAATGTGCTGACCTGGTTGGGGAGGTGA
GGTCGAAGAATCTATTGTTCTTGCACTGGAACTTTCCTTCGAATTGGATGAGAACATGCAAGTGAGGAGTCCCATCTTCG
TGAAGCTCTCTGCAGATTCTAATG-------------AATTTTTTGGAAGTGGGTGTTTGGAGATTTAATAATTGGGAAA
GTGCTTCCTTTTTAGTAAGAGAGCACTTGGGATATGTGAGAAAATAATTTTTGGCATTTATTTTAAACCGATTGGGGGC-
TGCCATGCTGAC-----TTAGTCAATCGGTGTCTCGC-AATTTGCTCTATGTA-TCGGTGTACTGGAGTCCTATATATA-
-T-GGAGACTCCAATGGCATAATTGTAATTTCGTAAAAGCATTTTTA-------AAAGTAAAATTCAAAAATCAAAATCC
TAAAGCGGCCATCCATATAATATT-------
>gi|4220580|emb|AJ132711.1| Tomato yellow leaf curl virus-Iran complete genome
ACCGGATGGCCGCGCCTTTTCCTTTTATG--TGGTCCCCA-CGAGGGTTCCACAGACGTCACTGTCAACCAATCAAATTG
CATCCTCAAACGTTAGATAAGTGTTCATTTGTCTTTATATACTTGGTCCCCAAG-TATTTTGTCTTGCATTATGTGGGAC
CCACTTCTAAATGAGTTTCCTGAATCTGTTCACGGATTTCGCTGTATGTTAGCTATCAAATATTTGCAGTCCGTTGAAGA
AACTTACGAGCCCAATACATTGGGCCACGATTTAATTAGGGATCTTATATCTGTTGTAAGGGCCCGTGACTATGTCGAAG
CGACCAGGCGATATAATCATTTCCACGCCCGTCTCGAAGGTTCGCCGAAGGCTGAACTTCGACAGCCCATACAGCAGCCG
TGCTGCTGTCCCCATTGTCCAAGGCACAAACAAGCGACGATCATGGACGTACAGGCCCATGTATCGAAAGCCCAGAATAT
ACAGAATGTATCGAAGCCCTGATGTTCCCCGTGGATGTGAAGGATCATGTAAAGTCCAGTCGTACGAGCAGCGGCATGAT
ATTAAGCATACTGGTATTGTTCGTTGTGTTAGTGATGTTACTCGTGGATCTGGAATTACTCACAGAGTGGGTAAGAGGTT
CTGTGTTAAATCGATATATTTTTTAGGTAAAGTCTGGATGGATGAAAATATCAAGAAGCAGAATCACACTAATCAGGTCA
TGTTTTTCTTGGTCCGAGATAGAAGGCCCTATGGAAGCAGCCCAATGGATTTTGGACAGGTTTTTAACATGTTCGATAAT
GAGCCCAGTACCGCAACCGTGAAGAATGATTTGCGGGATAGGTTTCAAGTGATTAGGAAATTTCATGCCACAGTTATTGG
TGGGCCCTCTGGAATGAAAGAACAGGCATTAGTTAAGAGATTTTTTAGAATTAACAGTCATGTAACTTATAATCA-----
-TCAGGAGGCAGCCAAGTATGAGAACCATACTGAAAACGCCTTGTTATTGTATATGGCATGTACGCATGCCTCTAATCCA
GTGTATGCAACTATGAAAATACGCATATATTTCTATGATTCAATATCAAATTAATAAAATTTATATTTTATATCATGACT
CTCTGTTACATTTATTGTGTTTG-CAAGTACATCATACAATACATGATCAACTGCTCTGATTACATTGTTAATGGAAATT
ACACCAAGATTATCTAAATATCTAAGAACTGCATATTTAAATACTCTTAAGAAACGACCAGTCTGAGGCTGTAATGTCGT
CCAAATTCGGAAGTTGAGAAAACATTTGTGAATCCCCATTACCTTCCTGATATTGTGGTTGAATCTTATCTGAATGGAAA
TGATGTCGTGGTTCATTAGAAATGGCCTCTGGCTGTGTTCTGTTATCTTGAAATAAAGGGGATTGTTTATCTCCCAGATA
AAAACGCCATTCTCTGCTTGAGGAGCAGTGATGAGTTCCCCTGTGCGTGAATCCATGATTATTGCAGTTGAGGTGGAGGT
AGTATGAGCATCCACAGTCTAGGTCTACACGCTTACGCCTTATTGGTTTCTTCTTGGCTATCTTGTGTTGGACCTTGATT
GATACTTGCGAACAGTGGCTTGTAGAGGGTGACGAAGGTTGCATTCTTGAGAGCCCAATTTTTCAAGGATATGTTTTTCT
CTTCGTCTAGATATTCCCTATATGAGGAGGTAGGTCCTGGATTGCAGAGGAAGATAGTGGGAATTCCCCCTTTAATTTGA
ATGGGCTTCCCGTACTTTGTGTTGCTTTGCCAGTCTCTCTGGGCCCCCATGAATTCTTTAAAGTGCTTTAAATAATGCGG
GTCTACGTCATCAATGACGTTGTACCACGCATCATTACTGTACACCTTTGGACTCAGGTCTAGATGTCCACATAAATAAT
TATGTGGGCCTAGCGACCTGGCCCACATTGTTTTGCCTGTTCTGCTATCACCCTCGATGATAATACTATTAGGCCTCCAT
GGCCGCGCAGCGGAAGACACGACGTTCTCGGCCGCCCATACTTCAAGTTCTTCTGGAACTTGATTAAAAGATGAAGATAA
AAAGGGAGAAACATAAGGAGCCGGAGGCTCCTGAAAAATTCTATCTAAATTATTATTTAAATTATGAAATTGGAGTATAA
AGTCTCTTGGGGCTTTCTCCTTCAGTATATTGAGGGCCTGAGCTTTGGACCCTGAATTGATTGCCTCGGCATATGCGTCG
TTGGCAGATTGGCAACCTCCTCTAGCTGATCGTCCATCGACCTGGAAAACTCCATGATCAAGGATGTCTCCGTCTTTTTC
CATATAGGTTTTGACATCGCTTGAACTCTTAGCTCCCTGAATGTTCGGATGGAAATGTGCTGACCTGGTTGGGGATGTGA
GGTCGAAGAATCTGTTGTTTTTGCACTGGAACTTTCCTTCGAACTGGATGAGCACATGCAAGTGAGGAGTCCCATCTTCA
TGAAGCTCTCTGCAGATTCTAATG-------------AATTTTTTGGAAGTGGGTGTTTGTATATTTAATAATTGGGAAA
GTGCCTCTTCTTTAGTTAGAGAGCATTTGGGATAAGTGAGAAAATAATTTTTTGCATTTATTTTAAACCGATTGGGGGC-
TGCCATATTGAC-----TTGGTCAATCGGTGTCTCTC-AATTTGCTCTATGTA-TCGGTGTATTGGAGTCCTATATATA-
-T-GGAGACTCCAATGGCATATATGTAA--------------ATATTGTACTTTAATTCAAAATCCTCACGCTCCAA---
-AAAGCGGCCATCCGTATAATATT-------
>gi|219965989|emb|FM212663.1| Tomato yellow leaf curl Mali virus complete genome
ACCGGATGGCCGCGCCCTTCCT--TTATG--TGGTCCCCA-CGTGTGTCCTATAGACGTCACTATCAACCAATCAAATTG
CATCCTCAAACGTTAAATAATCGTTCATTTGTCTTTATATACTTGGTCTCCAAG-TTTATTGTCATATAATATGTGGGAT
CCACTCCTAAATGAATTTCCTGAATCTGTTCACGGATTTCGTTGTATGTTAGCTATTAAATATTTGCAGGCCGTTGAAGA
AACGTATGAGCCCAATACTTTGGGCCACGATTTAATTAGGGATCTTATATCTGTTGTAAGGGCCCGTGACTATGTCGAAG
CGACCCGGCGATATAATCATTTCCACGCCCGTCTCGAAGGTTCGCCGAAGGCTGAACTTCGACAGCCCATACAGCAGCCG
TGCTGCTGCCCCCATTGTCCAAGGCATAAACAAGCGACGGTCATGGACGTACAGGCCCATGTACCGAAAGCCCAGAATAT
ACAGAATGTATCGAAGCCCTGATGTTCCCCGTGGATGTGAAGGCCCATGTAAGGTCCAATCGTATGAGCAACGGGATGAC
ATTAAGCATACTGGTATTGTTCGTTGTGTTAGCGATGTTACTCGTGGTTCCGGTATTACACACAGAGTGGGTAAGAGGTT
CTGCGTTAAGTCCATATACTTTTTAGGTAAAGTCTGGATGGATGAAAATATCAAAAAGCAGAACCATACTAATCAAGTCA
TGTTCTTCTTGGTTCGTGATAGAAGGCCCTATGGAAACAGCCCAATGGATTTTGGACAGGTTTTTAATATGTTCGATAAT
GAGCCCAGTACCGCAACAGTGAAGAATGATCTCAGGGATAGGTTTCAAGTGATGAGGAAATTTCATGCTACCGTGATTGG
TGGTCCGTCTGGTATGAAGGAACAGGCTTTAGTTAAGAGATTCTTTAGAATTAACAGTCATGTAACTTATAATCA-----
-TCAGGAGGCAGCTAAGTACGAGAATCATACTGAAAACGCCTTGTTATTGTATATGGCATGTACGCATGCCTCTAACCCA
GTGTATGCAACTATGAAAATACGCATATATTTCTATGATTCAATATCAAATTAATAAAAATTATATTTTATATCATGGGT
TTCTGTTACATCTATTGTCTTAT-CAAATACATCGTATAATACATTATCAACTGCTCTAATTACATTATTAATGGAAATT
ACACCTAGACTATCTAAATACTTAAGAACTTGATATCTAAATACTCTTAAGAAACGACCAGTCTGAGGCCGTAAGGTCGT
CCAGATTCTGAAGTTGAGAAAACATTTGTGAATCCCCAGTACCTTCCTGATGTTGTGATTGAACCGGATCTGTATTGAAA
TGATGTCGTGATCCATGTTGAATGGCCTCTGGCTGTGGTCTGTTATCTTGAAATAAAGGGGATTGTTTATCTCCCAGATA
AAAACGCCATTCTCTGCTTGATGAGCAGTGATGAGTTCCCCTGTGCGTAAATCCATAGTTGATGCAGTTGATGTGGAGAT
AGTATGAGCAGCCACAGTCTAGGTCTACACGCTTACGCCTGATTGGTTTCTTCTTGGCTATCTTGTGTTGGACCTTGATT
GGTACTTGAGAACAATGGCTTGTAGAGGGTGATGAAGGTTGCATTCTTGAGAGCCCAATTTTTCAAGGATAAGTTTTTTT
CTTCATCTAGATATTCTCCATATGAAGAAGTAGGTCCTGGATTGCAGAGGAAGATAGTGGGAATTCCACCTTTAATTTGA
ATGGGTTTCCCGTATTTTGTGTTGCTCTGCCAGTCCCTTTGGGCCCCCATGAATTCTTTAAAGTGCTTTAAATAATGCGG
GTCTACGTCATCAATGACGTTGTACCACGCATCATTTGAAAATATTTTAGGGCTAAGATCGAGATGTCCACACAAATAAT
TGTGTGGACCTAACGATCGTGCCCACATTGTTTTTCCGGTACGACTATCTCCCTCGATTACAATACTATCAGGTCTCCAT
GGCCGCGCAGCGGAAGACATGACGTTCTCGGACACCCATATTTCAAGTTCCTCTGGAACTTGATTAAAAGAAGAAGATAA
AAAAGGAGAAATATAAGGAGCTGGAGGCTCCTGAAAAATTCTATCTAAATTACTATTTAAATTATGAAATTGTAAAACGT
AATCTTTGGGGGCTAGTTCCCTAATGACTCTAAGAGCTTCCGACTTACTTCCTGCGTTAATAGCTGCTGCGTAAGCATCG
TTTGCAGATTGTTGTCCCCCCCTTGCAGATCTTCCATCGATCTGAAACTCTCCCCAATCGATGGTGTCTCCATCCTTATC
GATGTAGGATTTGACATCAGATGATGATTTAGCTCCCTGAATGTTTGGATGGAAATGTGTTGATCTACTTGGGGATACCA
GGTCGAAGAATCTGTTATTTGTGCACTGGTACTTTCCTTCGAACTGAACAAGGGCATGCAGATGAGGTTCCCCATTTTCG
TGAAGCTCTCTGCAAATTTTAATG-------------TATAATTTATTTACAGGAGTTTCGAGGGTTTGTAGTTGGAAAA
GTGCTTCAGATAAGGAAAGAGAACATTGGGGATAAGTAAGGAAATAATTTTTGGCATTTATTTTAAAACGCTTTGGAGG-
AGCCATTTGGTCAATGTACCCCGATTGACTTGGATTTCATTTA-TCCCTGCAA-TCGGTGTAATGGGGTACAATATATAC
TT-GTACTCCA-AATGGCAATTTGGTAATTATGCAAAAGTAAATTGCAATTCAAAATTCAAAAATGAAAAATCAAATCAT
TAAAGCGGCCATCCGTATAATATT-------
>gi|219965982|emb|FM212662.1| Tomato yellow leaf curl Mali virus complete genome
ACCGGATGGCCGCGCCCTTCCT--TTATG--TGGTCCCCA-CGTGTGTCCTATAGACGTCACTATCAACCAATCAAATTG
CATCCTCAAACGTTAAATAATCGTTCATTTGTCTTTATATACTTGGTCTCCAAG-TTTATTGTCATATAATATGTGGGAT
CCACTCCTAAATGAATTTCCTGAATCTGTTCACGGATTTCGTTGTATGTTAGCTATTAAATATTTGCAGGCCGTTGAAGA
AACGTATGAGCCCAATACTTTGGGCCACGATTTAATTAGGGATCTTATATCTGTTGTAAGGGCCCGTGACTATGTCGAAG
CGACCCGGCGATATAATCATTTCCACGCCCGTCTCGAAGGTTCGCCGAAGGCTGAACTTCGACAGCCCATACAGCAGCCG
TGCTGCTGCCCCCATTGTCCAAGGCATAAACAAGCGACGGTCATGGACGTACAGGCCCATGTACCGAAAGCCCAGAATAT
ACAGAATGTATCGAAGCCCTGATGTTCCCCGTGGATGTGAAGGCCCATGTAAGGTCCAATCGTATGAGCAACGGGATGAC
ATTAAGCATACTGGTATTGTTCGTTGTGTTAGCGATGTTACTCGTGGTTCCGGTATTACCCACAGAGTGGGTAAGAGGTT
CTGCGTTAAGTCCATATACTTTTTAGGTAAAGTCTGGATGGATGAAAATATCAAAAAGCAGAACCATACTAATCAAGTCA
TGTTCTTCTTGGTTCGTGATAGAAGGCCCTATGGAAACAGCCCAATGGATTTTGGACAGGTTTTTAATATGTTCGATAAT
GAGCCCAGTACCGCAACAGTGAAGAATGATCTCAGGGATAGGTTTCAAGTGATGAGGAAATTTCATGCTACCGTGATAGG
TGGTCCGTCTGGTATGAAGGAACAGGCTTTAGTTAAGAGATTCTTTAGAATTAACAGTCATGTAACTTATAATCA-----
-TCAGGAGGCAGCTAAGTACGAGAATCATACTGAAAACGCCTTGTTATTGTATATGGCATGTACGCATGCCTCTAACCCA
GTGTATGCAACTATGAAAATACGCATATATTTCTATGATTCAATATCAAATTAATAAAAATTATATTTTATATCATGGGT
TTCTGTTACATCTATTGTCTTAT-CAAATACATCGTATAATACATTATCAACTGCTCTAATTACATTATTAATGGAAATT
ACACCTAGACTATCTAAATACTTAAGAACTTGATATCTAAATACTCTTAAGAAACGACCAGTCTGAGGCCGTAAGGTCGT
CCAGATTCTGAAGTTGAGAAAACATTTGTGAATCCCCAGTACCTTCCTGATGTTGTGATTGAACCGGATCTGTATTGAAA
TGATGTCGTGATCCATGTTGAATGGCCTCTGGCTGTGGTCTGTTATCTTGAAATAAAGGGGATTGTTTATCTCCCAGATA
AAAACGCCATTCTCTGCTTGATGAGCAGTGATGAGTTCCCCTGTGCGTAAATCCATAGTTGATGCAGTTGATGTGGAGAT
AGTATGAGCAGCCACAGTCTAGGTCTACACGCTTACGCCTGATTGGTTTCTTCTTGGCTATCTTGTGTTGGACCTTGATT
GGTACTTGAGAACAATGGCTTGTAGAGGGTGATGAAGGTTGCATTCTTGAGAGCCCAATTTTTCAAGGATAAGTTTTTTT
CTTCATCTAGATATTCTCCATATGAAGAAGTAGGTCCTGGATTGCAGAGGAAGATAGTGGGAATTCCACCTTTAATTTGA
ATGGGTTTCCCGTATTTTGTGTTGCTCTGCCAGTCCCTTTGGGCCCCCATGAATTCTTTAAAGTGCTTTAAATAATGCGG
GTCTACGTCATCAATGACGTTGTACCACGCATCATTTGAAAATATTTTAGGGCTAAGATCGAGATGTCCACACAAATAAT
TGTGTGGACCTAACGATCGTGCCCACATTGTTTTTCCGGTACGACTATCTCCCTCGATTACAATACTATCAGGTCTCCAT
GGCCGCGCAGCGGAAGACATGACGTTCTCGGACACCCATATTTCAAGTTCCTCTGGAACTTGATTAAAAGAAGAAGATAA
AAAAGGAGAAATATAAGGAGCTGGAGGCTCCTGAAAAATTCTATCTAAATTACTATTTAAATTATGAAATTGTAAAACGT
AATCTTTGGGGGCTAGTTCCCTAATGACTCTAAGAGCTTCCGACTTACTTCCTGCGTTAATAGCTGCTGCGTAAGCATCG
TTTGCAGATTGTTGTCCCCCCCTTGCAGATCTTCCATCGATCTGAAACTCTCCCCAATCGATGGTGTCTCCATCCTTATC
GATGTAGGATTTGACATCAGATGATGATTTAGCTCCCTGAATGTTTGGATGGAAATGTGTTGATCTACTTGGGGATACCA
GGTCGAAGAATCTGTTATTTGTGCACTGGTACTTTCCTTCGAACTGAACAAGGGCATGCAGATGAGGTTCCCCATTTTCG
TGAAGCTCTCTGCAAATTTTAATG-------------TATAATTTATTTACAGGAGTTTCGAGGGTTTGTAGTTGGGAAA
GTGCTTCAGATAAGGAAAGAGAACATTGGGGATAAGTAAGGAAATAATTTTTGGCATTTATTTTAAAACGCTTTGGAGG-
AGCCATTTGGTCAATGTACCCCGATTGACTTGGATTTCATTTA-TCCCTGCAA-TCGGTGTAATGGGGTACAATATATAC
TT-GTACTCCA-AATGGCAATTTGGTAATTATGCAAAAGTAAATTGCAATTCAAAATTCAAAAATGAAAAATCAAATCAT
TAAAGCGGCCATCCGTATAATATT-------
>gi|219965975|emb|FM212661.1| Tomato yellow leaf curl Mali virus complete genome
ACCGGATGGCCGCGCCCTTCCT--TTATG--TGGTCCCCA-CGTGTGTCCTATAGACGTCACTATCAACCAATCAAATTG
CATCCTCAAACGTTAAATAATCGTTCATTTGTCTTTATATACTTGGTCTCCAAG-TTTATTGTCATATAATATGTGGGAT
CCACTCCTAAATGAATTTCCTGAATCTGTTCACGGATTTCGTTGTATGTTAGCTATTAAATATTTGCAGGCCGTTGAAGA
AACGTATGAGCCCAATACTTTGGGCCACGATTTAATTAGGGATCTTATATCTGTTGTAAGGGCCCGTGACTATGTCGAAG
CGACCCGGCGATATAATCATTTCCACGCCCGTCTCGAAGGTTCGCCGAAGGCTGAACTTCGACAGCCCATACAGCAGCCG
TGCTGCTGCCCCCATTGTCCAAGGCATAAACAAGCGACGGTCATGGACGTACAGGCCCATGTACCGAAAGCCCAGAATAT
ACAGAATGTATCGAAGCCCTGATGTTCCCCGTGGATGTGAAGGCCCATGTAAGGTCCAATCGTATGAGCAACGGGATGAC
ATTAAGCATACTGGTATTGTTCGTTGTGTTAGCGATGTTACTCGTGGTTCCGGTATTACCCACAGAGTGGGTAAGAGGTT
CTGCGTTAAGTCCATATACTTTTTAGGTAAAGTCTGGATGGATGAAAATATCAAAAAGCAGAACCATACTAATCAAGTCA
TGTTCTTCTTGGTCCGTGATAGAAGGCCCTATGGAAACAGCCCAATGGATTTTGGACAGGTTTTTAATATGTTCGATAAT
GAGCCCAGTACCGCAACAGTGAAGAATGATCTCAGGGATAGGTTTCAAGTGATGAGGAAATTTCATGCTACCGTGATTGG
TGGTCCGTCTGGTATGAAGGAACAGGCTTTAGTTAAGAGATTCTTTAGAATTAACAGTCATGTAACTTATAATCA-----
-TCAGGAGGCAGCTAAGTACGAGAATCATACTGAAAACGCCTTGTTATTGTATATGGCATGTACGCATGCCTCTAACCCA
GTGTATGCAACTATGAAAATACGCATATATTTCTATGATTCAATATCAAATTAATAAAAATTATATTTTATATCATGGGT
TTCTGTTACATCTATTGTCTTAT-CAAATACATCGTATAATACATTATCAACTGCTCTAATTACATTATTAATGGAAATT
ACACCTAGACTATCTAAATACTTAAGAACTTGATATCTAAATACTCTTAAGAAACGACCAGTCTGAGGCCGTAAGGTCGT
CCAGATTCTGAAGTTGAGAAAACATTTGTGAATCCCCAGTACCTTCCTGATGTTGTGATTGAACCGGATCTGTATTGAAA
TGATGTCGTGATCCATGTTGAATGGCCTCTGGCTGTGGTCTGTTATCTTGAAATAAAGGGGATTGTTTATCTCCCAGATA
AAAACGCCATTCTCTGCTTGATGAGCAGTGATGAGTTCCCCTGTGCGTAAATCCATAGTTGATGCAGTTGATGTGGAGAT
AGTATGAGCAGCCACAGTCTAGGTCTACACGCTTACGCCTGATTGGTTTCTTCTTGGCTATCTTGTGTTGGACCTTGATT
GGTACTTGAGAACAATGGCTTGTAGAGGGTGATGAAGGTTGCATTCTTGAGAGCCCAATTTTTCAAGGATAAGTTTTTTT
CTTCATCTAGATATTCTCCATATGAAGAAGTAGGTCCTGGATTGCAGAGGAAGATAGTGGGAATTCCACCTTTAATTTGA
ATGGGTTTCCCGTATTTTGTGTTGCTCTGCCAGTCCCTTTGGGCCCCCATGAATTCTTTAAAGTGCTTTAAATAATGCGG
GTCTACGTCATCAATGACGTTGTACCACGCATCATTTGAAAATATTTTAGGGCTAAGATCGAGATGTCCACACAAATAAT
TGTGTGGACCTAACGATCGTGCCCACATTGTTTTTCCGGTACGACTATCTCCCTCGATTACAATACTATCAGGTCTCCAT
GGCCGCGCAGCGGAAGACATGACGTTCTCGGACACCCATATTTCAAGTTCCTCTGGAACTTGATTAAAAGAAGAAGATAA
AAAAGGAGAAATATAAGGAGCTGGAGGCTCTTGAAAAATTCTATCTAAATTACTATTTAAATTATGAAATTGTAAAACGT
AATCTTTGGGGGCTAGTTCCCTAATGACTCTAAGAGCTTCCGACTTACTTCCTGCGTTAATAGCTGTTGCGTAAGCATCG
TTTGCAGAATGTTGTCCCCCCCTTGCAGATCTTCCATCGATCTGAAACTCTCCCCAATCGATGGTGTCTCCATCCTTATC
GATGTAGGATTTGACATCAGATGATGATTTAGCTCCCTGAATGTTTGGATGGAAATGTGTTGATCTACTTGGGGATACCA
GGTCGAAGAATCTGTTATTTGTGCACTGGTACTTTCCTTCGAACTGAACAAGGGCATGCAGATGAGGTTCCCCATTTTCG
TGAAGCTCTCTGCAAATTTTAATG-------------TATAATTTATTTACAGGAGTTTCGAGGGTTTGTAGTTGGGAAA
GTGCTTCAGATAAGGAAAGAGAACATTGGGGATAAGTAAGGAAATAATTTTTGGCATTTATTTTAAAACGCTTTGGAGG-
AGCCATTTGGTCAATGTACCCCGATTGACTTGGATTTCATTTA-TCCCTTCAA-TCGGTGTAATGGGGTACAATATATAC
TT-GTACTCCA-AATGGCAATTTGGTAATTATGCAAAAGTAAATTGCAATTCAAAATTCAAAAATGAAAAATCAAATCAT
TAAAGCGGCCATCCGTATAATATT-------
>gi|219965968|emb|FM212660.1| Tomato yellow leaf curl Mali virus complete genome
ACCGGATGGCCGCGCCCTTCCT--TTATG--TGGTCCCCA-CGTGTGTCCTATAGACGTCACTATCAACCAATCAAATTG
CATCCTCAAACGTTAAATAATCGTTCATTTGTCTTTATATACTTGGTCTCCAAG-TTTATTGTCATATAATATGTGGGAT
CCACTCCTAAATGAATTTCCTGAATCTGTTCACGGATTTCGTTGTATGTTAGCTATTAAATATTTGCAGGCCGTTGAAGA
AACGTATGAGCCCAATACTTTGGGCCACGATTTAATTAGGGATCTTATATCTGTTGTAAGGGCCCGTGACTATGTCGAAG
CGACCCGGCGATATAATCATTTCCACGCCCGTCTCGAAGGTTCGCCGAAGGCTGAACTTCGACAGCCCATACAGCAGCCG
TGCTGCTGCCCCCATTGTCCAAGGCATAAACAAGCGACGGTCATGGACGTACAGGCCCATGTACCGAAAGCCCAGAATAT
ACAGAATGTATCGAAGCCCTGATGTTCCCCGTGGATGTGAAGGCCCATGTAAGGTCCAATCGTATGAGCAACGGGATGAC
ATTAAGCATACTGGTATTGTTCGTTGTGTTAGCGATGTTACTCGTGGTTCCGGTATTACCCACAGAGTGGGTAAGAGGTT
CTGCGTTAAGTCCATATACTTTTTAGGTAAAGTCTGGATGGATGAAAATATCAAAAAGCAGAACCATACTAATCAAGTCA
TGTTCTTCTTGGTCCGTGATAGAAGGCCCTATGGAAACAGCCCAATGGATTTTGGACAGGTTTTTAATATGTTCGATAAT
GAGCCCAGTACCGCAACAGTGAAGAATGATCTCAGGGATAGGTTTCAAGTGATGAGGAAATTTCATGCTACCGTGATTGG
TGGTCCGTCTGGTATGAAGGAACAGGCTTTAGTTAAGAGATTCTTTAGAATTAACAGTCATGTAACTTATAATCA-----
-TCAGGAGGCAGCTAAGTACGAGAATCATACTGAAAACGCCTTGTTATTGTATATGGCATGTACGCATGCCTCTAACCCA
GTGTATGCAACTATGAAAATACGCATATATTTCTATGATTCAATATCAAATTAATAAAAATTATATTTTATATCATGGGT
TTCTGTTACATCTATTGTCTTAT-CAAATACATCGTATAATACATTATCAACTGCTCTAATTACATTATTAATGGAAATT
ACACCTAGACTATCTAAATACTTAAGAACTTGATATCTAAATACTCTTAAGAAACGACCAGTCTGAGGCCGTAAGGTCGT
CCAGATTCTGAAGTTGAGAAAACATTTGTGAATCCCCAGTACCTTCCTGATGTTGTGATTGAACCGGATCTGTATTGAAA
TGATGTCGTGATCCATGTTGAATGGCCTCTGGCTGTGGTCTGTTATCTTGAAATAAAGGGGATTGTTTATCTCCCAGATA
AAAACGCCATTCTCTGCTTGATGAGCAGTGATGAGTTCCCCTGTGCGTAAATCCATAGTTGATGCAGTTGATGTGGAGAT
AGTATGAGCAGCCACAGTCTAGGTCTACACGCTTACGCCTGATTGGTTTCTTCTTGGCTATCTTGTGTTGGACCTTGATT
GGTACTTGAGAACAATGGCTTGTAGAGGGTGATGAAGGTTGCATTCTTGAGAGCCCAATTTTTCAAGGATAAGTTTTTTT
CTTCATCTAGATATTCTCCATATGAAGAAGTAGGTCCTGGATTGCAGAGGAAGATAGTGGGAATTCCACCTTTAATTTGA
ATGGGTTTCCCGTATTTTGTGTTGCTCTGCCAGTCCCTTTGGGCCCCCATGAATTCTTTAAAGTGCTTTAAATAATGCGG
GTCTACGTCATCAATGACGTTGTACCACGCATCATTTGAAAATATTTTAGGGCTAAGATCGAGATGTCCACACAAATAAT
TGTGTGGACCTAACGATCGTGCCCACATTGTTTTTCCGGTACGACTATCTCCCTCGATTACAATACTATCAGGTCTCCAT
GGCCGCGCAGCGGAAGACATGACGTTCTCGGACACCCATATTTCAAGTTCCTCTGGAACTTGATTAAAAGAAGAAGATAA
AAAAGGAGAAATATAAGGAGCTGGAGGCTCTTGAAAAATTCTATCTAAATTACTATTTAAATTATGAAATTGTAAAACGT
AATCTTTGGGGGCTAGTTCCCTAATGACTCTAAGAGCTTCCGACTTACTTCCTGCGTTAATAGCTGTTGCGTAAGCATCG
TTTGCAGATTGTTGTCCCCCCCTTGCAGATCTTCCATCGATCTGAAACTCTCCCCAATCGATGGTGTCTCCATCCTTATC
GATGTAGGATTTGACATCAGATGATGATTTAGCTCCCTGAATGTTTGGATGGAAATGTGTTGATCTACTTGGGGATACCA
GGTCGAAGAATCTGTTATTTGTGCACTGGTACTTTCCTTCGAACTGAACAAGGGCATGCAGATGAGGTTCCCCATTTTCG
TGAAGCTCTCTGCAAATTTTAATG-------------TATAATTTATTTACAGGAGTTTCGAGGGTTTGTAGTTGGGAAA
GTGCTTCAGATAAGGAAAGAGAACATTGGGGATAAGTAAGGAAATAATTTTTGGCATTTATTTTAAAACGCTTTGGAGG-
AGCCATTTGGTCAATGTACCCCGATTGACTTGGATTTCATTTA-TCCCTGTAA-TCGGTGTAATGGGGTACAATATATAC
TT-GTACTCCA-AATGGCAATTTGGTAATTATGCAAAAGTAAATTGCAATTCAAAATTCAAAAATGAAAAATCAAATCAT
TAAAGCGGCCATCCGTATAATATT-------
>gi|194410932|gb|EU847740.1| Tomato yellow leaf curl Mali virus clone GHK2 segment A
ACCGGATGGCCGCGCCCTTCCTTTTGTTG-----TCCCTA-CTTGGTTCCTATAGACGTCACTATCATCCAATCAAATTG
CATCCTCAAACGTTAGATAAGTGTTTATTTGTCTTTATATACTTGGTCTCCAAG-TTTTTTGTCATGTAATATGTGGGAT
CCACTCTTAAATGAATTTCCTGAATCTGTTCACGGATTTCGTTGTATGTTAGCTATTAAATATTTGCAGGCCGTTGAGGA
AACATATGAGCCCAATACTTTGGGCCACGATCTAATTAGGGATCTTATATCTGTTGTAAGGGCCCGTGACTATGTTGAAG
CGAACCGGCGATATAATCATTTCCACACCCGCCTCGAAGGTTCGCCGAAGGCTGAACTTCGACAGCCCATACAGCAGCCG
TGCTGCTGCCCCCATTGTCCAAGGCATAAACAAGCGACGGTCATGGACGTACAGGCCCATGTATCGAAAGCCCAGAATAT
ACAGAATGTATCGAAGCCCTGATGTTCCCCGTGGATGTGAAGGCCCATGTAAGGTCCAATCTTATGAGCAACGGGATGAC
ATTAAGCATACTGGTATTGTTCGTTGTGTTAGTGATGTTACTCGTGGTTCTGGTATTACCCACAGAGTGGGTAAGAGGTT
CTGTGTTAAGTCCATATATTTTTTAGGTAAGGTCTGGATGGACGAAAATATCAAGAAGCAGAACCATACTAATCAAATCA
TGTTCTTCTTGGTCCGTGATAGAAGGCCCTATGGAAACAGCCCAATGGATTTTGGACAGGTTTTTAATATGTTCGATAAT
GAGCCGAGTACCGCAACAGTGAAGAATGATCTCCGGGATAGGTTTCAAGTGATGAGGAAATTTCATGCTACCGTTATTGG
TGGGCCTTCTGGAATGAAGGAACAGGCTTTAGTTAAGAGATTCTTTAGAGTTAACAGTCATGTAACTTATAATCA-----
-TCAGGAGGCAGCCAAGTATGAGAATCATACTGAAAACGCCTTGTTATTGTATATGGCATGTACGCATGCCTCTAATCCA
GTGTATGCAACTATGAAAATACGCATCTACTTCTATGATTCAATATCAAATTAATAAAAATTATACTTTATATCATGGGT
TTCTGTTACATCTATTGTCTTTT-CAAGTACATCATATAATACATGATCAACTGCTCTAATTACATTGTTAATGGAAATT
ACACCTAAATTATTTAAATATTTAAGAACTTGATATCTAAATATTCTTAAGAAACGACCAGTCTGAGGCCGTAAGGTCGT
CCAGATTCTGAAGTTGAGAAAACATTTGTGAATCCCCAGTACCTTCCTGATGTTGTGATTGAATCGGATCTGTATTGAAA
TGATGTCGTGATCCATGTTGAATGGCCTCTGGTTGTGGTCTGTTATCTTGAAATAAAGGGGATTGTTTATCTCCCAGATA
AAAACGCCATTCTCTGCTTGAGGAGCAGTGATGAGTTCCCCTGTGCGTAAATCCATGGTTGATGCAGTTGATGTGGAGAT
AGTATGAGCAGCCACAGTCTAGGTCTACACGCTTACGCCTGATTGGTTTCTTCTTGGCTATCTTGTGTTGGACCTTGATT
GGCACTTGAGAACAGTGGCTTGTAGATGGTGATGAATGTTGCATTCTTGAGAGCCCAGTTTTTTAACGACAGGTTTTTTT
CTTCATCTAGATATTCTTTATACGATGAAGTAGGTCCTGGATTGCAGAGGAAAATAGTGGGAATTCCACCTTTAATTTGA
ATGGGTTTCCCGTATTTTGTGTTGCTTTGCCAGTCCCTTTGGGCCCCCATGAATTCTTTAAAGTGCTTTAAATAATGCGG
GTCTACGTCATCAATGACGTTGTACCACGCATCATTTGAAAATATCTTAGGGCTGAGATCGAGATGTCCACACAAATAAT
TGTGTGGACCTAACGATCGTGCCCACATTGTTTTTCCGGTACGACTATCACCCTCGATTACAATACTATCAGGTCTCCAT
GGCCGCGCAGCGGAAGACATGACGTTCTCGGACACCCATACTTCAAGTTCCTCTGGAACTTGATTAAAAGAAGAAGATAA
AAAAGGTGAAATATAAGGAGCTGGAGGCTCCTGAAAAATTCTATCTAAATTATTATTTAAATTATGAAATTGTAAAACGT
AATCTTTGGGGGCTAGTTCCCTAATGACTCTAAGAGCTTCCGACTTACTTCCTGAGTTAATAGCTGCTGCGTAAGCATCG
TTTGCAGATTGTTGTCCCCCCCTTGCAGACCTTCCATCGATCTGAAACTCTCCCCAATCGATGGTGTCTCCATCCTTATC
GATGTAGGACTTGACATCAGATGATGATTTAGCTCCCTGAATGTTTGGATGGAAATGTGTTGATCTACTTGGGGATACCA
GGTCGAAGAATCTGTTATTTGTGCACTGGTACTTTCCTTCGAACTGAATAAGGGTATGCAAATGAGGTTCCCCATTTTCG
TGAAGCTCTCTGCAAATTTTAATG-------------TATAATTTATTTACAGGAGTTTCTAGGGTTTGTAGTTGGGAAA
GGGCTTCAGATAACGAAAGAGAACACTGGGGATAAGTAAGGAAATAATTTTTGGCATTTATTTTAAAACGCTTTGGGGG-
AGCCATTTGGTCAATGTACCCCGATTGACTTGGATTTCATTTGGCACCTGCAA-TCGGTGTAATGGGGTACAATATATAC
TT-GTACCCCA-AATGGCAATTTAGTAATTTTGCAAATATATATTGTAATTAAAAATACAAAATTCAAAAATGAAATCAT
TAAAGCGGCCATCCG-ATAATATT-------
>gi|86277290|gb|DQ358913.1| Tomato yellow leaf curl Mali virus-[Ethiopia] segment DNA-A
ACCGGATGGCCGCGCCCTTTCTTTTTTTG--TTGTCCCCA-CGTGGGTCCCACACACGTCGCTATCAACCAATCAAATTG
CAGCCTCAAACGTTAGATAATTGTTCATTTGTCTTTATATACTTGGTCCCCAAG-TTTTATTTCCTGCAATATGTGGGAC
CCACTTCTCAATGAATTTCCTGAATCCGTTCACGGATTTCGTTGTATGTTAGCTATTAAATATTTGCAGGCCGTTGAGGA
AACGTACGAGCCCAACACCTTGGGCCACGATTTAATTAGGGATCTTATATCTGTTGTAAGGGCTCGTGACTATGTCGAAG
CGACCCGGCGATATAATCATTTCCACGCCCGTCTCGAAGGTTCGCCGAAGGCTGAACTTCGACAGCCCATACAGCAGCCG
TGCTGCTGCCCCCATTGTCCAAGGCACAAACAGGCGCCGATCATGGACGTACAGGCCCATGTACCGAAAGCCCAGAATAT
ACAGAATGTATCGAAGCCCTGATGTTCCTCGTGGATGTGAAGGTCCATGTAAGGTCCAGTCTTATGAGCAACGGGATGAT
ATTAAGCATACTGGCATTGTTCGTTGTGTGAGTGATATTACTCGTGGAACTGGTATTACCCACAGAGTGGGTAAGAGGTT
TTGTGTTAAGTCCATATATTTCTTAGGTAAGGTCTGGATGGATGATAACATCAAGAAGCAGAACCACACCAATCAGGTCA
TGTTCTTCTTGGTTCGTGATAGAAGGCCCTATGGAAATAGCCCAATGGATTTTGGACAGGTTTTTAATATGTTTGATAAT
GAGCCCAGTACCGCAACCGTGAAGAATGATTTTAGGGATAGGTTTCAAGTGATTAGGAAATTTCATGCTACTGTTATTGG
TGGTCCTTCTGGAATGAAGGAACAGGCTTTAGTTAAGAGATTTTTTAGGATCAATTGTCATGTAACGTATAATCA-----
-TCAGGAGGCAGCCAAGTATGAGAATCATACTGAAAACGCCTTGTTGTTGTATATGGCATGTACGCATGCCTCTAATCCA
GTGTACGCAACTATGAAAATACGCATCTATTTCTATGATTCAATATCAAATTAATAAAATTTATATTTTATTTCATGATT
CTCCGTAACTTGGAGTGTGTTTA-CAAATACATCATACAATACATGATCAGCTGCTCTAATTACATTGTTAAGTGAAATT
ACTCCTAAGTTATCTAAATATTTAAGTACTTGATATCTAAATACTCTTAAGAAACGACCAGTCTGAGGCCGTAAGGTCGT
CCAAATTCGGAAGTTGAGAAAACATTTGTGAATCCCCAGTACCTTCCTGATGTTGTGATTGAATCTTATCTGCATTGAAA
TGATGTCGTTGTTCGTGTTGAATGGCCGCTCGTCGTGGTTGGTTATTTTGAAATAGAGGGGATTGTTTATCTCCCAGATA
AAAACGCCATTCTCTGCTTGAAGAGCAGTGATGAGTTCCCCTGTGCGTAAATCCATGGTCGATGCAGTTGATATCGAGAT
AGTATGTGCAGCCACAGTCTAGGTCGACACGCCTACGCCTGATTGGTTTCTTCTTGGCTATCTTGTGCTGGACCTTGATT
GGTACTTGAGAACAGTGGCTCGTAGAGGGTGATGAAGGTTGCATTCTTGAAAGCCCAATTTTTCAAAGATATGTTTTTTT
CCTCGTCTAGATATTCTCTATATGAGGAGGTAGGTCCTGGATTGCAGAGGAAGATAGTGGGAATTCCCCCTTTAATTTGA
ATGGGCTTCCCGTACTTTGTGTTGCTTTGCCAGTCCCTCTGGGCCCCCATGAATTCTTTAAAGTGCTTTAAATAATGCGG
GTCTACGTCATCAATGACGTTGTACCACGCATCATTACTGTACACCTTTGGGCTTAGGTCCAAATGTCCACATAAATAAT
TATGTGGTCCTAGAGACCTGGCCCACATCGTCTTGCCGGTCCGACTATCACCCTCGATGACAATACTATTAGGTCTCCAT
GGCCGCGCAGCGGAAGGCATGGCGTTCTCGGACACCCAGACTTCAAGTTCTTCAGGAACTTGATTAAAAGAAGAAGATAA
AAAAGGAGAAATATAGGGAGCCAGAGGCTCCTGAAAAATCCTATCTAAATTACTATTTAAATTATGAAATTGTAAAATAT
AGTCTTTGGGGGCTAGTTCCCTAATGACTCTAAGAGCCTCTGACTTACTGCCTGAGTTAAGTGCTGCGGCGTAAGCGTCG
TTGGCTGATTGCTGACCCCCTCTTGCAGATCGTCCGTCGATCTGAAACTCGCCCCAGTCGATGGTGTCTCCATCTTTATC
GATGTAGGATTTGACATCAGATGAGGATTTAGCTCCCTGAATGTTTGGATGGAAATGTGATGATCTGGTTGGGGATACCA
GGTCGAAGAATCTGTTATTCGTGCACTGGTACTTGCCTTCGAACTGAACAAGGGCATGCAGATGAGGTTCCCCATTTTCG
TGAAACTCTCTGCAAATTTTAATG-------------TATAATTTTTTTACAGGAGTTTCGAGGGTTTGTAGTTGGGAAA
GTGCTTCAGATATTGAAAGAGAACACTGGGGATAAGTAAGGAAATAATTTTTGGCATTTATTTTAAAACGCTTTGGGGG-
AGCCATTTGGTCAATGTACCCCGATTGACTTGGATTTC-ATTTGGCACCTGCAATCGGTGTAATGGGGTACAATATATAC
TT-GTACCCCT-AATGGCAATTTGGTAAT-----------AACTCCATACCTTTAATTTAAAATTCAAAAATCAAATCAT
TAAAGCGGCCATCCGTCTAATATT-------
>gi|40737887|gb|AY502934.1| Tomato yellow leaf curl Mali virus
ACCGGATGGCCGCGCCCTTCCTTTT--TG--TGGTCCCCC-TT-GGGTCCTATAGACGTCACTATCAACCAATCAAATTG
CATCCTTAAACGTTAGATAAGTGTTTATTTGTCTTTATATACTTGGTCTCCAAGTTTTTTTGTCATGTAATATGTGGGAT
CCACTCCTAAATGAATTTCCTGAATCTGTTCACGGATTTCGTTGTATGTTAGCTATTAAATATTTGCAGGCCGTTGAAGA
AACGTATGAGCCCAATACTTTGGGCCACGATTTAATTAGGGATCTTATATCTGTTGTAAGGGCCCGTGACTATGTCGAAG
CGACCCGGCGATATAATCATTTCCACGCCCGTCTCGAAGGTTCGCCGAAGGCTGAACTTCGACAGCCCATACAGCAGCCG
TGCTGCTGCCCCCATTGTCCAAGGCATAAACAAGCGACGGTCATGGACGTACAGGCCCATGTACCGAAAGCCCAGAATAT
ACAGAATGTATCGAAGCCCTGATGTTCCCCGTGGATGTGAAGGCCCATGTAAGGTCCAATCTTATGAGCAACGGGATGAC
ATTAAGCATACTGGTGTTGTTCGTTGTGTTAGTGATGTTACTCGTGGTTCCGGTATTACCCACAGAGTGGGTAAGAGGTT
TTGTGTTAAGTCCATATATTTTTTAGGTAAGGTCTGGATGGACGAAAATATCAAAAAGCAGAACCATACTAATCAAGTCA
TGTTCTTCTTGGTCCGTGATAGGAGGCCCTATGGAAACAGCCCAATGGATTTTGGACAGGTTTTTAATATGTTCGACAAT
GAGCCGAGTACCGCAACCGTGAAGAATGATCTCAGGGATAGGTTTCAAGTGATGAGGAAATTTCATGCTACCGTTATTGG
TGGTCCTTCTGGTATGAAGGAACAGGCTTTAGTTAAGAGATTCTTTAAAATTAACAGTCATGTAACTTATAATCA-----
-TCAGGAGGCAGCTAAGTACGAGAATCATACTGAAAACGCCTTGTTATTGTATATGGCATGTACGCATGCCTCTAATCCA
GTGTATGCAACTATGAAAATACGCATCTATTTCTATGATTCAATATCAAATTAATAAAAATTATATTTTATATCATGGGT
TTCTGTTACATCTATTGTCTGTT-CAAGTACATCATATAATACATGATCAACTGCTCTAATTACATTATTAATGGAAATT
ACACCTACATTATTTAAATATTTAAGAATTTGATATCTAAATACTCTTAAGAAACGACCAGTCTGAGGCCGTAAGGTCGT
CCAGATTCTGAAGTTGAGAAAACATTTGTGAATCCCCAGTACCTTCCTGATGTTGTGATTGAATCGGATCTGTATTGAAA
TGATGTCGTGATCCATGTTGAATGGCCTCTGGTTGTGGTCTGTTATCTTGAAATAAAGGGGATTGTTTATCTCCCAGATA
AAAACGCCATTCTCTGCTTGAGGAGCAGTGATGAGTTCCCCTGTGCGTAAATCCATGGTTGATGCAGTTGATGTGTAGAT
AGTATGAGCAGCCACAGTCTAGGTCTACACGCTTACGCCTGATTGGTTTCTTCTTGGCTATCTTGTGTTGCACTTTGATT
GGTACTTGAGAACAATGGCTTGTAGAGGGTGATGAAGGTTGCATTCTTGAGAGCCCAATTTTTCAATGACAGGTTTTTTT
CTTCATCTAGATATTCTCTATATGATGAAGTAGGTCCTTGATTGCAGAGGAAGATAGTGGGAATTCCACCTTTAATTTGA
ATGGGTTTCCCGTATTTTGTGTTACTCTGCCAGTCCCTTTGGGCCCCCATGAATTCTTTAAAGTGCTTTAAATAATGCGG
GTCTACGTCATCAATGACGTTATACCACGCATCATTTGAAAATATCTTAGGGCTGAGATCGAGATGTCCACACAAATAAT
TGTGTGGACCTAACGATCGTGCCCACATTGTTTTTCCGGTACGACTATCACCCTCGATTACAATACTATCAGGTCTCCAT
GGCCGCGCAGCGGAAGACATGACGTTCTCGGACACCCATACTTCAAGTTCCTCTGGAACTTGATTAAACGAAGAAGACAA
AAAAGGAGAAATATAAGGAGCTGGAGGCTCCTGAAAAATTCTATCTAAATTACTATTTAAATTATGAAATTGTAAAACAT
AATCTTTGGGGGCTAGTTCCTTAATGACTCTAAGAGCTTCCGACTTACTTCCTGAGTTAAGAGCTGCTGCGTAAGCATCG
TTTGCTGATTGTTGTCCCCCCCTTGCAGACCTTCCATCGATCTGAAACTCTCCCCAATCGATGGTGTCTCCATCCTTGTC
GATGTAGGACTTGACATCAGATGATGATTTAGCTCCCTGAATGTTTGGATGGAAATGTGTTGATCTACTTGGGGATACCA
GGTCGAAGAATCTGTTATTTGTGCACTGGTATTTTCCTTTGAACTGAACAAGGGCATGCAGATGAGGTTCCCCATTTTCG
TGAAGCTCTCTGCAAATTTTAATG-------------TATAATTTATTTACAGGTGTTTCTAGGGTTTGTAGTTGGGAAA
GGGCTTCAGTTAATGAAAGAGAACACTGGGGATAAGTAAGGAAATAATTTTTGGCATTTATTTTAAAACGCTTTGGGGG-
AGCCATTTGGTCAATGTACCCCGATTGACTTGGATTTC-ATTTGGCACCTGTAAACGGTGTAATGGGGTACAATATATAC
TT-GTACTCCA-AATGGCAATTTAGTAATTTTGTAAAAGTATATTGCAATTTTAAATTCAAAATTCGAAAATCAAATCAT
TAAAGCGGCCATCCGTATAATATT-------
>gi|192337511|gb|EU635776.1| Tomato yellow leaf curl virus isolate Kahnooj
ACCGGATGGCCGCGCC---------------------CCG-CGTGGGTCCCACACACGTCGTTATCATCCAATCAAATTG
ATGACTGAAACGTTAGATAATTGGTTATTTGTCCTTATAAACTTAGTCCCCAAG-TTTGCTGTCTTGCAATATGTGGGAT
CCACTTCTTAATGAATTTCCTGAATCCGTTCACGGATTTCGTTGTATGTTAGCTATTAAATATTTGCAGGCCGTTGAGGA
AACGTATGAGCCCAACACTTTGGGCCACGATTTAATTAGGGATCTTATATCTGTTGTAAGGGCTCGTGACTATGTCGAAG
CGACCCGGCGATATAATCATTTCCACGCCCGTTTCGAAGGTTCGCCGAAGGCTGAACTTCGACAGCCCCTACAGCAGCCG
TGCTGCTGCCCCCATTGTCCAAGGCATAAACAAGCGACGGTCATGGACGTACAGGCCCATGTACCGAAAGCCCAGAATAT
ACAGAATGTATCGAAGCCCTGATGTTCCCCGTGGATGTGAAGGGCCATGCAAAGTCCAGTCTTATGAGCAACGTGATGAT
ATTAAGCATACTGGTATTGTTCGTTGTGTTAGTGATGTTACTCGTGGATCTGGAATTACTCACAGAGTGGGTAAGAGGTT
CTGTGTTAAATCGATATATTTTTTAGGTAAAGTCTGGATGGATGAAAATATCAAGAAGCAGAATCATACTAATCAGGTCA
TGTTCTTCTTGGTCCGTGATAGAAGGCCTTATGGAAGCAGCCCAATGGATTTTGGACAGGTTTTTAATATGTTCGATAAT
GAGCCCAGTACCGCAACCGTGAAGAATGATTTGCGGGATAGGTTTCAAGTGATGAGGAAATTTCATGCTACAGTTATTGG
TGGGCCCTCTGGAATGAAGGAACAGGCATTAGTTAAGAGATTTTTTAGAATTAACAGTCATGTAACTTATAATCA-----
-TCAGGAGGCAGCCAAGTATGAGAACCATACTGAGAACGCCTTGTTATTGTATATGGCATGTACACATGCCTCTAATCCA
GTGTATGCAACTATGAAAATACGCATCTATTTCTATGATTCAATATCAAATTAATAAAATTTATATTTTATATCATGACT
TTCTGTTACATTTATTGTGTTTT-CAAGTACATCATACAATACATGATCAACTGCTCTGATTACATTGTTTATGGAAATT
ACACCAAGACTATCTAAATACTTAAGAACTTGATATCTAAATACTCTTAAGAAACGACCAGTCTGAGGCTGTAATGTCGT
CCAGATTCGGAAGTTGAGAAAACATTTGTGAATCCCCAGTACCTTCCTTATGTTGTGGTTGAATCTTATCTGAATGGAAA
TGATGTCGTGGCTCATTAGAAATGGCCTCTGGCTGTGTTCTGTTATCTTGAAATAGAGGGGATTGTATATCTCCCAGATA
AAAACGCCATTCTCTGCTTGAGGAGCAGTGATGAGTTCCCCTGTGCGTGAATCCATGATTATTGCAGTTGAGGTGGAGGT
AGTATGAGCAACCGCAGTCTAGGTCTACACGCTTACGCCTTATTGGTCTCTTCTTGGATATCTTGTGTTGGACCTTGATT
GGTACTTGAGAACAGTGGCTCGTGGAGGGTGACGAAGGTTGCATTCTTGAGAGCCCAATTTTTCAAGGATATGTTTTTTT
CTTCGTCTAGATATTCCTTATATGAGGATGTAGGTCCTGGATTGCAGAGGAAGATAGTGGGAATTCCCCCTTTAATTTGA
ATGGGCTTCCCGTACTTTGTGTTGCTTTGCCAGTCCCTCTGGGCCCCCATGAATTCCTTGAAGTGCTTTAAATAATGCGG
GTCTACGTCATCAATGACGTTATACCACGCATCATTACTGTACACCTTTGGGCTTAGGTCTAGATGTCCACATAAATAAT
TATGTGGGCCTAGAGACCTGGCCCACATTGTTTTGCCGGTTCTGCTATCACCCTCGATGACAATACTGTTAGGTCTCCAC
GGCCGCGCAGCGGAAGACATGACGTTCTCCGACACCCATACTTCAAGTTCCTCTGGAACTTGATTAAAAGAAGAAGACAA
AAAGGGAGAAATATAAGGAGCCGGAGGCTCCTGAAAAATCCTATCTAAATTACTATTTAAATTATGAAATTGCAAAATAT
AATCTCTGGGGGCTAATTCCCTAAGAACTCTAAGAGCCTCTGCCTTACTTCCAGAGTTAATTGCTGCGGCGTAAGCGTCG
TTTGCAGATTGTTGTCCCCCTCTTGCAGACCTTCCATCGATCTGAAACTCTCCCCAGTCGAGGGTGTCTCCCTCCTTGTC
GATGTAAGACTTGACGTCGGAACTGGATTTAGCTCCCTGAATGTTTGGATGGAAATGTGCTGCCCTGCTTGGGGATACCA
AGTCGAAGAATCGCTGATTTTGGCACTTGAATTTCCCCTCGAATTGGATAAGCACATGGAGATGTGGCTCCCCATTCTCG
TGAAGTTCCCTGCAAACTTTGATG-------------TATTTTTTATTTGTTGGGGTTTCTAGGTTTTGTAATTGGGAAA
GTGCCTCTTCTTTTGTTAATGAGCACTGAGGATATGTGAGGAAATAATTTTTGCAATTTATTTGGAAACGCTTAGGGGG-
AGCCATATGGTCAATGAGTACCGATTGACCAAGA--T-----TTACACTTATCCCTGGTATATCGGTACTCAATATATAG
-T-GAGTACCA-AATGGCATTTTGGTAATTTGGTAAAAGTACAATGCAATTTAAAATTCAAAATTCAAAAATCAAATCAG
TAAAGCGGCCATCCGTATAATATT-------
>gi|117582500|gb|EF054894.1| Tomato yellow leaf curl virus-Mild from Jordan
ACCGGATGGCCGCGCCCTTTCTTTTTATG--TGGTCCCCA-TGAGGGTTCCACAGACGTCACTGTCAACCAATCAAATTG
CATCCTCAAACGTTAGATAAGTGTTCATTTGTCTTTATATACTTGGTCCCCAAG-TAGTTTGTCTTGCAATATGTGGGAT
CCACTTGTAAATGAATTTCCTGAATCTGTTCACGGATTTCGTTGTATGTTAGCTATTAAATATCTGCAGTCCGTTGAGGA
AACTTACGAGCCCAATACATTGGGCCACGATTTAATTAGGGATCTTATATCTGTTGTAAGGGCCCGTGACTATGTCGAAG
CGACCAGGCGATATAATCATTTCCACGCCCGTCTCGAAGGTTCGCCGAAGGCTGAACTTCGACAGCCCATACAGCAGCCG
TACTGCTGTCCCCATTGTCCAAGGCACAAACAAGCGACGATCATGGACGTACAGGCCCATGTACCGAAAGCCCAGAATAT
ACAGAATGTATCGAAGCCCTGATGTTCCCCGTGGATGTGAAGGCCCATGTAAAGTCCAATCTTATGAGCAACGGGATGAT
ATTAAGCACACTGGTATTGTTCGTTGTGTTAGTGATGTTACTCGTGGATCTGGAATTACTCACAGAGTGGGTAAGAGGTT
CTGTGTTAAATCGATATATTTTTTAGGTAAAGTCTGGATGGATGAAAATATCAAGAAGCAGAATCACACTAATCAGGTCA
TGTTCTTTTTGGTCCGTGATAGAAGGCCCTATGGAAGCAGCCCAATGGATTTTGGACAGGTTTTTAATATGTTCGATAAT
GAGCCCAGTACCGCAACCGTGAAGAATGATTTGCGTGATAGGTTTCAAGTGATGAGGAAATTTCATGCAACAGTTATTGG
TGGTCCCTCTGGAATGAAGGAACAGGCATTAGTTAAGAGATTTTTTAAAATTAACAGTCATGTAACTTATAATCA-----
-TCAGGAGGCAGCCAAGTACGAGAACCATACTGAAAACGCCTTGTTATTGTATATGGCTTGTACGCATGCCTCTAATCCA
GTGTATGCAACTATGAAAATACGCATCTATTTCTATGATTCAATATCAAATTAATAAAATTTATATTTTATATCATGAGT
TTCTGTTACATCTATTGTGTTTT-CAAGTACATCATACAATACATGATCAACTGCTCTGATTATATTGTTAATTGAAATT
ACACCAATACTATCTAAATACTTAAGAACTTGATGTCTAAATACTCTTAAGAAACGACCAGTCTGAGGCTGTAATGTCGT
CCAAATTCGGAAGTTGAGAAAACATTTGTGAATCCCCAATACCTTCCTGATGTTGTGGTTGAATCTTATCTGAATGGAAA
TGATGTCGTGGTTCATTAGAAATTGCCTCTGGCTGTGATCTGTTATCTTGAAATAGAGGGGATTGTTTATCTCCCAGATA
AAAACGCCATTCTCTGCCTGAGGAGCAGTGATGAGTTCCCCTGTGCGTGAATCCATGATTGTTGCAGTTGAGGTGGAGGT
AGTATGAGCAGCCACAGTCTAGGTCTACACGCTTACGCCTAATTGGTTTCTTCTTGGCTATCTTGTGTTGGACCTTGATT
GATACTTGCGAACAGTGGCTCGTAGAGGGTGATGAAGATTGCATTCTTGAGAGCCCAATTTTTCAAGGATATGTTTTTTT
CTTCGTCTAGATATTCCCTATATGAGGAGGTAGGTCCTGGATTGCAGAGGAAGATAGTGGGAATTCCCCCTTTAATTTGA
ATGGGCTTCCCGTACTTTGTGTTGCTTTGCCAGTCCCTCTGGGCCCCCATGAATTCCTTGTAGTGCTTTAAATAATGCGG
GTCTACGTCATCAATGACGTTGTACCACGCATCATTACTGTACACCTTTGGGCTTAGGTCTAGATGTCCACATAAATAAT
TATGTGGGCCTAGAGACCTGGCCCACATTGTTTTGCCCGTTCTGCTATCACCCTCAATGACAATACTTATGGGTCTCCAT
GGCCGCGCAGCGGAATACACGACGTTCTCGGACACCCATACTTCAAGTTCATCTGGAACTTGATTAAAAGATGAAGATAA
AAAGGGAGAAATATAAGGAGCCGGAGGCTCCTGAAAAATTCTATCTAAATTACTATTTAAATTATGAAACTGTAAAATAT
AAGCTTTTGGTACTAATTCTTTAATGATTCTAAGAGCCTCTGACTTACTGCCTGAGTTAAGAGCTGCGGCGTAAGCGTCA
TTGGCTGACTGCTGACCCCCACGTGCAGATCGTCCGTCGATCTGAAACTCACCCCAGTCGACGGTGTCTCCGTCCTTACC
GACATAAGACTTGACGTCTGAACTGGATTTAGCTCCCTGAATGTTTGGGTGGAAATGTGCTGCCCTGCTTGGGGATACCA
GGTCGAAGAATCTTTGATTTTGGCACTTGAATTTCCCTTCAAATTGGATAAGCACATGGAGATGTGGTTCCCCATTCTCG
TGGAGTTCTCTGCAAACTTTGATG-------------TATTTTTTATTTGTTGGTGTTTCTAGGTTTTTTAATTGGGAAA
GTGCTTCTTCTTTTGTTAAGGAGCAATGAGGATATGTGAGGAAATAATTTTTGCAATTTATTTGGAAGCGCTTAGGAGG-
AGCCATATGGTCAATGAGTACCGATTGACCAAGAT-----TTTTACACTTATCCCTGGTGTATCGGTACTCAATATATAG
-T-GAGTACCG-AATGGCATTTTGGTAATTACATAAAAGTACATTGCAATTCAAAAATCAAAATTCAAAAATCAAATCAT
TAAAGCGGCCATCCGTATAATATT-------
>gi|161318168|gb|EU143745.1| Tomato yellow leaf curl virus-Mild from cucumber
ACCGGATGGCCGCGCCTTTTTCTTTTATG--TGGTCCCCA-CGAGGGTTCCACAGACGTCACTGTCAACCAATCAAATTG
CATCCTCAAACGTTAGATAAGTGTTTATTTGTCTTTATATACTTGGTCCCCAAG-TTTTTTGTCTTGCAATATGTGGGAC
CCACTTCTAAATGAATTTCCTGAATCTGTTCACGGATTTCGTTGTATGTTAGCTATTAAATATTTGCAGTCCGTTGAGGA
AACTTACGAGCCCAATACATTGGGCCACGATTTAATTAGAGATCTTATATCTGTTGTAAGGGCCCGTGACTATGTCGAAG
CGACCAGGCGATATAATCATTTCCACGCCCGTCTCGAAGGTTCGCCGAAGGCTGAACTTCGACAGCCCATACAGCAGCCG
TGCTGCTGTCCCCATTGTCCAAGGCACAAACAAGCGACGATCATGGACGTACAGGCCCATGTACCGAAAGCCCAGAATAT
ACAGAATGTATCGAAGCCCTGATGTTCCCCGTGGATGTGAAGGCCCATGTAAAGTCCAATCTTTTGAGCAACGGGATGAT
ATTAAGCATACTGGTATTGTTCGTTGTGTTAGTGATGTTACTCGTGGATCTGGAATTACTCACAGAGTGGGTAAGAGGTT
CTGTGTTAAATCGATATATTTTTTAGGTAAAGTCTGGATGGATGAAAATATCAAGAAGCAGAATCACACTAATCAGGTCA
TGTTCTTCTTGGTCCGTGATAGAAGGCCCTATGGAAACAGTCCAATGGATTTTGGACAGGTTTTTAATATGTTCGATAAT
GAGCCCAGTACCACAACCGTGAAGAATGATTTGCGGGATAGGTTTCAAGTGATGAGGAAATTTCATGCTACAGTTATTGG
TGGGCCTTCTGGAATGAAGGAACAGGCATTAGTTAAGAGATTTTTTAAAATTAACAGTCATGTAACTTATAATCA-----
-TCAGGAGGCAGCCAAGTACGAGAACCATACTGAAAACGCCTTGTTATTGTATATGGCATGTACGCATGCCTCTAATCCA
GTGTATGCAACTATGAAAATACGCATCTATTTCTATGATTCAATATCAAATTAATAAAATTTATATTTTATATCATGAGT
TTCTGTTACATTTATTGTGTTTT-CAAGTACATCATACAATACATGATCAACTGCTCTGATTACATTATTAATAGAAATT
ACACCAAGACTATCTAAATACTTAAGAACTTGATATCTAAATACTCTTAAGAAACGACCAGTCTGAGGCTGTAATGTCGT
CCAAATTCGGAAGTTGAGAAAACATTTGTGAATCCCCATTACCTTCCTGATGTTGTGGTTGAATCTTATCTGAATGGAAA
TGATGTCGTGGTTCATTAGAAATGGCCTCTGGCTGTGTTCTGTTATCTTGAAATAGAGGGGATTGTTTATCTCCCAGATA
AAAACGCCATTCTCTGCCTGAGGAGCAGTGATGAGTTCCCCTGTGCGTGAATCCATGATTATTGCAGTTGAGATGGAGGT
AGTATGAGCAGCCACAGTCTAGGTCTACACGCTTACGCCTTATTGGTTTCTTCTTGGCTATCTTGTGTTGGACCTTGATT
GATACTTGCGAACAGTGGCTCGTAGAGGGTGACGAAGGTTGCATTCTTGAGAGCCCAATTTTTCAAGGATATATTTTTTT
CTTCGTCTAGATAATCCCTATATGAGGAGGTAGGTCCTGGATTGCAGAGGAAGATAGTGGGAATTCCCCCTTTAATTTGA
ATGGGCTTCCCGTACTTTGTGTTGCTTTGCCAGTCCCTTTGGGCCCCCATGAATTCCTTGAAGTGCTTTAAGTAATGCGG
GTCTACGTCATCAATGACGTTGTACCACGCATCATTATTGTACACCTTTGGGCTTAGGTCTAGATGTCCACATAAATAAT
TATGTGGGCCTAGAGACCTGGCCCACATTGTTTTGCCTGTTCTGCTATCACCCTCAATGACAATACTTATGGGTCTCCAT
GGCCGCGCAGCGGAATACACGACGTTCTCGGACACCCATACTTCAAGCTCATCTGGAACTTGATTAAAAGATGAAGATAA
AAAGGGAGAAATATAAGGAGCCGGAGGCTCCTGAAAAATTCTATCTAAATTACTATTTAAATTATGAAACTGTAAAATAT
AATCTTTCGGTACTAATTCTTTAATGATTCTAAGAGCCTCTGACTTACTGCCTGAGTTAAGAGCTGCGGCGTAAGCGTCA
TTGGCTGACTGCTGACCCCCACGTGCAGATCGTCCGTCGATCTGAAACTCACCCCAGTCGACGGTGTCTCCGTCCTTATC
GACATAAGACTTGACGTCTGAACTGGATTTAGCTCCCTGAATGTTTGGATGGAAATGTGCTGCCCTGCTTGGGGATACCA
GGTCGAAGAATCGCTGATTTTGGCATTTGAATTTCCCTTCAAATTGGATAAGCACATGGAGATGTGGTTCCCCATTCTCG
TGGAGTTCTCTGCAAACTTTGATG-------------TATTTTTTATTTGTTGGGGTTTCTAGGTTTTTTAATTGGGAAA
GTGCTTCTTCTTTTGTTAAGGAGCAATGAGGATATGTGAGGAAATAATTTTTGCAATTTATTTGGAAGCGCTTAGGAGG-
AGCCATATGGTCAATGAGTACCGATTGACCAAGATTT-----TTACACTTATCCCTGGTGTATCGGTACTCAACATATAG
-T-GAGTACCA-AATGGCATTTTGGTAATAACATAAAAGTACATTGCAATTCAAAATTCAAAATTAAAAAATCAAATCAT
TAAAGCGGCCATCCGTATAATATT-------
>gi|121277165|gb|EF158044.1| Tomato yellow leaf curl virus-Mild
ACCGGATGGCCGCGCCTTTTCCTTTTATG--TGGTCCCCA-CGAGGGTTTCACAGACGTCACTGTCAACCAATCAAATTG
CATCCTCAAACGTTAGATAAGTGTTCATTTGTCTTTATATACTTGGTCCCCAAG-TATTTTGTCTTGCAATATGTGGGAC
CCACTTCTAAATGAATTTCCTGAATCTGTTCACGGATTTCGTTGTATGTTAGCTATTAAATATTTGCAGTCCGTTGAGGA
AACTTACGAGCCCAATACATTGGGCCACGATTTAATTAGGGATCTTATATCTGTTGTAAGGGCCCGTGACTATGTCGAAG
CGACCAGGCGATATAATCATTTCCACGCCCGTCTCGAAGGTTCGCCGAAGGCTGAACTTCGACAGCCCATACAGCAGCCG
TGCTGCTGTCCCCATTGTCCAAGGCACAAACAAGCGACGATCATGGACGTACAGGCCCATGTACCGAAAGCCCAGAATAT
ACAGAATGTATCGAAGCCCTGATGTTCCCCGTGGATGTGAAGGCCCATGTAAAGTCCAGTCTTATGAGCAACGGGATGAT
ATTAAGCACACTGGTATTGTTCGTTGTGTTAGTGATGTTACTCGTGGATCTGGAATTACTCACAGAGTGGGTAAGAGGTT
CTGTGTTAAGTCGATATATTTTTTAGGTAAAGTCTGGATGGATGAAAATATTAAGAAGCAGAATCACACTAATCAGGTCA
TGTTCTTCTTGGTCCGTGATAGAAGGCCCTATGGAAGCAGCCCAATGGATTTTGGACAGGTTTTTAATATGTTCGATAAT
GAGCCCAGTACCGCAACCGTGAAGAATGATTTGCGTGATAGGTTTCAAGTGATGAGGAAATTTCATGTTACAGTTATTGG
TGGGCCCTCTGGAATGAAGGAACAGGCATTAGTTAAGAGATTTTTTAAGATTAACAGTCATGTAACTTATAATCA-----
-TCAGGAGGCAGCCAAGTACGAGAACCATACTGAAAACGCCTTGTTATTGTATATGGCATGTACGCATGCCTCTAATCCA
GTGTATGCAACTATGAAAATACCCATCTATTTCTATGATTCAATATCTAATTAATAAAATTTATATTTTATATCATGAGT
TTCTGTTACATTTATTGTGTTTT-CAAGTACATCATACAATACATGATCAACTGCTCTGATTACATTGTTAATGGAAATT
ACACCAAGACTATCTAAATACTTAAGAACTTGATATCTAAATACTTTTAAGAAACGGCCAGTCTGAGGCTGTAATGTCGT
CCAAATTCGGAAGTTGAGAAAACATTTGTGAATCCCCATTACCTTCCAGATGTTGTGGTTGAATCTTATTTGAATGGAAA
TGATGTCGTGGTTCATTAGAAATGGCCTCTGGCTGTGTTCTGTTATCTTGAAATAGAGGGGATTGTTTATCTCCCAGATA
AAAACGCCATTCTCTGCCTGAGGAGCAGTGATGAGTTCCCCTGTGCGTGAATCCATGATTATTGCAGTTGAGATGGAGGT
AGTATGAGCAGCCACAGTCTAGGTCTACACGCTTACGCCTTATTGGTTTCTTCTTGGCTATCTTGTGTTGGACCTTGATT
GATACTTGCGAACAGTGGCTCGTAGAGGGTGACGAAGGTTGCATTCTTGAGAGCCCAATTTTTCAAGGATATATTTTTTT
CTTGGTCTAGATATTCCCTATATGAGGAGGTAGGTCCTGGATGGCAGAGGAAGATAGTGGGAATTCCCCCTTTAATTTGA
ATGGGCTTCCCGTACTTTGTGTTGCTTTGCCAGTCCCTTTGGGCCCCCATGAATTCCTTGAAGTGCTTTAAGTAATGCGA
GTGTACGTCATCAATGACGTTGTACCACGCATCATTACTGTACACCTTTGGGCTTAGGTCTAGATGTCCACATAAATAAT
TATGTGGGCCTAGAGACCTGGCCCACATTGTTTTGCCTGTTCTGCTATCACCCTCAATGACAATAGTTAAGGGTCTCCAT
GGCCGCGCAGCGGAATACACGACGTTCTCGGACACCCATACTTCAAGTTCATCTGGAACTTGATTAAAAGATGAAGATAG
AAAGGGAGAAATATAAGGAGCCGGAGGCTCCTGAAAAATTCTATCTAAATTACTATTTAAATTATGAAACTGTAAAATAT
AATCTTTCGGTACTAATTCTTTAATGATTCTAAGAGCCTCTGACTTACTGCCTGAGTTAAGAGCTGCGGCGTAAGCGTCA
TTGGCTGACTGCTGACCCCCACGTGCAGATCGTCCGTCGATCTGAAACTCACCCCAGTCGACGGTGTCTCCGTCCTTATC
GACATAAGACTTGACGTCTGAACTGGATTTAGCTCCCTGAATGTTTGGATGGAAATGTGCTGCCCTGCTTGGGGATACCA
GGTCGAAGAATCGCTGATTTTGGCATTTGAATTTCCCTTCAAATTGGATAAGCACATGGAGATGTGGTTCTCCATTCTCG
TGGAGTTCTCTGCAAACTTTGATG-------------TATTTTTTATTTGTTGGGGTTTCTAGGTTTTTTAATTGGGAAA
GTGCTTCTTCTTTTGTTAAGGAGCAATGAGGATATGTGAGGAAATAATTTTTGCAATTTATTTGGAAGCGCTTAGGAGG-
AGCCATATGGTCAATGAGTACCGATTGACCAAGATTT-----TTACACTTATCCCTGGTGTATCGGTACTCAATATATAG
-T-GAGTACCA-AATGGCATTTTGGTAATAACATAAAAGTACATTGCAATTCAAAATTCAAAATTAAAAAATCAAATCAT
TAAAGCGGCCATCCGTATAATATT-------
>gi|156138568|emb|AJ865337.2| Tomato yellow leaf curl virus-Mild complete genome
ACCGGATGGCCGCGCCTTTTCCTTTTATA--TGGTCCCCA-CGAGGGTTCCACAGACGTCACTGTCAACCAATCAAATTG
CATCCTTAAACGTTAGATAAGTGTTCATTTGTCTTTATATACTTGGTCCCCAAG-TAGTTTGTCTTGCAATATGTGGGAT
CCACTTCTAAATGAATTTCCTGAATCTGTTCACGGATTTCGTTGTATGTTAGCTATTAAATATTTGCAGTCCGTTGAGGA
AACTTACGAGCCCAATACATTGGGCCACGATTTAATTAGGGATCTTATATCTGTTGTAAGGGCCCGTGACTATGTCGAAG
CGACCAGGCGATATAATCATTTCCACGCCCGCCTCGAAGGTTCGCCGAAGGCTGAACTTCGACAGCCCATACAGCAGCCG
TGCTGCTGTCCCCATTGTCCAAGGCATAAACAAGCGACGATCATGGACGTACAGGCCCATGTACCGGAAGCCCAGAATAT
ACAGAATGTATCGAAGCCCTGATGTTCCCCGTGGATGTGAAGGCCCATGTAAAGTTCAGTCTTATGAGCAACGGGATGAT
ATTAAGCATACTGGTATTGTTCGTTGTGTTAGTGATGTTACTCGTGGATCTGGAATTACTCACAGAGTGGGTAAGAGGTT
CTGTGTTAAATCGATATATTTTTTAGGTAAAGTCTGGATGGATGAAAATATCAAGAAGCAGAACCACACTAATCAGGTCA
TGTTCTTCTTGGTCCGTGATAGAAGGCCCTATGGAAACAGCCCAATGGATTTTGGACAGGTGTTTAATATGTTCGATAAT
GAGCCCAGTACCGCAACAGTGAAGAATGATTTGCGGGATAGGTTTCAAGTGATGAGGAAATTTCATGCTACGGTTATTGG
TGGTCCCTCTGGAATGAAGGAACAGGCATTAGTTAAGAGATTTTTTAGAATTAACAGTCATGTAACTTATAATCA-----
-TCAGGAGGCAGCCAAGTACGAGAACCATACTGAAAACGCCTTGTTATTGTATATGGCATGTACGCATGCCTCTAATCCA
GTGTATGCAACTATGAAAATACGCATCTATTTCTATGATTCAATATCAAATTAATGAAATTTATATTTTATATCATGAGT
TTCTGTTACATTTATTGTGTTTT-CAAGTACATCATACAATACATGATCAACTGCTCTGATTACATTGTTAATTGAAATT
ACACCAATCCTATCTAAATACTTAAGAACTTGATGTCTAAATACTCTTAAGAAATGACCAGTCTGAGTCTGTAATGTCGT
CCAAATTCGGAAGTTGAGAAAACATTTGTGAATCCCCAATACCTTCCTGATGTTGTGGTTGAATCTTATCTGAATGAAAA
TGATGTCGTGGTTCATTAGAAATGGCCTCTGGCTGTGTTCTTTTATCTTGAAATAGAGGGGATTGTTTATCTCCCAGATA
AAAACGCCATTCTCTGCCTGAGGAGCAGTGATGAGTTCCCCTGTGCGTGAATCCATGATTGTTGCAGTTGAGGTGGAGGT
AGTATGAGCAGCCACAGTCTAGGTCTACACGCTTACGCCTTATTGGTTTCTTCTTGGCTATCTTGTGTTGGACCTTGATT
GATACTTGCGAACAGTGGCTCGTAGAGGGTGACGAAGGTTGCATTCTTGAGAGCCCAATTTTTCAAGGATATGTTTTTTT
CTTCGTCTAGATATTCCCTATATGAGGAGTTAGGTCCTGGATTGCAGAGGAAGATAGTGGGAATTCCCCCTTTAATTTGA
ATGGGCTTCCCGTACTTTGTGTTGCTTTGCCAGTCCCTCTGGGCCCCCATGAATTCCTTGAAGTGCTTTAAATAATGCGG
GTCTACGTCATCAATGACGTTGTACCATGCATCATTACTGTACACCTTTGGGCTTAGGTCTAGATGTCCACATAAATAAT
TATGTGGGCCTAGAGACCTGGCCCACATTGTTTTGCCTGTTCTGCTATCACCCTCAATGACAATACTATTAGGTCTCCAT
GGCCGCGCAGCGGAAGACACGACGTTCTCGGACACCCATACTTCAAGTTCATCTGGAACTTGATTAAAAGATGAAGATAA
AAAGGGAGAAATATAAGGAGCCGGAGGCTCCTGAAAAATCCTATCTAAATTACTATTTAAATTATGAAATTGTAAAATAT
AATCTTTCGGTATTAATTCTTTAATGATTCTAAGAGCCTCTGACTTACTGCCTGAGTTAAGAGCTGCGGCGTAAGCGTCA
TTGGCTGACTGCTGACCCCCACGTGCAGATCGTCCGTCGATCTGAAACTCACCCCAGTCGACGGTGTTTCCGTCCTTATC
GACATAAGACTTGACGTCTGAACTGGATTTAGCTCCCTGAATGTTTGGATGGAAATGTGCTGCCCTGCTTGGGGATACCA
GGTCGAAGAATCGCTGATTTTGGCACTTGAATTTCCCTTCAAATTGGATAAGCACATGGAGATGTGGTTCCCCATTCTCG
TGGAGTTCTCTGCAAACTTTGATG-------------TATTTTTTATTTGTTGGGGTTTCTAGGTTTTTTAATTGGGAAA
GTGCTTCTTCTTTCGTTAAGGAGCACTTAGGATATGTGAGGAAATAATTTTTGCAATTTATTTGGAAGCGCTTAGGAGG-
AGCCATATGGTCAATGAGTACCGATTGACCAAGATTT-----TTACACTTATCCCTGGTGTATCGGTACTCAATATATAG
-T-GAGTACCA-AATGGCATTTTGGTAATTATGTAAAAGTACATTGCAATTCAAAATTCAAAATTCAAAAATTAAATCAT
TAAAGCGGTCATCCGTATAATATT-------
>gi|25956197|emb|AJ519441.1| Tomato yellow leaf curl virus - Mild [Spain] v2 gene
ACCGGATGGCCGCGCCTTTTCCTTTTATG--TGGTCCCCA-CGAGGGTTCCACAGCTGTCACTGTCAACCAATCAAATTG
CATACTCAAACGTTAGATAAGTGTTCATTTGTCTTTATATACTTGGTCCCCAAG-TATTTTGTCTTGCAATATGTGGGAC
CCACTTCTAAATGAATTTCCTGAATCTGTTCACGGATTTCGTTGTATGTTAGCTATTAAATATTTGCAGTCCGTTGAGGA
AACTTACGAGCCCAATACATTGGGCCACGATTTAATTAGGGATCTTATATCTGTTGTAAGGGCCCGTGACTATGTCGAAG
CGACTAGGCGATATAATCATTTCCACGCCCGTCTCGAAGGTTCGCCGAAGGCTGAACTTCGACAGCCCATACAGCAGCCG
TGCTGCTGTCCCCATTGTCCAAGGCACAAACAAGCGACGATCATGGACGTACAGGCCCATGTACCGAAAGCCCAGAATAT
ACAGAATGTATCGAAGCCCTGATGTTCCCCGTGGATGTGAAGGCCCATGTAAAGTCCAGTCTTATGAGCAACGGGATGAT
ATTAAGCACACTGGTATTGTTCGTTGTGTTAGTGATGTTACTCGTGGATCTGGAATTACTCATAGAGTGGGTAAGAGGTT
CTGTGTTAAATCGATATATTTTTTAGGTAAAGTCTGGATGGATGAAAATATCAAGAAGCAGAATCACACTAATCAGGTCA
TGTTCTTTTTGGTCCGTGATAGAAGGCCCTATGGAAGCAGCCCAATGGATTTTGGACAGGTTTTTAATATGTTCGATAAT
GAGCCCAGTACCGCAACCGTGAAGAATGATTTGCGTGATAGGTTTCAAGTGATGAGAAAATTTCATGCAACAGTTATTGG
TGGGCCCTCTGGAATGAAGGAACAGGCATTAGTTAAGAGATTTTTTAAAATTAACAGTCATGTAACTTATAATCA-----
-TCAGGAGGCAGCCAAGTACGAGAACCATACTGAAAACGCCTTGTTATTGTATATGGCATGTACGCATGCCTCTAATCCA
GTGTATGCAACTATGAAAATACGCATCTATTTCTATGATTCAATATCAAATTAATAAAATTTATATTTTATATCATGAGT
TTCTGTTACATTTATTGTGTTTT-CAAGTACATCATACAATACATGATCAACTGCTCTGATTACATTGTTAATGGAAATT
ACACCAAGACTATCTAAATACTTAAGAACTTCATATCTAAATACTCTTAAGAAATGACCAGTCTGAGGCTGTAATGTCGT
CCAAATTCGGAAGTTGAGAAAACATTTGTGAATCCCCATTACCTTCCTGATGTTGTGGTTGAATCTTATCTGAATGGAAA
TGATGTCGTGGTTCATTAGAAATGGCCGCTGGCTGTGTTCTGTTATCTTGAAATAGAGGGGATTGTTTATCTCCCAAATA
AAAACGCCATTCTCTGCCTGAGGAGCAGTGATGAGTTCCCCTGTGCGTGAATCCATGATTGTTGCAGTTGAGGTGGAGGT
AGTATGAGCAGCCACAGTCTAGGTCTACACGCTTACGCCTTATTGGTTTCTTCTTGGCTATCTTGTGTTGGACCTTGATT
GATACATGCGAACAGTGGCTCGTAGAGGGTGACGAAGGTTGCATTCTTGAGCGCCCAATTTTTCAAGGATATATTTTTTT
CTTCGTCTAGATATTCCCTATATGAGGAGGTAGGTCCTGGATTGCAGAGGAAGATAGTGGGAATTCCCCCTTTAATTTGA
ATGGGCTTCCCGTACTTTGTGTTGCTTTGCCAGTCCCTCTGGGCCCCCATGAATTCCTTGAAGTGCTTTAAATAATGCGG
GTCTACGTCATCAATGACGTTGTACCACGCATCATTACTGTACACCTTTGGGCTTAGGTCTAGATGTCCACATAAATAAT
TATGTGGGCCTAGAGACCTGGCCCACATTGTTTTGCCTGTTCTGCTATCACCCTCAATGACAATACTATTAGGTCTCCAT
GGCCGCGCAGCGGAAGACACGACGTTCTCGGACACCCATACTTCAAGTTCATCTGGAACTTGATTAAAAGATGAAGATAA
AAGGGGAGAAATATAAGGAGCCGGAGGCTCCTGAAAAATTCTATCTAAATTACTATTTAAATTATGAAATTGTAAAATAT
AATCTTTCGGCATTAATTCTTTAATGATTCTAAGAGCCTCTGACTTACTGCCTGAGTTAAGAGCTGCGGCGTAAGCGTTA
TTGGCTGATTGCTGACCCCCACGTGCAGATCGTCCGTCGATCTGAAACTCACCCCAGTCGACGGTGTCTCCGTCCTTATC
GACATAAGACTTGACGTCTGAACTGGATTTAGCTCCCTGAATGTTTGGATGGAAATGTGCTGCCCTGCTTGGGGATACCA
GGTCGAAGAATCGCTGATTTTGGCACTTGAATTTCCCTTCAAATTGGATAAGCACATGGAGATGTGGTTCCCCATTCTCG
TGGAGTTCTCTGCAAACTTTGATG-------------TATTTTTTATTTGTTGGGGTTTCTAGGTCTTTTAATTGGGAAA
GTGCTTCTTCTTTCGTTAAGGAGCACTTAGGATATGTGAGGAAATAATTTTTGCAATTTATTTGGAAGCGCTTAGGGGG-
AGCCATATGGTCAATGAGTACCGATTGACCAAGATTT-----TTACACTTATCCCTGGTGTATCGGTACTCAATATATAG
-T-GAGTACCA-AATGGCATATTGGTAATTTTGTAAAAGTACATTGCAATTC-AAATTCAAAATTCAAAAATCAAATCAT
TAAAGCGGCCATCCGTATAATATT-------
>gi|4336820|gb|AF105975.1| Tomato yellow leaf curl virus-Mild[Portugal]
ACCGGATGGCCGCGCCTTTTGCTTTTATGCCTGGTCCCCA-CGAGGGTTCCACAGACGTCACTATCAACCAATCAAATTG
CATCCTCAAACGTTAGATAAGTGTTCATTTGTCTTTATATACTTGGTCCCCAAG-TATTTTGTCTTGCAATATGTGGGAT
CCACTTCTAAATGAATTTCCTGAATCTGTTCACGGATTTCGTTGTATGTTAGCTATTAAATATTTGCAGTCCGTTGAGGA
AACTTACGAGCCCAATACATTGGGCCACGATTTAATTAGGGATCTTATATCTGTTGTAAGGGCCCGTGACTATGTCGAAG
CGACCAGGCGATATAATCATTTCCACGCCCGCCTCGAAGGTTCGCCGAAGGCTGAACTTCGACAGCCCATACAGCAGCCG
TGCTGCTGTCCCCATTGTCCAAGGCACAAACAAGCGACGATCATGGACGTACAGGCCCATGTACCGGAAGCCCAGAATAT
ACAGAATGTATCGAAGCCCTGATGTTCCCCGTGGATGTGAAGGCCCATGTAAAGTACAGTCTTATGAGCAACGGGATGAT
ATTAAGCATACTGGTATTGTTCGTTGTGTTAGTGATGTTACTCGTGGATCTGGAATTACTCACAGAGTGGGTAAGAGGTT
CTGTGTTAAATCGATATATTTTTTAGGTAAAGTCTGGATGGATGAAAATATCAAGAAGCAGAATCACACTAATCAGGTCA
TGTTCTTCTTGGTCCGTGATAGAAGGCCCTATGGAAACAGCCCAATGGATTTTGGACAGGTTTTTAATATGTTCGATAAT
GAGCCCAGTACCGCAACAGTGAAGAATGATTTGCGGGATAGGTTTCAAGTGATGAGGAAATTTCATGCTACAGTTATTGG
TGGGCCCTCTGGAATGAAGGAACAGGCATTAGTTAAGAGATTTTTTAGAATTAACAGTCATGTAACTTATAATCA-----
-TCAGGAGGCAGCCAAGTACGAGAACCATACTGAAAACGCCTTGTTATTGTATATGGCATGTACGCATGCCTCTAATCCA
GTGTATGCAACTATGAAAATACGCATCTATTTCTATGATTCAATATCAAATTAATAAAATTTATATTTTATATCATGAGT
TTCTGTTACATTTATTGTCTTTT-CAAGTACATCATACAATACATGATCAACTGCTCTGATTACATTGTTAATTGAAATT
ACACCAATACTATCTAAATACTTAAGAACTTGATGTCTAAATACTCTTAAGAAACGACCAGTCTGAGGCTGTAATGTCGT
CCAAATTCGGAAGTTGAGAAAACATTTGTGAATCCCCAATACCTTCCTGATGTTGTGGTTGAATCTTATCTGAATGGAAA
TGATGTCGTGGTTCATTAGAAATGGCCTCTGGCTGTGTTCTGTTATCTTGAAATAGAGGGGATTGTTTATCTCCCAGATA
AAAACGCCATTCTCTGCTTGAGGAGCAGTGATGAGTTCCCCTGTGCGTGAATCCATGATTGTTGCAGTTGAGGTGGAGGT
AGTATGAGCAGCCACAGTCTAGGTCTACACGCTTACGCCTTATTGGTTTCTTCTTGGCTATCTTGTGTTGGACCTTGATT
GATACTTGCGAACAGTGGCTCGTAGAGGGTGACGAAGGTTGCATTCTTGAGAGCCCAATTTTTCAAGGATATGTTTTTTT
CTTCGTCTAGATATTCCCTATATGAGGAGGTAGGTCCTGGATTGCAGAGGAAGATAGTGGGAATTCCCCCTTTAATTTGA
ATGGGCTTCCCGTACTTTGTGTTGCTTTGCCAGTCCCTCTGGGCCCCCATGAATTCCTTGAAGTGCTTTAAATAATGCGG
GTCTACGTCATCAATGACGTTGTACCACGCATCATTACTGTACACCTTTGGACTTAGGTCTAGATGTCCACATAAATAAT
TATGTGGACCTAGAGACCTGGCCCACATTGTTTTGCCTGTTCTGCTATCACCCTCAATGACAATACTATTAGGTCTCCAT
GGCCGCGCAGCGGAAGACACGACGTTCTCGGACACCCATACTTCAAGTTCATCTGGAACTTGATTAAAAGATGAAGATAA
AAAGGGAGAAATATAAGGAGCCGGAGGCTCCTGAAAAATTCTATCTAAATTACTATTTAAATTATGAAATTGTAAAATAT
AATCTTTCGGTATTAATTCTTTAATGATTCTAAGAGCCTCCGACTTACTGCCTGAGTTAAGAGCTGCGGCGTAAGCGTCA
TTGGCTGACTGCTGACCCCCACGTGCAGATCGTCCGTCGATCTGAAACTCACCCCAGTCGACGGTGTCTCCGTCCTTATC
GACATAAGACTTGACGTCTGAACTGGATTTAGCTCCCTGAATGTTTGGATGGAAATGTGCTGCCCTGCTTGGGGATACCA
GGTCGAAGAATCGCTGATTTTGGCACTTGAATTTCCCTTCAAATTGGATAAGCACATGGAGATGTGGTTCCCCATTCTCG
TGGAGTTCTCTGCAAACTTTGATG-------------TATTTTTTATTTGTCGGGGTTTCTAGGTCTTTTAAATGGGAAA
GTGCTTCTTCTTTCGTTAAGGAGCACTTAGGATATGTGAGGAAATAATTTTTGCAATTTATTTGGAAGCGCTTAGGGGG-
AGCCATATGGTCAATGAGTACCGATTGACCAAGATTT-----TTACACTTATCCCTGGTGTATCGGTACTCAATATATAG
-T-GAGTACCA-AATGGCATTTTGGTAATTTTGTAAAAGTACATTGCAATTCAAAATTCAAAATTTAAAAATCAAATCAT
TAAAGCGGCCATCCGTATAATATT-------
>gi|4091957|gb|AF071228.1| Tomato yellow leaf curl virus-Mild[Spain7297]
ACCGGATGGCCGCGCCTTTTCCTTTTATG--TGGTCCCCA-TGAGGGTTCAACAGACGTCACTGTCAACCAATCAAATTG
CATCCTCAAACGTTAGATAAGTGTTCATTTGTCTTTATATACTTGGTCCCCAAG-TAGTTTGTCTTGCAATATGTGGGAT
CCACTTCTAAATGAATTTCCTGAATCTGTTCACGGATTTCGTTGTATGTTAGCTATTAAATATTTGCAGTCCGTTGAGGA
AACTTACGAGCCCAATACATTGGGCCACGATTTAATTAGGGATCTTATATCTGTTGTAAGGGCCCGTGACTATGTCGAAG
CGACCAGGCGATATAATCATTTCCACGCCCGCCTCGAAGGTTCGCCGAAGGCTGAACTTCGACAGCCCATACAGCAGCCG
TGCTGCTGTCCCCATTGTCCAAGGCACAAACAAGCGACGATCATGGACGTACAGGCCCATGTACCGGAAGCCCAGAATAT
ACAGAATGTATCGAAGCACTGATGTTCCCCGTGGATGTGAAGGCCCATGTAAAGTACAGTCTTATGAGCAACGGGATGAT
ATTAAGCATACTGGTATTGTTCGTTGTGTTAGTGATGTTACTCGTGGATCTGGAATTACTCACAGAGTGGGTAAGAGGTT
CTGTGTTAAATCGATATATTTTTTAGGTAAAGTCTGGATGGATGAAAATATCAAGAAGCAGAACCACACTAATCAGGTCA
TGTTCTTCTTGGTCCGTGATAGAAGGCCCTATGGAAACAGCCCAATGGATTTTGGACAGGTTTTTAATATGTTCGATAAT
GAGCCCAGTACCGCAACAGTGAAGAATGATTTGCGGGATAGGTTTCAAGTGATGAGGAAATTTCATGCTACAGTTATTGG
TGGGCCCTCTGGAATGAAGGAACAGGCATTAGTTAAGAGGTTTTTTAGAATTAACAGTCATGTAACTTATAATCA-----
-TCAGGAGGCAGCCAAGTACGAGAACCATACTGAAAACGCCTTGTTATTGTATATGGCATGTACGCATGCCTCTAATCCA
GTGTATGCTACTATGAAAATACGCATCTATTTCTATGATTCAATATCAAATTAATAAAATTTATATTTTATATCATGAGT
TTCTGTTACATTTATTGTGTTTT-CAAGTACATCATACAATACATGATCAACTGCTCTGATTACATTGTTAATTGAAATT
ACACCAATACTATCTAAATACTTAAGAACTTGATGTCTAAATACTTTTAAGAAACGACCAGTCTGAGGCTGTAATGTCGT
CCAAATTCGGAAGTTGAGAAAACATTTGTGAATCCCCAATACCTTCCTGATGTTGTGGTTGAATCTTATCTGAATGGAAA
TGATGTCGTGGTTCATTAGAAATGGCCTCTGGCTGTGTTCTGTTATCTTGAAATAGAGGGGATTGTTTATCTCCCAGATA
AAAACGCCATTCTCTGCCTGAGGAGCAGTGATGAGTTCCCCTGTGCGTGAATCCATGATTGTTGCAGTTGAGGTGTTGGT
AGTATGAGCAGCCACAGTCTAGGTCTATACGCTTACGCCTTATTGGTTTCTTCTTGGCTATCTTGTGTTGGACCTTGATT
GATACTTGCGAACAGTGGCTCGTAGAGGGTGACGAAGGTTGCATTCTTGAGAGCCCAATTTTTCAAGGATATGTTTTTTT
CTTCGTCTAGATATTCCCTATATGAGGAGGTAGGTCCTGGATTGCAGAGGAAGATAGTGGGAATTCCCCCTTTAATTTGA
ATGGGCTTCCCGTACTTTGTGTTGCTTTGCCAGTCCCTCTGGGCCCCCATGAATTCTTTGAAGTGCTTTAAATAATGCGG
GTCTACGTCATCAATGACGTTGTACCATGCATCATTACTGTACACCTTTGGGCTTAGGTCTAGATGTCCACATAAATAAT
TATGTGGGCCTAGAGACCTGGCCCACATTGTTTTGCCTGTTCTGCTATCACCCTCAATGACAATACTATTAGGTCTCCAT
GGCCGCGCAGCGGAAGACACGACGTTCTCGGACACCCATACTTCAAGTTCATCTGGAACTTGATTAAAAGATGAAGATAA
AAAGGGAGAAATATAAGGAGCCGGAGGCTCCTGAAAAATTCTATCTAAATTACTATTTAAATTATGAAATTGTAAAATAT
AATCTTTCGGTATTAATTCTTTAATGATTCTAAGAGCCTCTGACTTACTGCCTGAGTTAAGAGCTGCGGCGTAAGCGTCA
TTGGCTGACTGCTGACCCCCACGTGCAGATCGTCCGTCGATCTGAAACTCACCCCAGTCGACGGTGTCTCCGTCCTTATC
GACATAAGACTTGACGTCTGAACTGGATTTAGCTCCCTGAATGTTTGGATGGAAATGTGCTGCCCTGCTTGGGGATACCA
GGTCGAAGAATCGCTGATTTTGGCACTTGAATTTCCCTTCAAATTGGATAAGCACATGGAGATGTGGTTCCCCATTCTCG
TGGAGTTCTCTGCAAACTTTGATG-------------TATTTTTTATTTGTTGGGGTTTCTAGGTTTTTTAATTGGGAAA
GTGCTTCTTCTTTCGTTAAGGAGCACTTAGGATATGTGAGGAAATAATTTTTGCAATTTATTTGGAAGCGCTTAGGGGG-
AGCCATATGGTCAATGAGTACCGATTGACCAAGATTT-----TTACACTTATCCCTGGTGTATCGGTACTCAATATATAG
-G-GAGTACCA-AATGGCATATTGGTAATTTTGTAAAAGTACAATGCAATTCAAAATTCAAAATTCAAAAATCAAATCAT
TAAAGCGGCCATCCGTATAATATT-------
>gi|41016690|dbj|AB116632.1| Tomato yellow leaf curl virus-Mild [Japan:Yaizu] DNA
ACCGGATGGCCGCGCCTTTTCCTTTTATG--TGGTCCCCA-TGAAGGTTCCACAGACGTCACTGTCAACCAATCAAATTG
CATCCTTAAACGTTAGATAAGTGTGCATTTGTCTTTATATACTTGCTCCCCAAG-TAGTTTGTCTTGCAATATGTGGGAT
CCACTTCTAAATGAATTTCCTGAATCTGTTCACGGATTTCGTTGTATGTTAGCTATTAAATATTTGCAGTCCGTTGAGGA
AACTTACGAGCCCAATACATTGGGCCACGATTTAATTAGGGATCTTATATCTGTTGTAAGGGCCCGTGACTATGTCGAAG
CGACCAGGCGATATAATCATTTCCACGCCCGCCTCGAAGGTTCGCCGAAGGCTGAACTTCGACAGCCCATACAGCAGCCG
TGCTGCTGTCCCCATTGTCCAAGGCACAAACAAGCGACGATCATGGACGTACAGGCCCATGTACCGGAAGCCCAGAATAT
ACAGAATGTATCGAAGTCCTGATATTCCCCGTGGATGTGAAGGCCCATGTAAAGTACAGTCTTATGAGCAACGGGATGAT
ATTAAGCATACTGGTATTGTTCGTTGTGTTAGTGATGTTACTCGTGGATCTGGAATTACTCACAGAGTGGGTAAGAGGTT
CTGTGTTAAATCGATATACTTTTTAGGTAAAGTCTGGATGGATGAAAATATCAAGAAGCAGAACCACACTAATCAGGTCA
TGTTCTTCTTGGTCCGTGATAGAAGGCCCTATGGAAACAGCCCAATGGATTTTGGACAGGTTTTTAATATGTTCGATAAT
GAGCCCAGTACCGCAACAGTGAAGAATGATTTGCGGGATAGGTTTCAAGTGATGAGGAAATTTCATGCTACAGTTATTGG
TGGTCCCTCTGGAATGAAGGAACAGGCATTAGTTAAGAGATTTTTTAGAATTAACAGTCATGTAACTTATAATCA-----
-TCAGGAGGCAGCCAAGTACGATAACCATACTGAAAACGCCTTGTTATTGTATATGGCATGTACGCATGCCTCTAATCCA
GTGTATGCAACTATGAAAATACGCATCTATTTCTATGATTCAATATCAAATTAATAAAATTTATATTTTATATCATGAGT
TTCTGTTACATTTATTGTGTTTT-CAAGTACATCATACAATACATGATCAACTGCTCTGATTACATTGTTAATTGAAATT
ACACCAATACTATCTAAATACTTAAGAACTTGATGTCTAAATACTCTTAAGAAACGACCAGTCTGAGGCTGTAATGTCGT
CCAAATTCGGAAGTTGAGAAAACATTTGTGAATCCCCAATACCTTCCTGATGTTGTGGTTGAATCTTATCTGAATGGAAA
TGATGTCGTGGTTCATTAGAAATGGCCTCTGGCTGTGTTCTGTTATCTTGAAATAGAGGGGATTGTTTATCTCCCAGATA
AAAACGCCATTCTCTGCCTGAGGAGCAGTGATGAGTTCCCCTGTGCGTGAATCCATGATTGTTGCAGTTGAGGTGGAGGT
AGTATGAGCAGCCACAGTCTAGGTCTACACGCTTACGCCTTATTGGTTTCTTCTTGGCTATCTTGTGTTGGACCTTGATT
GATACTTGCGAACAGTGGCTCGTAGAGGGTGACGAAGGTTGCATTCTTGAGAGCCCAATTTTTCAAGGATATGTTTTTTT
CTTCGTCTAGATATTCCCTATATGAGGAGGTAGGTCCTGGATTGCAGAGGAAGATAGTGGGAATTCCCCCTTTAATTTGA
ATGGGCTTCCCGTACTTTGTGTTGCTTTGCCAGTCCCTCTGGGCCCCCATGAATTCCTTGAAGTGCTTTAAATAATGCGG
GTCTACGTCATCAATGACGTTGTACCATGCATCATTACTGTACACCTTTGGGCTTAGGTCTAGATGTCCACATAAATAAT
TATGTGGGCCTAGAGACCTGGCCCACATTGTTTTGCCTGTTCTGCTATCACCCTCAATGACAATACTATTAGGTCTCCAT
GGCCGCGCAGCGGAAGACACGACGTTCTCGGACACCCATACTTCAAGTTCATCTGGAACTTGATTAAAAGATGAAGATAA
AAAGGGAGAAATATAAGGAGCCGGAGGCTCCTGAAAAATTCTATCTAAATTACTATTTAAATTATGAAATTGTAAAATAT
AATCTTTCGGTATTAATTCTTTAATGATTCTAAGAGCCTCTGACTTACTGCCTGAGTTAAGAGCTGCGGCGTAAGCGTCA
TTGGCTGACTGCTGACCCCCACGTGCAGATCGTCCGTCGATCTGAAACTCACCCCAGTCGACGGTGTTTCCGTCCTTATC
GACATAAGACTTGACGTCTGAACTGGATTTAGCTCCCTGAATGTTTGGATGGAAATGTGCTGCCCTGCTTGGGGATACCA
GGTCGAAGAATCGCTGATTTTGGCACTTGAATTTCCCTTCAAATTGGATAAGCACATGGAGATGTGGTTCCCCATTCTCG
TGGAGTTCTCTGCAAACTTTGATG-------------TATTTTTTATTTGTGGGGGTTTCTAGGTTTTTTAATTGGGAAA
GTGCTTCTTCTTTCGTTAAGGAGCACTTAGGATATGTGAGGAAATAATTTTTGCAATTTATTTGGAAGCGCTTGGGAGG-
AACCATATGGCCAATGAGTACCGATTGACCAAGATTT-----TTACACTTATCCCTGGTATATCGGTACTCAATATATAG
-T-GAGTACCA-AATGGCATTTTGGTAATTTTGTAAAAGTACATTGCAATTCAAAATTCAAAATTCAAAAATCAAATCAT
TAAAGCGGCCATCCGTATAATATT-------
>gi|4190957|dbj|AB014346.1| Tomato yellow leaf curl virus - Mild[Shizuokua] genomic DNA
ACCGGATGGCCGCGCCTTTTCCTTTTATG--TGGTCCCCA-TGAAGGTTCCACAGACGTCACTGTCAACCAATCAAATTG
CATCCTTAAACGTTAGATAAGTGTGCATTTGTCTTTATATACTTGCTCCCCAAG-TAGTTTGTCTTGCAATATGTGGGAT
CCACTTCTAAATGAATTTCCTGAATCTGTTCACGGATTTCGTTGTATGTTAGCTATTAAATATTTGCAGTCCGTTGAGGA
AACTTACGAGCCCAATACATTGGGCCACGATTTAATTAGGGATCTTATATCTGTTGTAAGGGCCCGTGACTATGTCGAAG
CGACCAGGCGATATAATCATTTCCACGCCCGCCTCGAAGGTTCGCCGAAGGCTGAACTTCGACAGCCCATACAGCAGCCG
TGCTGCTGTCCCCATTGTCCAAGGCACAAACAAGCGACGATCATGGACGTACAGGCCCATGTACCGGAAGCCCAGAATAT
ACAGAATGTATCGAAGCCCTGATGTTCCCCGTGGATGTGAAGGCCCATGTAAAGTACAGTCTTATGAGCAACGGGATGAT
ATTAAGCATACTGGTATTGTTCGTTGTGTTAGTGATGTTACTCGTGGATCTGGAATTACTCACAGAGTGGGTAAGAGGTT
CTGTGTTAAATCGATATATTTTTTAGGTAAAGTCTGGATGGATGAAAATATCAAGAAGCAGAACCACACTAATCAGGTCA
TGTTCTTCTTGGTCCGTGATAGAAGGCCCTATGGAAACAGCCCAATGGATTTTGGACAGGTTTTTAATATGTTCGATAAT
GAGCCCAGTACCGCAACAGTGAAGAATGATTTGCGGGATAGGTTTCAAGTGATGAGGAAATTTCATGCTACAGTTATTGG
TGGTCCCTCTGGAATGAAGGAACAGGCATTAGTTAAGAGATTTTTTAGAATTAACAGTCATGTAACTTATAATCA-----
-TCAGGAGGCAGCCAAGTACGATAACCATACTGAAAACGCCTTGTTATTGTATATGGCATGTACGCATGCCTCTAATCCA
GTGTATGCAACTATGAAAATACGCATCTATTTCTATGATTCAATATCAAATTAATAAAATTTATATTTTATATCATGAGT
TTCTGTTACATTTATTGTGTTTT-CAAGTACATCATACAATACATGATCAACTGCTCTGATTACATTGTTAATTGAAATT
ACACCAATACTATCTAAATACTTAAGAACTTGATGTCTAAATACTCTTAAGAAACGACCAGTCTGAGGCTGTAATGTCGT
CCAAATTCGGAAGTTGAGAAAACATTTGTGAATCCCCAATACCTTCCTGATGTTGTGGTTGAATCTTATCTGAATGGAAA
TGATGTCGTGGTTCATTAGAAATGGCCTCTGGCTGTGTTCTGTTATCTTGAAATAGAGGGGATTGTTTATCTCCCAGATA
AAAACGCCATTCTCTGCCTGAGGAGCAGTGATGAGTTCCCCTGTGCGTGAATCCATGATTGTTGCAGTTGAGGTGGAGGT
AGTATGAGCAGCCACAGTCTAGGTCTACACGCTTACGCCTTATTGGTTTCTTCTTGGCTATCTTGTGTTGGACCTTGATT
GATACTTGCGAACAGTGGCTCGTAGAGGGTGACGAAGGTTGCATTCTTGAGAGCCCAATTTTTCAAGGATATGTTTTTTT
CTTCGTCTAGATATTCCCTATATGAGGATGTAGGTCCTGGATTGCAGAGGAAGATAGTGGGAATTCCCCCTTTAATTTGA
ATGGGCTTCCCGTACTTTGTGTTGCTTTGCCAGTCCCTCTGGGCCCCCATGAATTCCTTGAAGTGCTTTAAATAATGCGG
GTCTACGTCATCAATGACGTTGTACCATGCATCATTACTGTACACCTTTGGGCTTAGGTCTAGATGTCCACATAAATAAT
TATGTGGGCCTAGAGACCTGGCCCACATTGTTTTGCCTGTTCTGCTATCACCCTCAATGACAATACTATTAGGTCTCCAT
GGCCGCGCAGCGGAAGACACGACGTTCTCGGACACCCATACTTCAAGTTCATCTGGAACTTGATTAAAAGATGAAGATAA
AAAGGGAGAAATATAAGGAGCCGGAGGCTCCTGAAAAATTCTATCTAAATTACTATTTAAATTATGAAATTGTAAAATAT
AATCTTTCGGTATTAATTCTTTAATGATTCTAAGAGCCTCTGACTTACTGCCTGAGTTAAGAGCTGCGGCGTAAGCGTCA
TTGGCTGACTGCTGACCCCCACGTGCAGATCGTCCGTCGATCTGAAACTCACCCCAGTCGACGGTGTTTCCGTCCTTATC
GACATAAGACTTGACGTCTGAACTGGATTTAGCTCCCTGAATGTTTGGATGGAAATGTGCTGCCCTGCTTGGGGATACCA
GGTCGAAGAATCGCTGATTTTGGCACTTGAATTTCCCTTCAAATTGGATAAGCACATGGAGATGTGGTTCCCCATTCTCG
TGGAGTTCTCTGCAAACTTTGATG-------------TATTTTTTATTTGTGGGGGTTTCTAGGTTTTTTAATTGGGAAA
GTGCTTCTTCTTTCGTTAAGGAGCACTTAGGATATGTGAGGAAATAATTTTTGCAATTTATTTGGAAGCGCTTGGGAGG-
AGCCATATGGTCAATGAGTACCGATTGACCAAGATTT-----TTACACTTATCCCTGGTGTATCGGTACTCAATATATAG
-T-GAGTACCA-AATGGCATTTTGGTAATTTTGTAAAAGTACATTGCAATTCAAAATTCAAAATTCAAAAATCAAATCAT
TAAAGCGGCCATCCGTATAATATT-------
>gi|38347745|dbj|AB110218.1| Tomato yellow leaf curl virus - Israel DNA
ACCGGATGGCCGCGCCTTTTCCTTTTATG--TGGTCCCCA-TGAAGGTTCCACAGACGTCACTGTCAACCAATCAAATTG
CATCCTTAAACGTTAGATAAGTGTGCATTTGTCTTTATATACTTGCTCCCCAAG-TAGTTTGTCTTGCAATATGTGGGAT
CCACTTCTAAATGAATTTCCTGAATCTGTTCACGGATTTCGTTGTATGTTAGCTATTAAATATTTGCAGTCCGTTGAGGA
AACTTACGAGCCCAATACATTGGGCCACGATTTAATTAGGGATCTTATATCTGTTGTAAGGGCCCGTGACTATGTCGAAG
CGACCAGGCGATATAATCATTTCCACGCCCGCCTCGAAGGTTCGCCGAAGGCTGAACTTCGACAGCCCATACAGCAGCCG
TGCTGCTGTCCCCATTGTCCAAGGCACAAACAAGCGACGATCATGGACGTACAGGCCCATGTACCGGAAGCCCAGAATAT
ACAGAATGTATCGAAGCCCTGATGTTCCCCGTGGATGTGAAGGCCCATGTAAAGTACAGTCTTATGAGCAACGGGATGAT
ATTAAGCATACTGGTATTGTTCGTTGTGTTAGTGATGTTACTCGTGGATCTGGAATTACTCACAGAGTGGGTAAGAGGTT
CTGTGTTAAATCGATATATTTTTTAGGTAAAGTCTGGATGGATGAAAATATCAAGAAGCAGAACCACACTAATCAGGTCA
TGTTCTTCTTGGTCCGTGATAGAAGGCCCTATGGAAACAGCCCAATGGATTTTGGACAGGTTTTTAATATGTTCGATAAT
GAGCCCAGTACCGCAACAGTGAAGAATGATTTGCGGGATAGGTTTCAAGTGATGAGGAAATTTCATGCTACAGTTATTGG
TGGTCCCTCTGGAATGAAGGAACAGGCATTAGTTAAGAGATTTTTTAGAATTAACAGTCATGTAACTTATAATCA-----
-TCAGGAGGCAGCCAAGTACGATAACCATACTGAAAACGCCTTGTTATTGTATATGGCATGTACGCATGCCTCTAATCCA
GTGTATGCAACTATGAAAATACGCATCTATTTCTATGATTCAATATCAAATTAATAAAATTTATATTTTATATCATGAGT
TTCTGTTACATTTATTGTGTTTT-CAAGTACATCATACAATACATGATCAACTGCTCTGATTACATTGTTAATTGAAATT
ACACCAATACTATCTAAATACTTAAGAACTTGATGTCTAAATACTCTTAAGAAACGACCAGTCTGAGGCTGTAATGTCGT
CCAAATTCGGAAGTTGAGAAAACATTTGTGAATCCCCAATACCTTCCTGATGTTGTGGTTGAATCTTATCTGAATGGAAA
TGATGTCGTGGTTCATTAGAAATGGCCTCTGGCTGTGTTCTGTTATCTTGAAATAGAGGGGATTGTTTATCTCCCAGATA
AAAACGCCATTCTCTGCCTGAGGAGCAGTGATGAGTTCCCCTGTGCGTGAATCCATGATTGTTGCAGTTGAGGTGGAGGT
AGTATGAGCAGCCACAGTCTAGGTCTACACGCTTACGCCTTATTGGTTTCTTCTTGGCTATCTTGTGTTGGACCTTGATT
GATACTTGCGAACAGTGGCTCGTAGAGGGTGACGAAGGTTGCATTCTTGAGAGCCCAATTTTTCAAGGATATGTTTTTTT
CTTCGTCTAGATATTCCCTATATGAGGAGGTAGGTCCTGGATTGCAGAGGAAGATAGTGGGAATTCCCCCTTTAATTTGA
ATGGGCTTCCCGTACTTTGTGTTGCTTTGCCAGTCCCTCTGGGCCCCCATGAATTCCTTGAAGTGCTTTAAATAATGCGG
GTCTACGTCATCAATGACGTTGTACCATGCATCATTACTGTACACCTTTGGGCTTAGGTCTAGATGTCCACATAAATAAT
TATGTGGGCCTAGAGACCTGGCCCACATTGTTTTGCCTGTTCTGCTATCACCCTCAATGACAATACTATTAGGTCTCCAT
GGCCGCGCAGCGGAAGACACGACGTTCTCGGACACCCATACTTCAAGTTCATCTGGAACTTGATTAAAAGATGAAGATAA
AAAGGGGGAAATATAAGGAGCCGGAGGCTCCTGAAAAATTCTATCTAAATTACTATTTAAATTATGAAATTGTAAAATAT
AATCTTTCGGTATTAATTCTTTAATGATTCTAAGAGCCTCTGACTTACTGCCTGAGTTAAGAGCTGCGGCGTAAGCGTCA
TTGGCTGACTGCTGACCCCCACGTGCAGATCGTCCGTCGATCTGAAACTCACCCCAGTCGACGGTGTTTCCGTCCTTATC
GACATAAGACTTGACGTCTGAACTGGATTTAGCTCCCTGAATGTTTGGATGGAAATGTGCTGCCCTGCTTGGGGATACCA
GGTCGAAGAATCGCTGATTTTGGCACTTGAATTTCCCTTCAAATTGGATAAGCACATGGAGATGTGGTTCCCCATTCTCG
TGGAGTTCTCTGCAAACTTTGATG-------------TATTTTTTATTTGTGGGGGTTTCTAGGTTTTTTAATTGGGAAA
GTGCTTCTTCTTTCGTTAAGGAGCACTTAGGATATGTGAGGAAATAATTTTTGCAATTTATTTGGAAGCGCTTGGGAGG-
AGCCATATGGTCAATGAGTACCGATTGACCAAGATTT-----TTACACTTATCCCTGGTGTATCGGTACTCAATATATAG
-T-GAGTACCA-AATGGCATTTTGGTAATTTTGTAAAAGTACATTGCAATTCAAAATTCAAAATTCAAAAATCAAATCAT
TAAAGCGGCCATCCGTATAATATT-------
>gi|119633220|gb|EF185318.1| Tomato yellow leaf curl virus isolate LBa4 from Lebanon
ACCGGATGGCCGCGCCTTTTCTTTTTATGC-TGGTCCCCA--CGAGGTTCCACAGACGTCACTGTCAACCAATCAAATTG
CATCCTCAAACGTTAGAT-AGTGTTCATTTGTCTTTATATACTTGGTCCCCAAG-TAGTTTGTCTTGCAATATGTGGGAT
CCACTTGTAAATGAATTTCCTGAATCTGTTCACGGATTTCGTTGTATGTTAGCTATTAAATATCTGCAGTCCGTTGAGGA
AACTTACGAGCCCAATACATTGGGCCACGATTTAATTAGGGATCTTATATCTGTTGTAAGGGCCCGTGACTATGTCGAAG
CGACCAGGCGATATAATCATTTCCACGCCCGTCTCGAAGGTTCGCCGAAGGCTGAACTTCGACAGCCCATACAGCAGCCG
TGCTGCTGTCCCCATTGTCCAAGGCACAAACAAGCGACGATCATGGACGTACAGGCCCATGTACCGAAAGCCCAGAATAT
ACAGAATGTATCGAAGCCCTGATGTTCCCCGTGGATGTGAAGGCCCATGTAAAGTCCAGTCTTATGAGCAGCGGGATGAT
ATTAAACACACTGGTGTTGTTCGTTGTGTTAGTGATGTTACTCGTGGATCTGGAATTACTCACAGAGTCGGTAAGAGGTT
CTGTGTTAAATCGATATATTTTTTAGGTAAAGTCTGGATGGATGAAAATATCAAGAAGCAGAATCACACTAATCAGGTCA
TGTTCTTCTTGGTCCGTGATAGAAGGCCCTATGGAAGCAGTCCAATGGATTTTGGACAGGTTTTTAATATGTTCGATAAT
GAGCCCAGTACCGCAACCGTGAAGAATGATTTGCGTGATAGGTTTCAAGTGATGAGGAAATTTCATGCTACAGTTATTGG
TGGGCCCTCTGGAATGAAGGAACAGGCATTAGTTAAGAGATTTTTTAAAATTAACAGTCATGTAACTTATAATCA-----
-TCAGGAGGCAGCCAAGTACGAGAACCACACTGAAAACGCCTTGTTATTGTATATGGCATGTACGCATGCCTCTAATCCA
GTGTATGCAACTATGAAGATACGCATCTATTTCTATGATTCAATATCAAATTAATAAAATTTATATTTTATATCATGAGT
TTCTGTTACATTTATTGTGTTTT-CAAGTACATCATACAATACATGATCAACTGCTCTGATTACATTGTTAATTGAAATT
ACACCAAGACTATCTAAATACTTAAGAACTTGATATCTAAATACTCTTAAGAAACGACCAGTCTGAGGCTGTAATGTCGT
CCAAATTCGGAAGTTGAGAAAACATTTGTGAATCCCCAATACCTTCCTGATGTTGTGGTTGAATCTTATCTGAATGGAAA
TGATGTCGTGGTTCATTAGAAATGGCCTCTGGCTGTATTCTGTTATCTTGAAATAGAGGGGATTGTTTATCTCCCAGATA
AAAACGCCATTCTCTGCTTGAAGGGCAGTGATGAGTTCCCCTGTGCGTGAATCCATGATTGTTGCAGTTGATGTGTAGGT
AGTATGAGCAGCCACAGTCTAGGTCTACACGCTTACGCCTTATTGGTTTCTTCTTGGCTATCTTGTGTTGGACCTTGATT
GATACTTGCGAACAGTGGCTCGTTGAGGGTGACGAAGATTGCATTCTTGAGAGCCCAATTTTTCAGGGATATGTTTTTTT
CTTCGTCTAGATATTCCCTATATGAGGAGGTAGGTCCTGGATTGCAGAGGAAGATAGTGGGAATTCCCCCTTTAATTTGA
ATGGGCTTCCCGTACTTTGTGTTGCTTTGCCAGTCCCTCTGGGCCCCCATGAATTCCTTGAAGTGCTTTAAATAATGCGG
GTCTACGTCATCAATGACGTTGTACCACGCATCATTACTGTACACCTTTGGGCTTAGGTCTAGATGTCCACATAAATAAT
TATGTGGGCCTAGTGACCTGGCCCACATTGTTTTGCCTGTTCTGCTATCACCCTCAATCACAATACTGTTAGGTCTCCAT
GGCCGCGCAGCGGAAGACATGACGTTCTCGGACACCCATACTTCAAGTTCATCTGGAACTTGATTAAAAGATGAAGATAA
AAAGGGAGAAATATAAGGAGCCGGAGGCTCCTGAAAAATTCTATCTAAATTACTATTTAAATTATGAAACTGTAAAATAT
AATCTTTCGGTACTAATTCTTTAATGATTCTAAGAGCCTCTGACTTACTGCCTGAGTTAAGAGCTGCGGCGTAAGCGTCA
TTGGCTGACTGCTGACCCCCACGTGCAGATCGTCCGTCGATCTGAAACTCACCCCAGTCGACGGTGTCTCCGTCCTTATC
GACATAAGACTTGACGTCTGAACTGGATTTAGCTCCCTGAATGTTTGGATGGAAATGTGCTGCCCTGCTTGGGGATACCA
GGTCGAAGAATCTTTGATTTTGGCACTTGAATTTCCCTTCAAATTGGATAAGCACATGGAGATGTGGTTCCCTATTCTCG
TGGAGTTCTCTACAAACTTTGATG-------------TATTTTTTATTTGTTGGTGTTTCGAGGTTTTTTAATTGGGAAA
GTGCTTCTTCTTTTGTTAAGGAGCAATGAGGATATGTGAGGAAATAATTTTTGCAATTTATTTGGAAGCGCTTAGGAGG-
AGCCATATGGTCAATGAGTACCGATTGACCAAGATTT-----TTACACTTATCCCTGGTGTATCGGTACTCAATATATAG
-T-GAGTACCA-AATGGCACTTTGGTAATTACATAAAAGTACATTGCAATTCAAAAATCAAAATTCAAAAATCAAATCAT
TAAAGCGGCCATCCGTATAATATT-------
>gi|517378|emb|X76319.1| Tomato yellow leaf curl virus-Mild V1
ACCGGAGCTCGGCGCCTTTTTCTTTTATGC-TGGTCCCCA--CGAGGTTCCACTGACGTCACTGTCAACCAATCAAATTG
CATCCTCAAACGTTAGAT-AGTGTTTATTTGTCTTTATATACTTGGTCCCCAAG-TTTTTTGTCTTGCAATATGTGGGAC
CCACTTCTAAATGAATTTCCTGAATCTGTTCACGGATTTCGTTGTATGTTAGCTATTAAATATTTGCAGTCCGTTGAGGA
AACTTACGAGCCCAATACATTGGGCCACGATTTAATTAGGGATCTTATATCTGTTGTAAGGGCCCGTGACTATGTCGAAG
CGACCAGGCGATATAATCATTTCCACGCCCGTCTCGAAGGTTCGCCGAAGGCTGAACTTCGACAGCCCATACAGCAGCCG
TGCTGCTGTCCCCATTGTCCAAGGCACAAACAAGCGACGATCATGGACGTACAGGCCCATGTACCGAAAGCCCAGAATAT
ACAGAATGTATCGAAGCCCTGATGTTCCCCGTGGATGTGAAGGCCCATGTAAAGTCCAGTCTTATGAGCAACGGGATGAT
ATTAAGCATACTGGTATTGTTCGTTGTGTTAGTGATGTTACTCGCGGATCTGGAATTACTCACAGAGTGGGTAAGAGGTT
CTGTGTTAAATCGATATATTTTTTAGGTAAAGTCTGGATGGATGAAAATATCAAGAAGCAGAATCACACTAATCAGGTCA
TGTTCTTCTTGGTCCGTGATAGAAGGCCCTATGGAAACAGCCCAATGGATTTTGGACAGGTTTTTAATATGTTCGATAAT
GAGCCCAGTACCGCAACCGTGAAGAATGATTTGCGGGATAGGTTTCAAGTGATGAGGAAATTTCATGCTACAGTTATTGG
TGGGCCCTCTGGAATGAAGGAACAGGCATTAGTTAAGAGATTTTTTAAAATTAACAGTCATGTAACTTATAATCA-----
-TCAGGAGGCAGCCAAGTACGAGAACCATACTGAAAACGCCTTGTTATTGTATATGGCATGTACGCATGCCTCTAATCCA
GTGTATGCAACTATGAAAATACGCATCTATTTCTATGATTCAATATCAAATTAATAAAATTTATATTTTATATCATGAGT
TTCTGTTACATTTATTGTGTTTT-CAAGTACATCATACAATACATGATCAACTGCTCTGATTACATTGTTAATGGAAATT
ACACCAAGACTATCTAAATACTTAATAACTTCATATCTAAATACTCTTAAGAAACGACCAGTCTGAGGCTGTAATGTCGT
CCAAATTCGGAAGTTGAGAAAACATTTGTGAATCCCCATTACCTTCCTGATGTTGTGGTTGAATCTTATCTGAATGGAAA
TGATGTCGTGGTTCATTAGAAATGGCCTGTGGCTGTGTTCTGTTATCTTGAAATATAGGGGATTGTTTATCTCCCAGATA
AAAACGCCATTCTCTGCCTGAGGAGCAGTGATGAGTTCCCCTGTGCGTGAATCCATGATTACTGCAGTTGAGGTGGAGGT
AGTATGAGCAGCCACAGTCTAGGTCTACACGCTTACGCCTTATTGGTTTCTTCTTGGCTATCTTGTGTTGGACCTTGATT
GATACTTGCGAACAGTGGCTCGTAGAGGGTGACGAAGGTTGCATTCTTGAGAGCCCAATTTTTCAAGGATATGTTTTTTT
CTTCGTCTAGATATTCCCTATATGAGGAGGTAGGTCCTGGATTGCAGAGGAAGATAGTGGGAATTCCCCCTTTAATTTGA
ATGGGCTTCCCGTACTTTGTGTTGCTTTGCCAGTCCCTCTGGGCCCCCATGAATTCCTTGAAGTGCTTTAAATAATGCGG
GTCTACGTCATCAATGACGTTGTACCACGCATCATTACTGTACACCTTTGGGCTTAGGTCTAGATGTCCACATAAATAAT
TATGTGGGCCTAGAGACCTGGCCCACATTGTTTTGCCTGTTCTGCTATCACCCTCAATGATAATACTGTTAGGTCTCCAT
GGCCGCGCAGCGGAAGACATGACGTTCTCGGACACCCATACTTCAAGTTCATCTGGAACTTGATTAAAAGATGAAGATAA
AAAGGGAGAAATATAAGGAGCCGGAGGCTCCTGAAAAATTCTATCTAAATTACTATTTAAATTATGAAACTGTAAAATAT
AATCTTTCGGTACTAATTCTTTAATGATTCTAAGAGCCTCTGACTTACTGCCTGAGTTAAGAGCTGCGGCGTAAGCGTCA
TTGGCTGACTGCTGACCCCCACGTGCAGATCGTCCGTCGATCTGAAACTCACCCCAGTCGACGGTGTCTCCGTCCTTATC
GACATAAGACTTGACGTCTGAACTGGATTTAGCTCCCTGAATGTTTGGATGGAAATGTGCTGCCCTGCCTGGGGATACCA
GGTCGAAGAATCGCTGATTTTGGCATTTGAATTTCCCTTCAAATTGGATAAGCACATGGAGATGTGGTTCCCCATTCTCG
TGGAGTTCTCTGCAAACTTTGATG-------------TATTTTTTATTTGTTGGGGTTTCTAGGTTTTTTAATTGGGAAA
GTGCTTCTTCGTTTGTTAAGGAGCAATGAGGATATGTGAGGAAATAATTTTTGCAATTTATTTGGAAGCGCTTAGGAGG-
AGCCATATGGTCAATGAGTACCGATTGACCAAGATTT-----TTACACTTATCCCTGGTGTATCGGTACTCAATATATAG
-T-GAGTACCA-AATGGCATTTTGGTAATAACATAAAAGTACATTGCAATTCAAAATTCAAA-TAAAAAAATCAAATCAT
TAAAGCCGGCCATCCGTATAATATT------
>gi|195926986|dbj|AB439842.1| Tomato yellow leaf curl virus-Mild[Tokai] DNA
ACCGGATGGCCGCGCCTTTAAC-TTTATGCCCGGTCCCCA-CGAGGGTTCCACTG-----TCTATTAACCAATCAAATTG
CATCCTCAAACGTTAGATAAGTGTTCATTTGTCTTTATATACTTGGTCCCCAAG-TATTTTGTCTTGCAATATGTGGGAT
CCACTTCTAAATGAATTTCCTGAATCTGTTCACGGATTTCGTTGTATGTTAGCTATTAAATATTTGCAGTCCGTTGAGGA
AACTTACGAGCCCAATACATTGGGCCACGATTTAATTAGGGATCTTATATCTGTTGTAAGGGCCCGTGACTATGTCGAAG
CGACCAGGCGATATAATCATTTCCACGCCCGCCTCGAAGGTTCGCCGAAGGCTGAACTTCGACAGCCCATACAGCAGCCG
TGCTGCTGTCCCCATTGTCCAAGGCACAAACAAGCGACGATCATGGACGTACAGGCCCATGTACCGGAAGCCCAGAATAT
ACAGAATGTATCGAAGCCCTGATGTTCCCCGTGGATGTGAAGGCCCATGTAAAGTACAGTCTTATGAGCAACGGGATGAT
ATTAAGCATACTGGTATTGTTCGTTGTGTTAGTGATGTTACTCGTGGATCTGGAATTACTCACAGAGTGGGTAAGAGGTT
CTGTGTTAAATCGATATATTTTTTAGGTAAAGTCTGGATGGATGAAAATATCAAGAAGCAGAATCACACTAATCAGGTCA
TGTTCTTCTTGGTCCGTGATAGAAGGCCCTATGGAAACAGCCCAATGGATTTTGGACAGGTTTTTAATATGTTCGATAAT
GAGCCCAGTACCGCAACAGTGAAGAATGATTTGCGGGATAGGTTTCAAGTGATGAGGAAATTTCATGCTACAGTTATTGG
TGGGCCCTCTGGAATGAAGGAACAGGCATTAGTTAAGAGATTTTTTAGAATTAACAGTCATGTAACTTATAATCA-----
-TCAGGAGGCAGCCAAGTACGAGAACCATACTGAAAACGCCTTGTTATTGTATATGGCATGTACGCATGCCTCTAATCCA
GTGTATGCAACTATGAAAATACGCATCTATTTCTATGATTCAATATCAAATTAATAAAATTTATATTTTATATCATGAGT
TTCTATTACATTTATTGTCTTTT-CAAGTACATCATACAATACATGATCAACTGCTCTGATTACATTGTTAATTGAAATT
ACACCAATACTATCTAAATACTTAAGAACTTGATGTGTAAATACTCTTAAGAAACGACCAGTCTGAGGCTGTAATGTCGT
CCAAATTCGGAAGTTGAGAAAACATTTGTGAATCCCCAATACCTTCCTGATGTTGTGGTTGAATCTTATCTGAATGGAAA
TGATGTCGTGGTTCATTAGAAATGGCCTCTGGCTGTGTTCTGTTATCTTGAAATAGAGGGGATTGTTTATCTCCCAAATA
AAAACGCCATTCTCTGCTTGAGGAGCAGTGATGAGTTCCCCTGTGCGTGAATCCATGATTGTTGCAGTTGAGGTGGAGGT
AGTATGAGCAGCCACAGTCTAGGTCTACACGCTTACGCCTTATTGGTTTCTTCTTGGCTATCTTGTGTTGGACCTTGATT
GATACTTGCGAACAGTGGCTCGTAGAGGGTGACGAAGGTTGCATTCTTGAGAGCCCAATTTTTCAAGGATATGTTTTTTT
CTTCGTCTAGATATTCCCTATATGAGGAGGTAGGTCCTGGATTGCAGAGGAAGATAGTGGGAATTCCCCCTTTAATTTGA
ATGGGCTTCCCGTACTTTGTGTTGCTTTGCCAGTCCCTCTGGGCCCCCATGAATTCCTTGAAGTGCTTTAAATAATGCGG
GTCTACGTCATCAATGACGTTGTACCACGCATCATTACTGTACACCTTTGGACTTAGGTCTAGATGTCCACATAAATAAT
TATGTGGGCCTAGAGACCTGGCCCACATTGTTTTGCCTGTTCTGCTATCACCCTCAATGACAATACTATTAGGCCTCCAT
GGCCGCGCAGCGGAAGACACGACGTTCTCGGACACCCATACTTCAAGTTCATCTGGAACTTGATTAAAAGATGAAGATAA
AAAGGGAGAAATATAAGGAGCCGGAGGCTCCTGAAAAATTCTATCTAAATTACTATTTAAATTATGAAATTGTAAAATAT
AATCTTTTGGTACTAATTCTTTAATGATTCTAAGAGCCTCTGACTTACTGCCTGAGTTAAGAGCTGCGGCGTAAGCGTCA
TTGGCTGACTGCTGACCCCCACGTGCAGATCGTCCGTCGATCTGAAACTCACCCCAGTCGACGGTGTCTCCGTCCTTATC
GACATAAGACTTGACGTCTGAACTGGATTTAGCTCCCTGAATGTTTGGATGGAAATGTGCTGCCCTGCTTGGGGATACCA
GGTCGAAGAATCGCTGATTTTGGCACTTGAATTTCCCTTCAAATTGGATAAGCACATGGAGATGTGGTTCCCCATTCTCG
TGGAGTTCTCTGCAAACTTTGATG-------------TATTTTTTATTTGTTGGGGTTTCTAGGTCTTTTAATTGGGAAA
GTGCTTCTTCTTTCGTTAAGGAGCACTTAGGATATGTGATGAAATAATTTTTGCAATTTATTTGGAAGCGCTTAGGGGG-
AGCCATATGGTCAATGAGTACCGATTGACCAAGATTT-----TTACACTTATCCCTGGTACATCGGTACTCAATATATAG
-T-GAGTACCA-AATGGCATTTTGGTAATTTTGTAAAAGTACATTGCAATTTAAAATTCAAAATTCAAAAATCAAATCAT
TAAAGCGGCCATCCGTATAATATT-------
>gi|41016718|dbj|AB116636.1| Tomato yellow leaf curl virus-Mild [Japan:Osuka] DNA
ACCGGATGGCCGCGCCTTTAAC-TTTATGCCCGGTCCCCA-CGAGGGTTCCACAG-----TCTATTAACCAATCAAATTG
CATCCTCAAACGTTAGATAAGTGTTCATTTGTCTTTATATACTTGGTCCCCAAG-TATTTTGTCTTGCAATATGTGGGAT
CCACTTCTAAATGAATTTCCTGAATCTGTTCACGGATTTCGTTGTATGTTAGCTATTAAATATTTGCAGTCCGTTGAGGA
AACTTACGAGCCCAATACATTGGGCCACGATTTAATTAGGGATCTGATATCTGTTGTAAGGGCCCGTGACTATGTCGAAG
CGACCAGGCGATATAATCATTTCCACGCCCGCCTCGAAGGTTCGCCGAAGGCTGAACTTCGACAGCCCATACAGCAGCCG
TGCTGCTGTCCCCATTGTCCAAGGCACAAACAAGCGACGATCATGGACGTACAGGCCCATGTACCGGAAGCCCAGAATAT
ACAGAATGTATCGAAGCCCTGATGTTCCCCGTGGATGTGAAGGCCCATGTAAAGTACAGTCTTATGAGCAACGGGATGAT
ATTAAGCATACTGGTATTGTTCGTTGTGTTAGTGATGTTACTCGTGGATCTGGAATTACTCACAGAGTGGGTAAGAGGTT
CTGTGTTAAATCGATATATTTTTTAGGTAAAGTCTGGATGGATGAAAATATCAAGAAGCAGAATCACACTAATCAGGTCA
TGTTCTTCTTGGTCCGTGATAGAAGGCCCTATGGAAACAGCCCAATGGATTTTGGACAGGTTTTTAATATGTTCGATAAT
GAGCCCAGTACCGCAACAGTGAAGAATGATTTGCGGGATAGGTTTCAAGTGATGAGGAAATTTCATGCTACAGTTATTGG
TGGGCCCTCTGGAATGAAGGAACAGGCATTAGTTAAGAGATTTTTTAGAATTAACAGTCATGTAACTTATAATCA-----
-TCAGGAGGCAGCCAAGTACGAGAACCATACTGAAAACGCCTTGTTATTGTATATGGCATGTACGCATGCCTCTAATCCA
GTGTATGCAACTATGAAAATACGCATCTATTTCTATGATTCAATATCAAATTAATAAAATTTATATTTTATATCATGAGT
TTCTGTTACATTTATTGTCTTTT-CAAGTACATCATACAATACATGATCAACTGCTCTGATTACATTGTTAATTGAAATT
ACACCAATACTATCTAAATACTTAAGAACTTGATGTCTAAATACTCTTAAGAAACGACCAGTCTGAGGCTGTAATGTCGT
CCAAATTCGGAAGTTGAGAAAACATTTGTGAATCCCCAATACCTTCCTGATGTTGTGGTTGAATCTTATCTGAATGGAAA
TGATGTCGTGGTTCATTAGAAATTGCCTCTGGCTGTGTTCTGTTATCTTGAAATAGAGGGGATTGTTTATCTCCCAGATA
AAAACGCCATTCTCTGCTTGAGGAGCAGTGATGAGTTCCCCTGTGCGTGAATCCATGATTGTTGCAGTTGAGGTGGAGGT
AGTATGAGCAGCCACAGTCTAGGTCTACACGCTTACGCCTTATTGGTTTCTTCTTGGCTATCTTGTGTTGGACCTTGATT
GATACTTGCGAACAGTGGCTCGTAGAGGGTGACGAAGGTTGCATTCTTGAGAGCCCAATTTTTCAAGGATATGTTTTTTT
CTTCGTCTAGATATTCCCTATATGAGGAGGTAGGTCCTGGATTGCAGAGGAAGATAGTGGGAATTCCCCCTTTAATTTGA
ATGGGCTTCCCGTACTTTGTGTTGCTTTGCCAGTCCCTCTGGGCCCCCATGAATTCCTTGAAGTGCTTTAAATAATGCGG
GTCTACGTCATCAATGACGTTGTACCACGCATCATTACTGTACACCTTTGGACTTAGGTCTAGATGTCCACATAAATAAT
TATGTGGGCCTAGAGACCTGGCCCACATTGTTTTGCCTGTTCTGCTATCACCCTCAATGACAATACTATTAGGTCTCCAT
GGCCGCGCAGCGGAAGACACGACGTTCTCGGACACCCATACTTCAAGTTCATCTGGAACTTGATTAAAAGATGAAGATAA
AAAGGGAGAAATATAAGGAGCCGGAGGCTCCTGAAAAATTCTATCTAAATTACGATTTAAATTATGAAATTGTAAAATAT
AATCTTTTGGTATTAATTCTTTAATGATTCTAAGAGCCTCTGACTTACTGCCTGAGTTAAGAGCTGCGGCGTAAGCGTCA
TTGGCTGACTGCTGACCCCCACGTGCAGATCGTCCGTCGATCTGAAACTCACCCCAGTCGACGGTGTCTCCGTCCTTATC
GACATAAGACTTGACGTCTGAACTGGATTTAGCTCCCTGAATGTTTGGATGGAAATGTGCTGCCCTGCTTGGGGATACCA
GGTCGAAGAATCGCTGATTTTGGCACTTGAATTTCCCTTCAAATTGGATAAGCACATGGAGATGTGGTTCCCCATTCTCG
TGGAGTTCTCTGCAAACTTTGATG-------------TATTTTTTATTTGTTGGGGTTTCTAGGTCTTTTAATTGGGAAA
GTGCTTCTTCTTTCGTTAAGGAGCACTTAGGATATGTGAGGAAATAATTTTTGCAATTTATTTGGAAGCGCTTAGGGGG-
AGCCATATGGTCAATGAGTACCGATTGACCAAGATTT-----TTACACTTATCCCTGGTGTATCGGTACTCAATATATAG
-T-GAGTACCA-AATGGCATTTTGGTAATTTTGTAAAAGTACATTGCAATTCAAAATTCAAAATTCAAAAATCAAATCAT
TAAAGCGGCCATCCGTATAATATT-------
>gi|41016711|dbj|AB116635.1| Tomato yellow leaf curl virus-Mild [Japan:Daito] DNA
ACCGGATGGCCGCGCCTTTAAC-TTTATGCCCGGTCCCCA-CGAGGGTTCCACAG-----TCTATTAACCAATCAAATTG
CATCCTCAAACGTTAGATAAGTGTTCATTTGTCTTTATATACTTGGTCCCCAAG-TATTTTGTCTTGCATTATGTGGGAT
CCACTTCTAAATGAATTTCCTGAATCTGTTCACGGATTTCGTTGTATGTTAGCTATTAAATATTTGCAGTCCGTTGAGGA
AACTTACGAGCCCAATACATTGGGCCACGATTTAATTAGGGATCTTATATCTGTTGTAAGGGCCCGTGACTATGTCGAAG
CGACCAGGCGATATAATCATTTCCACGCCCGCCTCGAAGGTTCGCCGAAGGCTGAACTTCGACAGCCCATACAGCAGCCG
TGCTGCTGTCCCCATTGTCCAAGGCACAAACAAGCGACGATCATGGACGTACAGGCCCATGTACCGGAAGCCCAGAATAT
ACAGAATGTATCGAAGCCCTGATGTTCCCCGTGGATGTGAAGGCCCATGTAAAGTACAGTTTTATGAGCAACGGGATGAT
ATTAAGCATACTGGTATTGTTCGTTGTGTTAGTGATGTTACTCGTGGATCTGGAATTACTCACAGAGTGGGTAAGAGGTT
CTGTGTTAAATCGATATATTTTTTAGGTAAAGTCTGGATGGATGAAAATATCAAGAAGCAGAATCACACTAATCAGGTCA
TGTTCTTCTTGGTCCGTGATAGAAGGCCCTATGGAAACAGCCCAATGGATTTTGGACAGGTTTTTAATATGTTCGATAAT
GAGCCCAGTACCGCAACAGTGAAGAATGATTTGCGGGATAGGTTTCAAGTGATGAGGAAATTTCATGCTACAGTTATTGG
TGGGCCCTCTGGAATGAAGGAACAGGCATTAGTTAAGAGATTTTTTAGAATTAACAGTCATGTAACTTATAATCA-----
-TCAGGAGGCAGCCAAGTACGAGAACCATACTGAAAACGCCTTGTTATTGTATATGGCATGTACGCATGCCTCTAATCCA
GTGTATGCAACTATGAAAATACGCATCTATTTCTATGATTCAATATCAAATTAATAAAATTTATATTTTATATCATGAGT
TTCTGTTACATTTATTGTCTTTT-CAAGTACATCATACAATACATGATCAACTGCTCTGATTACATTGTTAATTGAAATT
ACACCAATACTATCTAAATACTTAAGAACTTGATGTCTAAATACTCTTAAGAAACGACCAGTCTGAGGCTGTAATGTCGT
CCAAATTCGGAAGTTGAGAAAACATTTGTGAATCCCCAATACCTTCCTGATGTTGTGGTTGAATCTTATCTGAATGGAAA
TGATGTCGTGGTTCATTAGAAATGGCCTCTGGCTGTGTTCTGTTATCTTGAAATAGAGGGGATTGTTTATCTCCCAGATA
AAAACGCCATTCTCTGCTTGAGGAGCAGTGATGAGTTCCCCTGTGCGTGAATCCATGATTGTTGCAGTTGAGGTGGAGGT
AGTATGAGCAGCCACAGTCTAGGTCTACACGCTTACGCCTTATTGGTTTCTTCTTGGCTATCTTGTGTTGGACCTTGATT
GATACTTGCGAACAGTGGCTCGTAGAGGGTGACGAAGGTTGCATTCTTGAGAGCCCAATTTTTCAAGGATATGTTTTTTT
CTTCGTCTAGATATTCCCTATATGAGGAGGTAGGTCCTGGATTGCAGAGGAAGATAGTGGGAATTCCCCCTTTAATTTGA
ATGGGCTTCCCGTACTTTGTGTTGCTTTGCCAGTCCCTCTGGGCCCCCATAAATTCCTTGAAGTGCTTTAAATAATGCGG
GTCTACGTCATCAATGACGTTGTACCACGCATCATTACTGTACACCTTTGGACTTAGGTCTATATGTCCACATAAATAAT
TATGTGGGCCTAGAGACCTGGCCCACATTGTTTTGCCTGTTCTGCTATCACCCTCAATGACAATACTATTAGGTCTCCAT
GGCCGCGCAGCGGAAGACACGACGTTCTCGGACACCCATACTTCAAGTTCATCTGGAACTTGATTAAAAGATGAAGATAA
AAAGGGAGAAATATAAGGAGCCGGAGGCTCCTGAAAAATTCTATCTAAATTACTATTTAAATTATGAAATTGTAAAATAT
AATCTTTTGGTATTAATTCTTTAATGATTCTAAGAGCCTCTGACTTACTGCCTGAGTTAAGAGCTGCGGCGTAAGCGTCA
TTGGCTGACTGCTGACCCCCACGTGCAGATCGTCCGTCGATCTGAAACTCACCCCAGTCGACGGTGTCTCCGTCCTTATC
GACATAAGACTTGACGTCTGAACTGGATTTAGCTCCCTGAATGTTTGGATGGAAATGTGCTGCCCTGCTTGGGGATACCA
GGTCGAAGAATCGCTGATTTTGGCACTTGAATTTCCCTTCAAATTGGATAAGCACATGGAGATGTGGTTCCCCATTCTCG
TGGAGTTCTCTGCAAACTTTGATG-------------TATTTTTTATTTGTTGGGGTTTCTAGGTCTTTTAATTGGGAAA
GTGCTTCTTCTTTCGTTAAGGAGCACTTAGGATATGTGAGGAAATAATTTTTGCAATTTATTTGGAAGCGCTTAGGGGG-
AGCCATATGGTCAATGAGTACCGATTGACCAAGATTT-----TTACACTTATCCCTGGTGTATCGGTACTCAATATATAG
-T-GAGTACCA-AATGGCATTTTGGTAATTTTGTAAAAGTACATTGCAATTCAAAATTCAAAATTCAAAAATCAAATCAT
TAAAGCGGCCATCCGTATAATATT-------
>gi|41016704|dbj|AB116634.1| Tomato yellow leaf curl virus-Mild [Japan:Kisozaki] DNA
ACCGGATGGCCGCGTCTTTAAC-TTTATGCCCGGTCCCCA-CGAGGGTTCCACAG-----TCTATTAACCAATCAAATTG
CATCCTCAAACGTTAGATAAGTGTTCATTTGTCTTTATATACTTGGTCCCCAAG-TATTTTGTCTTGCAATATGTGGGAT
CCACTTCTTAATGAATTTCCTGAATCTGTTCACGGATTTCGTTGTATGTTAGCTATTAAATATTTGCAGTCCGTTGAGGA
AACTTACGAGCCCAATACATTGGGCCACGATTTAATTAGGGATCTTATATCTGTTGTAAGGGCCCGTGACTATGTCGAAG
CGACCAGGCGATATAATCATTTCCACGCCCGCCTCGAAGGTTCGCCGAAGGCTGAACTTCGACAGCCCATACAGCAGCCG
TGCTGCTGTCCCCATTGTCCAAGGCACAAACAAGCGACGATCATGGACGTACAGGCCCATGTACCGGAAGCCCAGAATAT
ACAGAATGTATCGAAGCCCTGATGTTCCCCGTGGATGTGAAGGCCCATGTAAAGTACAGTCTTATGAGCAACGGGATGAT
ATTAAGCATACTGGTATTGTTCGTTGTGTTAGTGATGTTACTCGTGGATCTGGAATTACTCACAGAGTGGGTAAGAGGTT
CTGTGTTAAATCGATATATTTTTTAGGTAAAGTCTGGATGGATGAAAATATCAAGAAGCAGAATCACACTAATCAGGTCA
TGTTCTTCTTGGTCCGTGATAGAAGGCCCTATGGAAACAGCCCAATGGATTTTGGACAGGTTTTTAATATGTTCGATAAT
GAGCCCAGTACCGCAACAGTGAAGAATGATTTGCGGGATAGGTTTCAAGTGATGAGGAAATTTCATGCTACAGTTATTGG
TGGGCCCTCTGGAATGAAGGAACAGGCATTAGTTAAGAGATTTTTTAGAATTAACAGTCATGTAACTAATAATCA-----
-TCAGGAGGCAGCCAAGTACGAGAACCATACTGAAAACGCCTTGTTATTGTATATGGCATGTACGCATGCCTCTAATCCA
GTGTATGCAACTATGAAAATACGCATCTATTTCTATGATTCAATATCAAATTAATAAAATTTATATTTTATATCATGAGT
TTCTGTTACATTTATTGTCTTTT-CAAGTACATCATACAATACATGATCAACTGCTCTGATTACATTGTTAATTGAAATT
ACACCAATACTATCTAAATACTTAAGAACTTGATGTCTAAATACTCTTAAGAAACGACCAGTCTGAGGCTGTAATGTCGT
CCAAATTCGGAAGTTGAGAAAACATTTGTGAATCCCCAATACCTTCCTGATGTTGTGGTTGAATCTTATCTGAATGGAAA
TGATGTCGTGGTTCATTAGAAATGGCCTCTGGCTGTGTTCTGTTATCTTGAAATAGAGGGGATTGTTTATCTCCCAGATA
AAAACGCCATTCTCTGCTTGAGGAGCAGTGATGAGTTCCCCTGTGCGTGAATCCATGATTGTTGCAGTTGAGGTGGAGGT
AGTATGAGCAGCCACAGTCTAGGTCTACACGCTTACGCCTTATTGGTTTCTTCTTGGCTATCTTGTGTTGGACCTTGATT
GATACTTGCGAACAGTGGCTCGTAGAGGGTGACGAAGGTTGCATTCTTGAGAGCCCAATTTTTCAAGGATATGTTTTTTT
CTTCGTCTAGATATTCCCTATATGAGGAGGTAGGTCCTGGATTGCAGAGGAAGATAGTGGGAATTCCCCCTTTAATTTGA
ATGGGCTTCCCGTACTTTGTGTTGCTTTGCCAGTCCCTCTGGGCCCCCATGAATTCCTTGAAGTGCTTTAAATAATGCGG
GTCTACGTCATCAATGACGTTGTACCACGCATCATTACTGTACACCTTTGGACTTAGGTCTAGATGTCCACATAAATAAT
TATGTGGGCCTAGAGACCTGGCCCACATTGTTTTGCCTGTTCTGCTATCACCCTCAATGACAATACTATTAGGTCTCCAT
GGCCGCGCAGCGGAAGACACGACGTTCTCGGACACCCATACTTCAAGTTCATCTGGAACTTGATTAAAAGATGAAGATAA
AAAGGGAGAAATATAAGGAGCCGGAGGCTCCTGAAAAATTCTATCTAAATTACTATTTAAATTATGAAATTGTAAAATAT
AATCTTTTGGTATTAATTCTTTAATGATTCTAAGAGCCTCTGACTTACTGCCTGAGTTAAGAGCTGCGGCGTAAGCGTCA
TTGGCTGACTGCTGACCCCCACGTGCAGATCGTCCGTCGATCTGAAACTCACCCCAGTCGACGGTGTCTCCGTCCTTATC
GACATAAGACTTGACGTCTGAACTGGATTTAGCTCCCTGAATGTTTGGATGGAAATGTGCTGCCCTGCTTGGGGATACCA
GGTCGAAGAATCGCTGATTTTGGCACTTGAATTTCCCTTCAAATTGGATAAGCACATGGAGATGTGGTTCCCCATTCTCG
TGGAGTTCTCTGCAAACTTTGATG-------------TATTTTTTATTTGTTGGGGTTTCTAGGTCTTTTAATTGGGAAA
GTGCTTCTTCTTTCGTTAAGGAGCACTTAGGATATGTGAGGAAATAATTTTTGCAATTTATTTGGAAGCGCTTAGGGGG-
AGCCATATGGTCAATGAGTACCGATTGACCAAGATTT-----TTACACTTATCCCTGGTGTATCGGTACTCAATATATAG
-T-GAGTACCA-AATGGCATTTTGGTAATTTTGTAAAAGTACATTGCAATTCAAAATTCAAAATTCAAAAATCAAATCAT
TAAAGCGGCCATCCGTATAATATT-------
>gi|41016697|dbj|AB116633.1| Tomato yellow leaf curl virus-Mild [Japan:Atumi] DNA
ACCGGATGGCCGCGCCTTTAAC-TTTATGCCCGGTCCCCA-CGAGGTTTCCACAG-----TCTATTAATCAATCAAATTG
CATCCTCAAACGTTAGATAAGTGTTCATTTGTCTTTATATACTTGGTCCCCAAG-TATTTTGTCTTGCAATATGTGGGAT
CCACTTCTAAATGAATTTCCTGAATCTGTTCACGGATTTCGTTGTATGTTAGCTATTAAATATTTGCAGTCCGTTGAGGA
AACTTACGAGCCCAATACATTGGGCCACGATTTAATTAGGGATCTTATATCTGTTGTAAGGGCCCGTGACTATGTCGAAG
CGACCAGGCGATATAATCATTTCCACGCCCGCCTCGAAGGTTCGCCGAAGGCTGAACTTCGACAGCCCATACAGCAGCCG
TGCTGCTGTCCCCATTGTCCAAGGCACAAACAAGCGACGATCATGGACGTACAGGCCCATGTACCGGAAGCCCAGAATAT
ACAGAATGTATCGAAGCCCTGATGTTCCCCGTGGATGTGAAGGCCCATGTAAAGTACAGTTTTATGAGCAACGGGATGAT
ATTAAGCATACTGGTATTGTTCGTTGTGTTAGTGATGTTACTCGTGGATCTGGAATTACTCACAGAGTGGGTAAGAGGTT
CTGTGTTAAATCGATATATTTTTTAGGTAAAGTCTGGATGGATGAAAATATTAAGAAGCAGAATCACACTAATCAGGTCA
TGTTTTTCTTGGTCCGTGATAGAAGGCCCTATGGAAACAGCCCAATGGATTTTGGACAGGTTTTTAATATGTTCGATAAT
GAGCCCAGTACCGCAACAGTGAAGAATGATTTGCGGGATAGGTTTCAAGTGATGAGGAAATTTCATGCTACAGTTATTGG
TGGGCCCTCTGGAATGAAGGAACAGGCATTAGTTAAGAGATTTTTTAGAATTAACAGTCATGTAACTAATAATCA-----
-TCAGGAGGCAGCCAAGTACGAGAACCATACTGAAAACGCCTTGTTATTGTATATGGCATGTACGCATGCCTCTAATCCA
GTGTATGCAACTATGAAAATACGCATCTATTTCTATGATTCAATATCAAATTAATAAAATTTATATTTTATATCATGAGT
TTCTGTTACATTTATTGTCTTTT-CAAGTACATCATACAATACATGATCAACTGCTCTGATTACATTGTTAATTGAAATT
ACACCAATACTATCTAAATACTTAAGAACTTGATGTCTAAATACTCTTAAGAAACGACCAGTCTGAGGCTGTAATGTCGT
CCAAATTCGGAAGTTGAGAAAACATTTGTGAATCCCCAATACCTTCCTGATGTTGTGGTTGAATCTTATCTGAATGGAAA
TGATGTCGTGGTTCATTAGAAATGGCCTCTGGCTGTGTTCTGTTATCTTGAAATAGAGGGGATTGTTTATCTCCCAGATA
AAAACGCCATTCTCTGCTTGAGGAGCAGTGATGAGTTCCCCTGTGCGTGAATCCATGATTGTTGCAGTTGAGGTGGAGGT
AGTATGAGCAGCCACAGTCTAGGTCTACACGCTTACGCCTTATTGGTTTCTTCTTGGCTATCTTGTGTTGGACCTTGATT
GATACCTGCGAACAGTGGCTCGTAGAGGGTGACGAAGGTTGCATTCTTGAGAGCCCAATTTTTCAAGGATATGTTTTTTT
CTTCGTCTAGATATTCCCTATATGAGGAGGTAGGTCCTGGATTGCAGAGGAAGATAGTGGGAATTCCCCCTTTAATTTGA
ATGGGCTTCCCGTACTTTGTGTTGCTTTGCCAGTCCCTCTGGGCCCCCATGAATTCCTTGAAGTGCTTTAAGTAATGCGG
GTCTACGTCATCAATGACGTTGTACCACGCATCATTACTGTACACCTTTGGACTTAGGTCTAGATGTCCACATAAATAAT
TATGTGGGCCTAGAGACCTGGCCCACATTGTTTTGCCTGTTCTGCTATCACCCTCAATGACAATACTATTAGGTCTCCAT
GGCCGCGCAGCGGAAGACACGACGTTCTCGGACACCCATACTTCAAGTTCATCTGGAACTTGATTAAAAGATGAAGATAA
AAAGGGAGAAATATAAGGAGCCGGAGGCTCCTGAAAAATTCTATCTAAATTACTATTTAAATTATGAAATTGTAAAATAT
AATCTTTTGGTATTAATTCTTTAATGATTCTAAGAGCCTCTGACTTACTGCCTGAGTTAAGAGCTGCGGCGTAAGCGTCA
TTGGCTGACTGCTGACCCCCACGTGCAGATCGTCCGTCGATCTGAAACTCACCCCAGTCGACGGTGTCTCCGTCCTTATC
GACATAAGACTTGACGTCTGAACTGGATTTAGCTCCCTGAATGTTTGGATGGAAATGTGCTGCCCTGCTTGGGGATACCA
GGTCGAAGAATCGCTGATTTTGGCACTTGAATTTCCCTTCAAATTGGATAAGCACATGGAGATGTGGTTCCCCATTCTCG
TGGAGTTCTCTGCAAACTTTGATG-------------TATTTTTTATTTGTTGGGGTTTCTAGGTCTTTTAATTGGGAAA
GTGCTTCTTCTTTCGTTAAGGAGCACTTAGGATATGTGAGGAAATAATTTTTGCAATTTATTTGGAAGCGCTTAGGGGG-
AGCCATATGGTCAATGAGTACCGATTGACCAAGATTT-----TTACACTTATCCCTGGTGTATCGGTACTCAATATATAG
-T-GAGTACCA-AATGGCATTTTGGTAATTTTGTAAAAGTACATTGCAATTCAAAATTCAAAATTCAAAAATCAAATCAT
TAAAGCGGCCATCCGTATAATATT-------
>gi|4190964|dbj|AB014347.1| Tomato yellow leaf curl virus - Mild[Aichi] genomic DNA
ACCGGATGGCCGCGCCTTTAAC-TTTATGCCCGGTCCCCA-CGAGGGTTCCACAG-----TCTATTAACCAATCAAATTG
CATCCTCAAACGTTAGATAAGTGTTCATTTGTCTTTATATACTTGGTCCCCAAG-TATTTTGTCTTGCAATATGTGGGAT
CCACTTCTAAATGAATTTCCTGAATCTGTTCACGGATTTCGTTGTATGTTAGCTATTAAATATTTGCAGTCCGTTGAGGA
AACTTACGAGCCCAATACATTGGGCCACGATTTAATTAGGGATCTTATATCTGTTGTAAGGGCCCGTGACTATGTCGAAG
CGACCAGGCGATATAATCATTTCCACGCCCGCCTCGAAGGTTCGCCGAAGGCTGAACTTCGACAGCCCATACAGCAGCCG
TGCTGCTGTCCCCATTGTCCAAGGCACAAACAAGCGACGATCATGGACGTACAGGCCCATGTACCGGAAGCCCAGAATAT
ACAGAATGTATCGAAGCCCTGATGTTCCCCGTGGATGTGAAAGCCCATGTAAAGTACAGTCTTATGAGCAACGGGATGAT
ATTAAGCATACTGGTATTGTTCGTTGTGTTAGTGATGTTACTCGTGGATCTGGAATTACTCACAGAGTGGGTAAGAGGTT
CTGTGTTAAATCGATATATTTTTTAGGTAAAGTCTGGATGGATGAAAATATCAAGAAGCAGAATCACACTAATCAGGTCA
TGTTCTTCTTGGTCCGTGATAGAAGGCCCTATGGAAACAGCCCAATGGATTTTGGACAGGTTTTTAATATGTTCGATAAT
GAGCCCAGTACCGCAACAGTGAAGAATGATTTGCGGGATAGGTTTCAAGTGATGAGGAAATTTCATGCTACAGTTATTGG
TGGGCCCTCTGGAATGAAGGAACAGGCATTAGTTAAGAGATTTTTTAGAATTAACAGTCATGTAACTTATAATCA-----
-TCAGGAGGCAGCCAAGTACGAGAACCATACTGAAAACGCCTTGTTATTGTATATGGCATGTACGCATGCCTCTAATCCA
GTGTATGCAACTATGAAAATACGCATCTATTTCTATGATTCAATATCAAATTAATAAAATTTATATTTTATATCATGAGT
TTCTGTTACATTTATTGTCTTTT-CAAGTACATCATACAATACATGATCAACTGCTCTGATTACATTGTTAATTGAAATT
ACACCAATACTATCTAAATACTTAAGAACTTGATGTCTAAATACTCTTAAGAAACGACCAGTCTGAGGCTGTAATGTCGT
CCAAATTCGGAAGTTGAGAAAACATTTGTGAATCCCCAGTACCTTCCTGATGTTGTGGTTGAATCTTATCTGAATGGAAA
TGATGTCGTGGTTCATTAGAAATGGCCTCTGGCTGTGTTCTGTTATCTTGAAATAGAGGGGATTGTTTATCTCCCAGATA
AAAACGCCATTCTCTGCTTGAGGAGCAGTGATGAGTTCCCCTGTGCGTGAATCCATGATTGTTGCAGTTGAGGTGGAGGT
AGTATGAGCAGCCACAGTCTAGGTTTACACGCTTACGCCTTATTGGTTTCTTCTTGGCTATCTTGTGTTGGACCTTGATT
GATACTTGCGAACAGTGGCTCGTAGAGGGTGACGAAGGTTGCATTCTTGAGAGCCCAATTTTTCAAGGATATGTTTTTTT
CTTCGTCTAGATATTCCCTATATGAGGAGGTAGGTCCTGGATTGCAGAGGAAGATAGTGGGAATTCCCCCTTTAATTTGA
ATGGGCTTCCCGTACTTTGTGTTGCTTTGCCAGTCCCTCTGGGCCCCCATGAATTCCTTGAAGTGCTTTAAATAATGCGG
GTCTACGTCATCAATGACGTTGTACCACGCATCATTACTGTACACCTTTGGACTTAGGTCTAGATGTCCACATAAATAAT
TATGTGGGCCTAGAGACCTGGCCCACATTGTTTTGCCTGTTCTGCTATCACCCTCAATGACAATACTATTAGGTCTCCAT
GGCCGCGCAGCGGAAGACACGACGTTCTCGGACACCCATACTTCAAGTTCATCTGGAACTTGATTAAAAGATGAAGATAA
AAAGGGAGAAATATAAGGAGCCGGAGGCTCCTGAAAAATTCTATCTAAATTACTATTTAAATTATGAAATTGTAAAATAT
AATCTTTTGGTATTAATTCTTTAATGATTCTAAGAGCCTCTGACTTACTGCCTGAGTTAAGAGCTGCGGCGTAAGCGTCA
TTGGCTGACTGCTGACCCCCACGTGCAGATCGTCCGTCGATCTGAAACTCACCCCAGTCGACGGTGTCTCCGTCCTTATC
GACATAAGACTTGACGTCTGAACTGGATTTAGCTCCCTGAATGTTTGGATGGAAATGTGCTGCCCTGCTTGGGGATACCA
GGTCGAAGAATCGCTGATTTTGGCACTTGAATTTCCCTTCAAATTGGATAAGCACATGGAGATGTGGTTCCCCATTCTCG
TGGAGTTCTCTGCAAACTTTGATG-------------TATTTTTTATTTGTTGGGGTTTCTAGGTCTTTTAATTGGGAAA
GTGCTTCTTCTTTCGTTAAGGAGCACTTAGGATATGTGAGGAAATAATTTTTGCAATTTATTTGGAAGCGCTTAGGGGG-
AGCCATATGGTCAATGAGTACCGATTGACCAAGATTT-----TTACACTTATCCCTGGTGTATCGGTACTCAATATATAG
-T-GAGTACCA-AATGGCATTTTGGTAATTTTGTAAAAGTACATTGCAATTCAAAATTCAAAATTCAAAAATCAAATCAT
TAAAGCGGCCATCCGTATAATATT-------
