# Supplementary material for: Assessing constancy of substitution rates in viruses over evolutionary time
Source: BMC Bioinformatics. 2010 Oct 7;11(Suppl 6):S3. doi: 10.1186/1471-2105-11-S6-S3 (PMC3026377; doi:10.1186/1471-2105-11-S6-S3)
Supplement: Additional file 2 — File, when unzipped, consists of a folder with aligned fasta files for each of the six datasets employed in this study. [file 1471-2105-11-S6-S3-S2.zip › WSMVNoCon.fasta]

>Brome streak mosaic 
ATCGAACAACTCTACTTCGAAGGAATCGCGAAACAGGAGGTAGCTCGCTGCTTAGCTGGTGTTGATGATGTGTGCAAGTT
CGAGAGTGCAGCATCAGGAACTAATGAAGCCGTCGACGAAGTGCTGAAAGCTGCTGGTGATGATGAAGCATTGGCACGA-
--------------------------------------------------------------------------------
GCAAACGCTGCAGCCACTAGTGGTGCCACAACACCAGCGCAGAACGTGGGGGCGGGCACAACAACACCAGCCAAGGCCAC
TCCACAATCAGGAAGACGTCCTTCATTTGGAAGCTTAATAGATAATCCTATT---GGAGGAAATGGTGTTCAAGATGTTG
CGGATAGAACAAGTGGTATTGTGTTTCCAGTACCAACTAGAAAGAGCACAAGTCTTTACCTACCACCTAAGGTAAAGCTG
AGGGCAACACCTGAAAGAATTGAGAAAGTACGAAAGTACTTGCCCGACCCTCAGCAAATAGATTTGAGGTACTCAACACA
GCAAGAGCTTAATGATTGGATTAAAGCATCAGCCGATGGGTTGGGACAAACTGAAGAAGCTTTCATTGACAATATTCTGC
CTGGTTGGATTGTGCACTGTATCGTTAATACAACCAGCTCAGAAAACAGGAAAGCTGGCTCTTGGCGATGTGTAACAAAT
GCTGGTACGGCTGACGAAGAGCAAGTACTCTATGATATTGAGCCGATGTACTCAGCAGCAAATCCAACAATGCGTGCTAT
CATGCGGCATTTTAGCGACTTGGCGCGTCTGGTGATAGCGGAGAGCTTTAAGCAAGGGCGTCCACTCATACCAAAGGGAT
ATATCAAGGCGGGAGTCTTAGATGCGAGCAGCGCAGCAGCAGCATGTGACTTTGTCGTGCGCGACAGGCACGACACAGCC
ACGTTTGTGCAAGTGCAGAACCAGGTCTTAGTTAATCGCGTTAGCGGTATAACTAACCGGCTGTTTGCACAGGCGATGCC
GAGCGCTGGTGCTAATGAGGACATGGCTCGCCATGACGCTCAGGATGCCGCAGAGGGCATCCACAACCTAGGTGGAGCGC
GGGCTTTCTAGAAGTCTCGACGAGTTGTCGAGCACGCCGGCGTCTGGGGGTTCAAAAGTAAAAACTCGTTATAGAGTTTT
CCTCGCGGGACAATGGCGTTGGATCAGGAATGTAATGTGAAAGAGCAAACTTGATCAAACGAGCGTA
>gi|37651479|ref|NC_005136.1| Oat necrotic mottle virus
GTTGAGGATCTGTATCTCACTGGTAACCGAACCGATTTGGGTGAGGAAATCAAGGAGTGCGGTGAAAAATACTGCGTGTA
CGAATCTAGTGCAGCAGCTTCCGACGACGTGTTAGCAGCAGCAAACACTGGCACACAGACGAACCAAGGTGGAGGAACAG
TTGCACCAGCTGCTAATGCAGGGACCGCCGCTAAAGATGGATCC------------------------------------
AGCGGGTCAGGAACAGCACAAACGCAGCTGAGCGACGGCTCCACAATGTCGGGTTTGGACAAAGGCAAGAATGTGGTCGG
ACAAGGCCAAGGATCAAAAGGCAACACTGGCTCTTTCACAAATAACCCAGTTCGAGTTGGAGGAAAAGCACAAGACGTGA
AAGATCAAACACCAGGGTTAGTTTTTCCAGATCCGAAAGTCACAACGAAAGCTATCTACATACCAAGGGTCGTCCGAGAT
AAGGTGAAACCTGAAATGATCAATAATATGATCAAGTACCAGCCACGAGTTGAGCTCATTGATAATCGTTACGCCACGCT
CGAGCAATTGACAACGTGGATGACGGAGGCGGCGGCTGGTCTTGACGTAACGGAGGACGTCTTTGTGAATGTGTTACTAC
CAGGATGGGTGTACCACTGCATCGTTAACACAACTAGCCCGGAAAACAAAGCACTGGGGACGTGGCGAGTTGTGAATAAC
GCTGGGCAGGATGGTGAAAAACAGCTGGAGTACAAAATTGAACCTATGTACAAATCGGCAAGGCCATCAATGCGCTCAAT
AATGCGACACTTTGGAGAAGGTGCTCGAGTGATGATTGAAGAGAGCGTACGGATTGGAAGGCCAATTATACCAAGAGGGT
TCGACAAAGCTGGTGTGTTAAGCGTCAATAACATTGTGGCCGCGTGTGATTTTATCATGCGCAATGCAGACGACACACCA
AACTTCGTGCAAGTGCAAAACAGTGTGGCAGTCAACAGACTGAGAGGCATACAAAACAAGTTATTTGCACAAGCGCGACT
GAGTGCGGGTACCAACGAAGACAACTCCAGGCATGATGCAGATGATGTCAGGGAGAACACGCACAGCTTCGCCGGTGTGA
ACGCTCTTGCGTAAGCACCCTAGAAGCAACAGACTCACAGGTACC-GGGTCTGAGCGGAATAACGCTGCGTTTCGTCAAC
TCTTAGTGGTTGTTAGGCGCGTATTTCTCTTCT-GAGGCGTGCGTTTCTGGTAGCTATTTGTGAGTT
>gi|37499720|gb|AY377938.1| Oat necrotic mottle virus isolate Type-NE
GTTGAGGATCTGTATCTCACTGGTAACCGAACCGATTTGGGTGAGGAAATCAAGGAGTGCGGTGAAAAATACTGCGTGTA
CGAATCTAGTGCAGCAGCTTCCGACGACGTGTTAGCAGCAGCAAACACTGGCACACAGACGAACCAAGGTGGAGGAACAG
TTGCACCAGCTGCTAATGCAGGGACCGCCGCTAAAGATGGATCC------------------------------------
AGCGGGTCAGGAACAGCACAAACGCAGCTGAGCGACGGCTCCACAATGTCGGGTTTGGACAAAGGCAAGAATGTGGTCGG
ACAAGGCCAAGGATCAAAAGGCAACACTGGCTCTTTCACAAATAACCCAGTTCGAGTTGGAGGAAAAGCACAAGACGTGA
AAGATCAAACACCAGGGTTAGTTTTTCCAGATCCGAAAGTCACAACGAAAGCTATCTACATACCAAGGGTCGTCCGAGAT
AAGGTGAAACCTGAAATGATCAATAATATGATCAAGTACCAGCCACGAGTTGAGCTCATTGATAATCGTTACGCCACGCT
CGAGCAATTGACAACGTGGATGACGGAGGCGGCGGCTGGTCTTGACGTAACGGAGGACGTCTTTGTGAATGTGTTACTAC
CAGGATGGGTGTACCACTGCATCGTTAACACAACTAGCCCGGAAAACAAAGCACTGGGGACGTGGCGAGTTGTGAATAAC
GCTGGGCAGGATGGTGAAAAACAGCTGGAGTACAAAATTGAACCTATGTACAAATCGGCAAGGCCATCAATGCGCTCAAT
AATGCGACACTTTGGAGAAGGTGCTCGAGTGATGATTGAAGAGAGCGTACGGATTGGAAGGCCAATTATACCAAGAGGGT
TCGACAAAGCTGGTGTGTTAAGCGTCAATAACATTGTGGCCGCGTGTGATTTTATCATGCGCAATGCAGACGACACACCA
AACTTCGTGCAAGTGCAAAACAGTGTGGCAGTCAACAGACTGAGAGGCATACAAAACAAGTTATTTGCACAAGCGCGACT
GAGTGCGGGTACCAACGAAGACAACTCCAGGCATGATGCAGATGATGTCAGGGAGAACACGCACAGCTTCGCCGGTGTGA
ACGCTCTTGCGTAAGCACCCTAGAAGCAACAGACTCACAGGTACC-GGGTCTGAGCGGAATAACGCTGCGTTTCGTCAAC
TCTTAGTGGTTGTTAGGCGCGTATTTCTCTTCT-GAGGCGTGCGTTTCTGGTAGCTATTTGTGAGTT
>gi|11066855|gb|AF285170.1|AF285170 Wheat streak mosaic virus strain El Batan 3 complete genome
GTTGAGGATTTGTACTTAACAGGAAATCGGACGGATTTGGGAGAAGAAGCGAAGGAGTGTGCTGAGCAATACTGTGTGTA
CGAGTCAAGCACGTCAGCAACAGAAGATGTGTTGGCAGCGGCAGATGCTGGGACTAATGGTGCTTCAAGCAGTGGAAACG
CGCAAGCAGGGTCAAGCACAGGATCAGCTAGTGGG---------------------------------------------
TCTAGCTCTGCAGCATCACAATCACAAGCAGGTGGCACTTCCACAATGGCAGGTGTGGACACAGGGAGAGCTAAAGTTGG
GCAAGCTTCAGGATCAAAGGGCACTAGCGGTTCATTCATTTCGAATCCGGTTCGAAATGGTGGCCGGGCCACAGACGTGC
AGGACCAGACACCTGGCTTGGTTTTTCCCGCGCCCAAGATCACAACAAAAGCTATTTATATGCCCAGGAATGTGCGCGAG
AAAATAAAGCCAGAGATGATCAATAACATGATCAAGTACCAACCACGGGCCGAGCTTGTCGACAATAGATACGCCACGAT
TGAGCAACTCAACACGTGGATCAAGGAGGCCTCGGATGGTTTGGATGTCACAGAGGATGTGTTTGTTAACACACTATTAC
CGGGATGGGTGTACCATTGCATAATCAATACAACCAGTCCGGAAAACAAAGCACTAGGAACCTGGCGTGTGGTGAATAAC
GTTGGGAAGGATAACGAAGAGCAGCATGAATACAAGATTGATCCTATGTACAAAGCTGCAAAACCGTCGCTGCGCGCAAT
TATGCGACATTTTGGCGAGGGAGCAAGAGTGATGATTGAGGAGAGCGTCAGGATTGGAAAGCCTATAATACCAAGAGGTT
TCGACAAAGCAGGTGTGCTGAGTGTCAACAATATTGTTGCAGCGTGTGATTTTATCATGCGCACTTCAGATGACACACCA
AATTTCGTGCAGGTGCAGAATAGCGTAGCGGTGAATAGGCTGCGCGGGATACAGAATAAATTATTTGCACAGGCACGATT
GAGTGCGGGTACTAATGAAGACAACTCACGTCACGATGCCGATGATGTGAGGGAGAACACGCACAGTTTCAATGGTGTGA
ACGCTCTTGCGTAAGCACAGCAGAAACTACAGATCCATGAGTACCAGGGTTTGGGCGAAATAACGCTGCGTTTCGTTGAC
CTTTCGTGGTTACTAGGTGTGCACTTCTTCATGAAAGGCGTGCATTCTTGGTAGCTATGTGTGGGTT
>gi|17981491|gb|AF454454.1| Wheat streak mosaic virus isolate Czech
GTTGAAAACTTATACCTAACTGGGAACCGAACTGATCTGGGAGAGGAAATCAAAGAGTGTGGAGAACAGTACTGCGTGTA
CGAATCAAGTGAGGCAGCAACTGATGCTGTCCTGGCAGCAGCAAATGCCGGAAGTGGCAGTGCACCGAGCAGTGGAAGTA
CGCAGTCAAGTCTGAGTGCAAGCACGGCAAGCGGATCAGGAAGCTCACCATCAGGGTCAGGTTCTGGAGCAGCGGGTGGA
TCAGGTTCAGGATCAGCACAAACACAATCTAGCAACGTGTCGGTCATGGCAGGCCTCGACACGGGA---GCTAAGACTGG
TCAAGGGTCAGGATCAAAAGGAACAGGTGGTTCATTCGTTTCGAATCCTGTGCGAACTGGAGGTCGAGCAACGGATGTGC
AAGATCAGACACCAGGCCTTGTGTTTCCAGCACCAAAAATCACAACAAAGGCCATATACATGCCGAAAACCGTACGCGAT
AAGATAAAGCCTGAAATGATAAATAACATGATTAAATACCAACCGCGTGCAGAACTCATCGATAATAGGTATGCCACAAC
TGAGCAACTCAATACCTGGATCAAAGAAGCATCTGAAGGGCTTGATGTTACAGAGGATGTGTTCATTAACACCTTGCTTC
CTGGATGGGTTTATCACTGCATAATTAATACAACGAGCCCAGAGAACAGAGCACTAGGAACTTGGCGTGTTGTGAATAAT
GCAGGAAAGGACAATGAGCAGCAACTCGAATTTAAGATCGAACCGATGTACAAAGCTGCGAAGCCATCACTTCGAGCTAT
TATGCGGCATTTTGGCGAGGGAGCTCGGGTGATGATCGAGGAGAGCGTTCGAATTGGGAAACCTATTATACCAAGAGGTT
TTGACAAAGCCGGTGTGCTAAGCATCAACAATATTGTGGCAGCGTGTGATTTTATCATGCGTGGGGCAGATGACACACCA
AACTTCGTGCAAGTGCAAAACAGCGTTGCAGTGAACAGGCTACGCGGAATACAGAATAAGCTGTTTGCACAAGCACGACT
GAGTGCGGGTACTAATGAGGACAACTCACGTCACGACGCAGATGATGTGAGGGAGAACACGCACAGTTTCAATGGTGTAA
ACGCGCTTGCGTGAGCACAGTAGAAACTACAAATCCATGAGTACCAGGGTTTGAGCGGAATAACGCTGCGTTTCGTTAAC
CCTTCGTTGTTACTAGGTGTGTACTTCTCCACGAGAGGCGTGCATTCTTGGTAGCCATGTGTGGGTT
>gi|11066853|gb|AF285169.1|AF285169 Wheat streak mosaic virus type strain complete genome
GTTGAGGATTTGTACTTGACTGGGACTCGAACGGATTTAGGAGAAGAGATTAAGGAATGTGGAGAGCAATACTGCGTGTA
CGAATCGAGTGAGGCCGCAACCGACGCTGTCTTGGCGGCAGCAAATGCAGGAACTGGTAGTGAACCGAGCAGTGGAAGTA
CTCAATCAAGTCTGAGCGCAAGTACTGCTAGCGGATCAGGGAGCTCACCATCAGGATCAGGTTCTGGAGCAGTGGGTGAA
TCAGGTTCTGGATCAGCACAAACACAATCTAATAACGTATCTGTCATGGCTGGCCTCGACACGGGAGGAACTAAGACAGG
TCAAGGATCAGGATCAAAAGGGACGAGTGGTTCATTCGTATCGAATCCCGTGCGAACTGGAGGCCGAGCAACGGATGTGC
AAGATCAGACACCAGGGTTAGTGTTTCCAGCACCAAAGATCACAACAAAGGCCATATACATGCCAAAAACTGTACGCGAC
AAGATAAAGCCTGAAATGATAAATAACATGATCAAATACCAACCGCGTGCGGAACTTATCGACAACAGATATGCAACAAC
TGAACAGCTCAACACCTGGATAGAAGAGGCATCTGAAGGGCTTGACGTGACAGAGGAAGTTTTCATAAACACCTTACTTC
CAGGATGGGTCTACCACTGCATAATCAACACAACGAGCCCAGAGAACAGAGCACTAGGAACTTGGCGTGTTGTGAATAAT
GCAGGCAAGGACAATGAGCAGCAACTCGAGTTTAAAATTGAACCGATGTACAAAGCCGCGAAGCCATCACTTCGAGCCAT
TATGCGTCACTTTGGCGAGGGAGCTCGAGTGATGATCGAGGAGAGTGTTCGGATTGGAAAACCTATCATACCAAGGGGCT
TCGACAAGGCCGGTGTGCTAAGCATCAACAATATTGTGGCAGCGTGTGATTTCATTATGCGCGGTGCAGATGACACACCA
AATTTTGTGCAAGTGCAGAACAGCGTTGCAGTGAACAGGCTACGCGGAATACAGAACAAGCTGTTTGCACAGGCACGACT
GAGTGCGGGTACTAATGAGGACAACTCACGTCATGATGCAGATGATGTGAGGGAGAACACGCACAGTTTCAATGGTGTAA
ACGCTCTTGCGTGAGCACAGTAGAAACCACAAATCCACGAGTACCAGGATTTGAGCGGAATAACGCTGCGTTTCGTTAAC
CCTTCGTTGTTACTAGGTGTGTACTTCTCCACGAGAGGCGTGCATTCTTGGTAGCTATGTGTGGGTT
>gi|17981493|gb|AF454455.1| Wheat streak mosaic virus isolate Turkey 1
GTTGAGGATTTGTACTTGACTGGGACCCGGACGGATTTAGGAGAAGAGATTAAGGAATGTGGAGAGCAATACTGCGTGTA
CGAGTCGAGTGAGGCCGCAACCGACGCTGTCTTGGCGGCAGCAAATGCAGGAACTGGTAGTGCATCGAGTAGTGGAAGCA
CTCAATCAAGTCAGAGCGCGAGTACTGCTAGCGGATCAGGGAGTTCACCATCAGGATCAGGTTCTGGAGCAGCGGGTGGA
TCAGGTTCTGGATCAGCACAAACACAATCTAATAACGTATCTGTCATGGCTGGCCTCGACACGGGAGGAGCTAAGACAGG
TCAAGGATCAGGATCAAAAGGGACGGGTGGTTCATTCACATCGAATCCCGTGCGAACTGGAGGCCGAGCAACGGATGTGC
AAGATCAGACACCAGGTTTAGTGTTTCCAGCACCAAAGATCACAACAAAGGCCATATACATGCCAAAAACTGTACGCGAC
AAGATAAAACCTGAAATGATAAATAACATGATCAAATACCAACCGCGTGCGGAACTTATCGACAACAGATATGCCACAAC
TGAACAACTCAACACCTGGATAAGAGAGGCATCTGAAGGGCTTGACGTGACAGAGGATGTTTTCATAAACACCTTACTTC
CAGGATGGGTCTACCACTGCATAATCAACACAACGAGCCCAGAGAACAGAGCACTAGGAACTTGGCGCGTTGTGAACAAT
GCAGGCAAGGACAATGAGCAGCAACTCGAGTTTAAAATTGAACCGATGTACAAAGCTGCGAAGCCATCACTTCGAGCAAT
TATGCGCCACTTTGGCGAAGGAGCTCGAGTGATGATTGAGGAGAGTGTTCGAATTGGAAAACCTATCATACCAAGGGGCT
TCGACAAGGCCGGTGTGCTAAGCATCAACAATATTGTGGCAGCGTGTGATTTCATCATGCGCGGTGCAGATGACACACCA
AATTTTGTGCAAGTGCAAAACAGCGTTGCAGTAAACAGGCTACGCGGAATACAGAACAAGCTGTTTGCACAGGCACGACT
GAGTGCGGGTACTAATGAGGACAACTCACGTCATGATGCAGATGATGTGAGGGAGAACACGCACAGTTTCAATGGTGTAA
ACGCTCTTGCGTGAGCACAGTAGAAACTACAAATCCACGAGTACCAGGATTTGAGCGAAATAACGCTGCGTTTCGTTAAC
CCTTCGTTGTTACTAGGTGTGTACTTCTCCACGAGAGGCGTGCATTCTTGGTAGCTATGTGTGGGTT
>gi|13241967|gb|AF329446.1|AF329446 Expression vector pWSMV-S1RN
GTTGAGGATTTGTACTTGACTGGGACCCGAACGGATTTAGGAGAAGAGATTAAGGAATGTGGAGAGCAATACTGCGTGTA
CGAATCGAGTGAGGCCGCAACCGACGCTGTCTTGGCGGCAGCAAATGCAGGAACTGGTAGTGCATCGAGTAGTGGAAGCA
CTCAGTCAAGTCAGAGCGCAAGTACTGCTAGCGGATCAGGGAGTTCACCATCAGGATCAGGTTCTGGAGCAGCGGGTGGA
TCAGGTTCTGGATCAGCACAAACACAATCTAATAACGTATCTGTCATGGCTGGCCTCGACACGGGAGGAGCTAAGACAGA
TCAAGGATCAGGATCAAAAGGGACGGGTGGTTCATTCACATCGAATCCCGTGCGAACTGGAGGCCGAGCAACGGATGTGC
AAGATCAGACACCAGGTTTAGTGTTTCCAGCACCAAAGATCACAACAAAGGCCATATACATGCCAAAAACTGTACGCGAC
AAGATAAAACCTGAAATGATAAATAACATGATCAAATACCAACCGCGTGCTGAACTTATCGACAACAGATATGCCACAAC
TGAACAACTCAACACCTGGATAAAAGAGGCATCTGAAGGGCTTGACGTGACAGAGGATGTTTTCATAAACACCTTACTTC
CAGGATGGGTCTACCACTGCATAATCAACACAACGAGCCCAGAGAACAGAGCACTAGGAACTTGGCGTGTTGTGAACAAT
GCAGGCAAGGACAATGAGCAGCAACTCGAGTTTAAGATTGAACCGATGTACAAAGCTGCGAAGCCATCACTTCGAGCCAT
TATGCGCCACTTTGGTGAGGGAGCTCGAGTGATGATCGAGGAGAGTGTTCGAATTGGAAAACCTATCATACCAAGGGGCT
TCGACAAGGCCGGTGTGCTAAGCATCAACAATATTGTGGCAGCGTGTGATTTCATCATGCGCGGTGCAGATGACACACCA
AATTTTGTGCAAGTGCAGAACAGCGTTGCAGTAAACAGGCTACGCGGAATACAGAACAAGCTGTTTGCACAGGCACGACT
GAGTGCGGGTACTAATGAGGACAACTCACGTCATGATGCAGATGATGTGAGGGAGAACACGCACAGTTTCAATGGTGTAA
ACGCTCTTGCGTGAGCACAGTAGAAACTACAAATCCACGAGTACCAGGATTTGAGCGAAATAACGCTGCGTTTCGTTAAC
CCTTCGTTGTTACTAGGTGTGTACTTCTCCACGAGAGGCGTGCATTCTTGGTAGCTATGTGTGGGTT
>gi|3047320|gb|AF057533.1| Wheat streak mosaic virus strain Sidney 81
GTTGAGGATTTGTACTTGACTGGGACCCGAACGGATTTAGGAGAAGAGATTAAGGAATGTGGAGAGCAATACTGCGTGTA
CGAATCGAGTGAGGCCGCAACCGACGCTGTCTTGGCGGCAGCAAATGCAGGAACTGGTAGTGCATCGAGTAGTGGAAGCA
CTCAGTCAAGTCAGAGCGCAAGTACTGCTAGCGGATCAGGGAGTTCACCATCAGGATCAGGTTCTGGAGCAGCGGGTGGA
TCAGGTTCTGGATCAGCACAAACACAATCTAATAACGTATCTGTCATGGCTGGCCTCGACACGGGAGGAGCTAAGACAGA
TCAAGGATCAGGATCAAAAGGGACGGGTGGTTCATTCACATCGAATCCCGTGCGAACTGGAGGCCGAGCAACGGATGTGC
AAGATCAGACACCAGGTTTAGTGTTTCCAGCACCAAAGATCACAACAAAGGCCATATACATGCCAAAAACTGTACGCGAC
AAGATAAAACCTGAAATGATAAATAACATGATCAAATACCAACCGCGTGCTGAACTTATCGACAACAGATATGCCACAAC
TGAACAACTCAACACCTGGATAAAAGAGGCATCTGAAGGGCTTGACGTGACAGAGGATGTTTTCATAAACACCTTACTTC
CAGGATGGGTCTACCACTGCATAATCAACACAACGAGCCCAGAGAACAGAGCACTAGGAACTTGGCGTGTTGTGAACAAT
GCAGGCAAGGACAATGAGCAGCAACTCGAGTTTAAGATTGAACCGATGTACAAAGCTGCGAAGCCATCACTTCGAGCCAT
TATGCGCCACTTTGGTGAGGGAGCTCGAGTGATGATCGAGGAGAGTGTTCGAATTGGAAAACCTATCATACCAAGGGGCT
TCGACAAGGCCGGTGTGCTAAGCATCAACAATATTGTGGCAGCGTGTGATTTCATCATGCGCGGTGCAGATGACACACCA
AATTTTGTGCAAGTGCAGAACAGCGTTGCAGTAAACAGGCTACGCGGAATACAGAACAAGCTGTTTGCACAGGCACGACT
GAGTGCGGGTACTAATGAGGACAACTCACGTCATGATGCAGATGATGTGAGGGAGAACACGCACAGTTTCAATGGTGTAA
ACGCTCTTGCGTGAGCACAGTAGAAACTACAAATCCACGAGTACCAGGATTTGAGCGAAATAACGCTGCGTTTCGTTAAC
CCTTCGTTGTTACTAGGTGTGTACTTCTCCACGAGAGGCGTGCATTCTTGGTAGCTATGTGTGGGTT
>gi|9630315|ref|NC_001886.1| Wheat streak mosaic virus
GTTGAGGATTTGTACTTGACTGGGACCCGAACGGATTTAGGAGAAGAGATTAAGGAATGTGGAGAGCAATACTGCGTGTA
CGAATCGAGTGAGGCCGCAACCGACGCTGTCTTGGCGGCAGCAAATGCAGGAACTGGTAGTGCATCGAGTAGTGGAAGCA
CTCAGTCAAGTCAGAGCGCAAGTACTGCTAGCGGATCAGGGAGTTCACCATCAGGATCAGGTTCTGGAGCAGCGGGTGGA
TCAGGTTCTGGATCAGCACAAACACAATCTAATAACGTATCTGTCATGGCTGGCCTCGACACGGGAGGAGCTAAGACAGA
TCAAGGATCAGGATCAAAAGGGACGGGTGGTTCATTCACATCGAATCCCGTGCGAACTGGAGGCCGAGCAACGGATGTGC
AAGATCAGACACCAGGTTTAGTGTTTCCAGCACCAAAGATCACAACAAAGGCCATATACATGCCAAAAACTGTACGCGAC
AAGATAAAACCTGAAATGATAAATAACATGATCAAATACCAACCGCGTGCTGAACTTATCGACAACAGATATGCCACAAC
TGAACAACTCAACACCTGGATAAAAGAGGCATCTGAAGGGCTTGACGTGACAGAGGATGTTTTCATAAACACCTTACTTC
CAGGATGGGTCTACCACTGCATAATCAACACAACGAGCCCAGAGAACAGAGCACTAGGAACTTGGCGTGTTGTGAACAAT
GCAGGCAAGGACAATGAGCAGCAACTCGAGTTTAAGATTGAACCGATGTACAAAGCTGCGAAGCCATCACTTCGAGCCAT
TATGCGCCACTTTGGTGAGGGAGCTCGAGTGATGATCGAGGAGAGTGTTCGAATTGGAAAACCTATCATACCAAGGGGCT
TCGACAAGGCCGGTGTGCTAAGCATCAACAATATTGTGGCAGCGTGTGATTTCATCATGCGCGGTGCAGATGACACACCA
AATTTTGTGCAAGTGCAGAACAGCGTTGCAGTAAACAGGCTACGCGGAATACAGAACAAGCTGTTTGCACAGGCACGACT
GAGTGCGGGTACTAATGAGGACAACTCACGTCATGATGCAGATGATGTGAGGGAGAACACGCACAGTTTCAATGGTGTAA
ACGCTCTTGCGTGAGCACAGTAGAAACTACAAATCCACGAGTACCAGGATTTGAGCGAAATAACGCTGCGTTTCGTTAAC
CCTTCGTTGTTACTAGGTGTGTACTTCTCCACGAGAGGCGTGCATTCTTGGTAGCTATGTGTGGGTT
>gi|17981501|gb|AF454459.1| Wheat streak mosaic virus isolate Russia polyprotein gene
GTTGAAGATTTATACCTAACTGGGAACCGAACAGATCTGGGAGAGGAAATCAAAGAGTGTGGAGAACAGTACTGCGTATA
CGAATCAAGTAAGGCAGCAACCGATGCTGTCCTGGCAGCAGCAAATGCCGGAAGTGGCAGTGCACCGAGCAGTGGAAGTA
CGCAGTCAAGTCTGAGTGCAAGCACGGCAAGCGGATCAGGAAGCTCACCATCAGGGTCAGGTTCTGGAGCAGCGGGTGGA
TCAGGTTCAGGATCAGCACAAACACAGTCTAGCAACGTGTCGGTCATGGCAGGCCTCGACACGGGA---GCTAAAACTGG
TCAAGGGTCAGGATCAAAAGGAACAGGTGGTTCATTCGTTTCGAATCCTGTGCGAACTGGAGGTCGAGCAACGGATGTGC
AAGATCAGACACCAGGCCTTGTGTTTCCAGCACCAAAAATCACAACAAAGGCCATATACATGCCGAAAACCGTACGCGAT
AAGATAAAGCCTGAAATGATAAATAACATGATTAAATACCAACCGCGTGCGGAACTCATCGATAATAGGTATGCCACAAC
TGAGCAACTCAACACTTGGATCAAAGAAGCATCTGAAGGGCTTGATGTTACAGAGGACGTGTTCATTAACACCTTGCTTC
CTGGATGGGTTTATCATTGCATAATTAATACAACGAGCCCAGAGAACAGAGCACTAGGAACTTGGCGTGTTGTGAATAAT
GCAGGAAAGGACAATGAGCAGCAGCTCGAATTTAAGATCGAACCGATGTACAAAGCTGCGAAGCCATCACTTCGAGCTAT
CATGCGGCATTTTGGCGAGGGAGCTCGGGTGATGATCGAGGAGAGCGTTCGAATTGGGAAACCGATTATACCAAGAGGTT
TTGACAAAGCCGGTGTGCTGAGCATCAACAATATTGTGGCAGCGTGTGATTTTATCATGCGTGGGGCAGATGACACACCA
AACTTCGTGCAAGTGCAAAACAGCGTTGCAGTGAACAGGCTACGCGGAATACAGAATAAGCTGTTTGCACAAGCACGACT
GAGTGCGGGTACTAATGAGGACAACTCACGTCACGACGCAGATGATGTGAGGGAGAACACGCACAGTTTCAATGGTGTAA
ACGCGCTTGCGTGAGCACAGTAGAAACTACAAATCCATGAGTACCAGGGTTTGAGCGGAATAACGCTGCGTTTCGTTAAC
CCTTCGTTGTTACTAGGTGTGTACTTCTCCACGAGAGGCGTGCATTCTTGGTAGCTATGTGTGGGTT
>gi|17981495|gb|AF454456.1| Wheat streak mosaic virus isolate Hungary polyprotein gene
GTTGAAGACTTATACCTAACTGGGAACCGAACAGATCTGGGAGAGGAAATCAAAGAGTGTGGAGAACAGTACTGCGTGTA
CGAATCAAGTGAGGCAGCAACCGACGCTGTCCTGGCAGCAGCAAATGCCGGAAGTGGCAGTGCACCGAGCAGTGGAAGTA
CGCAGTCAAGTCTGAGTGCAAGCACGGCAAGCGGATCAGGAAGCTCACCATCAGGGTCAGGTTCTGGAGCAGCGGGTGGA
TCAGGTTCAGGATCAGCACAAACACAATCTAGCAACGTGTCGGTCATGGCAGGCCTCGACACGGGA---GCTAAGACTGG
TCAAGGGTCAGGATCAAAAGGAACAAATGGTTCATTCGTTTCGAATCCTGTGCGAACTGGAGGTCGATCAACGGATGTGC
AAGATCAGACACCAGGCCTTGTGTTTCCAGCACCAAAAATCACAACAAAGGCCATATACATGCCGAAAACCGTACGCGAT
AAGATAAAGCCTGAAATGATAAATAACATGATTAAATACCAACCGCGTGCGGAACTCATCGATAATAGGTATGCCACAAC
TGAGCAACTCAACACCTGGATCAAAGAAGCATCTGAAGGACTTGATGTTACAGAGGATGTGTTCATTAACACCTTGCTTC
CTGGATGGGTATATCACTGCATAATTAATACAACGAGCCCAGAAAACAGAGCACTAGGAACTTGGCGTGTTGTGAATAAT
GCAGGAAAGGACAATGAGCAGCAGCTCGAATTTAAGATCGAACCGATGTACAAAGCTGCGAAGCCATCACTTCGAGCTAT
TATGCGGCATTTTGGCGAGGGAGCTCGGGTGATGATCGAGGAGAGCGTTCGAATTGGGAAACCTATTATACCAAGAGGTT
TTGACAAAGCCGGTGTGCTAAGCATCAACAATATTGTGGCAGCGTGTGACTTTATCATGCGTGGGGCAGATGACACACCA
AACTTCGTGCAAGTGCAAAACAGCGTTGCAGTGAACAGGCTACGCGGAATACAGAATAAGCTGTTTGCACAAGCACGACT
GAGTGCGGGTACTAATGAGGACAACTCACGTCACGACGCAGATGATGTGAGGGAGAACACGCACAGTTTTAATGGTGTAA
ACGCGCTTGCGTGAGCACAGTAGAAACTACAAATCCATGAGTACCAGGGTTTGAGCGGAATAACGCTGCGTTTCGTTAAC
CCTTCGTTGTTACTAGGTGTGTACTTCTCCACGAGAGGCGTGCATTCTTGGTAGCCATGTGTGGGTT
>gi|17981499|gb|AF454458.1| Wheat streak mosaic virus isolate Iran polyprotein gene
GTTGAGGACTTGTACCTAACTGGGAATCGCACAGAGTTAGGAGAAGAGATCAAGGAGTGTGGGGAGCAGTACTGTGTGTA
TGAATCAAGTGAAGCAGCAACTGACGCTGTCTTGGCAGCAGCAAATGCAGGAACTGGCAGCGCACCGAGTGGTGGAAGTA
CTCAATCGAGCCTGAGTACAAGTACTGCTAGCGAATCAGGAAGCTCACCATCAGGATCAGGCTCTGGATCAGCGGGTGGA
TCAGGTTCAGGATCAGCACAAACACAATCCAGCAACGTATCTGTTATGGCTGGCCTCGACGCGGGAGGAGCCAAGACGGG
ACAAGGATCAGGATCAAAGGGTACGGGTGGTTCATTCGTATCAAATCCTGTGCGAACTGGAGGTCGGGCAACAGATGTGC
AAGATCAGACTCCAGGCTTAGTATTTCCAGCACCAAAGATCACGACAAAGGCCATATACATGCCAAAAACTGTACGCGAT
AAGATAAAGCCTGAAATGATAAATAACATGATCAAATACCAACCGCGTGCAGAACTTATCGACAATAGATATGCAACAAC
CGAACAACTCAACACTTGGATAAAAGAAGCATCTGAAGGGCTTGATGTGACAGAGGATGTTTTTATAAACACCTTACTTC
CAGGATGGGTTTACCATTGCATAATCAACACCACGAGTCCAGAGAACAGGGCACTAGGAACTTGGCGTGTTGTGAATAAT
GCAGGAAAGGACAATGAGCAGCAACTCGAATTTAAAATTGAGCCGATGTACAAAGCTGCTAAGCCATCATTGCGAGCCAT
TATGCGTCACTTTGGCGAGGGAGCTCGAGTGATGATTGAGGAGAGTGTTCGGATTGGGAAACCTATCATACCAAGAGGTT
TCGACAAGGCCGGTGTGCTAAATATCAACAATATTGTGGCAGCGTGTGATTTCATCATGCGCGGCGCAGATGACACACCA
AATTTTGTGCAAGTGCAGAACAGCGTTGCAGTGAACAGGCTACGCGGAATACAGAATAAGCTGTTTGCACAAGCACGACT
GAGTGCGGGTACTAATGAGGATAACTCACGGCATGACGCAGATGACGTGAGGGAGAACACGCACAGTTTCAATGGTGTAA
ACGCCCTTGCGTGAGCACAGTAGAAACTACAAATCCATGAGTACCAGGGTTTGAGCGGAATAACGCTGCGTTTCGTTAAC
CCTTCGTTGTTACTAGGTGTGTACTTCTCCACGAGAGGCGTGCATTCTTGGTAGCTATGTGTGGGTT
>gi|21327174|gb|AF511603.1| Wheat streak mosaic virus isolate EW95 polyprotein gene
GTTGAGGATTTGTACTTGACTGGGAATCGAACGGATTTAGGAGAAGAGATTAAGGAATGTGGAGAGCAATACTGCGTGTA
TGAATCGAGTGAGGCCGCAACCGACGCTGTCTTGGCGGCAGCAAATGCAGGAACTGGTAGTGCACCGAGTAGTGGAAGCA
CTCAATCAAGTCTGAGCGCAAGTACTGCTAGCGGATCAGGGAGCTCACCATCAGGATCGGGCTCTGGAGCAGCGGGTGGA
TCAGGTTCTGGATCAGCACAAACACAATCTAATAACGTATCTGTCATGGCTGGCCTCGACACGGGAGGAGCTAAGACAGG
TCAAGGATCAGGATCAAAAGGGACGGGTGGTTCATTCACATCGAATCCCGTGCGAACTGGAGGCCGAGCAACGGATGTGC
AAGATCAGACACCAGGTTTAGTGTTTCCAGCACCAAAGATCACAACAAAGGCCATATACATGCCAAAAACTGTACGCGAC
AAGATAAAACCTGAAATGATAAATAACATGATCAAATACCAACCGCGTGCGGAACTTATCGACAACAGATATGCAACAAC
CGAACAACTCAACACCTGGATAAAAGAGGCATCTGAAGGACTTGACGTGACAGAGGATGTTTTCATAAACACCTTACTTC
CAGGATGGGTCTACCACTGCATAATCAACACAACGAGCCCAGAGAACAGAGCACTAGGAACTTGGCGTGTTGTGAACAAT
GCAGGCAAGGACAATGAGCAGCAACTCGAGTTTAAAATTGAACCTATGTATAAAGCTGCGAAGCCATCACTTCGAGCCAT
TATGCGTCACTTCGGAGAGGGAGCTCGAGTGATGATCGAGGAGAGTGTTCGAATTGGAAAACCTATCATACCAAGGGGCT
TCGACAAGGCCGGTGTGCTAAGCATCAACAATATTGTGGCAGCGTGTGACTTCATCATGCGCGGTGCAGATGACACACCA
AATTTTGTGCAAGTGCAGAACAGCGTTGCAGTAAACAGGCTACGCGGAATACAGAACAAGCTGTTTGCACAGGCACGACT
GAGTGCGGGTACTAATGAGGACAACTCACGTCATGATGCAGATGATGTGAGGGAGAACACGCACAGTTTCAATGGTGTAA
ACGCTCTTGCGTGAGCACAGTAGAAACTACAAATCCATGAGTACCAGGATTTGAGCGAAATAACGCTGCGTTTCGTTAAC
CCTTCGTTGTTACTAGGTGTGTACTTCTCCACGAGAGGCGTGCATTCTTGGTAGCTATGTGTGGGTT
>gi|33088167|gb|AY327870.1| Wheat streak mosaic virus polyprotein mRNA
GTTGAGGATTTGTACTTGACTGGGACTCGAACGGATTTAGGAGAAGAGATTAAGGAATGTGGAGAGCAATACTGCGTGTA
CGAATCGAGTGAGGCCGCAACTGACGCTGTCTTGGCAGCAGCAAATGCAGGAATTGGTAGTGCACCGAGTAGTGGAAGTA
CTCAATCAAGTCTGAGCGCAAGTACTGCTAGCGGATCAGGGAGCTCACCATCAGGATCAGGTTCTGGAGCAGCGGGTGGA
TCAGGTTCTGGATCAGCACAAACACAATCTAATAACGTATCTGTCATGGCTGGCCTTGACACGGGAGGAGCTAAGACAGG
TCAAGGATCAGGATCAAAAGGGACGGGTGGTTCATTCACATCGAATCCCGTGCGAACTGGAGGCCGAGCAACGGATGTGC
AAGATCAGACACCAGGTTTAGTATTTCCAGCACCAAAGATCACAACAAAGGCCGTATACATGCCAAAAACTGTACGCGAC
AAGATAAAGCCTGAAATGATAAATAACATGATCAAATACCAACCGCGTGCGGAACTTATCGACAACAGATATGCAACAAC
TGAACAACTCAACACCTGGATAAAAGAGGCATCTGAAGGGCTTGACGTGACAGAGGATGTTTTCATAAACACCTTACTTC
CAGGATGGGTCTACCACTGCATAATCAACACAACGAGCCCAGAGAACAGAGCACTAGGAACTTGGCGTGTTGTGAATAAT
GCAGGCAAGGACAATGAGCAGCAACTCGAGTTTAAAATTGAACCAATGTACAAAGCTGCGAAGCCATCACTTCGAGCCAT
TATGCGTCACTTTGGCGAAGGAGCTCGAGTGATGATCGAGGAGAGTGTTCGGATTGGAAAACCTATCATACCAAGGGGCT
TCGACAAGGCCGGTGTGCTAAGCATCAACAATATTGTGGCAGCGTGTGATTTCATCATGCGCGGTGCAGATGACACACCA
AATTTTGTGCAAGTGCAGAACAGCGTTGCAGTAAACAGGCTACGCGGAATACAAAACAAGTTGTTTGCACAGGCACGACT
GAGTGCGGGTACTAATGAGGACAACTCACGTCATGATGCAGATGATGTGAGGGAGAACACGCACAGTTTCAATGGTGTAA
ACGCTCTTGCGTGAGCACAGTAGAAACTACAAATCCACGAGTACCAGGATTTGAGCGGAATAACGCTGCGTTTCGCTAAC
CCTTCGTTGTTACTAGGTGTGTACTTCTCCACGAGAGGCGTGCATTCTTGGTAGCTATGTGTGGGTT
>gi|33088161|gb|AY327867.1| Wheat streak mosaic virus polyprotein mRNA
GTTGAGGATTTGTACTTGACTGGGACTCGAACGGATTTAGGAGAAGAGATTAAGGAATGTGGAGAGCAATACTGCGTGTA
CGAATCGAGTGAGGCCGCAACTGACGCTGTCTTGGCAGCAGCAAATGCAGGAATTGGTAGTGCACCGAGTAGTGGAAGTA
CTCAATCAAGTCTGAGCGCAAGTACTGCTAGCGGATCAGGGAGCTCACCATCAGGATCAGGTTCTGGAGCAGTGGGTGGA
TCAGGTTCTGGATCAGCACAAACACAATCTAATAACGTATCTGTCATGGCTGGCCTTGACACGGGAGGAGCTAAGACAGG
TCAAGGATCAGGATCAAAAGGGACGGGTGGTTCATTCACATCGAATCCCGTGCGAACTGGAGGCCGAGCAACGGATGTGC
AAGATCAGACACCAGGTTTAGTATTTCCAGCACCAAAGATCACATCAAAGGCCATATACATGCCAAAAACTGTACGCGAC
AAGATAAAGCCTGAAATGATAAATAACATGATCAAATACCATCCGCGTGCGGAACTTATCGACAACAGATATGCAACAAC
TGAACAACTCAACACCTGGATAAAAGAGGCATCTGAAGGGCTTGACGTGACAGAGGATGTTTTCATAAACACCTTACTTC
CAGGATGGGTCTACCACTGCATAATCAACACAACGAGCCCAGAGAACAGAGCACTAGGAACTTGGCGTGTTGTGAATAAT
GCAGGCAAGGACAATGAGCAGCAACTCGAGTTTAAAATTGAACCAATGTACAAAGCTGCGAAGCCATCACTTCGAGCCAT
TATGCGTCACTTTGGCGAAGGAGCTCGAGTGATGATCGAGGAGAGTGTTCGGATTGGAAAACCTATCATACCAAGGGGCT
TCGACAAGGCCGGTGTGCTAAGCATCAACAATATTGTGGCAGCGTGTGATTTCATCATGCGCGGTGCAGATGACACACCA
AATTTTGTGCAAGTGCAGAACAGCGTTGCAGTAAACAGGCTACGCGGAATACAAAACAAGTTGTTTGCACAGGCACGACT
GAATGCGGGTACTAATGAGGACAACTCACGTCATGATGCAGATGATGTGAGGGAGAACACGCACAGTTTCAATGGTGTAA
ACGCTCTTGCGTGAGCACAGTAGAAACTACAAATCCACGAGTACCAGGATTTGAGCGGAATAACGCTGCGTTTCGCTAAC
CCTTCGTTGTTACTAGGTGTGTACTTCTCCACGAGAGGCGTGCATTCTTGGTAGCTATGTGTGGGTT
>gi|88770844|gb|AY327866.2| Wheat streak mosaic virus polyprotein mRNA
GTTGAGGATTTGTACTTGACTGGGACTCGGACGGATTTAGGAGAAGAGATTAAGGAATGTGGAGAGCAATACTGCGTGTA
CGAATCGAGTGAGGCCGCAACTGACGCTGTCTTGGCAGCAGCAAATGCAGGAATTGGTAGTGCACCGAGTAGTGGAAGTA
CTCAATCAAGTCTGAGCGCAAGTACTGCTAGCGGATCAGGGAGCTCACCATCAGGATCAGGTTCTGGAGCAGCGGGTGGA
TCAGGTTCTGGATCAGCACAAACACAATCTAATAACGTATCTGTCATGGCTGGCCTTGACACGGGAGGAGCTAAGACAGG
TCAAGGATCAGGATCAAAAGGGACGGGTGGTTCATTCACATCGAATCCCGTGCGAACTGGAGGCCGAGCAACGGATGTGC
AAGATCAGACACCAGGTTTAGTATTTCCAGCACCAAAGATCACAACAAAGGCCATATACATGCCAAAAACTGTACGCGAC
AAGATAAAGCCTGAAATGATAAATAACATGATCAAATACCAACCGCGTGCGGAACTTATCGACAACAGATATGCAACAAC
TGAACAACTCAACACCTGGATAAAAGAGGCATCTGAAGGGCTTGACGTGACAGAGGATGTTTTCATAAACACCTTACTTC
CAGGATGGGTCTACCACTGCATAATCAACACAACGAGCCCAGAGAACAGAGCACTAGGAACTTGGCGTGTTGTGAATAAT
GCAGGCAAGGACAATGAGCAGCAACTCGAGTTTAAAATTGAACCAATGTACAAAGCTGCGAAGCCATCACTTCGAGCCAT
TATGCGTCACTTTGGCGAAGGAGCTCGAGTGATGATCGAGGAGAGTGTTCGGATTGGAAAACCTATCATACCAAGGGGCT
TCGACAAGGCCGGTGTGCTAAGCATCAACAATATTGTGGCAGCGTGTGATTTCATCATGCGCGGTGCAGATGACACACCA
AATTTTGTGCAAGTGCAGAACAGCGTTGCAGTAAACAGGCTACGCGGAATACAAAACAAGTTGTTTGCACAGGCACGACT
GAGTGCGGGTACTAATGAGGACAACTCACGTCATGATGCAGATGATGTGAGGGAGAACACGCACAGTTTCAATGGTGTAA
ACGCTCTTGCGTGAGCACAGTAGAAACTACAAATCCACGAGTACCAGGATTTGAGCGGAATAACGCTGCGTTTCGCTAAC
CCTTCGTTGTTACTAGGTGTGTACTTCTCCACGAGAGGCGTGCATTCTTGGTAGCTATGTGTGGGTT
>gi|86449974|gb|AY327868.3| Wheat streak mosaic virus polyprotein mRNA
GTTGGGGATTTGTACTTGACTGGGACTCGAACGGATTTAGGAGAAGAGATTAAGGAATGTGGAGAGCAATACTGCGTGTA
CGAATCGAGTGAGGCCGCAACTGACGCTGTCTTGGCAGCAGCAAATGCAGGAATTGGTAGTGCACCGAGTAGTGGAAGTA
CTCAATCAAGTCTGAGCGCAAGTACTGCTAGCGGATCAGGGAGCTCACCATCAGGATCAGGTTCTGGAGCAGCGGGCGGA
TCAGGTTCTGGATCAGCACAAACACAATCTAATAACGTATCTGTCATGGCTGGCCTTGACACGGGAGGAGCTAAGACAGG
TCAAGGATCAGGATCAAAAGGGACGGGTGGTTCATTCACATCGAATCCCGTGCGAACTGGAGGCCGAGCAACGGATGTGC
AAGATCAGACACCAGGTTTAGTATTTCCAGCACCAAAGATCACAACAAAGGCCATATACATGCCAAAAACTGTACGCGAC
AAGATAAAGCCTGAAATGATAAATAACATGATCAAATACCAACCGCGTGCGGAACTTATCGACAACAGATATGCAACAAC
TGAACAACTCAACACCTGGATAAAAGAGGCATCTGAAGGGCTTGACGTGACAGAGGATGTTTTCATAAACACCTTACTTC
CAGGATGGGTCTACCACTGCATAATCAACACAACGAGCCCAGAGAACAGAGCACTAGGAACTTGGCGTGTTGTGAATAAT
GCAGGCAAGGACAATGAGCAGCAACTCGAGTTTAAAATTGAACCAATGTACAAAGCTGCGAAGCCATCACTTCGAGCCAT
TATGCGTCACTTTGGCGAAGGAGCTCGAGTGATGATCGAGGAGAGTGTTCGGATTGGAAAACCTATCATACCAAGGGGCT
TCGACAAGGCCGGTGTGCTGAGCATCAACAATATTGTGGCAGCGTGTGATTTCATCATGCGCGGTGCAGATGACACACCA
AATTTTGTGCAAGTGCAGAACAGCGTTGCAGTAAACAGGCTACGCGGAATACAAAACAAGTTGTTTGCACAGGCACGACT
GAGTGCGGGTACTAATGAGGACAACTCACGTCATGATGCAGATGATGTGAGGGAGAACACGCACAGTTTCAATGGTGTAA
ACGCTCTTGCGTGAGCACAGTAGAAACTACAAGTCCACGAGTACCAGGATTTGAGCGGAATAACGCTGCGTTTCGCTAAC
CCTTCGCTGTTACTAGGTGTGTACTTCTCCACGAGAGGCGTGCATTCTTGGTAGCTATGTGTGGGTT
>gi|85692725|gb|AY327869.2| Wheat streak mosaic virus polyprotein mRNA
GTTGAGGATTTGTACTTGACTGGGACTCGAACGGATTTAGGAGAAGAGATTAAGGAATGCGGAGAGCAATACTGCGTGTA
CGAATCGAGTGAGGCCGCAACTGACGCTGTCTTGGCAGCAGCAAATGCAGGAATTGGTAGTGCACCGAGTAGCGGAAGTA
CTCAATCAAGTCTGAGCGCAAGTACTGCTAGCGGATCAGGGAGCTCACCATCAGGATCAGGTTCTGGAGCAGCGGGTGGA
TCAGGTTCTGGATCAGCACAAACACAATCTAATAACGTATCTGTCATGGCTGGCCTTGACACGGGAGGAGCTAAGACAGG
TCAAGGATCAGGATCAAAAGGGACGGGTGGTTCATTCACATCGAATCCCGTGCGAACTGGAGGCCGAGCAACGGATGTGC
AAGATCAGACACCAGGTTTAGTATTTCCAGCACCAAAGATCACAACAAAGGCCATATACATGCCAAAAACTGTACGCGAC
AAGATAAAGCCTGAAATGATAAATAACATGATCAAATACCAACCGCGTGCGGAACTTATCGACAACAGATATGCAACAAC
TGAACAACTCAACACCTGGATAAAAGAGGCATCTGAAGGGCTTGACGTGACAGAGGATGTTTTCATAAACACCTTACTTC
CAGGATGGGTCTACCACTGCATAATCAACACAACGAGCCCAGAGAACAGAGCACTAGGAACTTGGCGTGTTGTGAATAAT
GCAGGCAAGGACAATGAGCAGCAACTCGAGTTTAAAATTGAACCAATGTACAAAGCTGCGAAGCCATCACTTCGAGCCAT
TATGCGTCACTTTGGCGAAGGAGCTCGAGTGATGATCGAGGAGAGTGTTCGGATTGGAAAACCTATCATACCAAGGGGCT
TCGACAAGGCCGGTGTGCTAAGCATCAACAATATTGTGGCAGCGTGTGATTTCATCATGCGCGGTGCAGATGACACACCA
AATTTTGTGCAAGTGCAGAACAGCGTTGCAGTAAACAGGCTACGCGGAATACAAAACAAGTTGTTTGCACAGGCACGACT
GAGTGCGGGTACTAATGAGGACAACTCACGTCATGATGCAGATGATGTGAGGGAGAACACGCACAGTTTCAATGGTGTAA
ACGCTCTTGCGTGAGCACAGTAGAAACTACAAATCCACGAGTACCAGGATTTGAGCGGAATAACGCTGCGTTTCGCTAAC
CCTTCGCTGTTACTAGGTGTGTACTTCTCCACGAGAGGCGTGCATTCTTGGTAGCTATGTGTGGGTT
>gi|85692722|gb|AY327865.2| Wheat streak mosaic virus polyprotein mRNA
GTTGAGGATTTGTACTTGACTGGGACTCGAACGGATTTAGGAGAAGAGATTAAGGAATGTGGAGAGCAATACTGCGTGTA
CGAATCGAGTGAGGCCGCAACTGACGCTGTCTTGGCAGCAGCAAATGCAGGAATTGGTAGTGCACCGAGTAGTGGAAGTA
CTCAATCAAGTCTGAGCGCAAGTACTGCTAGCGGATCAGGGAGCTCACCATCAGGATCAGGTTCTGGAGCAGCGGGTGGA
TCAGGTTCTGGATCAGCACAAACACAATCTAATAACGTATCTGTCATGGCTGGCCTTGACACGGGAGGAGCTAAGACAGG
TCAAGGATCAGGATCAAAAGGGACGGGTGGTTCATTCACATCGAATCCCGTGCGAACTGGAGGCCGAGCAACGGATGTGC
AAGATCAGACACCAGGTTTAGCATTTCCAGCACCAAAGATCACAACAAAGGCCATATACATGCCAAAAACTGTACGCGAC
AAGATAAAGCCTGAAATGATAAATAACATGATCAAATACCAACCGCGTGCGGAACTTATCGACAACAGATATGCAACAAC
TGAACAACTCAACACCTGGATAAAAGAGGCATCTGAAGGGCTTGACGTGACAGAGGATGTTTTCATAAACACCTTACTTC
CAGGATGGGTCTACCACTGCATAATCAACACAACGAGCCCAGAGAATAGAGCACTAGGAACTTGGCGTGTTGTGAATAAT
GCAGGCAAGGACAATGAGCAGCAACTCGAGTTTAAAATTGAACCAATGTACAAAGCTGCGAAGCCATCACTTCGAGCCAT
TATGCGTCACTTTGGCGAAGGAGCTCGAGTGATGATCGAGGAGAGTGTTCGGATTGGAAAACCTATCATACCAAGGGGCT
TCGACAAGGCCGGTGTGCTAAGCATCAACAATATTGTGGCAGCGTGTGATTTCATCATGCGCGGTGCAGATGACACACCA
AATTTTGTGCAAGTGCAGAACAGCGTTGCAGTAAACAGGCTACGCGGAATACAAAACAAGTTGTTTGCACAGGCACGACT
GAGTGCGGGTACTAATGAGGACAACTCACGTCATGATGCAGATGATGTGAGGGAGAACACGCACAGTTTCAATGGTGTAA
ACGCTCTTGCGTGAGCACAGTAGAAACTACAAATCCACGAGTACCAGGATTTGAGCGGAATAACGCTGCGTTTCGCTAAC
CCTTCGTTGTTACTAGGTGTGTACTTCTCCATGAGAGGCGTGCATTCTTGGTAGCTATGTGTGGGTT
>gi|84380964|gb|AY327872.2| Wheat streak mosaic virus polyprotein mRNA
GTTGAGGATTTGTACTTGACTGGGACTCGAACGGATTTAGGAGAAGAGATTAAGGAATGTGGAGAGCAATACTGCGTGTA
CGAATCGAGTGAGGCCGCAACTGACGCTGTCTTGGCAGCAGCAAATGCAGGAATTGGTAGTGCACCGAGTAGTGGAAGTA
CTCAATCAAGTCTGAGCGCAAGTACTGCTAGCGGATCAGGGAGCTCACCATCAGGATCAGGTTCTGGAGCAGCGGGTGGA
TCAGGTTCTGGATCAGCACAAACACAATCTAATAACGTATCTGTCATGGCTGGCCTTGACACGGGAGGAGCTAAGACAGG
TCAAGGATCAGGATCAAAAGGGACGGGTGGTTCATTCACATCGAATCCCGTGCGAACTGGAGGCCGAGCAACGGATGTGC
AAGATCAGACACCAGGTTTAGTATTTCCAGCACCAAAGATCACAACAAAGGCCATATACATGCCAAAAACTGTACGCGAC
AAGATAAAGCCTGAAATGATAAATAACATGATCAAATACCAACCGCGTGCGGAACTTATCGACAACAGATATGCAACAAC
TGAACAACTCAACACCTGGATAAAAGAGGCATCTGAAGGGCTTGACGTGACAGAGGATGTTTTCATAAACACCTTACTTC
CAGGATGGGTCTACCACTGCATAATCAACACAACGAGCCCAGAGAACAGAGCACCAGGAACTTGGCGTGTTGTGAATAAT
GCAGGCAAGGACAATGAGCAGCAACTCGAGTTTAAAATTGAACCAATGTACAAAGCTGCGAAGCCATCACTTCGAGCCAT
TATGCGTCACTTTGGCGAAGGAGCTCGAGTGATGATCGAGGAGAGTGTTCGGATTGGAAAACCTATCATACCAAGGGGCT
TCGACAAGGCCGGTGTGCTAAGCATCAACAATATTGTGGCAGCGTGTGATTTCATCATGCGCGGTGCAGATGACACACCA
AATTTTGTGCAAGTGCAGAACAGCGTTGCAGTAAACAGGCTACGCGGAATACAAAACAAGTTGTTTGCACAGGCACGACT
GAGTGCGGGTACTAATGAGGACAACTCACGTCATGATGCAGATGATGTGAGGGAGAACACGCACAGTTTCAATGGTGTAA
ACGCTCTTGCGTGAGCACAGTAGAAACTACAAATCCACGAGTACCAGGATTTGAGCGGAATAACGCTGCGTTTCGCTAAC
CCTTCGTTGTTACTAGGTGTGTACTTCTCCACGAGAGGCGTGCATTCTTGGTAGCTATGTGTGGGTT
>gi|84380962|gb|AY327871.2| Wheat streak mosaic virus polyprotein mRNA
GTTGAGGATTTGTACTTGACTGGGACTCGAACGGATTTAGGAGAAGAGATTAAGGAATGTGGAGAGCAATACTGCGTGTA
CGAATCGAGTGAGGCCGCAACTGACGCTGTCTTGGCAGCAGCAAATGTAGGAATTGATAGTGCACCGAGTAGTGGAAGTA
CTCAATCAAGTCTGAGCGCAAGTACTGCTAGCGGATCAGGGAGCTCACCATCAGGATCAGGTTCTGGAGCAGCGGGTGGA
TCAGGTTCTGGATCAGCACAAACGCAATCTAATAACGTATCTGTCATGGCTGGCCTTGACACGGGAGGAGCTAAGACAGG
TCAAGGATCAGGATCAAAAGGGACGGGTGGTTCATTCACATCGAATCCCGTGCGAACTGGAGGCCGAGCAACGGATGTGC
AAGATCAGACACCAGGTTTAGTATTTCCAGCACCAAAGATCACAACAAAGGCTATATACATGCCAAAAACTGTACGCGAC
AAGATAAAGCCTGAAATGATAAATAACATGATCAAATACCAACCGCGTGCGGAACTTATCGACAACAGATATGCAACAAC
TGAACAACTCAACACCTGGATAAAAGAGGCATCTGAAGGGCTTGACGTGACAGAGGATGTTTTCATAAACACCTTACTTC
CAGGATGGGTCTACCACTGCATAATCAACACAACGAGCCCAGAGAACAGAGCACTAGGAACTTGGCGTGTTGTGAATAAT
GCAGGCAAGGACAATGAGCAGCAACTCGAGTTTAAAATTGAACCAATGTACAAAGCTGCGAAGCCATCACTTCGAGCCAT
TATGCGTCACTTTGGCGAAGGAGCTCGAGTGATGATCGAGGAGAGTGTTCGGATTGGAAAACCTATCATACCAAGGGGCT
TCGACAAGGCCGGTGTGCTAAGCATCAACAATATTGTGGCAGCGTGTGATTTCATCATGCGCGGTGCAGATGACACACCA
AATTTTGTGCAAGTGCAGAACAGCGTTGCAGTAAACAGGCTACGCGGAATACAAAACAAGTTGTTTGCACAGGCACGACT
GAGTGCGGGTACTAATGAGGACAACTCACGTCATGATGCAGATGATGTGAGGGAGAACACGCACAGTTTCAATGGTGTAA
ACGCTCTTGCGTGAGCACAGTAGAAACTACAAATCCCCGAGTCCCAGGATTTGAGCGGAATAACGCTGCGTTTCGCTAAC
CCTTCGTTGTTACTAGGTGTGTACTTCTCCACGAGAGGCGTGCATTCTTGGTAGCTATGTGTGGGTT
>gi|21327250|gb|AF511641.1| Wheat streak mosaic virus isolate SD96 polyprotein gene
GTTGAGGATTTGTACTTGACTGGGACTCGAACGGATCTAGGAGAAGAGATTAAGGAATGTGGAGAGCAATACTGCGTGTA
TGAATCGAGTGAGGCCGCAACCGACGCTGTCTTGGCGGCAGCAAATGCAGGAACTGGTAGTGCACCGAGTAGTGGAAGTA
CTCAATCAAGTCTGAGCGCAAGTACTGCTAGCGGATCAGGGAGCTCACCATCAGGATCAGGTTCTGGAGCAGTGGGTGGA
TCAGGTTCTGGATCAGCACAAACACAATCTAATAACGTATCTGTCATGGCTGGCCTCGACACGGGAGGAGCTAAGACAGG
TCAAGGATCAGGGTCAAAAGGGACGGGTGGTTCATTCACATCGAATCCCGTGCGAACTGGAGGCCGAGCAACGGATGTGC
AAGATCAGACACCAGGTTTAGTGTTTCCAGCACCCAAGATCACAACAAAGGCCATATACATGCCAAAAACTGTACGCGAC
AAGATAAAACCTGAAATGATTAATAACATGATCAAATACCAACCGCGTGCGGAACTTATCGACAACAGATATGCAACAAC
TGAACAACTCAACACTTGGATAAGAGAGGCATCCGAAGGGCTTGACGTGACAGAGGATGTTTTCATAAACACCTTACTTC
CAGGATGGGTTTACCACTGCATAATCAACACAACGAGCCCAGAGAACAGAGCACTAGGAACTTGGCGTGTTGTGAACAAT
GCGGGCAAGGACAATGAGCAGCAACTCGAGTTTAAAATTGAACCGATGTACAAAGCCGCGAAGCCATCACTTCGAGCCAT
TATGCGTCACTTTGGCGAGGGAGCTCGAGTGATGATCGAGGAGAGCGTTCGGATTGGAAAACCTATCATACCAAGGGGCT
TCGACAAGGCCGGTGTGCTAAGCATCAACAATATTGTGGCAGCGTGTGACTTCATCATGCGCGGTGCAGATGACACACCA
AATTTTGTGCAAGTGCAGAACAGCGTTGCAGTAAACAGGCTACGCGGAATACAGAACAAGCTGTTTGCACAGGCACGACT
GAGTGCGGGTACTAATGAGGACAACTCACGTCATGATGCAGATGATGTGAGGGAGAACACGCACAGTTTCAATGGTGTAA
ACGCTCTTGCGTGAGCACAGTAGAAACTACAAATCCACGAGTACCAGGATTTGAGCGAAATAACGCTGCGTTTCGTTAAC
CCTTCGTTGTTACTAGGTGTGTACTTCTCCACGAGAGGCGTACATTCTTGGTAGCTATGTGTGGGTT
>gi|21327228|gb|AF511630.1| Wheat streak mosaic virus isolate MON96 polyprotein gene
GTTGAGGATTTGTACTTGACTGGGACTCGAACGGATTTAGGAGAAGAGATTAAGGAATGTGGAGAGCAGTACTGCGTGTA
CGAATCGAGTGAGGCCGCAACCGACGCTGTCTTGGCAGCAGCAAATGCAGGAACTGGTAGTGCACCGAGTAATGGAAATA
CTCAATCAAGTCTGAGCGCAAGTACTGCTAGCGGATCAGGGAGCTCACCATCAGGGTCAGGTTCTGGAACAGCGGGTGGA
TCAGGTTCTGGATCAGCACAAACACAATCTAATAACGTATCTGTCATGGCTGGCCTTGACACAGGAGGAGCTAAGACAGG
TCAAGGATCAGGATCAAAAGGGACGGGTGGTTCGTTCACATCGAATCCCGTGCGAACTGGAAGCCGAGCAACGGATGTGC
AAGATCAGACACCAGGTTTAGTATTTCCAGCACCAAAGATCACAACAAAGGCTATATACATGCCAAAAACTGTACGCGAC
AAGATAAAGCCCGAAATGATAAATAACATGATCAAATACCAACCGCGTGCGGAACTTATCGACAACAGATATGCAACAAC
TGAACAACTCAACACCTGGATAAAAGAGGCATCTGAAGGGCTTGATGTGACAGAGGATGTTTTCATAAACACCTTACTTC
CAGGATGGGTTTACCACTGCATAATCAACACGACGAGCCCAGAGAACAGAGCACTAGGAACCTGGCGTGTTGTGAATAAT
GCAGGCAAGGACAATGAGCAGCAACTCGAGTTTAAAATTGAACCAATGTACAAAGCTGCGAAGCCATCACTTCGAGCCAT
TATGCGTCACTTTGGCGAAGGAGCTCGAGTGATGATCGAGGAGAGTGTTCGGATTGGAAAACCTATCATACCAAGGGGTT
TCGACAAGGCCGGTGTGCTAAGCATCAACAATATTGTGGCAGCGTGTGATTTCATCATGCGCGGTGCAGATGACACACCA
AATTTTGTGCAAGTGCAGAACAGCGTTGCAGTGAACAGGCTACGCGGAATACAAAACAAGTTGTTTGCACAGGCACGACT
GAGTGCGGGTACTAATGAGGACAACTCACGTCATGATGCAGATGATGTGAGGGAGAACACGCACAGTTTCAATGGTGTAA
ACGCTCTTGCGTGAGCACAGTAGAAACTACAAATCCACGAGTACCAGGATTTGAGCGGAATAACGCTGCGTTTCGTTAAC
CCTTCGTTGTTACTAGGTGTGTACTTCTCCACGAGAGGCGTGCATTCTTGGTAGCTATGTGTGGGTT
>gi|21327204|gb|AF511618.1| Wheat streak mosaic virus isolate ID96 polyprotein gene
GTTGAGGATTTGTACTTGACTGGGACTCGAACGGATTTAGGAGAAGAGATTAAGGAATGTGGAGAGCAATACTGCGTGTA
CGAATCGAGTGAAGCCGCAACCGACGCTGTCTTGGCAGCAGCAAATGCAGGAACTGGTAGTGCACCGAGTAGTGGAAGTA
CTCAATCAAGTCTGAGCGCAAGTACTGCTAGCGGATCAGGGAGTTCACCATCAGGATCAGGTTCTGGAGCAGCTGGTGGA
TCAGGTTCTGGATCAGCACAAACACAATCTAATAACGTATCTGTCATGGCTGGCCTTGACACGGGAGGAGCTAAGACAGG
ACAAGGATCAGGATCAAAAGGGACGGGTGGTTCATTTACATCGAATCCCGTGCGAACTGGAGGCCGAGCAACGGATGTGC
AAGATCAGACACCAGGTTTAGTATTTCCAGCACCAAAGATCACAACAAAGGCCATATACATGCCAAAAACTGTACGCGAC
AAGATAAAGCCTGAAATGATAAATAACATGATCAAATACCAACCGCGTGCGGAACTTATCGACAACAGATATGCAACAAC
TGAACAACTCAACACCTGGATAAAAGAGGCATCTGAAGGGCTTGACGTGACAGAGGATGTTTTCATAAACACCTTACTTC
CAGGATGGGTCTACCACTGCATAATCAACACAACGAGCCCAGAGAACAGAGCACTAGGAACTTGGCGTGTTGTGAATAAT
GCAGGCAAGGATAATGAGCAGCAACTCGAGTTTAAAATTGAACCAATGTACAAAGCTGCGAAGCCATCACTTCGAGCCAT
TATGCGTCACTTTGGCGAAGGAGCTCGAGTGATGATCGAGGAGAGTGTTCGGATTGGAAAACCTATCATACCAAGGGGCT
TCGACAAGGCCGGTGTGCTAAGCATCAACAATATTGTGGCAGCGTGTGATTTCATCATGCGCGGTGCAGATGACACACCA
AATTTTGTGCAAGTGCAGAACAGCGTTGCAGTGAACAGGCTACGCGGAATACAAAACAAGTTGTTTGCACAGGCACGACT
GAGTGCGGGTACTAATGAGGACAACTCACGTCATGATGCAGATGATGTGAGGGAGAACACGCACAGTTTCAATGGTGTAA
ACGCTCTTGCGTGAGCACAGTAGAAACTACAAATCCACGAGTACCAGGGTTTGAGCGGAATAACGCTGCGTTTCGTTAAC
CCTTCGTTGTTACTAGGTGTGTACTTCTCCACGAGAGGCGTGCATTCTTGGTAGCTATGTGTGGGTT
>gi|21327224|gb|AF511628.1| Wheat streak mosaic virus isolate MO99B polyprotein gene
GTTGAGGATTTGTACTTGACTGGGACTCGAACGGATCTAGGAGAAGAAATTAAGGAATGTGGAGAGCAATACTGCGTGTA
TGAATCGAGTGAGGCCGCAACCGACGCTGTCTTGGCGGCAGCAAATGCAGGAACTGGTAGTGCACCGAGTAGTGGAAGTA
CTCAATCAAGTCTGAGCGCAAGTACTGCTAGCGGATCAGGGAGCTCACCATCAGGATCAGGTTCTGGAGCAGCGGGTGGA
TCAGGTTCTGGATCAGCACAAACACAATCTAATAACGTATCTGTCATGGCTGGCCTCGACACGGGAGGAGCTAAGACAGG
TCAAGGATCGGGATCAAAAGGGACGGGTGGTTCATTCACATCGAATCCCGTGCGAACTGGAGGCCGAGCAACGGATGTGC
AAGATCAGACACCAGGTTTAGTGTTTCCAGCACCAAAAATTACAACAAAGGCCATATACATGCCAAAAACCGTACGCGAC
AAGATAAAACCTGAAATGATAAATAACATGATCAAATACCAACCGCGTGCTGAACTTATCGACAACAGATATGCCACAAC
TGAACAACTCAACACCTGGATAAAAGAGGCATCTGAAGGGCTTGACGTGACAGAGGATGTTTTCATAAACACTTTACTTC
CAGGATGGGTCTACCACTGCATAATCAACACAACGAGCCCAGAGAACAGAGCACTAGGAACTTGGCGTGTTGTGAACAAT
GCAGGCAAGGACAATGAGCAGCAACTCGAGTTTAAAATTGAACCGATGTACAAAGCTGCGAAGCCATCACTTCGAGCCAT
TATGCGCCACTTTGGCGAAGGAGCTCGAGTGATGATCGAGGAGAGTGTTCGAATTGGAAAACCTATCATACCAAGGGGCT
TCGACAAGGCCGGTGTGCTAAGCATCAACAACATTGTGGCAGCGTGTGATTTCATCATGCGCGGTGCGGATGACACACCA
AATTTTGTGCAAGTGCAGAACAGCGTTGCAGTAAACAGGCTACGCGGAATACAGAACAAGCTGTTTGCACAGGCACGACT
GAGTGCGGGTACTAATGAGGACAACTCACGTCATGATGCAGATGATGTGAGGGAGAACACGCACAGTTTCAATGGTGTAA
ACGCTCTTGCGTGAGCACAGTAGAAACTACAAATCCACGAGTACCAGGATTTGAGCGAAATAACGCTGCGTTTCGTTAAC
CCTTCGTTGTTACTAGGTGTGTACTTCTCCACGAGAGGCGTGCATTCTTGGTAGCTATGTGTGGGTT
>gi|21327214|gb|AF511623.1| Wheat streak mosaic virus isolate KY0074 polyprotein gene
GTTGAGGATTTGTACTTGACTGGGACTCGAACGGATTTAGGAGAAGAGATTAAGGAATGTGGAGAGCAATACTGCGTGTA
TGAATCGAGTGAGGCCGCAACCGATGCTGTCTTGGCGGCAGCAAATGCAGGAACTGGTAGTGCAACGAGCGGTGGAAGTA
CTCAATCAAGTCTGAGCGCAAGTACTGCTAGCGGATCAGGGAGCTCACCATCAGGATCAGGTTCTGGAGCAGCGGGCGGA
TCAGGTTCTGGATCAGCACAAACACAATCTAATAACGTATCTGTCATGGCTGGCCTCGACACGGGAGGAGCTAAGACAGG
TCAAGGATCAGGATCAAAAGGGACGGGTGGTTCATTCACATCGAATCCCGTGCGAACTGGAGGCCGAGCAACGGATGTGC
AAGATCAGACACCAGGTTTGGTGTTTCCAGCACCAAAGATCACAACGAAGGCCATATACATGCCAAAAACTGTACGCGAC
AAGATAAAGCCTGAAATGATAAATAACATGATCAAATACCAACCGCGTGCGGAACTTATCGACAACAGATATGCAACAAC
TGAACAACTCAACACCTGGATAAAAGAGGCATCTGAAGGACTTGATGTGACAGAGGATGTTTTCATAAACACCTTACTTC
CAGGATGGGTCTACCACTGCATAATCAACACAACGAGCCCAGAGAACAGAGCACTAGGAACTTGGCGTGTTGTGAACAAT
GCAGGCAAGGATAATGAGCAGCAACTCGAATTTAAAATTGAACCGATGTACAAAGCTGCGAAACCATCACTTCGAGCCAT
TATGCGCCACTTTGGCGAGGGAGCTCGAGTGATGATCGAGGAGAGTGTTCGGATTGGAAAACCTATCATACCAAGGGGCT
TCGACAAGGCCGGTGTACTAAGCATCAACAATATTGTGGCAGCGTGTGATTTCATCATGCGCGGTGCAGATGACACACCA
AATTTTGTGCAAGTGCAGAACAGCGTTGCAGTGAACAGGCTACGCGGAATACAAAACAAGCTGTTTGCACAGGCACGACT
GAGTGCGGGTACTAATGAAGACAACTCACGTCATGATGCAGATGATGTGAGGGAGAACACGCACAGTTTCAATGGTGTAA
ACGCTCTTGCGTGAGCACAGTAGAAACTACAAATCCATGAGTACCAGGATTTGAGCGGAATAACGCTGCGTTTCGTTAAC
CCTTCGTTGTTACTAGGTGTGTACTTCTCCACGAGAGGCGTACATTCTTGGTAGCTATGTGTGGGTT
>gi|21327212|gb|AF511622.1| Wheat streak mosaic virus isolate KY00 polyprotein gene
GTTGAGGATTTGTACTTGACTGGGACTCGAACGGATTTAGGAGAAGAGATTAAGGAATGTGGAGAGCAATACTGCGTGTA
TGAATCGAGTGAGGCCGCAACCGATGCTGTCTTGGCGGCAGCAAATGCAGGAACTGGTAGTGCAACGAGCGGTGGAAGTA
CTCAATCAAGTCTGAGCGCAAGTACTGCTAGCGGATCAGGGAGCTCACCATCAGGATCAGGTTCTGGAGCAGCGGGCGGA
TCAGGTTCTGGATCAGCACAAACACAATCTAATAACGTATCTGTCATGGCTGGCCTCGACACGGGAGGAGCTAAGACAGG
TCAAGGATCAGGATCAAAAGGGACGGGTGGTTCATTCACATCGAATCCCGTGCGAACTGGAGGCCGAGCAACGGATGTGC
AAGATCAGACACCAGGTTTGGTGTTTCCAGCACCAAAGATCACAACGAAGGCCATATACATGCCAAAAACTGTACGCGAC
AAGATAAAGCCTGAAATGATAAATAACATGATCAAATACCAACCGCGTGCGGAACTTATCGACAACAGATATGCAACAAC
TGAACAACTCAACACCTGGATAAAAGAGGCATCTGAAGGACTTGATGTGACAGAGGATGTTTTCATAAACACCTTACTTC
CAGGATGGGTCTACCACTGCATAATCAACACAACGAGCCCAGAGAACAGAGCACTAGGAACTTGGCGTGTTGTGAACAAT
GCAGGCAAGGATAATGAGCAGCAACTCGAATTTAAAATTGAACCGATGTACAAAGCTGCGAAACCATCACTTCGAGCCAT
TATGCGCCACTTTGGCGAGGGAGCTCGAGTGATGATCGAGGAGAGTGTTCGGATTGGAAAACCTATCATACCAAGGGGCT
TCGACAAGGCCGGTGTACTAAGCATCAACAATATTGTGGCAGCGTGTGATTTCATCATGCGCGGTGCAGATGACACACCA
AATTTTGTGCAAGTGCAGAACAGCGTTGCAGTGAACAGGCTACGCGGAATACAAAACAAGCTGTTTGCACAGGCACGACT
GAGTGCGGGTACTAATGAAGACAACTCACGTCATGATGCAGATGATGTGAGGGAGAACACGCACAGTTTCAATGGTGTAA
ACGCTCTTGCGTGAGCACAGTAGAAACTACAAATCCATGAGTACCAGGATTTGAGCGGAATAACGCTGCGTTTCGTTAAC
CCTTCGTTGTTACTAGGTGTGTACTTCTCCACGAGAGGCGTACATTCTTGGTAGCTATGTGTGGGTT
>gi|21327198|gb|AF511615.1| Wheat streak mosaic virus isolate H98 polyprotein gene
GTTGAGGATTTGTACTTGACTGGGACTCGAACGGATCTAGGAGAAGAAATTAAGGAATGTGGAGAGCAATACTGCGTGTA
TGAATCGAGTGAGGCCGCAACCGACGCTGTCTTGGCGGCAGCAAATGCAGGAACTGGTAGTGCACCGAGTAGTGGAAGTA
CTCAATCAAGTCTGAGCGCAAGTACTGCTAGCGGATCAGGGAGCTCACCATCAGGATCAGGTTCTGGAGCAGCGGGTGGA
TCAGGTTCTGGATCAGCACAAACACAATCTAATAACGTATCTGTCATGGCTGGCCTCGACACGGGAGGAGCTAAGACAGG
TCAAGGATCGGGATCAAAAGGGACGGGTGGTTCATTCACATCGAATCCCGTGCGAACTGGAGGCCGAGCAACGGATGTGC
AAGATCAGACACCAGGTTTAGTGTTTCCAGCACCAAAAATTACAACAAAGGCCATATACATGCCAAAAACCGTACGCGAC
AAGATAAAACCTGAAATGATAAATAACATGATCAGATACCAACCGCGTGCGGAACTTATCGACAACAGATATGCAACAAC
TGAACAACTCAACACATGGATAAAAGAGGCATCTGAAGGGCTTGACGTGACAGAGGATGTTTTCATAAACACCTTACTTC
CAGGATGGGTCTACCACTGCATAATCAACACAACGAGCCCAGAGAACAGAGCACTAGGAACTTGGCGTGTTGTGAACAAT
GCAGGCAAGGACAATGAGCAGCAACTCGAGTTTAAAATCGAACCAATGTACAAAGCTGCGAAGCCATCACTTCGAGCCAT
TATGCGTCACTTTGGCGAGGGAGCTCGAGTGATGATCGAGGAGAGTGTTCGGATTGGAAAACCTATCATACCAAGGGGTT
TCGACAAGGCCGGTGTGCTAAGCATCAACAATATTGTGGCAGCGTGTGATTTCATCATGCGCGGTGCAGATGACACACCA
AATTTTGTGCAAGTGCAGAACAGCGTTGCAGTAAACAGGCTACGCGGAATACAGAATAAGCTGTTTGCACAGGCACGACT
GAGTGCGGGTACTAATGAGGACAACTCACGTCATGATGCAGATGATGTGAGGGAGAACACGCACAGTTTCAATGGTGTAA
ACGCTCTTGCGTGAGCACAGTAGAAACTACAAATCCACGAGTACCAGGATTTGAGCGAAATAACGCTGCGTTTCGTTAAC
CCTTCGTTGTTACTAGGTGTGTACTTCTCCACGAGAGGCGTGCATTCTTGGTAGCTATGTGTGGGTT
>gi|21327254|gb|AF511643.1| Wheat streak mosaic virus isolate WA99 polyprotein gene
GTTGAGGATTTGTACTTGACTGGGACTCGAACGGATTTAGGAGAAGAGATTAAGGAATGTGGAGAGCAATACTGCGTGTA
CGAATCGAGTGAGGCCGCAACCGACGCTGTCTTGGCAGCAGCAAATGCAGGAACTGGTAGTGCACCGAGTAGTGGAAGTA
CTCAATCAAGTCTGAGCGCAAGTACTGCTAGCGGATCAGGAAGCTCACCATCAGGATCAGGTTCTGGAGCAGCGGGTGGA
TCAGGTTCTGGATCAGCACAAACACAATCTAATAACGTATCTGTCATGGCTGGCCTTGACACGGGAGGAGCTAAGACAGG
TCAAGGATCAGGATCAAAAGGGACGGGTGGTTCATTCACATCGAATCCCGTGCGAACTGGAAGCCGAGCAACGGATGTGC
AAGATCAGACACCAGGTTTAGTATTTCCAGCACCAAAGATCACAACAAAGGCCATATACATGCCAAAAACTGTACGCGAC
AAGATAAAGCCTGAAATGATAAATAACATGATCAAATACCAACCGCGTGCGGAACTTATCGACAACAGATATGCAACAAC
TGAGCAACTCAACACCTGGATAAAAGAGGCATCTGAAGGGCTTGACGTGACAGAGGATGTTTTCATAAACACCTTACTTC
CAGGATGGGTCTACCACTGCATAATTAACACAACGAGCCCAGAGAACAGAGCACTAGGAACTTGGCGTGTTGTGAATAAT
GCAGGCAAGGACAATGAGCAGCAACTCGAGTTTAAAATTGAACCAATGTACAAAGCTGCGAAGCCATCACTTCGAGCCAT
TATGCGTCACTTTGGCGAAGGAGCTCGAGTGATGATCGAGGAGAGTGTTCGGACTGGAAAACCTATCATACCAAGGGGCT
TCGACAAGGCCGGTGTGCTAAGCATCAACAATATTGTGGCAGCGTGTGATTTCATCATGCGCGGTGCAGATGACACACCA
AATTTTGTGCAAGTGCAGAACAGCGTTGCAGTGAACAGGCTACGCGGAATACAAAACAAGTTGTTTGCACAGGCACGACT
GAGTGCGGGTACTAATGAGGACAACTCACGTCATGATGCAGATGATGTGAGGGAGAACACGCACAGTTTCAATGGTGTAA
ACGCTCTTGCGTGAGCACAGTAGAAACTACAAATCCACGAGTACCAGGATTTGAGCGGAATAACGCTGCGTTTCGTTAAC
CCTTCGTTGTTACTAGGTGTGTACTTCTCCACGAGAGGCGTGCATTCTTGGTAGCTATGTGTGGGTT
>gi|21327236|gb|AF511634.1| Wheat streak mosaic virus isolate OSU polyprotein gene
GTTGAGGATTTGTACTTGACTGGGACTCGAACGGATTTAGGAGAAGAGATTAAGGAATGTGGAGAGCAATACTGCGTGTA
CGAATCGAGTGAGGCCGCAACCGACGCTGTCTTGGCGGCAGCAAATGCAGGAACTGGTAGTAAACCGAGCAGTGGAAGTA
CTCAATCAAGTCTGAGCGCAAGTACTGCTAGCGGATCAGGGAGCTCACCATCAGGATCAGGTTCAGGAGCAGTGGGTGAA
CCAGGTTCTGGATCAGCACAAACACAATCTAATAACGTATCTGTCATGGCTGGCCTCGACACGGGAGGAACTAAGACAGG
TCAAGGATCAGGATCAAAAGGGACGAGTGGTTCATTCGTATCGAATCCCGTGCGAACTGGAGGCCGAGCAACGGATGTGC
AAGATCAGACACCAGGGTTAGTGTTTCCAGCACCAAAGATCACAACAAAGGCCATATACATGCCAAAAACTGTACGCGAC
AAGATAAAGCCTGAAATGATAAATAACATGATCAAATACCAACCGCGTGCGGAACTTATCGACAACAGATATGCAACAAC
TGAACAGCTCAACACCTGGATAGAAGAGGCATCTGAAGGGCTTGACGTGACAGAGGAAGTTTTCATAAACACCTTACTTC
CAGGATGGGTCTACCACTGCATAATCAACACAACGAGCCCAGAGAACAGAGCACTAGGAACTTGGCGTGTTGTGAATAAT
GCAGGCAAGGACAATGAGCAGCAACTCGAGTTTAAAATTGAACCGATGTACAAAGCCGCGAAGCCATCACTTCGAGCCAT
TATGCGTCACTTTGGCGAGGGAGCTCGAGTGATGATCGAGGAGAGTGTTCGGATTGGAAAACCTATCATACCAAGGGGCT
TCGACAAGGCCGGTGTGCTAAGCATCAACAATATTGTGGCAGCGTGTGATTTCATTATGCGCGGTGCAGATGACACACCA
AATTTTGTGCAAGTGCAGAACAGCGTTGCAGTGAACAGGCTACGCGGAATACAGAACAAGCTGTTTGCACAGGCACGACT
GAGTGCGGGTACTAATGAGGACAACTCACGTCATGATGCAGATGATGTGAGGGAGAACACGCACAGTTTCAATGGTGTAA
ACGCTCTTGCGTGAGCACAGTAGAAACCACAAATCCACGAGTACCAGGATTTGAGCGGAATAACGCTGCGTTTCGTTAAC
CCTTCGTTGTTACTAGGTGTGTACTTCTCCACGAGAGGTGTGCATTCTTGGTAGCTATGTGTGGGTT
>gi|21327242|gb|AF511637.1| Wheat streak mosaic virus isolate PV106H polyprotein gene
GTTGAGGATTTGTACTTGACTGGGACTCGAACGGATTTAGGAGAAGAGATTAAGGAATGTGGAGAGCAATACTGCGTGTA
CGAATCGAGTGAGGCCGCAACCGACGCTGTCTTGGCGGCAGCAAATGCAGGAACTGGTAGTGAACCGAGCAGTGGAAGTA
CTCAATCAAGTCTGAGCGCAAGTACTGCTAGCGGATCAGGGAGCTCACCATCAGGATCAGGTTCTGGAGCAGTGGGTGAA
TCAGGTTCTGGATCAGCACAAACACAATCTAATAACGTATCTGCCATGGCTGGCCTCGACATGGGAGGAACTAAGACAGG
TCAAGGATCAGGATCAAAAGGGACGAGTGGTTCATTCGTATCGAATCCCGTGCGAACTGGAGGCCGAGCAACGGATGTGC
AAGATCAGACACCAGGGTTAGTGTTTCCAGCACCAAAGATCACAACAAAGGCCATATACATGCCAAAAACTGTACGCGAC
AAGATAAAGCCTGAAATGATAAATAACATGATCAAATACCAACCGCGTGCGGAACTTATCGACAACAGATATGCAACAAC
TGAACAGCTCAACACCTGGATAGAAGAGGCATCTGAAGGGCTTGACGTGACAGAGGAAGTTTTCATAAACACCTTACTTC
CAGGATGGGTCTACCACTGCATAATCAACACAACGAGCCCAGAGAACAGAGCACTAGGAACTTGGCGTGTTGTGAATAAT
GCAGGCAAGGACAATGAGCAGCAACTCGAGTTTAAAATTGAACCGATGTACAAAGCCGCGAAGCCATCACTTCGAGCCAT
TATGCGTCACTTTGGCGAGGGAGCTCGAGTGATGATCGAGGAGAGTGTTCGGATTGGAAAACCTATCATACCAAGGGGCT
TCGACAAGGCCGGTGTGCTAAGCATCAACAATATTGTGGCAGCGTGTGATTTCATTATGCGCGGTGCAGATGACACACCA
AATTTTGTGCAAGTGCAGAACAGCGTTGCAGTGAACAGGCTACGCGGAATACAGAACAAGCTGTTTGCACAGGCACGACT
GAGTGCGGGTACTAATGAGGACAACTCACGTCATGATGCAGATGATGTGAGGGAGAACACGCACAGTTTCAATGGTGTAA
ACGCTCTTGCGTGAGCACAGTAGAAACCACAAATCCACGAGTACCAGGATTTGAGCGGAATAACGCTGCGTTTCGTTAAC
CCTTCGTTGTTACTAGGTGTGTACTTCTCCACGAGAGGCGTGCATTCTTGGTAGCTATGTGTGGGTT
>gi|21327158|gb|AF511595.1| Wheat streak mosaic virus isolate PV57 polyprotein gene
GTTGAGGATTTGTACTTGACTGGGACTCGAACGGATTTAGGAGAAGAGATTAAGGAATGTGGAGAGCAATACTGCGTGTA
CGAATCGAGTGAGGCCGCAACCGACGCTGTCTTGGCGGCAGCAAATGCAGGAACTGGTAGTGAACCGAGCAGTGGAAGTA
CTCAATCAAGTCTGAGCGCAAGTACTGCTAGCGGATCAGGGAGCTCACCATCAGGATCAGGTTCTGGAGCAGTGGGTGAA
TCAGGTTCTGGATCAGCACAAACACAATCTAATAACGTATCTGCCATGGCTGGCCTCGACATGGGAGGAACTAAGACAGG
TCAAGGATCAGGATCAAAAGGGACGAGTGGTTCATTCGTATCGAATCCCGTGCGAATTGGAGGCCGAGCAACGGATGTGC
AAGATCAGACACCAGGGTTAGTGTTTCCAGCACCAAAGATCACAACAAAGGCCATATACATGCCAAAAACTGTACGCGAC
AAGATAAAGCCTGAAATGATAAATAACATGATCAAATACCAACCGCGTGCGGAACTTATCGACAACAGATATGCAACAAC
TGAACAGCTCAACACCTGGATAGAAGAGGCATCTGAAGGGCTTGACGTGACAGAGGAAGTTTTCATAAACACCTTACTTC
CAGGATGGGTCTACCACTGCATAATCAACACAACGAGCCCAGAGAACAGAGCACTAGGAACTTGGCGTGTTGTGAATAAT
GCAGGCAAGGACAATGAGCAGCAACTCGAGTTTAAAATTGAACCGATGTACAAAGCCGCGAAGCCATCACTTCGAGCCAT
TATGCGTCACTTTGGCGAGGGAGCTCGAGTGATGATCGAGGAGAGTGTTCGGATTGGAAAACCTATCATACCAAGGGGCT
TCGACAAGGCCGGTGTGCTAAGCATCAACAATATTGTGGCAGCGTGTGATTTCATTATGCGCGGTGCAGATGACACACCA
AATTTTGTGCAAGTGCAGAACAGCGTTGCAGTGAACAGGCTACGCGGAATACAGAACAAGCTGTTTGCACAGGCACGACT
GAGTGCGGGTACTAATGAGGACAACTCACGTCATGATGCAGATGATGTGAGGGAGAACACGCACAGTTTCAATGGTGTAA
ACGCTCTTGCGTGAGCACAGTAGAAACCACAAATCCACGAGTACCAGGATTTGAGCGGAATAACGCTGCGTTTCGTTAAC
CCTTCGTTGTTACTAGGTGTGTACTTCTCCACGAGAGGCGTGCATTCTTGGTAGCTATGTGTGGGTT
>gi|21327180|gb|AF511606.1| Wheat streak mosaic virus isolate GO93 polyprotein gene
GTTGAGGATTTGTACTTGACTGGGACTCGAACGGATTTAGGAGAGGAGATTAAGGAATGTGGAGAGCAATACTGCGTGTA
CGAATCGAGTGAGGCCGCAACCGACGCTGTCTTGGCGGCAGCAAATGCAGGAACTGGTAGTGAACCGAGCAGTGGAAGTA
CTCAATCAAGTCTGAGCGCAAGTACTGCTAGCGGATCAGGGAGCTCACCATCAGGATCAGGTTCTGGAGCAGTGGGTGAA
TCAGGTTCTGGATCAGCACAAACACAATCTAATAACGTATCTGCCATGGCTGGCCTCGACATGGGAGGAACTAAGACAGG
TCAAGGATCAGGATCAAAAGGGACGAGTGGTTCATTCGTATCGAATCCCGTGCGAACTGGAGGCCGAGCAACGGATGTGC
AAGATCAGACACCAGGGTTAGTGTTTCCAGCACCAAAGATCACAACAAAGGCCATATACATGCCAAAAACTGTACGCGAC
AAGATAAAGCCTGAAATGATAAATAACATGATCAAATACCAACCGCGTGCGGAACTTATCGACAACAGATATGCAACAAC
TGAACAGCTCAACACCTGGATAGAAGAGGCATCTGAAGGGCTTGACGTGACAGAGGAAGTTTTCATAAACACCTTACTTC
CAGGATGGGTCTACCACTGCATAATCAACACAACGAGCCCAGAGAACAGAGCACTAGGAACTTGGCGTGTTGTGAATAAT
GCAGGCAAGGACAATGAGCAGCAACTCGAGTTTAAAATTGAACCGATGTACAAAGCCGCGAAGCCATCACTTCGAGCCAT
TATGCGTCACTTTGGCGAGGGAGCTCGAGTGATGATCGAGGAGAGTGTTCGGATTGGAAAACCTATCATACCAAGGGGCT
TCGACAAGGCCGGTGTGCTAAGCATCAACAATATTGTGGCAGCGTGTGATTTCATTATGCGCGGTGCAGATGACACACCA
AATTTTGTGCAAGTGCAGAACAGCGTTGCAGTGAACAGGCTACGCGGAATACAGAACAAGCTGTTTGCACAGGCACGACT
GAGTGCGGGTACTAATGAGGACAACTCACGTCATGATGCAGATGATGTGAGGGAGAACACGCACAGTTTCAATGGTGTAA
ACGCTCTTGCGTGAGCACAGTAGAAACCACAAATCCACGAGTACCAGGATTTGAGCGGAATAACGCTGCGTTTCGTTAAC
CCTTCGTTGTTACTAGGTGTGTACTTCTCCACGAGAGGCGTGCATTCTTGGTAGCTATGTGTGGGTT
>gi|21327172|gb|AF511602.1| Wheat streak mosaic virus isolate CO87 polyprotein gene
GTTGAGGATTTGTACTTGACTGGGACTCGAACGGATTTAGGAGAGGAGATTAAGGAATGTGGAGAGCAATACTGCGTGTA
CGAATCGAGTGAGGCCGCAACCGACGCTGTCTTGGCGGCAGCAAATGCAGGAACTGGTAGTGAACCGAGCAGTGGAAGTA
CTCAATCAAGTCTGAGCGCAAGTATTGCTAGCGGATCAGGGAGCTCACCATCAGGATCAGGTTCTGGAGCAGTGGGTGAA
TCAGGTTCTGGATCAGCACAAACACAATCTAATAACGTATCTGCCATGGCTGGCCTCGACATGGGAGGAACTAAGACAGG
TCAAGGATCAGGATCAAAAGGGACGAGTGGTTCATTCGTATCGAATCCCGTGCGAACTGGAGGCCGAGCAACGGATGTGC
AAGATCAGACACCAGGGTTAGTGTTTCCAGCACCAAAGATCACAACAAAGGCCATATACATGCCAAAAACTGTACGCGAC
AAGATAAAGCCTGAAATGATAAATAACATGATCAAATACCAACCGCGTGCGGAACTTATCGACAACAGATATGCAACAAC
TGAACAGCTCAACACCTGGATAGAAGAGGCATCTGAAGGGCTTGACGTGACAGAGGAAGTTTTCATAAACACCTTACTTC
CAGGATGGGTCTACCACTGCATAATCAACACAACGAGCCCAGAGAACAGAGCACTAGGAACTTGGCGTGTTGTGAATAAT
GCAGGCAAGGACAATGAGCAGCAACTCGAGTTTAAAATTGAACCGATGTACAAAGCCGCGAAGCCATCACTTCGAGCCAT
TATGCGTCACTTTGGCGAGGGAGCTCGAGTGATGATCGAGGAGAGTGTTCGGATTGGAAAACCTATCATACCAAGGGGCT
TCGACAAGGCCGGTGTGCTAAGCATCAACAATATTGTGGCAGCGTGTGATTTCATTATGCGCGGTGCAGATGACACACCA
AATTTTGTGCAAGTGCAGAACAGCGTTGCAGTGAACAGGCTACGCGGAATACAGAACAAGCTGTTTGCACAGGCACGACT
GAGTGCGGGTACTAATGAGGACAACTCACGTCATGATGCAGATGATGTGAGGGAGAACACGCACAGTTTCAATGGTGTAA
ACGCTCTTGCGTGAGCACAGTAGAAACCACAAATCCACGAGTACCAGGATTTGAGCGGAATAACGCTGCGTTTCGTTAAC
CCTTCGTTGTTACTAGGTGTGTACTTCTCCACGAGAGGCGTGCATTCTTGGTAGCTATGTGTGGGTT
>gi|21327218|gb|AF511625.1| Wheat streak mosaic virus isolate LC95 polyprotein gene
GTTGAGGATTTGTACTTGACTGGGACTCGAACGGATTTAGGAGAAGAGATTAAGGAATGTGGAGAGCAATACTGCGTGTA
CGAATCGAGTGAAGCCGCAACCGACGCTGTCTTGGCGGCAGCAAATGCGGGAACTGGTAGTGCAGCGAGTAGTGGAAGTA
CTCAGTCAAATCAGAGCGCAAGTACTGCTAGCGGATCAGGGAGCTCACCATCAGGATCAGGTTCTGGAGCAGCGGGTGGA
TCAGGTTCTGAATCAGCACAGACACAATCTAATAACGTATCTGTCATGGCTGGCCTCGACACGGGAGGAGCTAAGACAGG
TCAAGGATCAGGATCAAAAGGGACGGGTGGTTCATTCACATCGAATCCCGTGCGAACTGGAGGCCGAGCAACGGATGTGC
AAGATCAGACGCCAGGTTTAGTGTTTCCAACACCAAAGATCACAACAAAGGCCATATACATGCCAAAAACTGTACGCGAC
AAGATAAAACCTGAAATGATAAATAACATGATCAAATACCAACCGCGTGCAGAACTTATCGACAACAGATATGCAACAAC
TGAACAACTCAACACCTGGATAAAAGAGGCATCTGAAGGGCTTGACGTAACAGAGGATGTTTTCATAAACACCTTACTTC
CAGGATGGGTCTATCACTGCATAATCAACACAACGAGCCCAGAGAACAGAGCACTAGGAACTTGGCGTGTTGTGAACAAT
GCAGGCAAGGACAATGAGCAGCAACTCGAGTTTAAAATTGAACCGATGTACAAAGCTGCGAAGCCATCACTTCGAGCCAT
TATGCGTCACTTTGGCGAGGGAGCTCGAGTGATGATCGAGGAGAGCGTTCGGATTGGAAAACCTATCATACCAAGGGGCT
TCGACAAGGCCGGTGTGCTAAGCATCAACAATATTGTAGCAGCGTGTGATTTCATCATGCGCGGTGCAGATGACACACCA
AATTTTGTGCAAGTGCAGAACAGCGTTGCAGTAAACAGGCTACGCGGAATACAGAACAAGCTGTTTGCACAGGCACGACT
GAGTGCGGGTACTAATGAGGACAATTCACGTCATGATGCAGATGATGTGAAGGAGAACACGCACAGTTTCAATGGTGTAA
ACGCTCTTGCGTGAGCACAGTAGAAACTACAAATCCACGAGTACCAGGATTTGAGCGAAATAACGCTGCGTTTCGTTAAC
CCTTCGTTGTTACTAGGTGTGTACTTCTCCACGAGAGGCGTGCATTCTTGGTAGCTATGTGTGGGTT
>gi|17981497|gb|AF454457.1| Wheat streak mosaic virus isolate Turkey 2 polyprotein gene
GTTGAGGATTTGTACTTGACTGGGACTCGAACGGATTTAGGAGAAGAGATTAAGGAATGTGGAGAGCAATACTGCGTGTA
CGAATCGAGTGAGGCCGCAACCGACGCTGTCTTGGCGGCAGCAAATGCAGGAACTGGTAGTGCATCGAGTAGTGGCAGTA
CTCAATCAAGTCAGAGCGCAAGTACTGCTAGCGGATCAGGGAGTTCACCATCAGGGTCAGGTTCTGGAGCAGCGAGTGGA
TCAGGTTCTGGATCAGCACAAACACAATCTAATAACGTATCTGTCATGGCTGGCCTCGACACGGGAGGAGCTAAGACAGG
TCAAGGAGCAGGATCAAAAGGGACGGGTGGTTCATTCACATCGAATCCCGTGCGAACTGGAGGCCGAGCAACGGATGTGC
AAGATCAGACACCAGGTTTAGTGTTTCCAGCACCAAAGATCACAACAAAGGCCATATACATGCCAAAAACTGTACGCGAC
AAAATAAAACCTGAAATGATAAATAACATGATCAAATACCAACCGCGTGCGGAACTTATCGACAACAGATATGCCACAAC
TGAACAACTCAACACCTGGATAAAAGAGGCATCTGAAGGGCTTGACGTGACAGAGGATGTTTTCATAAACACCTTACTTC
CAGGATGGGTCTACCACTGCATAATCAACACAACGAGCCCAGAGAACAGAACACTAGGAACTTGGCGCGTTGTGAACAAT
GCAGGCAAGGACAATGAGCAGCAACTCGAGTTTAAGATTGAACCGATGTACAAAGCTGCGAAGCCATCACTTCGAGCCAT
TATGCGCCACTTTGGCGAGGGAGCTCGAGTGATGATCGAGGAGAGTGTTCGAATTGGAAAACCTATCATACCAAGGGGCT
TCGACAAGGCCGGTGTGCTAAGCATCAACAATATTGTGGCAGCGTGTGATTTCATCATGCGCGGTGCAGATGACACACCA
AATTTTGTGCAAGTGCAGAACAGCGTCGCAGTAAACAGGCTACGCGGAATACAGAACAAGCTGTTTGCACAGGCACGACT
GAGTGCGGGTACTAATGAGGACAACTCACGTCATGATGCAGATGATGTGAGGGAGAGCACGCACAGTTTCAATGGTGTAA
ACGCTCTTGCGTGAGCACAGTAGAAACTACAAATCCATGAGTACCAGGATTTGAGCGAAATAACGCTGCGTTTCGTTAAC
CCTTCGTTGTTACTAGGTGTGTACTTCTCCACGAGAGGCGTGCATTCTTGGTAGCTATGTGTGGGTT
>gi|21327248|gb|AF511640.1| Wheat streak mosaic virus isolate RO95 polyprotein gene
GTTGAGGATTTGTACTTGACTGGGACCAGAACGGATTTAGGAGAAGAGATTAAGGAATGTGGAGAGCAATACTGCGTGTA
CGAATCGAGTGAGGCCGCAACCGACGCTGTCTTGGCGGCAGCAAATGCAGGAACTGGTAGTGCATCGAGTAGTGGAAGTA
CTCAATCAAGTCAGAGCGCAAGTACTGCTAGCGGATCAGGGAATTCACCATCAGGATCAGGTTCTGGAGCAGCGGGTGGA
TTAGGTTCTGGATCAGCACAAACACAATCTAATAACGTATCTGTCATGGCTGGCCTCGACACGGGAGGAGCTAAGACAGG
TCAAGGATCAGGATCAAAAGGTACGGGTGGTTCATTCACATCAAATCCCGTGCGAACTGGAGGCCGAGCAACGGATGTGC
AAGATCAGACACCAGGTTTAGTGTTTCCAGCACCAAAGATCACAACAAAGGCCATATACATGCCAAAAACTGTACGCGAC
AAGATAAAACCTGAAATGATAAATAACATGATCAAATACCAACCGCGTGTGGAACTTATCGACAACAGATATGCCACAAC
TGAACAACTCAACACCTGGATAAAAGAGGCATCTGAAGGGCTTGACGTGACAGAGGATGTTTTCATCAACACCTTACTTC
CAGGATGGGTCTACCACTGCATAATCAACACAACGAGCCCAGAGAACAGAGCACTAGGAACTTGGCGTGTTGTGAACAAT
GCAGGCAAGGACAATGAGCAGCAACTCGAGTTTAAAATTGAACCGATGTACAAAGCTGCGAAGCCATCACTTCGAGCCAT
TATGCGCCACTTTGGCGAGGGAGCTCGAGTGATGATCGAGGAGAGTGTTCGAATTGGAAAACCTATCATACCAAGGGGCT
TCGACAAGGCCGGTGTGCTAAGCATCAACAATATTGTGGCAGCATGTGATTTCATCATGCGCGGTGCAGATGACACACCA
AATTTTGTGCAAGTGCAGAACAGCGTTGCAGTAAACAGGCTACGCGGAATACAGAACAAGCTGTTTGCACAGGCACGACT
GAGTGCGGGTACTAATGAGGACAACTCACGTCATGATGCAGATGATGTGAGGGAGAACACGCACAGTTTCAATGGTGTAA
ACGCTCTTGCGTGAGCACAGTAGAAACTACAAATCCACGAGTACCAGGATTTGAGCGGAATAACGCTGCGTTTCGTTAAC
CCTTCGTTGTTACTAGGTGTGTACTTCTCCACGAGAGGCGTGCATTCTTGGTAGCTATGTGTGGGTT
>gi|21327246|gb|AF511639.1| Wheat streak mosaic virus isolate PV91H polyprotein gene
GTTGAGGATTTGTACTTGACTGGGACCCGAACGGATTTAGGAGAAGAGATTAAGGAATGTGGAGAGCAATACTGCGTGTA
CGAATCGAGTGAGGCCGCAACCGACGCTGTCTTGGCGGCAGCAAATGCAGGAACTGGTAGTTCATCGAGTAGTGGAAGCA
CTCAGTCAAGTCAGAGCGCAAGTACTGCTAGCGGATCAGGGAGTTCACCATCAGGATCAGGTTCTGGAGCAGCGGGTGGA
TCAGGTTCTGGATCAGCACAAACACAATCTAATAACGTATCTGTCATGGCTGGCCTCGACACGGGAGGAGCTAAGACAGA
TCAAGGATCAGGATCAAAAGGGACGGGTGGTTCATTCACATCGAATCCCGTGCGAACTGGAGGCCGAGCAACGGATGTGC
AAGATCAGACACCAGGTTTAGTGTTTCCAGCACCAAAGATCACAACAAAGGCCATATACATGCCAAAAACTGTACGCGAC
AAGATAAAACCTGAAATGATAAATAACATGATCAAATACCAACCGCGTGCTGAACTTATCGACAACAGATATGCCACAAC
TGAACAACTCAACACCTGGATAAAAGAGGCATCTGAAGGGCTTGACGTGACAGAGGATGTTTTCATAAACACCTTACTTC
CAGGATGGGTCTACCACTGCATAATCAACACAACGAGCCCAGAGAACAGAGCACTAGGAACTTGGCGTGTTGTGAACAAT
GCAGGCAAGGACAATGAGCAGCAACTCGAGTTTAAGATTGAACCGATGTACAAAGCTGCGAAGCCATCACTTCGAGCCAT
TATGCGCCACTTTGGTGAGGGAGCTCGAGTGATGATCGAGGAGAGTGTTCGAATTGGAAAACCTATCATACCAAGGGGCT
TCGACAAGGCCGGTGTGCTAAGCATCAACAATATTGTGGCAGCGTGTGATTTCATCATGCGCGGTGCAGATGACACACAA
AATTTTGTGCAAGTGCAGAACAGCGTTGCAGTAAACAGGCTACGCGGAATACAGAACAAGCTGTTTGCACAGGCACGACT
GAGTGCGGGTACTAATGAGGACAACTCACGTCATGATGCAGATGATGTGAGGGAGAACACGCACAGTTTCAATGGTGTAA
ACGCTCTTGCGTGAGCACAGTAGAAACTACAAATCCACGAGTACCAGGATTTGAGCGAAATAACGCTGCGTTTCGTTAAC
CCTTCGTTGTTACTAGGTGTGTACTTCTCCACGAGAGGCGTGCATTCTTGGTAGCTATGTGTGGGTT
>gi|21327244|gb|AF511638.1| Wheat streak mosaic virus isolate PV106JM polyprotein gene
GTTGAGGATTTGTACTTGACTGGGACTCGAACGGATTTAGGAGAGGAGATTAAGGAATGTGGAGAACAATACTGCGTGTA
CGAATCGAGTGAGGCCGCAACCGACGCTGTCTTGGCGGCAGCAAATGCAGGAACTGGTGGTGCATCGAGTAGTGGAAGTA
CTCAATCAAGTCAGAGCGCAAGTACTGCTAGCGGATCAGGGAGCTCACCATCAGGATCAGGTTCTGGAGCAGCGGGCGGA
TCAAGTTCTGGATCAGCACAAACACAATCTAATAACGTATCTGTCATGGCTGGCCTCGACACGGGAGGAGCTAAGACAGG
TCAAGGATCAGGATCAAAAGGGACGGGTGGTTCATTCACATCGAATCCCGTGCGAACTGGAGGCCGAGCAACGGATGTGC
AAGATCAGACACCAGGTTTAGTGTTTCCAGCACCAAAGATCACAACAAAGGCCATATACATGCCAAAAACTGTACGCGAC
AAGATAAAACCTGAAATGATAAATAACATGATCAAATACCAACCGCGTGCGGAACTCATCGACAACAGATATGCAACAAC
CGAACAACTCAACACCTGGGTAAAAGAGGCATCTGAAGGGCTTGACGTAACAGAGGATGTTTTCATAAACACCTTACTTC
CAGGGTGGGTCTACCACTGCATAATCAACACAACGAGCCCAGAGAACAGAGCACTAGGAACTTGGCGTGTTGTGAACAAT
GCAGGCAAGGACAATGAGCAGCAACTTGAGTTTAAAATTGAACCGATGTACAAAGCTGCGAAGCCATCACTTCGAGCCAT
TATGCGCCACTTTGGCGATGGAGCTCGAGTGATGATCGAGGAGAGTGTTCGGATTGGAAAACCTATCATACCAAGGGGCT
TCGACAAGGCCGGTGTGCTAAGCATCAACAATATTGTGGCAGCGTGTGATTTCATCATGCGCGGTGCAGATGACACACCA
AATTTTGTGCAAGTGCAGAACAGCGTTGCAGTAAACAGGCTACGCGGAATACAGAACAAGCTGTTTGCACAGGCACGACT
GAGTGCGGGTACTAATGAGGACAACTCACGTCATGATGCAGATGATGTGAGGGAGAACACGCACAGTTTCAATGGTGTAA
ACGCTCTTGCGTGAGCACAGTAGAAACTACAAATCCACGAGTACCAGGATTTGAGCGAAATAACGCTGCGTTTCGTTAAC
CCTTCGTTGTTACTAGGTGTGTACTCCTCCACGAGAGGCGTGCATTCTTGGTAGCTATGTGTGGGTT
>gi|21327252|gb|AF511642.1| Wheat streak mosaic virus isolate TX96 polyprotein gene
GTTGAGGATTTGTACTTGACTGGGACCCGAACGGATTTAGGAGAAGAGATTAAGGAATGTGGAGAGCAATACTGCGTGTA
CGAATCGAGTGAGGCCGCAACCGATGCTGTCTTGGCGGCAGCAAATGCAGGAACTGGTAGTGCATCGAGTAGTGGAAGCA
CTCAATCAAGTCAGAGCGCAAGTACTGCTAGCGGATCAGGTAGTTCACCATCAGGATCAGGTTCTGGAGCAGCGGGTGGA
TCAGGTTCTGGATCAGCACAAACACAATCTAATAACGTATCTGTCATGGCTGGCCTCGACACGGGAGGGGCTAAGACAGG
TCAAGGATCAGGATCAAAAGGGACGGGTGGTTCATTCACATCGAATCCCGTGCGAACTGGAGGCCGAGCAACGGATGTGC
AAGATCAGACACCAGGTTTAGTGTTTCCAGCACCAAAGATCACAACAAAGGCCATATACATGCCAAAAACTGTACGCGAC
AAGATAAAACCTGAAATGATAAATAACATGATAAAATACCAACCGCGTGCGGAACTTATCGACAACAGATATGCCACAAC
TGAACAACTCAACACCTGGATAAGAGAGGCATCTGAAGGGCTTGACGTGACAGAGGATGTTTTCATAAACACCTTACTTC
CAGGATGGGTCTACCACTGCATCATCAACACAACGAGCCCAGAGAACAGAGCACTAGGAACTTGGCGTGTTGTGAACAAT
GCAGGCAAGGACAATGAGCAGCAACTCGAGTTTAAGATTGAACCGATGTACAAAGCTGCGAAGCCATCACTTCGAGCCAT
TATGCGCCACTTTGGCGAGGGAGCTCGAGTGATGATCGAGGAGAGTGTTCGAATTGGAAAACCTATCATACCAAGGGGCT
TCGACAAGGCCGGTGTGCTAAGCATCAACAATATTGTGGCAGCGTGTGATTTCATCATGCGCGGTGCAGATGATACACCA
AATTTTGTGCAAGTGCAGAACAGCGTTGCAGTAAACAGGCTACGCGGAATACAGAACAAGCTGTTTGCACAGGCACGACT
GAGTGCGGGTACTAATGAGGACAACTCACGTCATGATGCAGATGATGTGAGGGAGAACACGCACAGTTTCAATGGTGTAA
ACGCTCTTGCGTGAGCACAGTAGAAACTACGAATCCACGAGTACCAGGATTTGGGCGAAATAACGCTGCGTTTCGTTAAC
CCTTCGTTGTTACTAGGTGTGTACTTCTCCACGAGAGGCGTGCATTCTTGGTAGCTATGTGTGGGTT
>gi|21327240|gb|AF511636.1| Wheat streak mosaic virus isolate PN95 polyprotein gene
GTTGAGGATTTGTACTTGACTGGGACCCGAACGGATTTAGGAGAAGAGATTAAGGAATGTGGAGAGCAATACTGCGTGTA
TGAATCGAGTGAGGCCGCAACCGACGCTGTCTTGGCGGCAGCAAATGCAGGAACTGGTAGTGCATCGAGTAGTGGAAGTA
CTCAATCAAGTCAGAGCGCAAGTACCGCTAGCGGATCAGGGAGTTCACCATCAGGATCAGGTTCTGGAGCAGCGGGTGGA
TCAGGTTCTGGATCAGCACAAACACAATCTAATAACGTATCTGTTATGGCTGGCCTCGACACGGGAGGAGCTAAGACAGG
TCAAGGATCAGGATCAAAAGGGACGGGTGGTTCATTCACATCGAATCCCGTGCGAACTGGAGGCCGAGCAACGGATGTGC
AAGATCAGACACCAGGTTTAGTGTTTCCAGCACCAAAGATCACAACAAAGGCCATATACATGCCAAAAACTGTACGCGAC
AAGATAAAACCTGAAATGATAAATAACATGATCAAATACCAACCGCGTGCTGAACTTATCGACAACAGATATGCCACAAC
TGAACAACTCAACACCTGGATAAAAGAGGCATCTGAAGGGCTTGACGTGACAGAGGATGTTTTCATAAACACCTTACTTC
CAGGATGGGTCTACCACTGCATAATCAACACAACGAGCCCAGAGAACAGAGCACTAGGAACTTGGCGTGTTGTGAACAAT
GCAGGCAAGGACAATGAGCAGCAACTCGAGTTTAAGATTGAACCGATGTACAAAGCTGCGAAGCCATCACTTCGAGCCAT
TATGCGCCACTTTGGCGAGGGAGCTCGAGTGATGATCGAGGAGAGTGTTCGAATTGGAAAACCTATCATACCAAGGGGCT
TCGACAAGGCCGGTGTGCTAAGCATCAACAATATTGTGGCAGCGTGTGATTTCATCATGCGCGGTGCAGATGACACACCA
AATTTTGTGCAAGTGCAGAACAGCGTTGCAGTAAACAGGCTACGCGGAATACAGAACAAGCTGTTTGCACAGGCACGACT
GAGTGCGGGTACTAATGAGGACAACTCACGTCATGATGCAGATGATGTGAGGGAGAACACGCACAGTTTCAATGGTGTAA
ACGCCCTTGCGTGAGCACAGTAGAAACTACAAATCCACGAGTACCAGGATTTGAGCGAAATAACGCTGCGTTTCGTTAAC
CCTTCGTTGTTACTAGGTGTGTACTTCTCCACGAGAGGCGTGCATTCTTGGTAGCTATGTGTGGGTT
>gi|21327238|gb|AF511635.1| Wheat streak mosaic virus isolate PL95 polyprotein gene
GTTGAGGATTTGTACTTGACTGGGACTCGAACGGATTTAGGAGAAGAGATTAAGGAATGTGGAGAGCAATACTGCGTGTA
CGAATCGAGTGAAGCCGCAACCGACGCTGTCTTGGCGGCAGCAAATGCAGGAACTGGTAGTGCATCGAGTAGTGGAAGTA
CTCAATCAAGTCAGAGCACAAGTACTGCTAGCGGATCAGGGAGCTCACCATCAGGATCAGGTTCTGGAGCAGCGGGTGGA
TCAGGCTCTGGATCAGCACAGACACAATCTAATAACGTATCTGTCATGGCTGGCCTCGACACGGGAGGAGCTAAGACAGG
TCAAGGATCAGGATCAAAAGGGACGGGTGGTTCATTCACATCGAATCCCGTGCGAACTGGAGGCCGAGCAACGGATGTGC
AAGATCAGACACCAGGTTTAGTGTTTCCAACACCAAAGATCACAACAAAGGCCATATACATGCCAAAAACTGTACGCGAC
AAGATAAAACCTGAAATGATAAATAACATGATCAAATACCAACCGCGTGCAGAACTTATCGACAACAGATATGCAACAAC
TGAACAACTCAACACCTGGATAAAAGAGGCATCTGAAGGGCTTGACGTAACAGAGGATGTTTTCATAAACACCTTACTTC
CAGGATGGGTCTACCACTGCATAATCAACACAACGAGCCCAGAGAACAGAGCACTAGGAACTTGGCGTGTTGTGAACAAT
GCAGGCAAGGACAATGAGCAGCAACTCGAGTTTAAAATTGAACCGATGTACAAAGCTGCGAAGCCATCACTTCGAGCCAT
TATGCGTCACTTTGGCGAGGGAGCTCGAGTGATGATCGAGGAGAGCGTTCGGATTGGAAAACCTATCATACCAAGGGGCT
TCGACAAGGCCGGTGTGCTAAGCATCAACAATATTGTGGCAGCGTGTGATTTCATCATGCGCGGTGCAGATGACACACCA
AATTTTGTGCAAGTGCAGAACAGCGTTGCAGTAAACAGGCTACGCGGAATACAGAACAAGCTGTTTGCACAGGCACGACT
GAGTGCGGGTACTAATGAGGACAACTCACGTCATGATGCAGATGATGTGAAGGAGAACACGCACAGTTTCAATGGTGTAA
ACGCCCTTGCGTGAGCACAGTAGAAACTACAAATCCACGAGTACCAGGATTTGAGCGAAATAACGCTGCGTTTCGTTAAC
CCTTCGTTGTTACTAGGTGTGTACTTCTCCACGAGAGGCGTGCATTCTTGGTAGCTATGTGTGGGTT
>gi|21327222|gb|AF511627.1| Wheat streak mosaic virus isolate MO99A polyprotein gene
GTTGAGGATTTGTACTTGACTGGGACCCGAACGGATTTAGGAGAAGAGATTAAGGAATGTGGAGAGCAATACTGCGTGTA
CGAATCGAGTGAGGCCGCAACCGACGCTGTCTTGGCGGCAGCAAATGCAGGAACTGGTAGTGCATCGAGTAGTGGAAGTA
CTCAAGCAAGTCAGAGCGCAAGTACTGCTAGCGGATCAGGGAGTTCACCATCAGGATCAGGTTCTGGAGCAGCGGGTGGA
TCAGGTTCTGGATCAGCACAAACACAATCTAATAACGTATCTGTTATGGCTGGCCTCGACACGGGAGGAGCTAAGACAGG
TCAAGGATCAGGATCAAAAGGGACGGGTGGTTCATTCACATCGAATCCCGTGCGCACTGGAGGCCGAGCAACGGATGTGC
AAGATCAGACACCAGGTTTAGTGTTTCCAGCACCAAAGATCACAACAAAGGCCATATACATGCCAAAAACTGTACGCGAC
AAGATAAAACCTGAAATGATAAATAACATGATCAAATACCAACCACGTGCGGAACTTATCGACAACAGATATGCCACAAC
TGAACAACTCAACACCTGGATAAAAGAGGCATCTGAAGGGCTTGACGTGACAGAGGATGTTTTCATAAACACCTTACTTC
CAGGATGGGTCTACCACTGCATAATCAACACAACGAGCCCAGAGAACAGAGCACTAGGAACTTGGCGTGTTGTGAACAAT
GCAGGCAAGGACAATGAGCAGCAACTCGAGTTTAAAATTGAACCGATGTATAAAGCTGCGAAGCCATCACTTCGAGCCAT
TATGCGCCACTTTGGCGAGGGAGCTCGAGTGATGATCGAGGAGAGTGTTCGAATTGGAAAACCTATCATACCAAGGGGCT
TCGACAAGGCCGGTGTGTTAAGCATCAACAATATTGTGGCAGCGTGTGATTTCATCATGCGCGGTGCAGATGACACACCA
AATTTTGTGCAAGTGCAGAACAGCGTTGCAGTAAATAGGCTACGCGGGATACAGAACAAGCTGTTTGCACAGGCACGACT
GAGTGCGGGTACTAATGAGGACAACTCACGTCATGATGCAGATGATGTGAGGGAGAACACGCACAGTTTCAATGGTGTAA
ACGCTCTTGCGTGAGCACAGTAGAAACTACAAATCCACGAGTACCAGGATTTGAGCGAAATAACGCTGCGTTTCGTTAAC
CCTTCGTTGTTACTAGGTGTGTACTTCTCCACGAGAGGCGTGCATTCTTGGTAGCTATGTGTGGGTT
>gi|21327220|gb|AF511626.1| Wheat streak mosaic virus isolate LG92 polyprotein gene
GTTGAGGATTTGTACTTGACTGGGACCCGAACGGATTTAGGAGAAGAGATTAAGGAATGTGGAGAGCAATACTGCGTGTA
CGAATCGAGTGAGGCCGCAACCGACGCTGTCTTGGCGGCAGCAAATGCAGGAACTGGTAGTGCATCGAGTAGTGGAAGTA
CTCAATCAAGTCAGAGCGCAAGTACTGCTAGCGGATCAGGGAGTTCACCATCAGGATCAGGTTCTGGAGCAGCGGGTGGA
TCAGGTTCTGGATCAGCACAAACACAATCTAATAACGTATCTGTCATGGCTGGCCTCGACACGGGAGGAGCTAAGACAGG
TCAAGGATCAGGATCAAAAGGGACGGGTGGTTCATTCACATCGAATCCCGTGCGAACTGGAGGCCGAGCAACGGATGTGC
AAGATCAGACACCAGGTTTAGTGTTTCCAGCACCAAAGATCACAACAAAGGCCATATACATGCCAAAAACTGTACGCGAC
AAGATAAAACCTGAAATGATAAATAACATGATCAAATACCAACCGCGTGCTGAACTTATCGACAACAGATATGCCACAAC
TGAACAACTCAACACCTGGATAAAAGAGGCATCTGAAGGGCTTGACGTGACAGAGGATGTTTTCATAAACACCTTACTTC
CAGGATGGGTCTACCACTGCATAATCAACACAACGAGCCCAGAGAACAGAGCACTAGGAACTTGGCGTGTTGTGAACAAT
GCAGGCAAGGACAATGAGCAGCAACTCGAGTTTAAGATTGAACCGATGTACAAAGCTGCGAAGCCATCACTTCGAGCCAT
TATGCGCCACTTTGGTGAGGGAGCTCGAGTGATGATCGAGGAGAGTGTTCGAATTGGAAAACCTATCATACCAAGGGGCT
TCGACAAGGCCGGTGTGCTAAGCATCAACAATATTGTGGCAGCGTGTGATTTCATCATGCGCGGTGCAGATGACACACCA
AATTTTGTGCAAGTGCAGAACAGCGTTGCAGTAAACAGGCTACGCGGAATACAGAACAAGCTGTTTGCACAGGCACGACT
GAGTGCGGGTACTAATGAGGACAACTCACGTCATGATGCAGATGATGTGAGGGAGAACACGCACAGTTTCAATGGTGTAA
ACGCTCTTGCGTGAGCACAGTAGAAACTACAAATCCACGAGTACCAGGATTTGAGCGAAATAACGCTGCGTTTCGTTAAC
CCTTCGTTGTTACTAGGTGTGTACTTCTCCACGAGAGGCGTGCATTCTTGGTAGCTATGTGTGGGTT
>gi|21327234|gb|AF511633.1| Wheat streak mosaic virus isolate OK98 polyprotein gene
GTTGAGGATTTGTACTTGACTGGGACCCGAACGGATTTAGGAGAAGAGATTAAGGAATGTGGAGAGCAATACTGCGTGTA
CGAATCGAGTGAGGCCGCAACCGACGCTGTCTTGGCGGCAGCAAATGCAGGAACTGGTAGTGCATCGAGTAGTGGAAGCA
CTCAATCAAGTCAGAGCGCAAGTACTGCTAGCGGATCAGGGAGTTCACCATCAGGATCAGGTTCTGGAGCAGCGGGTGGA
TCAGGTTCTGGATCAGCACAAACACAATCTAATAACGTATCTGTCATGGCTGGCCTCGACACGGGAGGAGCTAAAACAGG
TCAAGGATCAGGATCAAAAGGGACGGGTGGTTCATTCACATCGAATCCCGTGCGAACTGGAGGCCGAGCAACGGATGTGC
AAGATCAGACACCAGGTTTAGTGTTTCCAGCGCCGAAGATCACAACAAAGGCCATATACATGCCAAAAACTGTACGCGAC
AAGATAAAACCTGAAATGATAAATAACATGATCAAATACCAACCGCGTGCGGAACTTATCGACAACAGATATGCCACAAC
TGAACAACTCAACACCTGGATAAGGGAGGCATCTGAAGGGCTTGACGTGACAGAGGATGTTTTCATAAACACCTTACTTC
CAGGATGGGTCTACCACTGCATAATCAACACAACGAGCCCAGAGAACAGAGCACTAGGAACTTGGCGTGTTGTGAACAAT
GCAGGCAAGGACAATGAGCAGCAACTCGAGTTTAAAATTGAACCGATGTATAAAGCTGCGAAGCCATCACTTCGAGCCAT
TATGCGTCACTTTGGCGAGGGAGCTCGAGTGATGATCGAGGAGAGTGTTCGGATTGGAAAACCTATCATACCAAGGGGCT
TCGACAAGGCCGGTGTGCTAAGCATCAACAATATTGTGGCAGCGTGTGATTTCATCATGCGCGGTGCAGATGACACACCA
AATTTTGTGCAAGTGCAGAACAGCGTTGCAGTGAACAGGCTACGCGGAATACAGAACAAGCTGTTTGCACAGGCACGACT
GAGTGCGGGTACTAATGAGGACAACTCACGTCATGATGCAGATGATGTGAGGGAGAACACGCACAGTTTCAATGGTGTAA
ACGCTCTTGCGTGAGCACAGCAGAAACTACAAATCCATGAGTACCAGGATTTGAGCGGAATAACGCTGCGTTTCGTTAAC
CCTTCGTTGTTACTAGGTGTGTACTTCTCCACGAGAGGCGTACATTCTTGGTAGCTATGTGTGGGTT
>gi|21327232|gb|AF511632.1| Wheat streak mosaic virus isolate NE96 polyprotein gene
GTTGAGGATTTGTACTTGACTGGGACCCGAACGGATTTAGGAGAAGAGATTAAGGAATGTGGAGAGCAATACTGCGTGTA
CGAATCGAGTGAGGCCGCAACCGACGCTGTCTTGGCGGCAGCAAATGCAGGAACTGGTAGTGCATCGAGTAGTGGAAGTA
CTCAATCAAGTCAGAGCGCAAGTACTGCTAGCGGATCAGGGAGTTCACCATCAGGATCAGGTTCTGGAGCAGCGGGTGGA
TCAGGTTCTGGATCAGCACAAACACAATCTAATAACGTATCTGTCATGGCTGGCCTCGACACGGGAGGAGCTAAGACAGG
TCAAGGATCAGGATCAAAAGGGACGGGTGGTTCATTCACATCGAATCCCGTGCGAACTGGAGGCCGAGCAACGGATGTGC
AAGATCAGACACCAGGTTTAGTGTTTCCAGCACCAAAGATCACAACAAAGGCCATATACATGCCAAAAACTGTACGCGAC
AAGATAAAACCTGAAATGATAAATAACATGATCAAATACCAACCGCGTGCTGAACTTATCGACAACAGATATGCCACAAC
TGAACAACTCAACACCTGGATAAAAGAGGCATCTGAAGGGCTTGACGTGACAGAGGATGTTTTCATAAACACCTTACTTC
CAGGATGGGTCTACCACTGCATAATCAACACAACGAGTCCAGAGAACAGAGCACTAGGAACTTGGCGTGTTGTGAACAAT
GCAGGCAAGGACAATGAGCAGCAACTCGAGTTTAAGATTGAACCGATGTACAAAGCTGCGAAGCCATCACTTCGAGCCAT
TATGCGCCACTTTGGCGAGGGAGCTCGAGTGATGATCGAGGAGAGTGTTCGAATTGGAAAACCTATCATACCAAGGGGCT
TCGACAAGGCCGGTGTGCTAAGCATCAACAATATTGTGGCAGCGTGTGATTTCATCATGCGCGGTGCAGATGACACACCA
AATTTTGTGCAAGTGCAGAACAGCGTTGCAGTAAACAGGCTACGCGGAATACAGAACAAGCTGTTTGCACAGGCACGGCT
GAGTGCGGGTACTAATGAGGACAACTCACGTCATGATGCAGATGATGTGAGGGAGAACACGCACAGTTTCAATGGTGTAA
ACGCTCTTGCGTGAGCACAGTAGAAACTACAAATCCACGAGTACCAGGATTTGAGCGAAATAACGCTGCGTTTCGTTAAC
CCTTCGTTGTTACTAGGTGTGTACTTCTCCACGAGAGGCGTGCATTCTTGGTAGCTATGTGTGGGTT
>gi|21327230|gb|AF511631.1| Wheat streak mosaic virus isolate ND polyprotein gene
GTTGAGGATTTGTACTTGACTGGGACTCGAACGGATTTAGGAGAGGAGATTAAGGAATGTGGAGAGCAATACTGCGTGTA
CGAATCAAGTGAGGCCGCAACCGACGCTGTCTTGGCGGCAGCAAACGCAGGAACTGGTAGTGCATCGAGTAGTGGAAGTA
CTCAATCAAGTCAGAGCGCAAGTACTGCTAGCGGATCAGGGAGCTCACCATCAGGATCAGGTTCTGGAGCAGCGGGTGGA
TCAAGTTCTGGATCAGCACAAACACAATCTAATAACGTATCTGTCATGGCTGGCCTCGACACGGGAGGAGCTAAGACAGG
TCAAGGATCAGGATCAAAAGGGACGGGTGGTTCATTCACATCGAATCCCGTGCGAACTGGAGGCCGAGCAACGGATGTGC
AAGATCAGACACCAGGTTTAGTGTTTCCAGCACCAAAGATCACAACAAAGGCCATATACATGCCAAAAACTGTACGCGAC
AAGATAAAACCTGAAATGATAAATAACATGATCAAATACCAACCGCGTGCGGAACTTATCGACAACAGATATGCAACAAC
TGAACAACTCAACACCTGGATAAAAGAGGCATCTGAAGGGCTTGACGTAACAGAGGATGTTTTCATAAACACCTTACTTC
CAGGATGGGTCTACCACTGCATAATCAACACAACGAGCCCAGAGAACCGAGCACTAGGAACTTGGCGTGTTGTGAACAAT
GCAGGCAAGGACAATGAGCAGCAACTCGAATTTAAAATTGAACCGATGTACAAAGCTGCGAAGCCATCACTTCGAGCCAT
TATGCGCCACTTTGGCGAGGGAGCTCGAGTGATGATCGAGGAGAGTGTTCGGATTGGAAAACCTATCATACCAAGGGGCT
TCGACAAGGCCGGTGTGCTAAGCATCAACAATATTGTGGCAGCGTGTGATTTCATCATGCGCGGTGCAGATGACACACCA
AATTTTGTGCAAGTGCAGAACAGCGTTGCAGTAAACAGGCTACGCGGAATACAGAACAAGCTGTTTGCACAGGCACGACT
GAGTGCGGGTACTAATGAGGACAACTCACGTCATGATGCAGATGATGTGAGGGAGAACACGCACAGTTTCAATGGTGTAA
ACGCTCTTGCGTGAGCACAGTAGAAACTACAAATCCACGAGTACCAGGATTTGAGCGAAATAACGCTGCGTTTCGTTAAC
CCTTCGTTGTTACTAGGTGTGTACTTCTCCACGAGAGGCGTGCATTCTTGGTAGCTATGTGTGGGTT
>gi|21327210|gb|AF511621.1| Wheat streak mosaic virus isolate KM93 polyprotein gene
GTTGAGGATTTGTACTTGACTGGGACCCGAACGGATTTAGGAGAAGAGATTAAGGAATGTGGAGAGCAATACTGCGTGTA
CGAATCGAGTGAGGCCGCAACCGACGCTGTCTTGGCGGCAGCAAATGCAGGAACTGGTAGTTCATCGAGTAGTGGAAGCA
CTCAGTCAAGTCAGAGCGCAAGTACTGCTAGCGGATCAGGGAGTTCACCATCAGGATCAGGTTCTGGAGCAGCGGGTGGA
TCAGGTTCTGGATCAGCACAAACACAATCTAATAACGTATCTGTCATGGCTGGCCTCGACACGGGAGGAGCTAAGACAGA
TCAAGGATCAGGATCAAAAGGGAAGGGTGGTTCATTCACATCGAATCCCATGCGAACTGGAGGCCGAGCAACGGATGTGC
AAGATCAGACACCAGGTTTAGTGTTTCCAGCACCAAAGATCACAACAAAGGCCATATACATGCCAAAAACTGTACGCGAC
AAGATAAAACCTGAAATGATAAATAACATGATCAAATACCAACCGCGTGCTGAACTTATCGACAACAGATATGCCACAAC
TGAACAACTCAACACCTGGATAAAAGAGGCATCTGAAGGGCTTGACGTGACAGAGGATGTTTTCATAAACACCTTACTTC
CAGGATGGGTCTACCACTGCATAATCAACACAACGAGCCCAGAGAACAGAGCACTAGGAACTTGGCGTGTTGTGAACAAT
GCAGGCAAGGACAATGAGCAGCAACTCGAGTTTAAGATTGAACCGATGTACAAAGCTGCGAAGCCATCACTTCGAGCCAT
TATGCGCCACTTTGGTGAGGGAGCTCGAGTGATGATCGAGGAGAGTGTTCGAATTGGAAAACCTATCATACCAAGGGGCT
TCGACAAGGCCGGTGTGCTAAGCATCAACAATATTGTGGCAGCGTGTGATTTCATCATGCGCGGTGCAGATGACACACAA
AATTTTGTGCAAGTGCAGAACAGCGTTGCAGTAAACAGGCTACGCGGAATACAGAACAAGCTGTTTGCACAGGCACGACT
GAGTGCGGGTACTAATGAGGACAACTCACGTCATGATGCAGATGATGTGAGGGAGAACACGCACAGTTTCAATGGTGTAA
ACGCTCTTGCGTGAGCACAGTAGAAACTACAGATCTACGAGTACCAGGATTTGAGCGAAATAACGCTGCGTTTCGTTAAC
CCTTCGTTGTTACTAGGTGTGTACTTCTCCACGAGAGGCGTGCATTCTTGGTAGCTATGTGTGGGTT
>gi|21327208|gb|AF511620.1| Wheat streak mosaic virus isolate IHC polyprotein gene
GTTGAGGATTTGTACTTGACTGGGACTCGAACGGATTTAGGAGAAGAGATTAAGGAATGTGGAGAGCAATACTGCGTGTA
CGAATCGAGTGAGGCCGCATCCGACGCTGTCTTGGCGGCAGCAAATGCAGGAACTGGTGGTGCATCGAGTAGTGGAAGTA
CTCAATCAAGTCAGAGTGCAAGTACTGCTAGCGGATCAGGGAGTTCACCATCAGGATCAGGTTCTGGAGCAGCGGGTGGA
TCAGGTTCTGGATCAGCACAAACACAATCTAATAACGTATCTGTCATGGCTGGCCTCGACACGGGAGGAGCTAAGACAGG
TCAAGGATCAGGATCAAAAGGGACGGGTGGCTCATTCACATCGAATCCCGTGCGAACTGGAGGCCGAGCAACGGATGTGC
AAGATCAGACACCAGGTTTAGTGTTTCCAGCACCAAAGATCACAACAAAGGCCATATACATGCCAAAAACTGTACGCGAC
AAAATAAAACCTGAAATGATAAATAACATGATCAAATACCAACCGCGTGCGGAACTTATCGACAACAGATATGCAACAAC
TGAACAACTCAACACCTGGATAAAAGAGGCATCTGAAGGGCTTGATGTGACAGAGGATGTTTTCATAAACACCTTACTTC
CAGGATGGGTCTACCACTGCATAATCAACACAACAAGCCCAGAGAACAGAGCACTAGGAACTTGGCGTGTTGTGAACAAT
GCAGGCAAGGACAATGAGCAGCAACTCGAGTTTAAAATTGAACCTATGTACAAAGCTGCGAAGCCATCACTTCGAGCCAT
TATGCGCCACTTTGGTGAGGGAGCTCGAGTGATGATCGAGGAGAGTGTTCGGATTGGAAAACCTATCATACCAAGGGGCT
TCGACAAGGCCGGTGTGCTAAACATCAACAATATTGTGGCAGCGTGTGATTTCATCATGCGCGGTGCAGATGACACACCA
AATTTTGTGCAAGTGCAAAACAGCGTTGCAGTAAACAGGCTACGCGGAATACAGAACAAGCTGTTTGCACAGGCACGACT
GAGTGCGGGTACTAATGAGGACAACTCACGTCATGATGCAGATGATGTGAGGGAGAACACGCACAGTTTCAATGGTGTAA
ACGCTCTTGCGTGAGCACAGTAGAAACTACAAATCCACGAGTACCAGGATTTGAGCGAAATAACGCTGCGTTTCGTTAAC
CCTTCGTTGTTACTAGGTGTGTACTTCTCCACGAGAGGCGTGCATTCTTGGTAGCTATGTGTGGGTT
>gi|21327206|gb|AF511619.1| Wheat streak mosaic virus isolate ID99 polyprotein gene
GTTGAGGATTTGTACTTGACTGGGACCAGAACGGATTTAGGAGAAGAGATTAAGGAATGTGGAGAGCAATACTGCGTGTA
CGAATCGAGTGAGGCCGCAACCGACGCTGTCTTGGCGGCAGCAAATGCAGGAACTGGTAGTGCATCGAGTAGTGGAAGTA
CTCAATCAAGTCAGAGCGCAAGTACTGCTAGCGGATCAGGGAGTTCACCATCAGGATCAGGTTCTGGAGCAGCGGGTGGA
TCAGGTTCTGGATCAGCACAAACACAATCTAATAACGTATCTGTCATGGCTGGCCTCGACACGGGAGGGGCTAAGACAGG
TCAAGGATCAGGATCAAAAGGGACGGGTGGTTCATTCACATCGAATCCCGTGCGAACTGGAGGCCGAGCAACGGATGTGC
AAGATCAGACGCCAGGTTTAGTGTTTCCAGCACCAAAGATCACAACAAAGGCCATATACATGCCAAAAACTGTACGCGAC
AAGATAAAACCTGAAATGATAAATAACATGATCAAATACCAACCGCGTGCGGAACTTATCGACAACAGATATGCCACAAC
TGAACAACTCAACACCTGGATAAAAGAGGCATCTGAAGGGCTTGACGTGACAGAGGATGTTTTCATAAACACCTTACTTC
CAGGATGGGTTTACCACTGCATAATCAACACAACGAGCCCAGAGAACAGAGCACTAGGAACTTGGCGTGTTGTGAACAAT
GCAGGCAAGGACAATGAGCAGCAACTCGAGTTTAAAATTGAACCGATGTACAAAGCTGCGAAGCCATCACTTCGAGCCAT
TATGCGCCACTTTGGCGAGGGAGCTCGAGTGATGATCGAGGAGAGTGTTCGAATTGGAAAACCTATCATACCAAGGGGCT
TCGATAAGGCCGGTGTGCTAAGCATCAACAATATTGTGGCAGCGTGTGATTTCATCATGCGCGGTGCAGATGACACACCA
AATTTTGTGCAAGTGCAGAACAGCGTTGCAGTAAACAGGCTACGCGGAATACAGAACAAGCTGTTTGCACAGGCACGACT
GAGTGCGGGTACTAATGAGGACAACTCACGTCATGATGCAGATGATGTGAGGGAGAACACGCACAGTTTCAATGGTGTGA
ACGCTCTTGCGTAAGCACAGTAGAAACTACAAATCCACGAGTACCAGGATTTGAGCGAAATAACGCTGCGTTTCGTTAAC
CCTTCGTTGTTACTAGGTGTGTACTTCTCCACGAGAGGCGTGCATTCTTGGTAGCTATGTGTGGGTT
>gi|21327202|gb|AF511617.1| Wheat streak mosaic virus isolate HV91 polyprotein gene
GTTGAGGATTTGTACTTGACTGGGACCCGAACGGATTTAGGAGAAGAGATTAAGGAATGTGGAGAGCAATACTGCGTGTA
CGAATCGAGTGAGGCCGCAACCGACGCTGTCTTGGCGGCAGCAAATGCAGGAACTGGTAGTGCATCGAGTAGTGGAAGTA
CTCAATCAAGTCAGAGCGCAAGTACTGCTAGCGGATCAGGGAGTTCACCATCAGGATCAGGTTCTGGAGCAGCGGGTGGA
TCAGGTTCTGGATCAGCACAAACACAATCTAATAACGTATCTGTCATGGCTGGCCTCGACACGGGAGGAGCTAAGACAGG
TCAAGGATCAGGATCAAAAGGGACGGGTGGTTCATTCACATCGAATCCCGTGCGAACTGGAGGCCGAGCAACGGATGTGC
AAGATCAGACACCAGGTTTAGTGTTTCCAGCACCAAAGATCACAACAAAGGCAATATACATGCCAAAAACTGTACGCGAC
AAGATAAAACCTGAAATGATAAATAACATGATCAAATACCAACCGCGTGCTGAACTTATCGACAACAGATATGCCACAAC
TGAACAACTCAACACCTGGATAAAAGAGGCATCTGAAGGGCTTGACGTGACAGAGGATGTTTTCATAAACACCTTACTTC
CAGGATGGGTCTACCACTGCATAATCAACACAACGAGCCCAGAGAACAGAGCACTAGGAACTTGGCGCGTTGTGAACAAT
GCAGGCAAGGACAATGAGCAGCAACTCGAGTTTAAGATTGAACCGATGTACAAAGCTGCGAAGCCATCACTTCGAGCCAT
TATGCGCCACTTTGGTGAGGGAGCTCGAGTGATGATCGAGGAGAGTGTTCGAATTGGAAAACCTATCATACCAAGGGGCT
TCGACAAGGCCGGTGTGCTAAGCATCAACAATATTGTGGCAGCGTGTGATTTCATCATGCGCGGTGCAGATGACACACCA
AATTTTGTGCAAGTGCAGAACAGCGTTGCAGTAAACAGGCTACGCGGAATACAGAACAAGCTGTTTGCACAGGCACGACT
GAGTGCGGGTACTAATGAGGACAACTCACGTCATGATGCAGATGATGTGAGGGAGAACACGCACAGTTTCAATGGTGTAA
ACGCTCTTGCGTGAGCACAGTAGAAACTACAAATCCACGAGTACCAGGATTTGAGCGAAATAACGCTGCGTTTCGTTAAC
CCTTCGTTGTTACTAGGTGTGTACTTCTCCACGAGAGGCGTGCATTCTTGGTAGCTATGTGTGGGTT
>gi|21327200|gb|AF511616.1| Wheat streak mosaic virus isolate HM93 polyprotein gene
GTTGAGGATTTGTACTTGACTGGGACTCGAACGGATTTAGGAGAAGAGATTAAGGAATGTGGAGAGCAATACTGCGTGTA
CGAATCGAGCGAGGCCGCAACCGACGCTGTCTTGGCGGCAGCAAATGCAGGAACTGGTAGTGCATCGAGTAGTGGAAGTA
CTCAATCAAGTCAGAGCGCAAGTACTGCTAGCGGATCAGGGAGTTCACCATCAGGATCAGGTTCTGGAGCAGCGGGTGGA
TCAGGTTCTGGATCAGCACAAACACAATCTAATAACGTATCTGTCATGGCTGGCCTCGACACGGGAGGAGCTAAGACAGG
TCAAGGATCAGGATCAAAAGGGACGGGTGGTTCATTCACATCGAATCCCGTGCGAACTGGAGGCCGAGCAACGGATGTGC
AAGATCAGACACCAGGTTTAGTGTTTCCAGCACCAAAGATCACAACAAAGGCCATATACATGCCAAAAACTGTACGCGAA
AAGATAAAACCTGAAATGATAAATAACATGATCAAATACCAACCGCGTGCGGAACTTATCGACAACAGATATGCCACAAC
TGAACAACTCAACACCTGGATAAAAGAGGCATCTGAAGGGCTTGACGTGACAGAGGATGTTTTCATAAACACCTTACTTC
CAGGATGGGTCTACCACTGCATAATCAACACAACGAGCCCAGAGAACAGAGCACTAGGAACTTGGCGTGTTGTGAACAAT
GCAGGCAAGGACAATGAGCAGCAACTCGAATTTAAAATTGAACCGATGTACAAAGCTGCGAAGCCATCACTTCGAGCCAT
CATGCGCCACTTTGGTGAGGGAGCTCGAGTGATGATCGAGGAGAGTGTTCGGATTGGAAAACCTATCATACCAAGGGGCT
TCGACAAGGCCGGTGTGCTAAGCATCAACAATATTGTGGCAGCGTGTGATTTCATCATGCGCGGTGCAGATGACACACCA
AATTTTGTGCAAGTGCAGAACAGCGTTGCAGTAAACAGGCTACGCGGAATACAGAACAAGCTGTTTGCACAGGCACGACT
GAGTGCGGGTACTAATGAGGACAACTCACGTCATGATGCAGATGATGTGAGGGAGAACACGCACAGTTTCAATGGTGTAA
ACGCTCTTGCGTGAGCACAGTAGAAACTACAAATCCACGAGTACCAGGATTTGAGCGAAATAACGCTGCGTTTCGTTAAC
CCTTCGTTGTTACTAGGTGTGTACTTCTCCACGAGAGGCGTGCATTCTTGGTAGCTATGTGTGGGTT
>gi|21327216|gb|AF511624.1| Wheat streak mosaic virus isolate KY0083SV polyprotein gene
GTTGAGGATTTGTACTTGACTGGGACTCGAACGGATTTAGGAGAAGAGATTAAGGAATGTGGAGAGCAATACTGCGTGTA
CGAATCGAGTGAGGCCGCAACCGACGCTGTCTTGGCGGCAGCAAATGCAGGCACTGGTAGTGCATCGGGTAGTGGAAGTA
CTCAATCAAGTCAGAGCGCAAGTACTGCTAGCGGATCAGGGAGCTCACCATCAGGATCAGGTTCTGGAGCAGCGGGTGGA
TCAAGTTCTGGATCAGCACAAACACAATCTAATAACGTATCTGTCATGGCTGGCATCGACACGGGAGGAGCTAAGACAGG
TCAAGGATCAGGATCAAAAGGGGCGGGTGGTTCATTCACATCGAATCCCGTGCGAACTGGAGGCCGAGCAACGGATGTGC
AAGACCAGACACCAGGTTTAGTGTTTCCAACACCAAAGATCACAACAAAGGCCATATACATGCCAAAAACTGTACGCGAC
AAAATAAAGCCTGAAATGATAAATAACATGATCAAATACCAACCGCGTGCGGAACTAATCGACAACAGATATGCAACAAC
TGAACAACTCAACACCTGGATAAAAGAGGCATCTGAAGGGCTTGACGTGACAGAGGATGTTTTCATAAACACCTTACTTC
CAGGATGGGTCTACCACTGCATAATTAACACAACGAGCCCAGAGAACAGAGCACTAGGAACTTGGCGTGTTGTGAATAAT
GCAGGCAAGGACAATGAGCAGCAACTCGAGTTTAAAATTGAACCGATGTACAAAGCTGCGAAGCCATCACTTCGAGCCAT
TATGCGTCACTTTGGCGAGGGAGCTCGAGTGATGATCGAGGAGAGTGTTCGGATTGGAAAACCTATCATACCAAGGGGCT
TCGACAAGGCCGGTGTGCTAAGCATCAACAATATTGTAGCAGCGTGTGATTTCATCATGCGCGGCGCAGATGACACACCA
AATTTCGTGCAAGTGCAGAACAGCGTTGCAGTGAACAGGCTACGCGGAATACAGAACAAGCTGTTTGCACAGGCACGACT
GAGTGCGGGTACTAATGAGGACAACTCACGTCATGATGCAGATGATGTGAGGGAGAACACGCACAGTTTCAATGGTGTAA
ACGCTCTTGCGTGAGCACAGTAGAAACTACAAATCCACGAGTACCAGGATTTGAGCGGAATAACGCTGCGTTTCGTTAAC
CCTTCGTTGTTACTAGGTGTGTACTTCTCTGCGAGAGGCGTGCATTCTTGGTAGCTATGTGTGGGTT
>gi|21327226|gb|AF511629.1| Wheat streak mosaic virus isolate MO00 polyprotein gene
GTTGAGGATTTGTACTTGACTGGGACTCGAACGGATTTAGGAGAAGAGATTAAGGAATGTGGAGAGCAATACTGCGTGTA
CGAATCGAGTGAGGCCGCAACCGACGCTGTCTTGGCGGCAGCAAATGCAGGAACTGGTAGTGCATCGAGTAGTGGAAGTA
CTCAATCAAGTCAGAGCGCAAGTACTGCTAGCGGATCAGGGAGCT---CATCAGGATCAGGTTCTGGAGCAGCGGGTGGA
TCAAGTTCTGGATCAGCACAAACACAATCTAATAACGTATCTGTCATGGCTGGCCTCGACACGGGAGGAGCTAAGACAGG
TCAAGGATCAGGATCAAAAGGGACGGGTGGTTCATTCACATCGAATCCCGTGCGAACTGGAGGCCGAGCAACGGATGTGC
AAGATCAGACACCAGGTTTAGTGTTTCCAGCACCAAAGATCACAACAAAGGCCATATACATGCCAAAAACTGTACGCGAC
AAAATAAAGCCTGAGATGATAAATAACATGATCAAATACCAACCGCGTGCGGAACTTATCGACAACAGATATGCAACAAC
TGAACAACTCAACACCTGGATAAAAGAGGCATCTGAAGGGCTTGACGTGACAGAGGATGTTTTCATAAACACCTTACTTC
CAGGATGGGTCTACCACTGCATAATTAACACAACGAGCCCAGAGAACAGAGCACTAGGAACTTGGCGTGTTGTGAATAAT
GCAGGTAAGGACAATGAGCAGCAACTCGAGTTTAAAATTGAACCAATGTACAAAGCTGCGAAGCCATCACTTCGAGCCAT
TATGCGTCACTTTGGCGAGGGGGCTCGAGTGATGATCGAGGAGAGTGTTCGGATTGGAAAACCTATCATACCAAGGGGCT
TCGACAAGGCCGGTGTGCTAAGCATCAACAATATTGTGGCAGCGTGTGATTTCATCATGCGCGGTGCAGATGACACACCA
AATTTTGTGCAAGTGCAGAACAGCGTTGCAGTGAACAGGCTACGCGGAATACAAAACAAGCTGTTTGCACAGGCACGACT
GAGTGCGGGTACTAATGAGGACAACTCACGTCATGATGCAGATGATGTGAGGGAGAACACGCACAGTTTCAATGGTGTAA
ACGCTCTTGCGTGAGCACAGTAGAAACTACAAATCCATGAGTACCAGGATTTGAGCGGAATAACGCTGCGTTTCGTTAAC
TCTTCGTTGTTACTAGGTGTGTACTTCTCCACGAGAGGCGTACATTCTTGGTAGCTATGTGTGGGTT
>gi|21327256|gb|AF511644.1| Wheat streak mosaic virus isolate WO93 polyprotein gene
GTTGAGGATTTGTACTTGACTGGGACTCGAACGGATTTAGGAGAAGAGATTAAGGAATGTGGAGAGCAATACTGCGTGTA
CGAATCGAGTGAGGCCGCAACCGACGCTGTCTTGGCGGCAGCAAATGCAGGAACTGGTAGTGCATCGAGTAGTGGAAGTA
CTCAATCAAGTCAGAGCGCAAGTACTGCTAGCGGATCAGGGAGCT---CATCAGGATCAGGTTCTGGAGCAGCGGGTGGA
TCAAGTTCTGGATCAGCACAAACACAATCTAATAACGTATCTGTCATGGCTGGCCACGACACGGGAGGGGCTAAGACAGG
TCAAGGATCAGGATCAAAAGGGACGGGTGGTTCATTCACATCGAATCCCGTGCGAACTGGAGGCCGAGCAACGGATGTGC
AAGATCAGACACCAGGTTTAGTGTTTCCAGCACCAAAGATCACAACAAAGGCCATATACATGCCAAAAACTGTACGCGAC
AAAATAAAGCCTGAGATGATAAATAACATGATCAAATACCAACCGCGTGCGGAACTTATCGACAACAGATATGCAACAAC
TGAACAACTCAACACCTGGATAAAAGAGGCATCTGAAGGGCTTGACGTGACAGAGGATGTTTTCATAAACACCTTACTTC
CAGGATGGGTCTACCACTGCATAATTAACACAACGAGCCCAGAGAACAGAGCACTAGGAACTTGGCGTGTTGTGAATAAT
GCAGGCAAGGACAATGAGCAGCAACTCGAGTTTAAAATTGAACCGATGTACAAAGCTGCGAAGCCATCACTTCGAGCCAT
TATGCGTCACTTTGGCGAGGGAGCTCGAGTGATGATCGAGGAGAGTGTTCGGATTGGAAAACCTATCATACCAAGGGGCT
TCGACAAGGCCGGTGTGCTAAGCATCAACAATATCGTGGCAGCGTGTGATTTCATCATGCGCGATGCAGATGACACACCA
AATTTTGTGCAAGTGCAGAACAGCGTTGCAGTGAACAGGCTACGCGGAATACAGAACAAGCTGTTTGCACAGGCACGACT
GAGTGCGGGTACTAATGAGGACAACTCACGTCATGATGCAGATGATGTGAGGGAGAACACGCACAGTTTCAATGGTGTAA
ACGCTCTTGCGTGAGCACAGTAGAAACTACAAATCCATGAGTACCAGGATTTGAGCGGAATAACGCTGCGTTTCGTTAAC
CCTTCGTTGTTACTAGGTGTGTACTTCTCCACGAGAGGCGTACATTCTTGGTAGCTATGTGTGGGTT
>gi|21327196|gb|AF511614.1| Wheat streak mosaic virus isolate H95S polyprotein gene
GTTGAGGATTTGTACTTGACTGGGGCTCGAACGGATTTAGGAGAAGAGATTAAGGAATGTGGAGAGCAATACTGCGTGTA
CGAATCGAGTGAGGCCGCAACCGACGCTGTCTTGGCGGCAGCAAATGCAGGAACTGGTAGTGCATCGAGTAGTGGAAGTA
CTCAATCAAGTCAGAGCGCAAGTACTGCTAGCGGATCAGGGAGCT---CATCAGGATCAGGTTCTGGAGCAGCGGGTGGA
TCAAGTTCTGGATCAGCACAAACACAATCTAATAACGTATCTGTCATGGCTGGCCTCGACACGGGAGGAGCTAAGACAGG
TCAAGGATCAGGATCAAAAGGGACGGGTGGTTCATTCACATCGAATCCCGTGCGAACTGGAGGCCGAGCAACGGATGTGC
AAGACCAGACACCAGGTTTAGTGTTTCCAGCACCAAAGATCACAACAAAGGCCATATACATGCCAAAAACTGTACGCGAC
AAAATAAAGCCTGAAATGATAAATAACATGATCAAATACCAACCGCGTGCGGAACTTATCGACAACAGATATGCAACAAC
TGAACAACTCAACACCTGGATAAAAGAGGCATCTGAAGGGCTTGACGTGACAGAGGATGTTTTCATAAACACCTTACTTC
CAGGATGGGTCTACCACTGCATAATTAACACAACGAGCCCAGAGAACAGAGCACTAGGAACTTGGCGCGTTGTGAATAAT
GCAGGCAAGGACAATGAGCAGCAACTCGAGTTTAAGATTGAACCGATGTACAAAGCGGCGAAGCCATCACTTCGAGCCAT
TATGCGTCATTTTGGCGAGGGAGCTCGAGTGATGATCGAGGAGAGTGTTCGGATTGGAAAACCTATCATACCAAGGGGCT
TCGACAAGGCCGGTGTGCTAAGCATCAACAATATTGTGGCAGCGTGTGATTTCATCATGCGCGGTGCAGATGACACACCA
AATTTTGTGCAAGTGCAGAACAGCGTTGCAGTGAACAGGCTACGCGGAATACAGAACAAGCTGTTTGCACAGGCACGACT
GAGTGCGGGTACTAATGAGGACAACTCACGTCATGACGCAGATGATGTGAGGGAGAACACGCACAGTTTCAATGGTGTAA
ACGCTCTTGCGTGAGCACAGTAGAAACTACAAATCCATGAGTACCAGGATTTGAGCGGAATAACGCTGCGTTTCGTTAAC
CCTTCGTTGTTACTAGGTGTGTACTTCTCCACGAGAGGCGTACATTCTTGGTAGCTATGTGTGGGTT
>gi|21327164|gb|AF511598.1| Wheat streak mosaic virus isolate CK93 polyprotein gene
GTTGAGGATTTGTACTTGACTGGGACTCGAACGGATTTAGGAGAGGAGATTAAGGAATGTGGAGAGCAATACTGCGTGTA
CGAATCGAGTGAGGCTGCAACCGACGCTGTCTTGGCGGCAGCAAATGCAGGAACTGGTAGTGCATCGAGTAGTGGAAGTA
CTCAATCAAGTCAGAGCGCAAGTACTGCTAGCGGATCAGGGAGCTCACCATCAGGATCAGGTTCTGGAGCAGCGGGTGGA
TCAAGTTCTGGATCAGCACAAACACAATCTAATAACGTATCTGTCATGGCTGGCCTCGACACGGGAGGAGCTAAGACAGG
TCAAGGATCAGGATCAAAAGGGACGGGTGGTTCATTCACATCGAATCCCGTGCGAACTGGAGGCCGAGCAACGGATGTGC
AAGATCAGACACCAGGTTTAGTGTTTCCAGTACCAAAGATCACAACAAAGGCCATATACATGCCAAAAACTGTACGCGAC
AAAATAAAGCCTGAAATGATAAATAACATGATCAAATACCAACCGCGTGCGGAACTTATCGACAACAGATATGCAACAAC
TGAACAACTAAACACCTGGATAAAAGAGGCATCTGAAGGGCTTGACGTGACAGAGGATGTTTTCATAAACACCTTACTTC
CAGGATGGGTCTACCACTGCATCATTAACACAACGAGCCCAGAGAACAGAGCACTAGGAACTTGGCGTGTTGTGAATAAT
GCAGGCAAGGACAATGAGCAGCAACTCGAGTTTAAAATTGAACCGATGTACAAAGCTGCGAAGCCATCACTTCGAGCCAT
TATGCGTCACTTTGGCGAGGGAGCTCGAGTGATGATCGAGGAGAGTGTTCGGATTGGAAAACCTATCATACCAAGGGGCT
TCGACAAGGCCGGTGTGCTAAGCATCAACAATATTGTGGCAGCGTGTGATTTCATCATGCGCGGTGCAGATGACACACCA
AATTTTGTGCAAGTGCAGAACAGCGTTGCAGTGAACAGGCTACGCGGAATACAGAACAAGTTGTTTGCACAGGCACGACT
GAGTGCGGGTACTAATGAGGACAACTCACGTCATGATGCAGATGATGTGAGGGAGAACACGCACAGTTTCAATGGTGTAA
ACGCTCTTGCGTGAGCACAGTAGAAACTACAAATCCACGAGTACCAGGATTTGAGCGGAATAACGCTGCGTTTCGTTAAC
CCTTCGTTGTTACTAGGTGTGTACTTCTCCACGAGAGGCGTGCATTCTTGGTAGCTATGTGTGGGTT
>gi|21327194|gb|AF511613.1| Wheat streak mosaic virus isolate H95LB polyprotein gene
GTTGAGGATTTGTACTTAACTGGGACCCGAACGGATTTAGGAGAAGAGATTAAGGAATGTGGAGAGCAATACTGCGTGTA
CGAATCGAGTGAGGCCGCAACCGACGCTGTTTTGGCGGCAGCAAATGCAGGAACTGGTAGTGCATTGAGTAGTGGAAGTA
CTCAATCAAGTCAGAGCGCAAGTACTGCTAGCGGATCAGGGAGTTCACCATCAGGATCAGGTTCTGGAGCAGCGGGTGGA
TCAGGCTCTGGATCAGCACAAACACAATCTAATAACGTATCTGTCATGGCTGGCCTCGACACGGGAGGAGCTAAGACAGG
TCAAGGATCAGGATCAAAAGGGACGGGTGGTTCATTCACATCGAATCCCGTGCGAACTGGAGGCCGAGCAACGGATGTGC
AAGATCAGACACCAGGTTTAGTGTTTCCAGCACCAAAGATCACAACAAAGGCCATATACATGCCAAAAACTGTACGCGAC
AAGATAAAACCTGAAATGATAAACAACATGATCAAATACCAACCGCGTGCTGAACTTATAGACAACAGATATGCTACAAC
TGAACAACTCAACACCTGGATAAAAGAGGCATCTGAAGGGCTTGACGTGACAGAGGATGTTTTCATAAACACCTTACTTC
CAGGATGGGTCTACCACTGCATAATCAACACAACGAGCCCAGAGAACAGAGCACTAGGAACTTGGCGTGTTGTGAACAAT
GCAGGCAAGGACAATGAGCAGCAACTCGAGTTTAAGATTGAACCGATGTACAAAGCTGCGAAGCCATCACTTCGAGCCAT
TATGCGCCACTTTGGCGAGGGAGCTCGAGTGATGATCGAGGAGAGTGTTCGAATTGGAAAACCTATCATACCAAGGGGCT
TCGACAAGGCCGGTGTGCTAAGCATCAACAATATTGTGGCAGCGTGTGATTTCATCATGCGCGGTGCAGATGATACACCA
AATTTTGTGCAAGTGCAGAACAGCGTTGCAGTAAACAGGCTACGCGGAATACAGAACAAGCTGTTTGCACAGGCACGACT
AAGTGCGGGTACTAATGAGGACAACTCACGTCATGATGCAGATGATGTGAGGGAGAACACGCACAGTTTCAATGGTGTAA
ACGCTCTTGCGTGAGCACAGTAGAAACTACAAATCCACGAGTACCAGGATTTGAGCGAAATAACGCTGCGTTTCGTTAAC
CCTTCGTTGTTACTAGGTGTGTACTTCTCCACGAGAGGCGTGCATTCTTGGTAGCTATGTGTGGGTT
>gi|21327192|gb|AF511612.1| Wheat streak mosaic virus isolate H94USDA polyprotein gene
GTTGAGGATTTGTACTTGACTGGGACCCGAACGGATTTAGGAGAAGAGATTAAGGAATGTGGAGAGCAATACTGCGTGTA
CGAATCGAGTGAGGCCGCAACCGACGCTGTCTTGGCGGCAGCAAATGCAGGAACTGGTAGTGCATCGAGTAGTGGAAGTA
CTCAATCAAGTCAGAGCGCAAGTACTGCTAGCGGATCAGGGAGTTCACCATCAGGATCAGGTTCTGGAGCAGCGGGTGGA
TCAGGTTCTGGATCAGCACAAACACAATCTAATAACGTATCTGTCATGGCTGGCCTCGACACGGGAGGAGCTAAGACAGG
TCAAGGATCAGGATCAAAAGGGACGGGTGGTTCATTCACATCGAATCCCGTGCGAACTGGAGGCCGAGCAACGGACGTGC
AAGATCAGACACCAGGTTTAGTGTTTCCATCACCAAAGATCACAACAAAGGCCATATACATGCCAAAAACTGTACGCGAC
AAGATAAAACCTGAAATGATAAATAACATGATCAAATACCAACCGCGTGCGGAACTTATCGACAACAGATATGCCACAAC
TGAACAACTCAACACCTGGATAAAAGAGGCATCTGAAGGACTTGACGTGACAGAGGATGTTTTCATAAACACCTTACTTC
CAGGATGGGTCTACCACTGCATAATCAACACAACGAGCCCAGAGAACAGAGCACTAGGAACTTGGCGTGTTGTGAACAAT
GCAGGCAAGGACAATGAGCAGCAACTCGAGTTTAAGATTGAACCGATGTACAAAGCTGCGAAGCCATCACTTCGAGCCAT
TATGCGCCACTTTGGCGAGGGAGCTCGAGTGATGATCGAGGAGAGTGTTCGAATTGGAAAACCTATCATACCAAGGGGCT
TCGACAAGGCCGGTGTGCTAAGCATCAACAATATTGTGGCAGCGTGTGATTTTATCATGCGCGGTGCAGATGATACACCA
AATTTTGTGCAGGTGCAGAACAGCGTTGCAGTAAACAGGCTACGCGGAATACAGAACAAGCTGTTTGCACAGGCACGACT
GAGTGCGGGTACTAATGAGGACAACTCACGTCATGATGCAGATGATGTGAGGGAGAACACGCACAGTTTCAATGGTGTAA
ACGCTCTTGCGTGAGCACAGTAGAAACTACAAATCCACGAGTACCAGGATTTGAGCGAAATAACGCTGCGTTTCGTTAAC
CCTTCGTTGTTACTAGGTGTGTACTTCTCCACGAGAGGCGTGCATTCTTGGTAGCTATGTGTGGGTT
>gi|21327190|gb|AF511611.1| Wheat streak mosaic virus isolate H94S polyprotein gene
GTTGAGGATTTGTACTTGACTGGGACCCGAACGGATTTAGGAGAAGAGATTAAGGAATGTGGAGGGCAATACTGCGTGTA
CGAATCGAGTGAGGCCGCAACCGACGCTGTCTTGGCGGCAGCAAATGCAGGAACTGGCAGTGCATCGAGTAGTGGAAGTA
CTCAATCAAGTCAGAGCGCAAGTACTGCTAGCGGATCAGGGAGTTCACCATCAGGATCAGGTTCTGGAGCAGCGGGTGGA
TCAGGTTCTGGATCAGCACAAACACAATCTAATAACGTATCTGTCATGGCTGGCCTCGACACGGGAGGAGCTAAGACAGG
TCAAGGATCAGGATCAAAAGGGACGGGTGGTTCATTCACATCGAATCCCGTGCGAACTGGAGGCCGAGCAACGGATGTGC
AAGATCAGACACCAGGTTTAGTGTTTCCAGCACCAAAGATCACAACAAAGGCCATATACATGCCAAAAACTGTACGCGAC
AAGATAAAACCTGAAATGATAAATAACATGATCAAATACCAACCGCGTGCGGAACTTATCGACAACAGATATGCCACAAC
TGAACAACTCAACACCTGGATCAGAGAGGCATCTGAAGGGCTTGACGTGACAGAGGATGTTTTCATAAACACCTTACTTC
CAGGATGGGTCTACCACTGCATAATCAACACAACGAGCCCAGAGAACAGAGCACTAGGAACTTGGCGTGTTGTGAACAAT
GCAGGCAAGGACAATGAGCAGCAACTCGAGTTTAAGATTGAACCGATGTACAAAGCTGCGAAGCCATCACTTCGAGCCAT
TATGCGCCACTTTGGCGAGGGAGCTCGAGTGATGATCGAGGAGAGTGTTCGAATTGGAAAACCTATCATACCAAGGGGCT
TCGACAAGGCCGGTGTGCTAAGCATCAACAATATTGTGGCAGCGTGTGATTTCATCATGCGCGGTGCAGATGACACACCA
AATTTTGTGCAGGTGCAGAACAGCGTTGCAGTAAACAGGCTACGCGGAATACAGAACAAGCTGTTTGCACAGGCACGACT
GAGTGCGGGTACTAATGAGGATAACTCACGTCATGATGCAGATGATGTGAGGGAGAACACGCACAGTTTCAATGGTGTAA
ACGCTCTTGCGTGAGCACAGTAGAAACTACAAATCCACGAGTACCAGGATTTGAGCGAAATAACGCTGCGTTTCGTTAAC
CCTTCGTTGTTACTAGGTGTGTACTTCTCCACGAGAGGCGTGCATTCTTGGTAGCTATGTGTGGGTT
>gi|21327188|gb|AF511610.1| Wheat streak mosaic virus isolate H94PM polyprotein gene
GTTGAGGATTTGTACTTGACTGGGACCCGAACGGATTTAGGAGAAGAGATTAAGGAATGTGGAGAGCAATACTGCGTGTA
CGAATCGAGTGAGGCCGCAACCGACGCTGTCTTGGCGGCAGCAAATGCAGGAACTGGTAGTGCATCGAGTAGTGGAAGTA
CTCAATCAAGTCAGAGCGCAAGTACTGCTAGCGGATCAGGGAGTTCACCATCAGGATCAGGTTCTGGAGCAGCGGGTGGA
TCAGGTTCTGGCTCAGCACAAACACAATCTAATAACGTATCTGTCATGGCTGGCCTCGACACGGGAGGCACTAAGACAGG
TCAAGGATCAGGGTCAAAAGGAACGGGTGGTTCATTCACATCGAATCCCGTGCGAACTGGAGGCCGAGCAACGGATGTGC
AAGATCAGACACCAGGTTTAGTTTTTCCAGCACCAAAGATCACAACAAAGGCCATATACATGCCAAAAACTGTACGCGAC
AAGATAAAACCTGAAATGATAAATAACATGATCAAATACCAACCGCGTGCGGAACTTATCGACAACAGATATGCCACAAC
TGAACAACTCAACACCTGGATAAAAGAGGCATCTGAAGGGCTTGACGTGACAGAGGATGTTTTCATAAACACCTTACTTC
CAGGGTGGGTCTACCACTGCATAATCAACACAACGAGCCCAGAGAACAGAGCACTAGGAACTTGGCGTGTTGTGAACAAT
GCAGGCAAGGACAATGAGCAGCAACTCGAGTTTAAAATTGAACCGATGTACAAAGCTGCGAAGCCATCGCTTCGAGCCAT
TATGCGCCACTTTGGCGAGGGAGCTCGAGTGATGATCGAGGAGAGTGTTCGAATTGGAAAACCTATCATACCAAGGGGCT
TCGACAAGGCCGGTGTGCTAAGCATCAACAATATTGTGGCAGCGTGTGATTTCATCATGCGCGGTGCAGATGACACACCA
AATTTTGTGCAAGTGCAGAACAGCGTTGCAGTAAACAGGTTACGCGGAATACAGAACAAGCTGTTTGCACAGGCACGACT
GAGTGCGGGTACTAATGAGGACAACTCACGTCATGATGCAGATGATGTGAAGGAGAACACGCACAGTTTCAATGGTGTAA
ACGCTCTTGCGTGAGCACAGTAGAAACTACAAATCCATGAGTACCAGGATTTGAGCGAAATAACGCTGCGTTTCGTTAAC
CCTTCGTTGTTACTAGGTGTGTACTTCTCCACGAGAGGCGTGCATTCTTGGTAGCTATGTGTGGGTT
>gi|21327186|gb|AF511609.1| Wheat streak mosaic virus isolate H88 polyprotein gene
GTTGAGGATTTGTACTTGACTGGGACCCGAACGGATTTAGGAGAAGAGATTAAGGAATGTGGAGAGCAATACTGCGTGTA
CGAATCGAGTGAGGCCGCAACCGACGCTGTCTTGGCGGCAGCAAATGCAGGAACTGGTAGTGCATCGAGTAGTGGAAGTA
CTCAATCAAGTCAGAGCGCAAGTACTGCTAGCGGATCAGGGAGTTCACCATCAGGATCAGGTTCTGGAGCAGCGGGTGGA
TCAGGTTCTGGATCAGCACAAACACAATCTAATAACGTATCTGTCATGGCTGGCCTCGACACGGGAGGAGCTAAGACAGG
TCAAGGATCAGGATCAAAAGGGACGGGTGGTTCATTCACATCGAATCCCGTGCGAACTGGAGGCCGAGCAACGGATGTGC
AAGATCAGACACCAGGTTTAGTGTTTCCAGCACCAAAGATCACAACAAAGGCCATATACATGCCAAAAACTGTACGTGAC
AAGATAAAACCTGAAATGATAAATAACATGATCAAATACCAACCGCGTGTTGAACTTATCGACAACAGATATGCCACAAC
TGAACAACTCAACACCTGGATAAAAGAGGCATCTGAAGGGCTTGACGTGACAGAGGATGTTTTCATAAACACCTTACTTC
CAGGATGGGTCTACCACTGCATAATCAACACAACGAGCCCAGAGAACAGAGCACTAGGAACTTGGCGTGTTGTGAACAAT
GCAGGCAAGGACAATGAGCAGCAACTCGAGTTTAAGATTGAACCGATGTACAAAGCTGCGAAGCCATCACTTCGAGCCAT
TATGCGCCACTTTGGCGAGGGAGCTCGAGTGATGATCGAGGAGAGTGTTCGAATTGGAAAACCTATCATACCAAGGGGCT
TCGACAAGGCTGGTGTGCTAAGCATCAACAATATTGTGGCAGCGTGTGATTTCATTATGCGCGGTGCAGATGACACACCA
AATTTTGTGCAAGTGCAGAACAGCGTTGCAGTAAACAGGCTACGCGGAATACAGAACAAGCTGTTTGCACAGGCACGACT
GAGTGCGGGTACTAATGAGGACAACTCACGTCATGATGCAGATGATGTGAGGGAGAACACGCACAGTTTCAATGGTGTAA
ACGCTCTTGCGTGAGCACAGTAGAAACTACAAATCCACGAGTACCAGGATTTGAGCGAAATAACGCTGCGTTTCGTTAAC
CCTTCGTTGTTACTAGGTGTGTACTTCTCCACGAGAGGCGTGCATTCTTGGTAGCTATGTGTGGGTT
>gi|21327184|gb|AF511608.1| Wheat streak mosaic virus isolate H81 polyprotein gene
GTTGAGGATTTGTACTTGACTGGGACCCGAACGGATTTAGGAGAAGAGATCAAGGAATGTGGAGAGCAATACTGCGTGTA
CGAATCGAGTGAGGCCGCAACCGACGCTGTCTTGGCGGCAGCAAATGCAGGAACTGGTAGTGCATCGAGTAGTGGAAGCA
CTCAATCAAGTCAGAGCGCAAGTACTGCTAGCGGATCAGGGAGTTCACAATTAGGATCAGGTTCTGGAGCAGCGGGTGGA
TCAGGTACTGGATCAGCACAAACACAATCTAATAACGTATCTGTCATGGCTGGCCTCGACACGGGAGGAGCTAAGACAGG
TCAAGGATCAGGATCAAAAGGGACGGGTGGTTCATTCACATCGAATCCCGTGCGAACTGGAGGCCGAGCAACGGACGTGC
AAGATCAGACACCAGGTTTAGTGTTTCCAGCACCAAAGATCACAACAAAGGTCATATACATGCCAAAAACTGTACGCGAC
AAGATAAAACCTGAAATGATAAATAACATGATCAAATACCAACCGCGTGCGGAACTTATCGACAACAGATATGCCACAAC
TGAACAACTCAACACCTGGATAAAGGAGGCATCTGAAGGGCTTGACGTGACAGAGGATGTTTTCATAAATACCTTACTTC
CAGGATGGGTCTACCACTGCATAATCAACACAACGAGCCCAGAGAACAGAGCACTAGGAACTTGGCGTGTTGTGAACAAT
GCAGGCAAGGACAATGAGCAGCAACTCGAGTTTAAAATTGAACCGATGTACAAAGCTGCGAAGCCATCACTTCGAGCCAT
TATGCGCCACTTTGGCGAGGGAGCTCGAGTGATGATCGAGGAGAGTGTTCGAATTGGAAAACCCATCATACCAAGGGGCT
TCGACAAGGCCGGTGTGCTAAGCATCAACAATATTGTGGCAGCGTGTGATTTCATCATGCGCGGTGCAGATGACACACCA
AATTTTGTGCAAGTGCAGAACAGCGTTGCAGTAAACAGGCTACGCGGAATACAGAACAAGCTGTTTGCACAGGCACGACT
GAGTGCGGGTACTAATGAGGACAACTCACGTCATGATGCAGATGATGTGAGGGAGAACACGCACAGTTTCAATGGTGTAA
ACGCTCTTGCGTGAGCACAGTAGAAACTACAAATCCACGAGTACCAGGATTTGAGCGAAATAACGCTGCGTTTCGTTAAC
CCTTCGTTGTTACTAGGTGTGTACTTCTCCATGAGAGGCGTGCATTCTTGGTAGCTATGTGTGGGTT
>gi|21327178|gb|AF511605.1| Wheat streak mosaic virus isolate GH95 polyprotein gene
GTTGAGGATTTGTACTTGACTGGGACCCGAACGGATTTAGGTGAAGAGATTAAGGAATGTGGAGAGCAATACTGCGTGTA
CGAATCAAGTGAGGCCGCAACCGACGCTGTCTTGGCGGCAGCAAATGCAGGAACTGGTAGTGCATCGAGTAGTGGAAGTA
CTCAATCAAGTCAGAGCGCGAGTACTGCTAGCGGATCAGGGAGTTCACCATCAGGATCAGGTTCTGGAGCAGCGGGTGGA
TCAGGTTCTGGATCAGCACAAACACAATCTAATAACGTATCTGTCATGGCTGGTCTCGACACGGGAGGAGCTAAGACAGG
TCAAGGATCAGGATCAAAAGGGACGGGTGGTTCATTCACATCGAATCCCGTGCGAACTGGAGGCCGAGCAACGGATGTGC
AAGATCAGACACCAGGTTTAGTGTTTCCAGCACCAAAGATCACAACAAAGGCCATATACATGCCAAAAACTGTACGCGAC
AAGATAAAACCTGAAATGATAAATAACATGATCAAATACCAACCGCGTGCGGAACTCATCGACAACAGATATGCCACAAC
TGAACAACTCAACACCTGGATAAAAGAGGCATCTGAAGGGCTTGACGTAACAGAGGATGTTTTCATAAACACCTTACTTC
CAGGATGGGTCTACCACTGCATAATCAACACAACGAGCCCAGAGAACAGAGCACTAGGAACTTGGCGTGTTGTGAACAAT
GCAGGCAAGGACAATGAGCAGCAACTCGAGTTTAAGATTGAACCGATGTACAAAGCTGCGAAGCCATCACTTCGAGCCAT
TATGCGCCACTTTGGCGAGGGAGCTCGAGTGATGATCGAGGAGAGTGTTCGAATTGGAAAACCTATCATACCAAGGGGCT
TCGACAAGGCCGGTGTGCTAAGCATCAACAATATTGTGGCAGCGTGTGATTTCATCATGCGCGGTGCAGATGACACACCA
AATTTTGTGCAGGTGCAGAACAGCGTTGCAGTAAACAGGCTACGCGGAATACAGAACAAGCTGTTTGCACAGGCACGACT
GAGTGCGGGTACTAATGAGGACAACTCACGTCATGATGCAGATGATGTGAGGGAGAACACGCACAGTTTCAATGGTGTAA
ACGCTCTTGCGTGAGCACAGTAGAAACTACAAATCCATGAGTACCAGGATTTGAGCGAAATAACGCTGCGTTTCGTTAAC
CCTTCGTTGTTACTAGGTGTGTACTTCTCCACGAGAGGCGTGCATTCTTGGTAGCTATGTGTGGGTT
>gi|21327176|gb|AF511604.1| Wheat streak mosaic virus isolate FO93 polyprotein gene
GTTGAGGATTTGTACTTGACTGGGACCCGAACGGATTTAGGAGAAGAGATTAAGGAATGTGGAGAGCAATACTGCGTGTA
CGAATCGAGTGAGGCCGCAACCGACGCTGTCTTGGCGGCAGCAAATGCAGGAACTGGTAGTGCATCGAGTAGTGGAAGTA
CTCAATCAAGTCAGAGCGCAAGTACTGCTAGCGGATCAGGGAGTTCACCATCAGGATCAGGTTCTGGAGCAGCGGGTGGA
TCAGGTTCTGGATCAGCACAAACACAATCTAATACCGTATCTGTCATGGCTGGCCTCGACACGGGAGGAGCTAAGACAGG
TCAAGGATCAGGATCAAAAGGGACGGGTGGTTCATTCACATCGAATCCCGTGCGAACTGGAGGCCGAGCAACAGATGTGC
AAGATCAAACACCAGGTTTAGTGTTTCCAGCACCAAAGATCACAACAAAGGCCATATACATGCCAAAAACTGTGCGCGAC
AAGATAAAACCTGAAATGATAAATAACATGATCAAATACCAACCGCGTGCGGAACTTATCGACAACAGATATGCCACAAC
TGAACAACTCAACACCTGGATAAAAGAGGCATCTGAAGGGCTTGACGTGACAGAGGATGTTTTCATAAACACCTTACTTC
CAGGATGGGTCTACCACTGCATAATCAACACAACGAGCCCAGAGAACAGAGCACTAGGAACTTGGCGTGTTGTGAACAAT
GCAGGCAAGGACAATGAGCAGCAACTCGAGTTTAAGATTGAACCGATGTACAAAGCTGCGAAGCCATCACTTCGAGCCAT
TATGCGCCACTTTGGCGAGGGAGCTCGAGTGATGATTGAGGAGAGTGTTCGAATTGGAAAACCTATCATACCAAGGGGCT
TCGACAAGGCCGGTGTGCTAAGCATCAACAATATTGTGGCAGCGTGTGATTTCATCATGCGCGGTGCAGATGACACACCA
AATTTTGTGCAAGTGCAGAACAGCGTTGCAGTAAACAGGCTACGCGGAATACAGAACAAGCTGTTTGCACAGGCACGACT
GAGTGCGGGTACTAATGAGGACAACTCACGTCATGATGCAGATGATGTGAGGGAGAACACGCACAGTTTCAATGGTGTAA
ACGCTCTTGCGTGAGCACAGTAGAAACTACAAATCCACGAGTACCAGGATTTGAGCGAAATAACGCTGCGTTTCGTTAAC
CCTTCGTTGTTACTAGGTGTGTACTTCTCCACGAGAGGCGTGCATTCTTGGTAGCTATGTGTGGGTT
>gi|21327170|gb|AF511601.1| Wheat streak mosaic virus isolate CO85 polyprotein gene
GTTGAGGATTTGTACTTGACTGGGACTCGAACGGATTTAGGAGAGGAGATTAAAGAATGTGGAGAGCAATACTGCGTGTA
CGAATCGAGTGAGGCCGCAACCGACGCAGTCTTGGCGGCAGCAAATGCAGGAACTGGTAGTGCATCGAGTAGTGGAAGTG
CTCAATCAAGTCAGAGCGCAAGTACTGCTAGCGGATCAGGGAGCTCATCATCAGGATCAGGTTCTGGAGCAGCGGGTGGA
TCAGGTTCTGGATCAGCACAAACACAATCTAATAACGTATCTGTCATGGCTGGCCTCGACACGGGAGGAGCTAAGACAGG
TCAAGGATCAGGATCAAAAGGGACGGGTGGTTCATTCACATCGAATCCCGTGCGAACTGGAGGCCGAGCAACGGATGTGC
AAGATCAGACACCAGGTTTAGTGTTTCCAACACCAAAGATCACAACAAAGGCCATATACATGCCAAAAACTGTACGCGAC
AAGATAAAACCTGAAATGATAAATAACATGATCAGATACCAACCGCGTGCGGAACTTATCGACAACAGATATGCAACAAC
TGAACAACTCAACACCTGGATAAAAGAGGCATCTGAAGGGCTTGACGTGACAGAGGATGTTTTCATAAACACCTTGCTTC
CAGGATGGGTCTACCACTGCATAATCAACACAACGAGCCCAGAGAACAGAGCACTAGGAACTTGGCGTGTTGTGAACAAT
GCAGGCAAGGACAATGAGCAGCAACTCGAGTTTAAAATTGAGCCGATGTACAAAGCTGCGAAGCCATCACTTCGAGCCAT
TATGCGCCACTTTGGTGAGGGAGCCCGAGTGATGATCGAGGAGAGTGTTCGGATTGGAAAACCTATCATACCAAGGGGCT
TCGACAAGGCCGGTGTGCTAAGCATCAACAATATTGTGGCAGCGTGTGATTTCATCATGCGCGGTGCAGATGACACACCA
AATTTTGTGCAAGTGCAGAACAGCGTTGCAGTAAACAGGCTACGCGGAATACAGAACAAGCTGTTTGCACAGGCACGACT
GAGTGCGGGTACTAATGAGGACAACTCACGTCATGATGCAGATGATGTGAGGGAGAACACGCACAGTTTCAATGGTGTAA
ACGCTCTTGCGTGAGCACAGTAGAAACTACAAATCCACGAGTACCAGGATTTGAGCGAAATAACGCTGCGTTTCGTTAAC
CCTTCGTTGTTACTAGGTGTGTACTTCTCCACGAGAGGCGTGCATTCTTGGTAGCTATGTGTGGGTT
>gi|21327168|gb|AF511600.1| Wheat streak mosaic virus isolate CM93 polyprotein gene
GTTGAGGATTTGTACTTGACTGGGACCCGAACGGATTTAGGAGAAGAGATCAAGGAATGTGGAGAGCAATACTGCGTGTA
CGAATCGAGCGACGCCGCAACCGACGCTGTCTTGGCGGCAGCAAATGCAGGAACTGGTAGTGCATCGAGTAGCGGAAGTA
CTCAATCAAGTCAGAGCGCAAGTACTGCTAGCGGATCAGGGAGTTCACCATCAGGATCAGGTTCTGGAGCAGCGGGTGGA
TCAGGTTCTGGATCAGCACAAACACAATCTAATAACGCATCTGTCATGGCTGGCCTCGACACGGGAGGAGCTAAGACAGG
TCAAGGATCAGGATCAAAAGGGACGGGTGGTTCATTCACATCGAATCCCGTGCGAACTGGAGGCCGAGCAACGGATGTGC
AAGATCAGACACCAGGTTTAGTGTTTCCAGCACCAAAGATCACAACAAAGGCCATATACATGCCAAAAACCGTACGCGAC
AAGATAAAACCTGAAATGATAAATAACATGATCAAATACCAACCGCGTGCGGAACTTATCGATAACAGATATGCCACAAC
TGAACAACTCAACACTTGGATAAAAGAGGCATCTGAAGGGCTTGACGTGACAGAGGATGTTTTCATAAACACCTTACTCC
CAGGATGGGTCTACCACTGCATAATCAACACAACGAGCCCAGAGAACAGAGCACTAGGAACTTGGCGTGTTGTGAACAAT
GCAGGCAAGGACAATGAGCAGCAACTTGAGTTTAAAATTGAACCGATGTACAAAGCCGCGAAGCCATCACTTCGAGCCAT
TATGCGCCACTTTGGCGATGGAGCTCGAGTAATGATCGAGGAGAGTGTTCGAATTGGAAAACCTATCATACCAAGGGGTT
TCGACAAGGCCGGTGTGCTAAGCATCAACAATATTGTGGCAGCGTGTGATTTCATCATGCGCGGTGCAGATGACACACCA
AATTTTGTGCAAGTGCAGAACAGTGTTGCAGTAAACAGGCTACGCGGAATACAGAACAAGCTGTTTGCACAGGCACGACT
GAGTGCGGGTACTAATGAGGACAACTCACGTCATGATGCAGATGATGTGAGGGAGAACACGCACAGTTTCAATGGTGTAA
ACGCTCTTGCGTGAGCACAGTAGAAACTACAAATCCACGAGTACCAGGATTTGAGCGAAATAACGCTGCGTTTCGTTAAT
CCTTCGTTGTTACTAGGTGTGTACTTCTCCACGAGAGGCGTGCATTCTTGGTAGCTATGTGTGGGTT
>gi|21327166|gb|AF511599.1| Wheat streak mosaic virus isolate CL93 polyprotein gene
GTTGAGGATTTGTACTTGACTGGGACCCGAACGGATTTAGGAGAAGAAATTAAGGAATGTGGAGAGCAATACTGCGTGTA
CGAATCGAGTGAGGCCGCAACCGACGCTGTCTTGGCGGCAGCAAATGCAGGAACTGGTAGTGCATCGAGTAGTGGAAGTA
CCCAATCAAGTCAGAGTGCAAGTACTGCTAGCGGATCAGGGAGTTCACCATCAGGATCAGGTTCTGGAGCAGCGGGTGGA
TCAGGTTCTGGATCAGCACAAACACAATCTAATAACGTATCTGTCATGGCTGGCCTCGACACGGGAGGAGCTAAGACAGG
TCAAGGATCAGGATCAAAAGGGACGGGTGGTTCATTCACATCGAATCCCGTGCGAACTGGAGGCCGAGCAACGGATGTGC
AAGATCAGACACCGGGTTTAGTGTTTCCAGCACCAAAAATCACAACAAAGGCCATATACATGCCAAAAACCGTACGCGAC
AAGATAAAACCTGAAATGATAAATAACATGATCAAATACCAACCGCGTGCGGAACTTATCGACAACAGATATGCCACAAC
TGAACAACTCAACACCTGGATAAAAGAGGCATCTGAAGGGCTTGACGTGACAGAGGATGTTTTCATAAACACCTTACTTC
CAGGATGGGTCTACCACTGCATAATCAACACAACGAGCCCAGAGAACAGAGCACTAGGAACTTGGCGAGTTGTGAACAAT
GTAGGCAAGGACAATGAGCAGCAACTCGAGTTTAAAATTGAACCGATGTACAAAGCTGCGAAGCCATCACTTCGAGCCAT
TATGCGCCACTTTGGCGAGGGAGCTCGAGTGATGATCGAGGAGAGTGTTCGAATTGGAAAACCTATCATACCAAGGGGCT
TCGACAAGGCCGGTGTGCTAAGCATCAACAATATTGTGGCAGCGTGTGATTTCATCATGCGCGGTGCAGATGACACACCA
AATTTTGTGCAAGTGCAGAACAGCGTTGCAGTAAACAGGCTACGCGGAATACAGAACAAGCTGTTTGCACAGGCACGACT
GAGTGCGGGTACTAATGAGGATAACTCACGTCATGATGCAGATGATGTGAGGGAGAACACGCACAGTTTCAATGGTGTAA
ACGCTCTTGCGTGAGCACAGTAGAAACTACAAATCCACGAGTACCAGGATTTGAGCGAAATAACGCTGCGTTTCGTTAAC
CCTTCGTTGTTACTAGGTGTGTACTTCTCCACGAGAGGCGTGCATTCTTGGTAGCTATGTGTGGGTT
>gi|21327162|gb|AF511597.1| Wheat streak mosaic virus isolate BT95 polyprotein gene
GTTGAGGATTTGTACTTGACTGGGACCCGAACGGATTTAGGAGAAGAGATTAAGGAATGTGGAGAGCAATACTGCGTGTA
CGAATCGAGTGAGGCCGCAACCGACGCTGTCTTGGCGGCAGCAAATGCAGGAACTGGTAGTGCATCGAGTAGTGGAAGTA
CTCAATCAAGTCAGAGCGCAAGTACTGCTAGCGGATCAGGGAGTTCACCATCAGGATCAGGTTCTGGAGCAGCGGGTGGA
TCAGGTTCTGGATCAGCACAAACACAATCTAATAACGTATCTGTCATGGCTGGCCTCGACACGGGAGGAGCTAAGACAGG
TCAAGGATCAGGATCAAAAGGGACGGGTGGTTCATTCACATCGAATCCCGTGCGAACTGGAGGCCGAGCAACGGATGTGC
AAGATCAAACACCAGGTTTAGTGTTTCCAACACCAAAGATCACAACAAAGGCCATATACATGCCAAAAACTGTACGCGAC
AAGATAAAACCTGAAATGATAAATAACATGATCAAATACCAACCGCGTGCTGAACTTATCGACAACAGATATGCCACAAC
TGAACAACTCAACACCTGGATAAAAGAGGCATCTGAAGGGCTTGACGTGACAGAGGATGTTTTTATAAACACCTTACTTC
CAGGATGGGTCTACCACTGCATAATCAACACAACGAGCCCAGAGAACAGAGCACTAGGAACTTGGCGTGTTGTGAACAAT
GCAGGCAAGGACAATGAGCAGCAACTCGAGTTTAAGATTGAACCGATGTACAAAGCTGCGAAGCCATCACTTCGAGCCAT
TATGCGCCACTTTGGCGAGGGAGCTCGAGTGATGATCGAGGAGAGTGTTCGAATTGGAAAACCTATCATACCAAGGGGCT
TCGACAAGGCCGGTGTGCTAAGCATCAACAATATTGTGGCAGCGTGTGATTTCATCATGCGCGGTGCAGATGACACACCA
AATTTTGTGCAAGTGCAGAACAGCGTTGCAGTAAATAGGCTACGCGGAATACAGAACAAGCTGTTTGCACAGGCACGACT
GAGTGCGGGTACTAATGAGGACAACTCACGTCATGATGCAGATGATGTGAGGGAGAACACGCACAGTTTCAATGGTGTAA
ACGCTCTTGCGTGAGCACAGTAGAAACTACAAATCCACGAGTACCAGGATTTGAGCGAAATAACGCTGCGTTTCGTTAAC
CCTTCGTTGTTACTAGGTGTGTACTTCTCCACGAGAGGCGTGCATTCTTGGTAGCTATGTGTGGGTT
>gi|21327160|gb|AF511596.1| Wheat streak mosaic virus isolate S81D polyprotein gene
GTTGAGGATTTGTACTTGACTGGGACCCGAACGGATTTAGGAGAAGAGATTAAGGAATGTGGAGAGCAATACTGCGTGTA
CGAATCGAGTGAGGCCGCAACCGACGCTGTCTTGGCGGCAGCAAATGCAGGAACTGGTAGTTCATCGAGTAGTGGAAGCA
CTCAGTCAAGTCAGAGCGCAAGTACTGCTAGCGGATCAGGGAGTTCACCATCAGGATCAGGTTCTGGAGCAGCGGGTGGA
TCAGGTTCTGGATCAGCACAAACACAATCTAATAACGTATCTGTCATGGCTGGCCTCGACACGGGAGGAGCTAAGACAGA
TCAAGGATCAGGATCAAAAGGGAAGGGTGGTTCATTCACATCGAATCCCATGCGAACTGGAGGCCGAGCAACGGATGTGC
AAGATCAGACACCAGGTTTAGTGTTTCCAGCACCAAAGATCACAACAAAGGCCATATACATGCCAAAAACTGTACGCGAC
AAGATAAAACCTGAAATGATAAATAACATGATCAAATACCAACCGCGTGCTGAACTTATCGACAACAGATATGCCACAAC
TGAACAACTCAACACCTGGATAAAAGAGGCATCTGAAGGGCTTGACGTGACAGAGGATGTTTTCATAAACACCTTACTTC
CAGGATGGGTCTACCACTGCATAATCAACACAACGAGCCCAGAGAACAGAGCACTAGGAACTTGGCGTGTTGTGAACAAT
GCAGGCAAGGACAATGAACAGCAACTCGAGTTTAAGATTGAACCGATGTACAAAGCTGCGAAGCCATCACTTCGAGCCAT
TATGCGCCACTTTGGTGAGGGAGCTCGAGTGATGATCGAGGAGAGTGTTCGAATTGGAAAACCTATCATACCAAGGGGCT
TCGACAAGGCCGGTGTGCTAAGCATCAACAATATTGTGGCAGCGTGTGATTTCATCATGCGCGGTGCAGATGACACACAA
AATTTTGTGCAAGTGCAGAACAGCGTTGCAGTAAACAGGCTACGCGGAATACAGAACAAGCTGTTTGCACAGGCACGACT
GAGTGCGGGTACTAATGAGGACAACTCACGTCATGATGCAGATGATGTGAGGGAGAACACGCACAGTTTCAATGGTGTAA
ACGCTCTTGCGTGAGCACAGTAGAAACTACAAATCTACGAGTACCAGGATTTGAGCGAAATAACGCTGCGTTTCGTTAAC
CCTTCGTTGTTACTAGGTGTGTACTTCTCCACGAGAGGCGTGCATTCTTGGTAGCTATGTGTGGGTT
>gi|21327182|gb|AF511607.1| Wheat streak mosaic virus isolate GY93 polyprotein gene
GTTGAGGATTTGTACTTGACTGGGACCCGAACGGATTTAGGAGAAGAGATTAAGGAATGTGGAGAGCAATACTGCGTGTA
CGAATCGAGTGAGGCCGCAACCGACGCTGTCTTGGCGGCAGCAAATGCAGGAACTGGTAGTGCATCGAGTAGTGGAAGCA
CTCAATCAAGTCAGAGCGCAAGTACTGCTAGCGGATCAGGGAGTTCACCATCAGGATCAGGTTCTGGAGCAGCGGGTGGA
TCAGGTTCTGGATCAGCACAAACACAATCTAATAACGTATCTGTCATGGCTGGCCTCGACACGGGAGGAGCTAAGGCAGG
TCAAGGATCAGGATCAAAAGGGACGGGTGGTTCCTTCGTATCGAATCCCGTGCGAACTGGAGGCCGAGCAACGGATGTGC
AAGATCAGACACCAGGTTTAGTGTTTCCAGCACCAAAGATCACAACAAAGGCCATATACATGCCAAAAACTGTACGCGAC
AAGATAAAACCTGAAATGATAAATAACATGATCAAATACCAGCCGCGTGCGGAACTTATCGACAACAGATATGCCACAAC
TGAACAACTCAACACCTGGATAAAAGAGGCATCTGACGGGCTTGACGTGACAGAGGATGTTTTCATAAACACCTTACTTC
CAGGATGGGTCTACCACTGCATAATCAACACAACGAGCCCAGAGAACAGAGCACTAGGAACTTGGCGTGTTGTGAACAAT
GCAGGCAAGGACAATGAGCAGCAACTCGAGTTTAAAATTGAACCGATGTACAAAGCTGCGAAGCCATCACTTCGAGCCAT
TATGCGCCACTTTGGTGAAGGAGCTCGAGTGATGATCGAGGAGAGTGTTCGAATTGGAAAACCTATCATACCAAGGGGCT
TCGACAAGGCCGGTGTGCTAAGCATCAACAATATTGTGGCAGCGTGTGATTTCATCATGCGCGGTGCAGATGACACACCA
AATTTTGTGCAAGTGCAGAACAGCGTTGCAGTAAACAGGCTACGCGGAATACAGAACAAGCTGTTTGCACAGGCACGACT
GAGTGCGGGTACTAATGAGGACAACTCACGTCATGATGCAGATGATGTGAGGGAGAACACGCACAGTTTCAATGGTGTAA
ACGCTCTTGCGTGAGCACAGTAGAAACTACAAATCCACGAGTACCAGGATTTGAGCGAAATAACGCTGCGTTTCGTTAAC
CCTTCGTTGTTACTAGGTGTGTACTTCTCCACGAGAGGCGTGCATTCTTGGTAGCTATGTGTGGGTT
