# Supplementary material for: Assessing constancy of substitution rates in viruses over evolutionary time
Source: BMC Bioinformatics. 2010 Oct 7;11(Suppl 6):S3. doi: 10.1186/1471-2105-11-S6-S3 (PMC3026377; doi:10.1186/1471-2105-11-S6-S3)
Supplement: Additional file 3 — Code, when compiled in Future Basic, which was used to calculate numbers of interchanges of each type for pairs of aligned sequences. Output was input to Microsoft Excel for further processing. [file 1471-2105-11-S6-S3-S3.txt]

REM MelCapPa = Melcher's CAP3 parsing
DIM hold$(15000): DIM count%(3)
DIM matrix(500,500,7)
REM matrix dimension needs to be increased from 500 if there are more OTUs
DIM RefTable1$(14)
DIM RefTable2(14)
DIm filename$, volume%, entryno, linepos, entrytot, linetot, lineno, level, index
DIM X, Y, Z, Q, S, FILENO, savetit$, gMyWindow&, position, test$, counter, rowsize
DIM A$, B$, C$, T$, seq1, seq2, triang
REM in core A$ and B$ are the two sequences being compared
ON BREAK END

REM Set up tables
FOR X =0 TO 13 STEP 2
RefTable2(X)= 1
NEXT X
FOR X =1 TO 13 STEP 2
RefTable2(X)= -1
NEXT X
RefTable1$(0) = "TC"
RefTable1$(1) = "CT"
RefTable1$(2) = "AG"
RefTable1$(3) = "GA"
RefTable1$(4) = "TA"
RefTable1$(5) = "AT"
RefTable1$(6) = "CG"
RefTable1$(7) = "GC"
RefTable1$(8) = "TG"
RefTable1$(9) = "GT"
RefTable1$(10) = "CA"
RefTable1$(11) = "AC"
REM  no. 12 is for other matches.  no. 13 is for total


REM MAIN EVENT LOOP
local fn BuildWindow
gMyWindow& = FN GetNewWindow(128,0,-1)
call SetPort(gMyWindow&)
end fn

"intro"
PRINT "Program calculates for each sequence pair in the input file"
PRINT "the numbers of each mutation type over the whole sequence."
PRINT
PRINT "The fasta files should have equal length lines; "
PRINT "every OTU entry should have the same number of residues."
PRINT
PRINT "Output is a comma-delimited text file with one sequence pair per row."
PRINT "The different columns represent, in order, substitutions"
PRINT "TC, CT, AG, GA, TA, AT, CG, GC, TG, GT, CA, AC, total positions compared, other"
PRINT "Order of nucleotides depends only on position in sequence list and has no biological meaning in this application."

"Open"
REM fileName$ = FILES$(_fOpen,"Choose file",,volume%)
fileName$ = FILES$(1,"TEXT",,volume%)
IF filename$="" THEN END
OPEN "I",1,filename$,,volume%

REM initialize
linepos = 0
entryno = 0
 
REM loop for acquisition of sequences
DO
input#1, A$
hold$(counter) = A$
counter = counter + 1
UNTIL EOF(1)
entrytot = counter

REM figure out how many rows per sequence and how many sequences
linetot=0
DO
linetot = linetot +1
UNTIL Left$(hold$(linetot), 1) = ">"
entrytot = entrytot/linetot
PRINT entrytot "number of sequences"
rowsize = LEN(hold$(1))
PRINT rowsize "length of row" 
PRINT "Sequences acquired."

"Core of pairwise comparison"
FOR seq1 = 0 TO entrytot
FOR seq2 = seq1 + 1 TO entrytot
For lineno = 1 to linetot -1
A$ = hold$(seq1*linetot + lineno)
B$ = hold$(seq2*linetot + lineno)
C$ = hold$(lineno)
FOR position = 1 to rowsize
LONg IF (MID$(A$,position,1) = "-") OR (MID$(B$,position,1) = "-")
matrix(seq1, seq2, 6) = matrix(seq1, seq2, 6) +1
GOTO "Skip analysis"
END IF
IF MID$(A$,position,1) = MID$(B$,position,1) THEN GOTO "Skip analysis"
T$ = MID$(B$,position,1) + MID$(A$,position,1)
index =16
level =0
triang = 0
FOR X =0 TO 14
IF index <15 THEN GOTO "Finish match"
LONG IF T$ = RefTable1$(X)
index = INT(X/2)
triang = RefTable2(X)
IF triang = 1 THEN matrix(seq1, seq2, index) = matrix(seq1, seq2, index) +1
IF triang = -1 THEN matrix(seq2, seq1, index) = matrix(seq2, seq1, index) +1
END IF
"Finish match"
NEXT X
"Skip analysis"
matrix(seq2, seq1,6) = matrix(seq2, seq1,6) +1
NEXT position
NEXT lineno
PRINT "*";
NEXT seq2
PRINT 
NEXT seq1


"Save"
REM write to file, one line per pair
PRINT "Choose output filename"
CLOSE #1
fileno=3:savetit$=filename$ + ".mutf"
fileName$ = FILES$(_fSave,"Save values as:",savetit$,volume%)
OPEN "O",fileno,filename$,,volume%

FOR seq2 = 0 to entrytot
FOR seq1 = (seq2 + 1) TO entrytot
FOR level =0 TO 6
PRINT#fileno, matrix(seq1, seq2, level) "," matrix (seq2, seq1, level)",";
NEXT level
PRINT#fileno, ""
NEXT seq1
NEXT seq2

CLOSE
PRINT "File completed."
END
